# Supplementary material for: Proteomic analysis of human prostate cancer PC-3M-1E8 cells and PC-3M-2B4 cells of same origin but with different metastatic potential
Source: PLoS One. 2018 Oct 31;13(10):e0206139. doi: 10.1371/journal.pone.0206139 (PMC6209233; doi:10.1371/journal.pone.0206139)
Supplement: S3 Table — (XLSX) [file pone.0206139.s006.xlsx]

## Sheet: Sheet1
Proteomic Analysis of Human Prostate Cancer PC-3M-1E8 cells and PC-3M-2B4 cells of Same Origin but with Different Metastatic Potential
Shujiang Zhang, Chengcheng Zheng, Shunheng Yao, Zhonghui Wang, Li Xu, Rongfu Yang, Xiang Meng, Jianhui Wu, Li Zhou, Zuyue Sun
S3 Table. Total peptides identified from PC-3M-1E8 cells and PC-3M-2B4 cells using LC-MS/MS analysis.
Sequence	PSMs	Protein Group Accessions	Modifications	q-Value	PEP	IonScore	Exp Value	Charge	MH+ [Da]	ΔM [ppm]	RT [min]	Missed Cleavages	1E8-1/2B4	1E8-2/2B4	1E8-3/2B4
gGGGGGGGGGGLGGGLGNVLGGLISGAGGGGGGGGGGGGGGGGGGGGTAMR	1	P04632	N-Term(iTRAQ8plex)	0	4.97723e-31	186.11	5.97571e-18	3	3885.87	2.09825	43.6702	0	1.10349	1.4157	1.13766
qVPGGGGGGGSGGGGGSGGGGSGGGR	3	Q9UHB9	N-Term(iTRAQ8plex)	0	2.567e-20	167.7	2.47944e-16	2	2148.01	1.1333	14.5416	0	1.33634	1.34307	1.09496
tASEMVLADDNFSTIVAAVEEGR	4	P16615	N-Term(iTRAQ8plex)	0	1.076e-22	156.04	9.08433e-15	2	2729.36	0.269083	53.4233	0	1.04198	1.07889	1.14067
dLSAAGIGLLAAATQSLSMPASLGR	4	A8MXP9	N-Term(iTRAQ8plex)	0	6.867e-22	143.18	3.63034e-13	2	2675.48	2.29447	55.8251	0	1.25605	1.04219	1.05095
lVQDVANNTNEEAGDGTTTATVLAR	16	P10809	N-Term(iTRAQ8plex)	0	1.674e-25	139.33	5.7232e-13	2	2864.46	1.0709	32.8522	0	0.918316	1.10187	1.12333
nMGGPYGGGNYGPGGSGGSGGYGGR	3	P22626	N-Term(iTRAQ8plex)	0	1.276e-17	135.51	7.87332e-14	2	2494.11	-0.854463	22.5249	0	1.0047	0.9681	1.49318
lLENSSFEAINSQLTVETGDAHIIGR	3	E9PR76	N-Term(iTRAQ8plex)	0	6.058e-18	134.03	2.22591e-12	3	3118.64	4.0663	41.0504	0	1.04701	1.04976	0.967154
vQNTSLEAIVQNASSDNQGIQLSAVQAAR	2	O00629	N-Term(iTRAQ8plex)	0	2.644e-20	132.12	4.91316e-12	3	3316.74	1.39617	39.7964	0	1.02612	1.25816	0.943145
eLFTIEDLQNSVTQLQLQSLHAAQR	2	Q2NKX8	N-Term(iTRAQ8plex)	0	5.097e-20	128.38	1.02592e-11	3	3186.71	-0.0324772	47.081	0	0.789366	1.00669	0.832682
sTAPSAAASASASAAASSPAGGGAEALELLEHcGVcR	5	Q13263	N-Term(iTRAQ8plex); C33(Carbamidomethyl); C36(Carbamidomethyl)	0	3.482e-23	123.9	1.02049e-11	3	3746.8	0.133423	35.0315	0	0.997419	0.978445	0.982673
iGGDAATTVNNSTPDFGFGGQk	1	A0A087WTP3	N-Term(iTRAQ8plex); K22(iTRAQ8plex)	0	5.5e-18	122.85	2.70035e-11	2	2762.42	-1.30013	31.522	0	0.705276	0.78643	1.16336
dMAIATGGAVFGEEGLTLNLEDVQPHDLGk	54	P10809;B7Z532	N-Term(iTRAQ8plex); K30(iTRAQ8plex)	0	3.407e-19	121.61	4.79026e-11	3	3705.93	1.14179	43.3643	0
sFAVGTLAETIQGLGAASAQFVSR	3	Q59FI4	N-Term(iTRAQ8plex)	0	5.057e-16	121.2	5.56037e-11	3	2685.45	0.0979383	57.7315	0	1.05678	0.983343	0.724284
sITIIGGGFLGSELAcALGR	4	O95831	N-Term(iTRAQ8plex); C16(Carbamidomethyl)	0	1.189e-14	120.77	6.95149e-11	3	2296.27	1.92325	52.5896	0	1.00292	0.870863	0.790932
sSSSSSASAAAAAAAASSSAScSR	3	Q07065	N-Term(iTRAQ8plex); C22(Carbamidomethyl)	0	1.301e-18	120.7	8.42627e-12	2	2394.11	-1.07662	21.1677	0	1.04178	1.20507	0.921622
iEGYEDQVLITEHGDLGNSR	2	P52907	N-Term(iTRAQ8plex)	0	6.859e-19	120.02	4.15582e-11	2	2549.28	1.06552	32.5266	0	0.912285	0.976981	0.895773
lLQTDDEEEAGLLELLk	5	P55060	N-Term(iTRAQ8plex); K17(iTRAQ8plex)	0	3.176e-18	119.05	1.20905e-10	2	2537.42	0.16819	50.2285	0	0.995244	0.897571	0.804963
vQHQDALQISDVVMASLLR	7	B2RBR9	N-Term(iTRAQ8plex)	0	5.302e-17	116.83	1.54581e-10	2	2427.33	0.639836	45.1379	0	1.32517	1.09382	1.07485
eLDLSNNcLGDAGILQLVESVR	1	A0A024RC87	N-Term(iTRAQ8plex); C8(Carbamidomethyl)	0	1.658e-16	116.82	1.56497e-10	2	2719.42	-0.366305	51.5344	0	0.887036	0.959958	0.822231
iSGETIFVTAPHEATAGIIGVNR	4	Q00610	N-Term(iTRAQ8plex)	0	1.309e-18	116.02	5.50576e-10	2	2657.46	1.40788	35.9606	0	1.08763	0.983638	1.02387
vLLGSVSGLAGGFVGTPADLVNVR	1	B4DLN1	N-Term(iTRAQ8plex)	0	4.53e-18	115.81	1.7333e-10	3	2602.49	0.794852	48.8466	0	1.05657	1.20259	0.988865
aSASGSGAQVGGPISSGSSASSVTVTR	4	P02545	N-Term(iTRAQ8plex)	0	4.01e-19	114.76	1.83306e-10	3	2669.37	2.6575	19.7046	0	1.07266	0.780631	0.847752
dESSPYAAMLAAQDVAQR	3	P62263	N-Term(iTRAQ8plex)	0	3.279e-16	114.65	7.21526e-11	2	2227.09	-2.84751	34.4702	0	1.00967	0.988217	0.826785
vSGEEGAVAAAAAGAAADQVQLHSELLGR	1	Q9UIU6	N-Term(iTRAQ8plex)	0	1.541e-24	114.07	2.77549e-10	3	3052.59	-0.712758	40.0309	0	0.880905	1.15608	1.04828
eVAAFAQFGSDLDAATQQLLSR	3	P25705	N-Term(iTRAQ8plex)	0	3.12e-16	113.98	2.12771e-10	3	2642.37	-1.04111	59.4356	0	0.92572	0.916149	1.01681
eDGSEVGVGGAQVTGSNTR	3	Q53S54	N-Term(iTRAQ8plex)	0	5.185e-19	113.48	1.46515e-10	2	2124.04	-1.93732	19.1	0	1.09577	1.65562	1.24952
iGEHTPSALAIMENANVLAR	6	P04075;A4UCT0	N-Term(iTRAQ8plex)	0	3.242e-17	113.32	4.68612e-10	2	2411.31	3.09063	36.8208	0
vLVLLSGGVDSTVcTALLNR	6	P49915	N-Term(iTRAQ8plex); C14(Carbamidomethyl)	0	3.41e-14	113.26	3.32804e-10	3	2391.36	-0.482326	57.7576	0	0.955259	1.07754	0.836043
aLINADELASDVAGAEALLDR	3	Q13813	N-Term(iTRAQ8plex)	0	2.111e-20	113.2	3.01298e-10	2	2431.3	-0.763783	54.3747	0	1.07468	0.976734	0.963188
qTASVTLQAIAAQNAAVQAVNAHSNILk	4	Q16891;C9J406	N-Term(iTRAQ8plex); K28(iTRAQ8plex)	0	1.116e-17	112.82	2.69818e-10	3	3440.94	-1.24652	38.6581	0
aAELIANSLATAGDGLIELR	7	P35232;Q6PUJ7	N-Term(iTRAQ8plex)	0	7.727e-16	111.99	9.78025e-10	3	2302.29	-1.47761	57.756	0
dILcGAADEVLAVLk	10	O75643	N-Term(iTRAQ8plex); C4(Carbamidomethyl); K15(iTRAQ8plex)	0	2.442e-15	111.5	4.9804e-10	2	2195.26	0.224291	54.3118	0	1.0454	0.931317	1.08267
aALANLcIGDVITAIDGENTSNMTHLEAQNR	3	O00151	N-Term(iTRAQ8plex); C7(Carbamidomethyl)	0	1.126e-20	110.99	5.65273e-10	3	3616.8	-0.801511	47.4046	0	1.0311	0.937028	1.18813
sINPDEAVAYGAAVQAAILSGDk	27	P11142	N-Term(iTRAQ8plex); K23(iTRAQ8plex)	0	3.906e-19	110.96	5.78411e-10	2	2868.56	1.80221	47.1983	0	0.994544	0.948598	0.910278
vYAAATEDMDcLTFGSPVLMR	1	P39748	N-Term(iTRAQ8plex); C11(Carbamidomethyl)	0	7.786e-15	110.64	2.39045e-10	2	2651.3	5.09811	48.4557	0	0.760581	1.26059	0.864042
gTAAAAAAAAAAAAAk	4	A8K7N0	N-Term(iTRAQ8plex); K16(iTRAQ8plex)	0	3.53e-19	109.94	6.54987e-10	2	1837.07	-0.796502	27.3592	0	0.961661	1.22837	1.16424
gNFGGSFAGSFGGAGGHAPGVAR	4	P52272	N-Term(iTRAQ8plex)	0	6.007e-21	109.9	3.96014e-10	3	2339.16	-0.0615703	26.7211	0	0.896468	1.04769	1.01587
dPTVHDDVLELEMDELNR	3	P78527	N-Term(iTRAQ8plex)	0	1.132e-10	109.89	4.09748e-10	2	2444.19	1.07284	35.5229	0	0.87674	0.936764	1.0537
dLYANTVLSGGTTMYPGIADR	18	Q8WVW5	N-Term(iTRAQ8plex)	0	1.532e-19	109.44	1.34411e-09	2	2519.28	0.592141	37.6419	0	0.988314	1.201	0.92063
aQDPSEVLTMLTNETGFEISSSDATVk	3	B4DY09	N-Term(iTRAQ8plex); K27(iTRAQ8plex)	0	1.547e-15	109.26	6.05928e-10	3	3478.77	0.536855	49.5797	0	0.878823	0.833152	0.833512
lTDVILEADQNDSQSLELVHR	2	G3V588	N-Term(iTRAQ8plex)	0	1.463e-14	109.17	7.996e-10	3	2699.42	-0.106338	40.4168	0	0.922782	0.911506	0.843717
gGQLQEQLTQQLSQALSSAVAGR	1	Q6P2E9	N-Term(iTRAQ8plex)	0	2.087e-15	109.15	9.11531e-10	2	2674.45	2.47716	49.8772	0	0.976295	1.04634	0.934944
iMQSSSEVGYDAMAGDFVNMVEk	13	P10809	N-Term(iTRAQ8plex); K23(iTRAQ8plex)	0	3.048e-17	109.02	3.97246e-10	2	3116.52	-0.912511	46.5772	0	1.11674	1.05011	1.14921
mIINEELMASLDQPTQTVVMHR	5	B4DVQ5	N-Term(iTRAQ8plex)	0	4.38e-15	108.06	1.31148e-09	3	2860.46	-2.10925	41.0192	0	1.17311	1.40948	1.12663
iNPVcPADLVIDHSIQVDFNR	4	P21399	N-Term(iTRAQ8plex); C5(Carbamidomethyl)	0	3.65e-17	107.87	8.49187e-10	3	2726.42	-1.24008	39.7366	0	1.01642	0.991008	0.824915
gVIINTASVAAFEGQVGQAAYSASk	3	Q99714	N-Term(iTRAQ8plex); K25(iTRAQ8plex)	0	2.21e-16	107.72	1.13936e-09	3	3047.66	-0.339047	42.1379	0	0.884331	0.969625	1.16407
nFAMIGLGcGEGGEIIVTDMDTIEk	4	P22314	N-Term(iTRAQ8plex); C9(Carbamidomethyl); K25(iTRAQ8plex)	0	4.384e-13	107.61	6.76184e-10	3	3278.65	-1.5643	46.4837	0	1.03598	1.02544	0.886779
aSSEGGTAAGAGLDSLHk	2	O15143	N-Term(iTRAQ8plex); K18(iTRAQ8plex)	0	1.111e-18	107.27	1.11562e-09	3	2237.19	-2.50322	21.507	0	0.716647	0.842232	0.996685
mIAGQVLDINLAAEPk	9	G3V4C1	N-Term(iTRAQ8plex); K16(iTRAQ8plex)	0	2.387e-16	107.18	1.2146e-09	2	2291.32	-2.19577	38.7371	0	0.950898	0.934971	1.26849
lcYVALDFEQEmATAASSSSLEk	23	Q8WVW5	N-Term(iTRAQ8plex); C2(Carbamidomethyl); M12(Oxidation); K23(iTRAQ8plex)	0	1.169e-13	107.16	6.82698e-10	3	3174.58	-0.197724	44.2416	0	1.12428	1.23822	1.05777
nQGGYGGSSSSSSYGSGR	6	F8W6I7	N-Term(iTRAQ8plex)	0	1.865e-16	107.09	9.08768e-11	2	1998.91	0.642641	14.4446	0	0.763452	0.961408	1.15282
dENQSINHQMAQEDAQR	3	B4DT77	N-Term(iTRAQ8plex)	0	1.245e-15	106.81	1.51126e-10	2	2318.08	3.65967	16.9096	0	0.845668	0.89222	1.15244
fTASAGIQVVGDDLTVTNPk	34	P06733	N-Term(iTRAQ8plex); K20(iTRAQ8plex)	0	1.167e-18	106.53	1.61746e-09	2	2641.47	-0.24449	37.3525	0	1.07443	1.06986	0.926418
vILGSEAAQQHPEEVR	3	Q5JPB8	N-Term(iTRAQ8plex)	0	1.951e-20	106.25	2.66187e-09	3	2067.11	0.265892	22.7363	0	1.04846	0.976593	0.843767
eEIQDEEDDDDYVEEGEEEEEEEEGGLR	1	Q53F20	N-Term(iTRAQ8plex)	0	1.489e-15	106.13	2.43204e-11	3	3648.49	2.5832	32.3987	0	1.126	1.09908	0.926207
dAYELQEVIGSGATAVVQAALckPR	1	X5DP03	N-Term(iTRAQ8plex); C22(Carbamidomethyl); K23(iTRAQ8plex)	0	8.445e-17	105.97	1.49987e-09	3	3254.76	-1.71685	48.0021	0	1.0204	1.25821	0.834956
vQDDEVGDGTTSVTVLAAELLR	11	P78371	N-Term(iTRAQ8plex)	0	6.798e-21	105.87	1.75998e-09	2	2592.38	6.08274	48.8419	0	0.982093	1.12631	0.96065
aADSQNSGEGNTGAAESSFSQEVSR	2	P12270	N-Term(iTRAQ8plex)	0	1.772e-15	105.75	2.02215e-10	3	2790.27	0.466646	23.7317	0	0.817683	0.906409	0.905339
mAGNEYVGFSNATFQSER	3	A8K132;Q68D38	N-Term(iTRAQ8plex)	0	6.102e-18	105.63	2.98144e-10	2	2312.09	0.477436	32.6411	0
aQLGVQAFADALLIIPk	16	B2R9K8	N-Term(iTRAQ8plex); K17(iTRAQ8plex)	0	1.876e-12	105.42	1.14257e-09	2	2376.45	0.208019	56.1384	0	1.06508	0.910955	0.989615
aTQQQHDFTLTQTADGR	3	P78527	N-Term(iTRAQ8plex)	0	1.106e-15	105.29	9.40648e-10	2	2222.12	5.83555	20.3601	0	0.930727	1.00637	1.01847
aFcADQLDVFLQk	2	Q9P2N5	N-Term(iTRAQ8plex); C3(Carbamidomethyl); K13(iTRAQ8plex)	0	8.282e-12	105.26	2.50046e-09	2	2163.17	-1.4608	38.3414	0	0.921212	0.964957	1.16063
eETVLATVQALQTASHLSQQADLR	4	B2RE46	N-Term(iTRAQ8plex)	0	5.827e-22	105.23	1.93296e-09	3	2913.55	-1.9333	45.9634	0	0.793243	0.931707	1.43699
gGGGGGYGSGGSSYGSGGGSYGSGGGGGGGR	2	H6VRF8	N-Term(iTRAQ8plex)	0	7.509e-20	104.95	1.21558e-10	3	2688.16	2.01721	16.469	0	1.78356	1.06817	0.716124
gSSGVGLTAAVTTDQETGER	4	B2R7C5	N-Term(iTRAQ8plex)	0	9.756e-17	104.69	1.57077e-09	2	2240.13	0.238359	24.331	0	0.773822	0.87575	0.874947
eQSSEAAETGVSENEENPVR	2	Q29RF7	N-Term(iTRAQ8plex)	0	1.853e-14	104.67	6.56796e-10	3	2466.15	0.282473	20.4946	0	1.14238	0.767162	0.860002
vSHVSTGGGASLELLEGk	5	P00558;P07205	N-Term(iTRAQ8plex); K18(iTRAQ8plex)	0	1.199e-21	104.63	2.78751e-09	2	2349.32	-0.176925	25.4796	0
fLTALAQDGVINEEALSVTELDR	2	Q4W4Y1;B4DHD2	N-Term(iTRAQ8plex)	0	1.142e-14	104.4	2.47438e-09	3	2808.5	2.83233	54.3368	0
lVEALcAEHQINLIk	5	P25398	N-Term(iTRAQ8plex); C6(Carbamidomethyl); K15(iTRAQ8plex)	0	5.71e-17	104.37	2.66153e-09	2	2359.36	0.0107095	36.9305	0	0.980199	0.894889	0.88593
vTGEADVEFATHEDAVAAMSk	14	P31943	N-Term(iTRAQ8plex); K21(iTRAQ8plex)	0	3.251e-13	104.29	2.53971e-09	2	2786.42	0.914976	31.3275	0	1.08071	1.13755	1.14492
aLLLVGDVAQAADVAIEHR	4	Q9H269	N-Term(iTRAQ8plex)	0	2.212e-14	104.28	2.87776e-09	3	2265.29	-0.252167	52.8152	0	1.04545	1.28919	1.35699
tAQETSTMTMNVSQVDDVVSSk	1	Q8WYP5	N-Term(iTRAQ8plex); K22(iTRAQ8plex)	0	1.699e-13	104.27	1.45342e-09	3	2966.48	-3.39638	32.6509	0	0.978847	0.883469	0.999273
yFAGNLASGGAAGATSLcFVYPLDFAR	8	P12236	N-Term(iTRAQ8plex); C18(Carbamidomethyl)	0	4.35e-19	104.07	1.54738e-09	3	3100.55	0.241037	50.3726	0	0.894309	1.14778	1.01777
iTVVGVGQVGMAcAISILGk	51	P07195	N-Term(iTRAQ8plex); C13(Carbamidomethyl); K20(iTRAQ8plex)	0	8.445e-13	104.02	2.45098e-09	4	2581.5	-0.27707	57.2622	0	1.05497	1.02319	0.891322
aVcMLSNTTAVAEAWAR	5	Q53GA7	N-Term(iTRAQ8plex); C3(Carbamidomethyl)	0	7.517e-12	103.98	4.22942e-09	3	2155.09	-0.516235	45.1563	0	1.05952	1.12041	0.84019
sLGGNDELSATFLEMk	1	P49792	N-Term(iTRAQ8plex); K16(iTRAQ8plex)	0	2.271e-13	103.96	2.50517e-09	2	2320.22	-3.9141	36.1561	0	0.829844	0.902208	1.40355
tASEmVLADDNFSTIVAAVEEGR	1	P16615	N-Term(iTRAQ8plex); M5(Oxidation)	0	1.036e-15	103.93	2.39711e-09	3	2745.36	1.13662	48.3186	0	1.09644	1.09017	1.02435
scTVLNVEGDALGAGLLQNYVDR	2	Q15758	N-Term(iTRAQ8plex); C2(Carbamidomethyl)	0	1.416e-19	103.86	3.20286e-09	2	2768.43	2.24144	44.7454	0	1.06995	1.18939	1.11024
vLWLADcDVSDSScSSLAATLLANHSLR	3	A0A024RC87	N-Term(iTRAQ8plex); C7(Carbamidomethyl); C14(Carbamidomethyl)	0	1.244e-17	103.68	1.96918e-09	3	3365.68	0.0303004	46.353	0	0.954571	0.905747	0.780561
lcYVALDFEQEMATAASSSSLEk	86	Q8WVW5	N-Term(iTRAQ8plex); C2(Carbamidomethyl); K23(iTRAQ8plex)	0	6.404e-17	103.49	1.79533e-09	3	3158.58	-2.89075	58.171	0	1.10813	1.04316	1.04148
eDSLEVSSFcSEALVTcAALTHPR	4	A8K548	N-Term(iTRAQ8plex); C10(Carbamidomethyl); C17(Carbamidomethyl)	0	2.417e-15	103.36	1.08179e-09	3	2983.45	2.06651	38.8041	0	0.957614	1.55977	1.45714
gAEAANVTGPGGVPVQGSk	5	P67809	N-Term(iTRAQ8plex); K19(iTRAQ8plex)	0	1.966e-12	102.96	4.29698e-09	2	2304.28	-0.51163	20.9988	0	0.966177	0.742637	0.956843
sVGDGExVEFDVVEGEk	12	P67809;P16989;A0A024RAV4	N-Term(iTRAQ8plex); X7(T); K17(iTRAQ8plex)	0	2.073e-16	102.89	2.62162e-09	2	2404.24	1.47453	28.766	0
gINSSNVENQLQATQAAR	4	A8K7D9	N-Term(iTRAQ8plex)	0	1.757e-16	102.87	2.66471e-09	2	2205.16	1.13171	26.1564	0	1.11926	1.2769	1.02849
aGVAAPATQVAQVTLQSVQR	3	E9PMV1;Q15149	N-Term(iTRAQ8plex)	0	1.115e-14	102.85	3.44483e-09	2	2299.31	2.82036	34.3656	0
icISGDSAGGNLAAALGQQFTQDASLk	2	Q6PIU2	N-Term(iTRAQ8plex); C2(Carbamidomethyl); K27(iTRAQ8plex)	0	4.568e-16	102.72	3.53614e-09	3	3301.74	2.52399	44.7691	0	1.14525	1.14123	1.31144
eMEENFAVEAANYQDTIGR	8	P08670	N-Term(iTRAQ8plex)	0	9.455e-19	102.54	6.96482e-10	2	2491.17	0.131327	38.3846	0	0.835879	0.893547	0.859392
lALHSGMDYAIMTGGDVAPMGR	2	Q9NVI7;Q5T9A4	N-Term(iTRAQ8plex)	0	2.863e-14	102.46	1.96938e-09	2	2567.27	0.0807223	34.1485	0
skDDQVTVIGAGVTLHEALAAAELLk	1	P29401	N-Term(iTRAQ8plex); K2(iTRAQ8plex); K26(iTRAQ8plex)	0	2.479e-19	102.42	1.84727e-09	3	3562.07	1.23189	44.3558	1	0.781069	0.797701	0.746356
tDASSASSFLDSDELER	4	B4DLM0	N-Term(iTRAQ8plex)	0	4.404e-17	102.35	7.21808e-10	2	2134.01	-0.420364	31.4532	0	1.08688	1.5481	1.00649
gDLSTALEVAIDcYEk	5	P42704	N-Term(iTRAQ8plex); C13(Carbamidomethyl); K16(iTRAQ8plex)	0	1.315e-15	102.28	2.9933e-09	2	2392.25	-1.29417	44.8565	0	1.092	1.12777	1.20432
aAQQAASSSGQGQQAQTPTGk	1	P48729	N-Term(iTRAQ8plex); K21(iTRAQ8plex)	0	2.731e-15	102.2	8.72808e-09	3	2610.37	-0.469739	15.8011	0	0.958182	1.03099	1.12609
aLMLQGVDLLADAVAVTmGPk	33	P10809	N-Term(iTRAQ8plex); M18(Oxidation); K21(iTRAQ8plex)	0	2.575e-16	102.08	4.17813e-09	3	2737.54	-0.451048	57.4454	0	0.875703	0.882452	1.14299
iVGELEQMVSEDVPLDHR	3	A0A024R4E5	N-Term(iTRAQ8plex)	0	6.844e-14	102.04	3.04147e-09	3	2370.22	-1.54293	50.799	0	0.999009	0.81564	0.908041
dYSLQIQNVDVTDDGPYTcSVQTQHTPR	1	F6X2W2	N-Term(iTRAQ8plex); C19(Carbamidomethyl)	0	9.749e-17	102.02	1.02374e-09	3	3541.68	-1.20805	30.7565	0	0.895141	0.844692	1.30517
nMITGTSQADcAVLIVAAGVGEFEAGISk	18	Q05639;Q53HR1	N-Term(iTRAQ8plex); C11(Carbamidomethyl); K29(iTRAQ8plex)	0	7.037e-16	101.89	4.02523e-09	4	3517.84	-1.37136	58.9007	0
lVQIEYALAAVAGGAPSVGIk	9	P25787	N-Term(iTRAQ8plex); K21(iTRAQ8plex)	0	1.257e-14	101.85	3.30811e-09	2	2635.57	0.415845	58.0597	0	1.0436	0.928694	0.900148
eLGGAIDFGAAYVLEQASSHIGNSTQATVR	2	B4DXC4	N-Term(iTRAQ8plex)	0	1.908e-19	101.68	4.87329e-09	3	3366.72	-0.876601	48.3664	0	0.63872	0.777324	0.912947
gTMDDISQEEGSSQGEDSVSGSQR	1	Q14683	N-Term(iTRAQ8plex)	0	6.808e-13	101.5	1.91145e-10	3	2790.23	-0.0183464	22.185	0	0.744342	0.799497	0.795312
dLADELALVDVIEDk	26	P00338	N-Term(iTRAQ8plex); K15(iTRAQ8plex)	0	7.089e-14	101.45	5.39614e-09	2	2266.26	-0.399004	49.4909	0	1.07456	1.05913	1.01616
lAIQLGAQALLGAAk	2	Q96C36	N-Term(iTRAQ8plex); K15(iTRAQ8plex)	0	2.296e-16	101.3	2.30547e-09	2	2046.29	-1.30405	44.6431	0	0.700626	0.676024	0.741419
vESGALGPEENFLSLDDILMSHEk	2	Q9BRX5	N-Term(iTRAQ8plex); K24(iTRAQ8plex)	0	2.811e-11	101.29	4.29094e-09	3	3238.69	4.69947	45.1903	0	1.08658	1.04163	0.891188
aLSVGNIDDALQcYSEAIk	8	A8K690	N-Term(iTRAQ8plex); C13(Carbamidomethyl); K19(iTRAQ8plex)	0	1.095e-14	101.19	4.86609e-09	3	2675.41	-1.07893	44.447	0	1.09137	0.80857	0.917809
dkDDDGGEDDDANcNLIcGDEYGPETR	2	Q08211	N-Term(iTRAQ8plex); K2(iTRAQ8plex); C14(Carbamidomethyl); C18(Carbamidomethyl)	0	5.094e-15	101.17	9.92987e-11	3	3653.57	-0.124271	23.7372	1	0.863628	0.97779	1.03049
dGVADVSIEDSVISLSGDHcIIGR	4	P00441	N-Term(iTRAQ8plex); C20(Carbamidomethyl)	0	3.717e-20	100.77	4.87861e-09	3	2818.42	1.38011	39.4583	0	0.849267	0.893805	0.905408
sYIEGYVPSQADVAVFEAVSSPPPADLcHALR	5	P24534	N-Term(iTRAQ8plex); C28(Carbamidomethyl)	0	2.543e-18	100.67	3.47529e-09	3	3749.88	-0.593425	42.3645	0	1.01341	1.12188	1.06331
dPDAGIDEAQVEQDAQALFQAGELk	3	P08758	N-Term(iTRAQ8plex); K25(iTRAQ8plex)	0	7.857e-16	100.55	4.30392e-09	3	3266.66	-0.230279	46.1649	0	0.905493	0.9705	0.951561
qQLSAEELDAQLDAYNAR	2	Q86V81	N-Term(iTRAQ8plex)	0	2.323e-17	100.5	3.89477e-09	2	2339.18	0.163774	33.6969	0	0.992412	1.1108	1.38598
lQLQEQLQAETELcAEAEELR	3	P35579	N-Term(iTRAQ8plex); C14(Carbamidomethyl)	0	1.085e-15	100.48	6.71524e-09	3	2805.43	1.41565	41.2171	0	0.922768	1.00928	0.91797
tTIPEEEEEEEEAAGVVVEEELFHQQGTPR	3	P20700	N-Term(iTRAQ8plex)	0	5.569e-13	100.48	1.26246e-09	3	3715.78	-0.226426	42.5079	0	1.16269	1.08845	1.17321
aTcIGNNSAAAVSMLk	3	P25789	N-Term(iTRAQ8plex); C3(Carbamidomethyl); K16(iTRAQ8plex)	0	1.405e-16	100.42	8.51082e-09	2	2216.2	-1.43988	28.078	0	0.838505	0.961331	0.99006
dLEEAGGLGTEFSELPGk	3	D3DVC4	N-Term(iTRAQ8plex); K18(iTRAQ8plex)	0	2.604e-13	100.38	5.43319e-09	2	2457.29	-4.00211	36.1402	0	0.902857	0.871297	0.961825
mPPYDEQTQAFIDAAQEAR	2	B4DJQ5	N-Term(iTRAQ8plex)	0	9.375e-13	100.37	1.68973e-09	2	2485.2	-0.0411303	37.347	0	1.0083	1.01176	1.18932
sSLSSAQADFNQLAELDR	2	Q13813	N-Term(iTRAQ8plex)	0	1.503e-14	100.28	3.21584e-09	3	2256.14	-1.08032	38.7074	0	1.0563	1.13707	0.939507
nEEDAAELVALAQAVNAR	4	P22314	N-Term(iTRAQ8plex)	0	1.941e-18	100.17	7.54866e-09	2	2188.16	5.8948	41.4719	0	0.957724	1.0602	0.858771
fGLGSVAGAVGATAVYPIDLVk	3	Q53GR7	N-Term(iTRAQ8plex); K22(iTRAQ8plex)	0	7.161e-14	99.92	6.59029e-09	2	2713.57	-2.4117	47.8385	0	0.840323	0.911663	1.00623
gGSGGSYGGGGSGGGYGGGSGSR	1	P35527	N-Term(iTRAQ8plex)	0	1.946e-18	99.88	2.21024e-10	2	2095.93	-3.0325	14.9616	0	3.38102	0.998824	0.775334
dELILEGNDIELVSNSAALIQQATTVk	5	P32969	N-Term(iTRAQ8plex); K27(iTRAQ8plex)	0	5.985e-18	99.8	6.40319e-09	3	3492.93	0.921566	52.2809	0	1.1233	1.06548	1.00593
lGGSLADSYLDEGFLLDk	7	P78371	N-Term(iTRAQ8plex); K18(iTRAQ8plex)	0	2.923e-13	99.57	1.00968e-08	2	2521.36	-1.9809	45.0202	0	0.913787	0.855137	1.0022
vMFENPDFQVDEESEEFR	2	Q9BSC4	N-Term(iTRAQ8plex)	0	7.33e-13	99.47	9.65976e-10	2	2551.17	2.61227	38.0296	0	1.06371	1.1359	1.02028
eLEQVcNPIISGLYQGAGGPGPGGFGAQGPk	3	P0DMV8	N-Term(iTRAQ8plex); C6(Carbamidomethyl); K31(iTRAQ8plex)	0	2.428e-15	99.45	6.07798e-09	3	3663.92	4.14471	40.6578	0	0.920101	1.10565	1.00115
eGTGSTATSSSSTAGAAGk	1	O15372	N-Term(iTRAQ8plex); K19(iTRAQ8plex)	0	6.592e-18	99.26	8.00394e-09	2	2236.16	2.86256	14.9076	0	0.875995	0.772087	0.854814
nQGGGLSSSGAGEGQGPk	1	P07814	N-Term(iTRAQ8plex); K18(iTRAQ8plex)	0	6.544e-15	99.15	5.44243e-09	3	2196.14	-4.04932	15.7508	0	1.04102	1.00084	0.793808
tNcNVAVINVGAPAAGMNAAVR	2	Q01813	N-Term(iTRAQ8plex); C3(Carbamidomethyl)	0	1.47e-16	99.08	7.24265e-09	2	2474.3	2.07529	30.2081	0	0.972685	1.13272	0.755456
vAVLGASGGIGQPLSLLLk	17	Q75MT9	N-Term(iTRAQ8plex); K19(iTRAQ8plex)	0	4.862e-15	99.07	2.80587e-09	2	2401.5	0.394337	49.6749	0	0.728216	0.730711	1.04519
eAALTSEEVGADLEQVEVLQk	1	Q13813	N-Term(iTRAQ8plex); K21(iTRAQ8plex)	0	1.144e-14	99.03	9.52072e-09	2	2866.54	-1.98212	40.9545	0	0.995162	0.889907	1.07181
aIPDLTAPVAAVQAAVSNLVR	4	A0A024QZN4	N-Term(iTRAQ8plex)	0	3.521e-15	99.01	8.34632e-09	3	2380.38	-1.38901	59.4552	0	0.901936	0.689281	0.574695
gIGMGNIGPAGMGMEGIGFGINk	4	P52272	N-Term(iTRAQ8plex); K23(iTRAQ8plex)	0	4.212e-13	98.93	1.17191e-08	2	2786.47	1.8105	41.5085	0	0.942169	0.972106	1.07854
vGEVTYVELLMDAEGk	14	P52272	N-Term(iTRAQ8plex); K16(iTRAQ8plex)	0	3.629e-17	98.91	9.02271e-09	2	2361.28	-0.202795	47.3377	0	1.00342	0.931459	1.15771
aAVPSGASTGIYEALELR	12	P06733;P09104	N-Term(iTRAQ8plex)	0	8.504e-15	98.86	1.00698e-08	3	2109.15	0.340564	38.8762	0
pGGLLLGDVAPNFEANTTVGR	6	P30041	N-Term(iTRAQ8plex)	0	4.721e-19	98.83	9.9236e-09	2	2402.3	-1.04875	40.3192	0	0.880244	1.01264	0.752637
qAFTDVATGSLGQGLGAAcGMAYTGk	4	P29401	N-Term(iTRAQ8plex); C19(Carbamidomethyl); K26(iTRAQ8plex)	0	6.507e-19	98.78	1.37069e-08	3	3140.59	-0.522665	38.0084	0	1.08812	1.12403	0.804729
tGTAEMSSILEER	5	P25705	N-Term(iTRAQ8plex)	0	1.265e-08	98.76	4.05789e-09	3	1727.88	-0.749904	25.5551	0	0.98593	0.91123	0.996121
aDIDVSGPSVDTDAPDLDIEGPEGk	1	Q09666	N-Term(iTRAQ8plex); K25(iTRAQ8plex)	0	9.25e-11	98.5	5.55834e-09	2	3120.56	-1.57064	33.1131	0	1.18143	0.954977	1.06302
lSQAYAISAGVSLEGQQLFQTIHk	2	Q3MHD2	N-Term(iTRAQ8plex); K24(iTRAQ8plex)	0	2.968e-15	98.28	8.84132e-09	3	3197.77	-2.48569	45.5641	0	0.999081	1.09083	1.21507
vELNALMTDETISNVPILILGNk	3	B2R679	N-Term(iTRAQ8plex); K23(iTRAQ8plex)	0	1.91e-13	98.24	7.91834e-09	2	3105.77	0.484296	52.4914	0	0.985273	0.908062	0.793541
eGGQYGLVAAcAAGGQGHAMIVEAYPk	3	P55084	N-Term(iTRAQ8plex); C11(Carbamidomethyl); K27(iTRAQ8plex)	0	6.087e-17	98.23	8.39505e-09	3	3313.7	2.42599	31.8127	0	0.955399	1.12325	1.64108
sNIWVAGDAAcFYDIk	3	O95831	N-Term(iTRAQ8plex); C11(Carbamidomethyl); K16(iTRAQ8plex)	0	7.306e-17	98.15	8.88796e-09	2	2438.26	-0.809221	36.9977	0	0.602461	0.599713	0.769006
iIEVVDAIMTTAQSHQR	13	Q01813	N-Term(iTRAQ8plex)	0	3.702e-14	98.13	1.47355e-08	3	2216.2	-0.760442	56.0457	0	1.1967	1.10844	1.07049
aSSSSASSAGALESSLDR	1	Q5VT52	N-Term(iTRAQ8plex)	0	7.999e-17	98.03	4.42289e-09	2	1986.99	-1.10307	24.4472	0	1.00435	0.948403	1.33177
gSLLGcSIDITSAADSEAITFQk	4	P17655	N-Term(iTRAQ8plex); C6(Carbamidomethyl); K23(iTRAQ8plex)	0	3.326e-16	98	1.11418e-08	3	2992.58	1.15034	41.2501	0	0.94501	0.925394	0.925549
eIGWTDVGGWTGQGGSILGTk	3	Q01813;O14943	N-Term(iTRAQ8plex); K21(iTRAQ8plex)	0	4.404e-15	97.93	1.07591e-08	3	2727.46	-0.275633	40.2973	0
lYIGLAGLATDVQTVAQR	4	P49720	N-Term(iTRAQ8plex)	0	1.727e-13	97.61	1.15211e-08	3	2193.26	1.23333	50.6913	0	1.17467	1.28539	0.978884
vQSDGQIVLVDDWIk	1	Q08211	N-Term(iTRAQ8plex); K15(iTRAQ8plex)	0	4.515e-12	97.61	1.6055e-08	2	2323.32	2.72521	40.4826	0	1.04624	0.983077	1.31401
lGcEVLGVSVDSQFTHLAWINTPR	4	B4DF70	N-Term(iTRAQ8plex); C3(Carbamidomethyl)	0	8.164e-20	97.58	9.91627e-09	3	3003.57	0.374478	44.2624	0	1.03292	1.01917	1.17088
sGGSGGcSGAGGASNcGTGSGR	2	E9PL01	N-Term(iTRAQ8plex); C7(Carbamidomethyl); C16(Carbamidomethyl)	0	4.013e-15	97.43	2.43969e-10	3	2161.93	0.337774	13.6601	0	1.0306	0.988807	1.06319
lVSSPccIVTSTYGWTANMER	3	P08238	N-Term(iTRAQ8plex); C6(Carbamidomethyl); C7(Carbamidomethyl)	0	2.186e-15	97.35	4.17855e-09	2	2736.32	3.87045	41.0554	0	1.11601	1.31151	0.905109
iGAAIQEELGYNcQTGGVIAEILR	1	O00567	N-Term(iTRAQ8plex); C13(Carbamidomethyl)	0	3.548e-15	97.33	1.33147e-08	3	2879.52	-0.779181	54.3156	0	1.14242	1.04729	1.20532
lEGLGSSEADQDGLASTVR	3	Q07065	N-Term(iTRAQ8plex)	0	4.852e-18	97.16	1.84521e-08	2	2209.13	0.550897	31.5092	0	1.00019	1.05821	1.10257
lIEAEDNMNcQMSNITVTYR	1	P62318	N-Term(iTRAQ8plex); C10(Carbamidomethyl)	0	2.822e-12	97.16	3.40291e-08	3	2706.28	-1.00957	40.3036	0	1.08226	1.1981	1.04639
gLVHAAGPGQDSGSQAGSPPTR	1	Q96ER9	N-Term(iTRAQ8plex)	0	2.585e-15	97.02	9.08638e-09	3	2351.2	-0.0368575	16.4768	0	0.971628	0.789638	1.11438
yIYDQcPAVAGYGPIEQLPDYNR	2	P31930	N-Term(iTRAQ8plex); C6(Carbamidomethyl)	0	9.153e-11	96.77	6.59535e-09	2	3006.48	4.79768	37.3163	0	1.05151	1.10823	1.13069
eLMGEEILGASLSAPLTSYk	5	B2RCM2	N-Term(iTRAQ8plex); K20(iTRAQ8plex)	0	1.096e-11	96.75	1.47733e-08	2	2717.48	-1.67602	47.6209	0	0.919883	0.907627	0.991638
aYLESEVAISEELVQk	9	Q6IPN0	N-Term(iTRAQ8plex); K16(iTRAQ8plex)	0	5.585e-13	96.73	1.57757e-08	2	2416.34	0.0529798	41.4708	0	1.02423	1.01344	1.09226
vAIHEAMEQQTISIAk	3	P33992	N-Term(iTRAQ8plex); K16(iTRAQ8plex)	0	6.637e-10	96.72	1.45778e-08	2	2377.33	-3.71371	27.0771	0	0.969262	0.851422	0.921372
vQVLTAGSLMGLGDIISQQLVER	2	G5E9F5	N-Term(iTRAQ8plex)	0	1.037e-13	96.67	1.82341e-08	3	2731.52	-3.60011	59.4658	0	0.977417	1.0798	0.656395
tASNIIDVSAADSQGMEQHEYMDR	1	F5GX19	N-Term(iTRAQ8plex)	0	7.315e-13	96.63	1.9337e-09	3	2972.38	3.7386	31.1457	0	1.1265	0.994871	1.04559
eFSGPSTPTGTLEFEGGEVSLEGGk	2	Q09666	N-Term(iTRAQ8plex); K25(iTRAQ8plex)	0	4.2e-13	96.59	9.71413e-09	3	3120.58	-0.845239	35.5561	0	1.15886	0.934134	1.17899
hNDDEQYAWESSAGGSFTVR	8	P07900;P08238	N-Term(iTRAQ8plex)	0	2.152e-18	96.55	1.56023e-09	2	2560.17	0.890647	27.5142	0
lSSQEESIGTLLDAIIcR	1	A8K4V6	N-Term(iTRAQ8plex); C17(Carbamidomethyl)	0	4.601e-11	96.45	1.38143e-08	3	2309.23	-1.46638	57.7331	0	1.20432	1.35541	1.05319
lFIGGLSFETTEESLR	32	P22626	N-Term(iTRAQ8plex)	0	5.341e-12	96.08	1.54867e-08	3	2103.13	1.21714	46.8649	0	0.985153	1.03951	1.09593
vQASLAANTFTITGHAETk	2	P20290	N-Term(iTRAQ8plex); K19(iTRAQ8plex)	0	1.009e-14	96.01	1.84074e-08	2	2568.42	-0.898879	28.4215	0	0.983849	1.12307	1.09817
lQLEYcSLSAAScEPLASVLR	3	A0A024RC87	N-Term(iTRAQ8plex); C6(Carbamidomethyl); C13(Carbamidomethyl)	0	9.469e-17	95.98	3.02944e-08	2	2671.38	1.39992	45.1502	0	1.03823	1.0684	0.835097
gLIAAIcAGPTALLAHEIGFGSk	8	Q99497	N-Term(iTRAQ8plex); C7(Carbamidomethyl); K23(iTRAQ8plex)	0	1.957e-11	95.98	1.57591e-08	2	2875.62	-2.84464	47.5767	0	1.10278	0.931036	0.805476
qTTVSNSQQAYQEAFEISk	4	P31946	N-Term(iTRAQ8plex); K19(iTRAQ8plex)	0	1.578e-15	95.9	1.56537e-08	2	2767.44	2.00638	30.497	0	0.995194	1.04166	0.928096
aIGVLTSGGDAQGMNAAVR	2	P17858;Q01813	N-Term(iTRAQ8plex)	0	2.066e-15	95.85	1.37938e-08	2	2092.11	0.59351	31.9293	0
lALNVMADNFVFDGSSLPADVHR	4	Q96KA5;G5E9Z2	N-Term(iTRAQ8plex)	0	6.865e-12	95.83	1.50069e-08	4	2792.44	1.41951	44.5381	0
vLQAQGSSDPEEESVLYSNR	2	Q15785	N-Term(iTRAQ8plex)	0	2.748e-15	95.81	7.6496e-09	2	2512.24	-0.901503	29.4756	0	1.08713	1.16853	0.899945
sAAPGSLGYQWLSDGSGVFEIAEASGVR	3	Q9BV61;K0A7K7	N-Term(iTRAQ8plex)	0	1.529e-11	95.78	3.89095e-08	2	3115.56	-0.986238	50.2535	0
vEQIAAIAQELNELDYYDSPSVNAR	3	P12814	N-Term(iTRAQ8plex)	0	3.264e-16	95.73	1.87645e-08	3	3112.57	-0.287863	54.8866	0	1.20977	0.949886	0.789171
fGANAILGVSLAVck	30	P06733;P09104	N-Term(iTRAQ8plex); C14(Carbamidomethyl); K15(iTRAQ8plex)	0	5.024e-15	95.71	1.89585e-08	2	2128.24	-1.2153	39.8008	0
aLSGMcNIDTGLTFAAVHcLSGk	1	Q96F88	N-Term(iTRAQ8plex); C6(Carbamidomethyl); C19(Carbamidomethyl); K23(iTRAQ8plex)	0	1.659e-16	95.69	1.45543e-08	3	3031.56	-0.733775	40.8723	0	0.647941	0.73073	0.671888
aVENPTATEIQDVcSAVGLNVFLEk	2	P09132	N-Term(iTRAQ8plex); C14(Carbamidomethyl); K25(iTRAQ8plex)	0	1.41e-12	95.64	1.99625e-08	3	3312.77	3.18104	48.476	0	0.897118	0.890415	0.973678
vSFSYAGLSGDDPDLGPAHVVTVIAR	2	Q9BTV4	N-Term(iTRAQ8plex)	0	1.421e-11	95.55	1.9475e-08	2	2947.53	-5.2565	37.6946	0	0.732339	0.771224	1.0589
gVESVFDIMEMEDEER	3	O75643	N-Term(iTRAQ8plex)	0	4.883e-15	95.44	1.9003e-09	2	2219.02	0.0599444	46.129	0	1.04408	1.02878	1.12328
iTVVGVGQVGmAcAISILGk	3	P07195	N-Term(iTRAQ8plex); M11(Oxidation); C13(Carbamidomethyl); K20(iTRAQ8plex)	0	1.641e-13	95.37	1.72499e-08	3	2597.51	2.72136	41.7392	0	1.14332	1.13705	0.951224
yMSVNQAAQQLLEIVQNQR	1	A0A087WXP7	N-Term(iTRAQ8plex)	0	9.442e-14	95.28	2.32146e-08	3	2537.35	1.1548	52.3962	0	0.991837	1.45315	0.811314
eAASILQELQVETYGSMEk	2	O00232	N-Term(iTRAQ8plex); K19(iTRAQ8plex)	0	1.52e-12	95.27	2.47243e-08	2	2734.44	-1.09796	47.3201	0	0.9636	0.950245	0.935563
lNLTEVEGLADLIHAETEAQR	2	Q969Y2	N-Term(iTRAQ8plex)	0	8.298e-22	95.25	1.96289e-08	3	2626.39	-2.21927	47.0075	0	0.929843	0.773072	1.09587
sAGQGEVLVYVEDPAGHQEEAk	2	P21333	N-Term(iTRAQ8plex); K22(iTRAQ8plex)	0	1.452e-17	95.24	1.68764e-08	3	2921.51	-0.127168	27.7227	0	0.907581	0.859147	0.823365
dIVINANPASPPLSLLVLHR	7	B2R7M3	N-Term(iTRAQ8plex)	0	1.151e-13	95.17	1.72114e-08	4	2443.43	-1.6702	41.0142	0	1.1514	0.949533	0.977857
lALLNVATQGVHLWDLQDR	1	Q9H7D7	N-Term(iTRAQ8plex)	0	8.273e-14	95.03	2.24232e-08	3	2466.37	-1.09371	49.2006	0	0.987996	0.759848	0.758959
aQEIDGQALLLLk	1	B3KPJ4	N-Term(iTRAQ8plex); K13(iTRAQ8plex)	0	3.468e-11	95.03	1.63621e-08	2	2020.23	1.90515	36.6448	0	0.860937	0.972631	1.09033
iTSELSEANALELLSk	1	Q5UIP0	N-Term(iTRAQ8plex); K16(iTRAQ8plex)	0	4.443e-14	95.03	2.12926e-08	2	2326.35	6.06358	44.386	0	1.10142	1.1134	1.28944
sDDELLDDFFHDQSTATSQAGTLSSIPTALTR	1	A0A024R9U8;Q5H924	N-Term(iTRAQ8plex)	0	2.665e-13	95	2.27526e-08	3	3743.8	-5.77564	43.1232	0
aEEIANEMIEAAk	1	P49588	N-Term(iTRAQ8plex); K13(iTRAQ8plex)	0	6.078e-12	94.99	1.93502e-08	2	2027.09	-2.37896	39.7081	0	1.03039	0.98384	0.938237
fSNTGEDWYVLVGVAk	1	Q15393	N-Term(iTRAQ8plex); K16(iTRAQ8plex)	0	2.629e-15	94.9	2.21985e-08	2	2393.3	-0.0941228	41.1102	0	0.899527	0.921374	1.23157
iDNSQVESGSLEDDWDFLPPk	6	Q53G71	N-Term(iTRAQ8plex); K21(iTRAQ8plex)	0	8.188e-12	94.88	1.42713e-08	3	2999.51	-0.514277	40.8626	0	0.92093	0.799886	1.07007
vNPLGGAVALGHPLGcTGAR	2	B4DEN6	N-Term(iTRAQ8plex); C16(Carbamidomethyl)	0	5.133e-14	94.83	2.14247e-08	2	2221.22	3.08914	30.4393	0	0.720147	0.751429	0.805456
eDEEESLNEVGYDDIGGcR	1	P55072	N-Term(iTRAQ8plex); C18(Carbamidomethyl)	0	9.56e-13	94.63	1.36018e-09	2	2490.09	1.70976	29.4111	0	0.953305	1.02786	1.01148
tALPTSGSSAGELELLAGEVPAR	2	B4DU91	N-Term(iTRAQ8plex)	0	8.982e-11	94.55	2.26586e-08	2	2530.37	-0.464433	38.0403	0	1.01875	1.61479	0.984642
sVTTSASGSENLTLIQQEVDALEELSR	1	B4DY51	N-Term(iTRAQ8plex)	0	3.702e-17	94.47	2.22224e-08	3	3181.64	0.402929	52.3676	0	1.00398	1.01966	1.0157
tEADMEEYIWENSSSER	1	P82673	N-Term(iTRAQ8plex)	0	3.365e-14	94.33	8.67097e-10	2	2380.06	1.6085	36.2947	0	1.20382	0.990933	1.25878
dAIFIMTSNVASDEIAQHALQLR	3	Q9H078;F5GX99	N-Term(iTRAQ8plex)	0	3.342e-18	94.33	2.43525e-08	3	2847.5	-0.220135	46.4075	0
sLQALGEVIEAELR	4	Q9Y285	N-Term(iTRAQ8plex)	0	3.925e-11	94.3	3.25651e-08	3	1832.04	0.157665	54.4923	0	1.16557	1.18182	1.05691
eADIDGDGQVNYEEFVQmMTAk	7	B2RDW0	N-Term(iTRAQ8plex); M18(Oxidation); K22(iTRAQ8plex)	0	2.336e-13	94.15	6.24962e-09	3	3114.47	-5.09703	41.0016	0	0.917178	0.906651	0.866348
aDAVQDSEMVELVELEIR	3	P49411	N-Term(iTRAQ8plex)	0	7.799e-12	94.1	2.12613e-08	3	2350.21	1.0727	47.6548	0	1.06448	1.31704	1.11476
aEGSDVANAVLDGADcIMLSGETAk	13	P14618;A0A024R5Z9	N-Term(iTRAQ8plex); C16(Carbamidomethyl); K25(iTRAQ8plex)	0	1.345e-15	94.1	1.68651e-08	2	3102.56	0.637791	45.6781	0
gDANSEVTVYYQSGTR	1	A0A087WYK8	N-Term(iTRAQ8plex)	0	8.92e-13	94.09	6.0246e-09	2	2050.99	-1.90587	23.0898	0	1.00609	0.988665	0.824874
vSDSISAQYPVVDHEFDAVVVGAGGAGLR	3	D6RFM5	N-Term(iTRAQ8plex)	0	1.237e-15	94.05	2.04449e-08	3	3219.66	-0.029415	39.6445	0	0.917402	0.909508	1.00354
eALLSSAVDHGSDEVk	3	P78371	N-Term(iTRAQ8plex); K16(iTRAQ8plex)	0	4.245e-15	94.04	2.42591e-08	2	2265.22	-0.220846	29.1437	0	0.670553	0.909109	1.87715
vLQLTSWDEDAWASk	4	A0A024QZN4;B4E3Q9	N-Term(iTRAQ8plex); K15(iTRAQ8plex)	0	1.724e-13	93.98	2.65563e-08	2	2357.25	-2.99423	40.8255	0
vALSSETEVALAR	3	E7EVA0	N-Term(iTRAQ8plex)	0	2.674e-10	93.88	4.62874e-08	3	1649.94	0.181257	29.9958	0	0.924167	1.15413	0.768492
dLHQGIEAASDEEDLR	2	A0A0C4DGG1	N-Term(iTRAQ8plex)	0	7.297e-16	93.84	8.52943e-09	2	2102.03	-0.739813	23.9205	0	0.824579	0.869882	0.805917
tDmDNQIVVSDYAQMDR	3	P50991	N-Term(iTRAQ8plex); M3(Oxidation)	0	5.975e-13	93.84	3.84134e-09	2	2321.07	1.34719	28.8245	0	0.974306	0.801	0.703431
cLSVSPGGQWLVSGSDDGSLR	1	Q14137	N-Term(iTRAQ8plex); C1(Carbamidomethyl)	0	4.566e-12	93.72	1.80676e-08	2	2481.23	-0.278483	35.3333	0	0.974007	1.08046	0.97779
qMAEIAVNAVLTVADMER	8	B4DDU6	N-Term(iTRAQ8plex)	0	1.222e-18	93.67	3.36327e-08	2	2265.18	-2.16316	59.6272	0	1.2093	1.1713	1.23778
wNTDNTLGTEIAIEDQIcQGLk	9	P45880	N-Term(iTRAQ8plex); C18(Carbamidomethyl); K22(iTRAQ8plex)	0	2.207e-11	93.65	2.259e-08	2	3127.62	0.660582	45.1081	0	1.01858	0.922705	1.16311
lcYDAFTENMAGENQLLER	1	P78527	N-Term(iTRAQ8plex); C2(Carbamidomethyl)	0	4.795e-12	93.58	4.93347e-09	3	2578.22	0.9996	39.2113	0	1.0267	1.10739	1.06274
qVYEEEYGSSLEDDVVGDTSGYYQR	1	P08758	N-Term(iTRAQ8plex)	0	4.445e-15	93.39	2.5885e-09	3	3192.45	1.35563	37.0272	0	1.04115	1.30464	0.974722
lLEAQIATGGIIDPEESHR	3	Q15149	N-Term(iTRAQ8plex)	0	2.035e-15	93.37	2.98476e-08	3	2353.27	0.75359	35.4473	0	1.44129	1.14796	1.18253
vIPAADLSQQISTAGTEASGTGNMk	2	P11216;Q59GM9	N-Term(iTRAQ8plex); K25(iTRAQ8plex)	0	1.39e-13	93.36	4.39636e-08	3	3055.61	-1.53071	34.0341	0
dGTVLcELINALYPEGQAPVk	16	P37802	N-Term(iTRAQ8plex); C6(Carbamidomethyl); K21(iTRAQ8plex)	0	5.183e-12	93.32	3.5175e-08	2	2895.58	2.55339	54.6497	0	0.93345	0.820852	0.74441
aINcATSGVVGLVNcLR	4	A0A0U1RQF0	N-Term(iTRAQ8plex); C4(Carbamidomethyl); C15(Carbamidomethyl)	0	6.066e-13	93.28	2.48104e-08	3	2108.13	1.8137	43.33	0	1.02597	1.12558	0.940467
vLGAHILGPGAGEMVNEAALALEYGAScEDIAR	2	B4DFL1	N-Term(iTRAQ8plex); C28(Carbamidomethyl)	0	2.64e-13	93.27	2.03698e-08	4	3658.85	0.795709	47.5734	0	1.21915	1.15243	1.25143
rLDDYLNTPLLDEIDPDSAEEPPVSR	1	O15247	N-Term(iTRAQ8plex)	0	2.124e-14	93.25	2.08423e-08	3	3273.65	2.04054	41.2317	1	0.59826	0.776008	0.565997
gLVSTLQSATEQMAATVAGSVR	2	Q6P2E9	N-Term(iTRAQ8plex)	0	2.505e-13	93.17	5.13756e-08	2	2481.33	1.23291	55.7262	0	0.969388	0.974174	0.834035
aIQLSGAEQLEALk	1	Q53FV3	N-Term(iTRAQ8plex); K14(iTRAQ8plex)	0	4.443e-14	93.17	2.95434e-08	2	2079.23	1.55871	32.0795	0	0.869061	0.916768	0.846448
aTSNLTQENMPTLFVESVLEVHGk	3	Q13617	N-Term(iTRAQ8plex); K24(iTRAQ8plex)	0	3.866e-12	93.13	3.26379e-08	3	3252.75	1.97172	46.6717	0	1.01393	1.18048	0.927012
aSLLTDEEDVDMALDQR	1	P52948	N-Term(iTRAQ8plex)	0	1.807e-10	93.11	4.7326e-08	3	2225.1	2.90547	39.146	0	1.10327	1.19098	0.938046
eGATVYATGTHAQVEDGR	2	E7D7X9	N-Term(iTRAQ8plex)	0	3.724e-17	93.06	1.24319e-08	2	2166.07	-2.765	18.8791	0	0.709807	0.607729	0.898117
aAGDTTVIENSDVSPETESSEk	1	Q86UP2	N-Term(iTRAQ8plex); K22(iTRAQ8plex)	0	1.282e-13	93.06	1.71031e-08	3	2874.43	-1.38115	23.1314	0	0.70391	0.811673	1.0004
fENAFLSHVVSQHQALLGTIR	3	P25705	N-Term(iTRAQ8plex)	0	1.571e-15	93.03	5.97036e-08	2	2671.46	0.535042	38.3186	0	0.888851	1.00974	1.17498
sQTEEITSTTDSVYTGGTEVMVPSFck	1	P49792	N-Term(iTRAQ8plex); C26(Carbamidomethyl); K27(iTRAQ8plex)	0	6.189e-12	92.96	2.02077e-08	3	3562.73	-2.02391	36.6365	0	1.00106	0.913697	1.20694
fSFSGNTLVSSSADPEGHFETPIWIER	5	Q14697;B4DZ53	N-Term(iTRAQ8plex)	0	9.368e-21	92.91	1.85996e-08	3	3314.62	-1.34418	41.5033	0
vSAPGESIEALVDVSELk	2	Q8IVF2	N-Term(iTRAQ8plex); K18(iTRAQ8plex)	0	4.093e-14	92.86	3.97004e-08	2	2451.39	4.72058	43.7127	0	0.987224	0.900081	0.915892
lMSANASDLPLSIEcFMNDVDVSGTMNR	1	P34932	N-Term(iTRAQ8plex); C15(Carbamidomethyl)	0	2.755e-16	92.85	1.08429e-08	3	3391.6	1.59612	56.9917	0	0.971297	0.856927	1.13418
gGPPFAFVEFEDPR	2	Q07955	N-Term(iTRAQ8plex)	0	4.629e-09	92.74	1.54045e-08	2	1868.95	-0.842339	40.587	0	0.927028	0.899395	0.929025
nVDLLSDMVQEHDEPILk	5	F8W020;F8W118	N-Term(iTRAQ8plex); K18(iTRAQ8plex)	0	7.449e-11	92.69	4.08547e-08	2	2703.45	-0.319568	36.0696	0
sADESGQALLAAGHYASDEVR	1	Q13813	N-Term(iTRAQ8plex)	0	2.326e-17	92.65	4.06351e-08	3	2451.21	1.41773	29.5765	0	0.956281	0.904488	0.923711
aATHGLMLGALQGDGPLPAELEELR	1	B4E381	N-Term(iTRAQ8plex)	0	5.555e-19	92.63	3.67022e-08	3	2863.53	0.90415	42.1429	0	1.17	1.16343	0.899911
nLEEAAAAEQGGGcDQVDSSPVPR	2	Q9Y2U8	N-Term(iTRAQ8plex); C14(Carbamidomethyl)	0	5.394e-15	92.6	7.0616e-09	3	2761.3	0.74382	26.4702	0	1.02219	1.00388	0.987218
dSGAALGLGIALHSPcYAQVR	2	K7ESE6	N-Term(iTRAQ8plex); C16(Carbamidomethyl)	0	7.04e-15	92.58	3.22137e-08	2	2460.3	0.897738	32.8445	0	0.890761	0.976478	1.0464
nDFQLIGIQDGYLSLLQDSGEVR	11	I3L397	N-Term(iTRAQ8plex)	0	1.2e-15	92.43	3.06884e-08	3	2884.5	0.992264	50.4515	0	1.00409	1.00492	0.849373
iIGLDQVAGMSETALPGAFk	7	P35579	N-Term(iTRAQ8plex); K20(iTRAQ8plex)	0	8.476e-11	92.39	4.04025e-08	2	2626.47	-0.222089	45.405	0	0.76355	0.718926	0.782507
lNLEAINYMAADGDFk	20	P09382	N-Term(iTRAQ8plex); K16(iTRAQ8plex)	0	5.09e-15	92.36	3.73722e-08	2	2393.27	1.24916	41.7894	0	1.22947	1.18638	1.07463
eILLEMIHSIQNSQDMR	5	B3KM36	N-Term(iTRAQ8plex)	0	6.226e-12	92.32	2.77829e-08	2	2361.22	-0.882469	45.8478	0	1.04285	1.0328	1.11678
lQVEPAVDTSGVQcYGPGIEGQGVFR	2	P21333	N-Term(iTRAQ8plex); C14(Carbamidomethyl)	0	8.893e-15	92.3	3.55956e-08	2	3067.55	1.76557	36.0123	0	0.805977	0.925903	0.632847
gMTTLLSSLGAQcVIASR	3	Q16698	N-Term(iTRAQ8plex); C13(Carbamidomethyl)	0	3.633e-12	92.22	6.57071e-08	3	2169.17	0.819332	43.1395	0	1.1446	1.30052	1.10927
eYFGEFGEIEAIELPMDPk	20	D6R9P3	N-Term(iTRAQ8plex); K19(iTRAQ8plex)	0	9.61e-09	92.2	2.64825e-08	2	2822.44	-2.25225	47.5254	0	0.976323	0.998981	1.11762
aQDIEAGDGTTSVVIIAGSLLDScTk	14	P50991	N-Term(iTRAQ8plex); C24(Carbamidomethyl); K26(iTRAQ8plex)	0	1.775e-13	92.15	4.0839e-08	4	3229.71	1.08598	47.565	0	1.00476	1.06082	1.07812
qTSGGPVDASSEYQQELER	7	P18859	N-Term(iTRAQ8plex)	0	1.495e-12	92.06	1.15126e-08	3	2385.15	-0.243466	25.534	0	1.04967	1.44329	0.97598
aQTEGINISEEALNHLGEIGTk	4	B5BUB1	N-Term(iTRAQ8plex); K22(iTRAQ8plex)	0	7.571e-18	92.05	4.31001e-08	3	2932.59	0.867662	35.7195	0	1.02529	1.02186	0.991842
gDVVNQDDLYQALASGk	1	Q9UBQ7	N-Term(iTRAQ8plex); K17(iTRAQ8plex)	0	2.764e-14	92.03	3.70329e-08	2	2401.28	-1.91146	32.3199	0	1.01219	0.983802	1.09051
ecPSDEcGAGVFMASHFDR	4	P62979	N-Term(iTRAQ8plex); C2(Carbamidomethyl); C7(Carbamidomethyl)	0	7.386e-17	91.95	7.97829e-10	2	2476.06	-0.150812	28.0293	0	0.93169	0.956239	1.03218
lNEDMAcSVAGITSDANVLTNELR	2	P25789	N-Term(iTRAQ8plex); C7(Carbamidomethyl)	0	4.234e-15	91.88	2.05617e-08	3	2897.42	-2.29274	48.6458	0	1.11097	0.949874	0.961363
dGPLNMILDDGGDLTNLIHTk	10	P23526	N-Term(iTRAQ8plex); K21(iTRAQ8plex)	0	6.318e-20	91.79	6.22484e-08	3	2860.53	-2.71639	45.9493	0	1.21672	1.11174	0.954206
dNHLLGTFDLTGIPPAPR	12	P11021	N-Term(iTRAQ8plex)	0	4.744e-16	91.73	6.862e-08	3	2238.22	-0.114584	34.4548	0	0.960716	0.969817	1.05504
aGMSAEQAQGLLEk	1	Q9Y2Q3	N-Term(iTRAQ8plex); K14(iTRAQ8plex)	0	6.548e-13	91.68	4.92762e-08	2	2041.13	2.17059	26.166	0	0.951964	0.953219	1.22554
aAAAAAAAAAAAAAAGAGAGAk	2	P55011	N-Term(iTRAQ8plex); K22(iTRAQ8plex)	0	2.484e-16	91.66	4.91625e-08	2	2205.26	-0.420245	33.8927	0	1.06702	1.18346	1.11483
vAILVDDMADTcGTIcHAADk	4	P60891;B2R860	N-Term(iTRAQ8plex); C12(Carbamidomethyl); C16(Carbamidomethyl); K21(iTRAQ8plex)	0	8.659e-22	91.6	3.08557e-08	3	2884.45	1.81108	40.5621	0
tLVLSNLSYSATEETLQEVFEk	27	P19338	N-Term(iTRAQ8plex); K22(iTRAQ8plex)	0	1.281e-15	91.6	4.47269e-08	3	3109.67	-1.78722	53.3017	0	1.02505	0.999843	1.13609
dIGAIAQVHAENGDIIAEEQQR	1	Q16555;Q86U75	N-Term(iTRAQ8plex)	0	7.898e-16	91.57	7.29716e-08	3	2681.39	3.30525	30.2169	0
vDVGGSEPASLSYLSFEGATk	2	Q9NQT5	N-Term(iTRAQ8plex); K21(iTRAQ8plex)	0	4.867e-12	91.57	6.22436e-08	2	2722.43	-1.92751	36.5768	0	0.899891	0.967074	1.10001
tGQATVASGIPAGWmGLDcGPESSk	4	P00558	N-Term(iTRAQ8plex); M15(Oxidation); C19(Carbamidomethyl); K25(iTRAQ8plex)	0	4.356e-13	91.48	5.70393e-08	3	3101.55	-0.518351	31.9372	0	0.784015	0.855845	0.809701
dAEDAMDAMDGAVLDGR	2	J3KP15	N-Term(iTRAQ8plex)	0	2.368e-17	91.45	1.1136e-08	2	2055.93	0.821505	36.8059	0	1.07023	1.16959	1.02463
lALADAGDTVEDANFVEAMADAGILR	2	B2RCM2	N-Term(iTRAQ8plex)	0	2.435e-15	91.43	3.46055e-08	3	2952.49	-0.94427	53.1377	0	0.907225	0.977861	0.82598
iEGSGDQVDTLELSGGAR	2	P50570;B4DJ53	N-Term(iTRAQ8plex)	0	5.107e-16	91.39	1.66787e-07	2	2108.09	4.20189	29.0352	0
vLVYNNTSIVQDEILAHR	4	Q96HT3	N-Term(iTRAQ8plex)	0	5.131e-12	91.35	1.16006e-07	3	2388.32	0.47321	35.6168	0	0.99341	1.04569	1.12124
aAQYQVNQAAAAQAAATAAAMTQSAVk	1	C9JP00	N-Term(iTRAQ8plex); K27(iTRAQ8plex)	0	2.449e-18	91.34	4.98368e-08	3	3214.71	-0.619145	37.915	0	0.927828	0.9618	1.14696
mQQNIQELEEQLEEEESAR	4	P35579	N-Term(iTRAQ8plex)	0	7.935e-17	91.25	1.48479e-08	2	2637.27	2.18039	43.2966	0	0.991197	1.18329	0.925583
vIISAPSADAPMFVMGVNHEk	13	P04406	N-Term(iTRAQ8plex); K21(iTRAQ8plex)	0	2.533e-15	91.25	4.6306e-08	2	2821.52	0.82836	34.5539	0	1.12062	1.15413	1.02922
gAGTGGLGLTVEGPcEAk	2	O75369;Q14315	N-Term(iTRAQ8plex); C15(Carbamidomethyl); K18(iTRAQ8plex)	0	1.898e-13	91.21	5.21079e-08	2	2282.24	5.22556	24.6305	0
tEFLSFMNTELAAFTk	21	P31949	N-Term(iTRAQ8plex); K16(iTRAQ8plex)	0	2.162e-15	91.11	4.84039e-08	2	2458.32	0.643753	58.6376	0	0.705717	0.685563	0.65992
gSNNVALGYDEGSIIVk	2	P35606	N-Term(iTRAQ8plex); K17(iTRAQ8plex)	0	4.811e-12	91.09	5.8236e-08	2	2344.29	-2.80277	28.0439	0	0.893841	1.33008	1.22982
gHADSVTGLSLSSEGSYLLSNAMDNTVR	2	B2R9I9	N-Term(iTRAQ8plex)	0	1.586e-13	90.91	2.44099e-08	3	3185.56	-1.76981	40.5056	0	0.755252	1.03206	0.97976
gYGFcEYQDQETALSAMR	2	E9PID8;Q9H0L4	N-Term(iTRAQ8plex); C5(Carbamidomethyl)	0	2.698e-17	90.84	3.37897e-09	2	2430.09	-4.6921	34.2457	0
gLQVDLQSDGAAAEDIVASEQSLGQk	1	A0A024R7U6	N-Term(iTRAQ8plex); K26(iTRAQ8plex)	0	9.968e-17	90.84	5.29921e-08	3	3237.7	-0.783571	40.3441	0	0.885353	1.00075	0.931264
vTIAQGGVLPNIQAVLLPk	45	Q96KK5	N-Term(iTRAQ8plex); K19(iTRAQ8plex)	0	1.146e-10	90.76	2.0273e-08	2	2539.58	-0.18985	45.4157	0	0.983092	0.955235	1.17145
yAQPATATAATAAAAAAAAYSDGYGR	1	B0QYV1	N-Term(iTRAQ8plex)	0	3.761e-13	90.73	2.84014e-08	3	2736.35	-0.322788	38.4234	0	1.16478	1.4169	0.934916
fDGALNVDLTEFQTNLVPYPR	10	P68366;B3KT06;Q53GA7	N-Term(iTRAQ8plex)	0	6.668e-15	90.71	5.43051e-08	3	2713.42	1.53448	49.9199	0
gQFSTDELVAEVEk	6	Q00610	N-Term(iTRAQ8plex); K14(iTRAQ8plex)	0	2.397e-14	90.7	5.66007e-08	2	2160.16	-0.402508	31.9614	0	0.792128	0.746013	0.897845
dLATALEQLLQAYPR	2	B2ZP79	N-Term(iTRAQ8plex)	0	9.993e-12	90.59	6.18937e-08	3	2006.12	0.136341	56.6645	0	1.11342	0.997454	0.897258
aAGLVSDLDADSGLTLSR	2	Q9BW92	N-Term(iTRAQ8plex)	0	2.814e-12	90.52	5.52255e-08	3	2065.1	-1.68321	40.2545	0	0.995123	1.20942	1.02965
vDSDTLcTEEVFPTAGAGTDLR	2	P28331	N-Term(iTRAQ8plex); C7(Carbamidomethyl)	0	7.281e-14	90.49	3.16677e-08	2	2658.29	2.39978	34.0445	0	0.939069	1.12523	1.00342
vVYGGGAAEIScALAVSQEADk	6	B4DDU6	N-Term(iTRAQ8plex); C12(Carbamidomethyl); K22(iTRAQ8plex)	0	1.022e-15	90.49	5.42683e-08	3	2803.47	-1.0101	36.1591	0	0.869246	0.879389	0.97901
tVYGGGcSEMLMAHAVTQLANR	5	P78371	N-Term(iTRAQ8plex); C7(Carbamidomethyl)	0	4.061e-15	90.48	2.56074e-08	2	2670.32	3.34351	36.9017	0	0.928752	0.902179	1.07417
aDIDISGPNVDVDVPDVNIEGPDAk	2	Q09666	N-Term(iTRAQ8plex); K25(iTRAQ8plex)	0	2.499e-11	90.47	5.76149e-08	2	3172.65	0.66702	36.4502	0	0.989784	0.977596	1.13676
sLIDNFALNPDILcSAk	2	Q5UIP0	N-Term(iTRAQ8plex); C14(Carbamidomethyl); K17(iTRAQ8plex)	0	8.585e-11	90.47	6.67687e-08	2	2499.38	2.65401	44.4119	0	1.11633	1.01841	1.39714
acANPAAGSVILLENLR	16	P00558	N-Term(iTRAQ8plex); C2(Carbamidomethyl)	0	6.982e-14	90.44	6.27133e-08	3	2073.14	0.574886	40.9159	0	0.763813	0.858784	0.667385
sEGALELADVSNELPGLk	3	Q08J23	N-Term(iTRAQ8plex); K18(iTRAQ8plex)	0	5.843e-13	90.43	6.40806e-08	2	2450.36	-0.103887	39.3998	0	0.883178	0.940357	0.915349
aGQMVTVWAAGAGVAHSPPSTLVWk	1	Q03252	N-Term(iTRAQ8plex); K25(iTRAQ8plex)	0	2.612e-15	90.42	7.2898e-08	3	3129.72	1.08649	39.8422	0	0.742868	0.724666	0.992786
iEDLSQQAQLAAAEk	2	E9PAV3	N-Term(iTRAQ8plex); K15(iTRAQ8plex)	0	1.467e-17	90.42	1.24916e-07	2	2223.24	-3.60273	31.2249	0	1.14591	1.05973	1.02117
eAAGTTAAAGTGGATEQPPR	3	O43290	N-Term(iTRAQ8plex)	0	1.334e-11	90.39	3.09427e-08	3	2118.07	-2.81935	16.8461	0	1.31129	0.805505	0.828658
fGSTADALVSDDETTR	3	Q5JRA6	N-Term(iTRAQ8plex)	0	5.642e-15	90.37	1.7081e-08	2	1988.97	-2.70454	30.719	0	0.953791	1.03443	0.827962
dDIDLDALAAEIEGAGAAk	1	A0A087WUT6	N-Term(iTRAQ8plex); K19(iTRAQ8plex)	0	1.339e-13	90.34	5.99204e-08	2	2466.32	-0.818002	46.448	0	1.03261	0.886995	0.924922
mLLDPMGGIVMTNDGNAILR	3	B3KX11	N-Term(iTRAQ8plex)	0	3.039e-11	90.3	4.78759e-08	3	2435.29	5.1917	45.7219	0	1.17084	1.21899	1.00452
mTLVASEDYGDTLAAIQGLLk	3	Q13813	N-Term(iTRAQ8plex); K21(iTRAQ8plex)	0	3.489e-13	90.3	1.81518e-07	3	2817.55	-1.27834	56.5079	0	0.908471	0.848351	0.938615
lASVPAGGAVAVSAAPGSAAPAAGSAPAAAEEk	4	P05387	N-Term(iTRAQ8plex); K33(iTRAQ8plex)	0	1.214e-12	90.27	8.31185e-08	5	3382.85	1.35923	28.9481	0	1.10446	0.991879	0.9416
tGILMLNMGGPETLGDVHDFLLR	1	Q7KZA3	N-Term(iTRAQ8plex)	0	8.949e-15	90.25	5.71157e-08	3	2803.47	-2.68333	47.5291	0	1.01773	1.15175	0.866449
gIAVEVQDTPNAcATFNFLcHEGR	2	Q9BU61	N-Term(iTRAQ8plex); C13(Carbamidomethyl); C20(Carbamidomethyl)	0	7.453e-15	90.24	2.28989e-08	3	3010.45	2.25989	37.2735	0	1.14606	1.37185	1.36155
gGSWIQEINVAEk	1	P78527	N-Term(iTRAQ8plex); K13(iTRAQ8plex)	0	4.937e-13	90.18	6.94606e-08	2	2039.14	-0.529018	32.5792	0	0.768744	0.736006	0.944589
vAGALAEAGVGLEEIAk	2	H0YCY6	N-Term(iTRAQ8plex); K17(iTRAQ8plex)	0	2.4e-12	90.17	6.79379e-08	2	2206.29	-1.79793	48.0497	0	1.05056	0.9711	0.967594
eMSSSTLNLVVAGAPk	3	Q8TCS8	N-Term(iTRAQ8plex); K16(iTRAQ8plex)	0	1.045e-12	90.12	6.78978e-08	2	2212.25	0.809789	31.7212	0	0.959524	1.04553	1.08184
vScLGVTDDGMAVATGSWDSFLk	6	B2R6K4;P62879	N-Term(iTRAQ8plex); C3(Carbamidomethyl); K23(iTRAQ8plex)	0	1.738e-14	90.02	4.23047e-08	3	3024.52	-1.45553	47.2544	0
lLQDSVDFSLADAINTEFk	24	P08670	N-Term(iTRAQ8plex); K19(iTRAQ8plex)	0	5.782e-14	90	8.295e-08	3	2734.47	-1.4823	50.8434	0	0.820363	0.761164	0.896171
lAAVDATVNQVLASR	9	Q15084	N-Term(iTRAQ8plex)	0	2.441e-10	89.97	8.77541e-08	3	1832.06	2.22345	49.9368	0	0.900978	0.888339	1.08408
fVDEEDGGDGQAGPDEGEVDScLR	1	O15511	N-Term(iTRAQ8plex); C22(Carbamidomethyl)	0	1.211e-14	89.97	2.71872e-09	3	2857.24	2.34015	29.3714	0	1.16464	1.3841	0.99503
aLMLQGVDLLADAVAVTMGPk	19	P10809	N-Term(iTRAQ8plex); K21(iTRAQ8plex)	0	2.17e-13	89.88	7.31434e-08	3	2721.55	-1.76146	59.4608	0	0.950729	0.898639	1.1329
nLALGGGLLLLLAESR	1	Q5T8U5	N-Term(iTRAQ8plex)	0	8.259e-13	89.8	6.91105e-08	3	1914.17	-0.595804	55.5892	0	0.998341	0.696479	0.690104
qATTIIADNIIFLSDQTk	14	Q04837	N-Term(iTRAQ8plex); K18(iTRAQ8plex)	0	8.66e-11	89.76	7.52982e-08	2	2600.48	2.64112	47.0265	0	0.931758	0.953743	1.07494
nALVSHLDGTTPVcEDIGR	4	P31930	N-Term(iTRAQ8plex); C14(Carbamidomethyl)	0	6.012e-13	89.73	4.42151e-08	2	2358.2	-2.54622	29.0677	0	0.982556	1.07652	1.17529
yAPTEAQLNAVDALIDSMSLAk	6	P13010	N-Term(iTRAQ8plex); K22(iTRAQ8plex)	0	2.168e-15	89.73	7.35323e-08	3	2929.58	-0.686839	53.6187	0	0.785415	0.72881	0.999343
eFASHLQQLQDALNELTEEHSk	2	Q14980	N-Term(iTRAQ8plex); K22(iTRAQ8plex)	0	1.042e-17	89.6	6.1348e-08	3	3175.64	-1.42443	43.0663	0	0.900594	1.00384	0.948208
tDQVIQSLIALVNDPQPEHPLR	10	P68036	N-Term(iTRAQ8plex)	0	1.891e-12	89.59	7.38532e-08	2	2787.53	1.16657	49.8028	0	1.11852	1.01004	0.96225
tGGTVSDQALLFGDDDAGEGPSSLIR	1	G3V529	N-Term(iTRAQ8plex)	0	9.679e-14	89.59	4.77518e-08	2	2882.45	5.40173	38.365	0	0.737917	0.929738	0.975553
lAPITSDPTEATAVGAVEASFk	12	P14618;Q9UK31	N-Term(iTRAQ8plex); K22(iTRAQ8plex)	0	1.411e-13	89.57	8.53453e-08	2	2783.53	1.95291	41.8516	0
fEGGVVIAADMLGSYGSLAR	1	P28070	N-Term(iTRAQ8plex)	0	1.77e-14	89.55	5.86753e-08	3	2317.21	-3.21196	55.7973	0	1.14924	1.54945	1.00801
sTGEAFVQFASQEIAEk	15	P31943;P55795	N-Term(iTRAQ8plex); K17(iTRAQ8plex)	0	2.698e-17	89.44	7.14999e-08	2	2450.29	-3.82605	38.444	0
qSEDLGSQFTEIFIk	2	O60763	N-Term(iTRAQ8plex); K15(iTRAQ8plex)	0	1.183e-11	89.42	7.86872e-08	2	2350.27	-2.24583	38.4288	0	0.907174	0.854939	0.810506
tMMFSEDEALcVVDLLk	6	Q86UP2	N-Term(iTRAQ8plex); C11(Carbamidomethyl); K17(iTRAQ8plex)	0	2.665e-09	89.29	6.88899e-08	2	2609.35	-0.337805	53.5049	0	0.933432	0.849591	0.898749
gVMLAVDAVIAELk	37	P10809	N-Term(iTRAQ8plex); K14(iTRAQ8plex)	0	2.454e-07	89.16	7.57761e-08	2	2037.22	-3.6339	56.409	0	1.04906	0.940707	1.21513
gTAAAAAAAAAAk	4	P50914	N-Term(iTRAQ8plex); K13(iTRAQ8plex)	0	1.859e-13	89.14	9.2948e-08	2	1623.96	-2.3096	20.9796	0	0.980326	0.950215	1.04045
gVVPLAGTDGETTTQGLDGLSER	8	P09972	N-Term(iTRAQ8plex)	0	2.335e-14	89.14	7.03357e-08	3	2577.33	1.34461	32.1117	0	1.35411	1.39745	0.971432
lASGETVAAFcLTEPSSGSDAASIR	2	P49748	N-Term(iTRAQ8plex); C11(Carbamidomethyl)	0	4.613e-15	89.12	4.62905e-08	2	2801.4	0.739571	36.2332	0	0.85893	1.723	0.938763
sQDAEVGDGTTSVTLLAAEFLk	10	Q53HV2	N-Term(iTRAQ8plex); K22(iTRAQ8plex)	0	1.425e-12	89.1	9.836e-08	2	2860.55	3.50112	48.135	0	1.02384	0.951355	0.94722
tELEDTLDSTAAQQELR	4	P35579	N-Term(iTRAQ8plex)	0	3.797e-11	89.07	3.93318e-08	3	2224.12	-0.124768	33.099	0	1.06033	0.988966	0.79454
lTGSSAQEAASGVALGEAPDHSYESLR	1	B4DVS4	N-Term(iTRAQ8plex)	0	2.669e-13	89.07	4.16855e-08	3	3007.48	-2.23181	29.6124	0	0.868569	1.14423	1.2464
kLEDQLQGGQLEEVILQAEHELNLAR	1	Q16718	N-Term(iTRAQ8plex); K1(iTRAQ8plex)	0	6.275e-17	89.02	8.07023e-08	4	3581.96	-2.75401	47.4594	1	0.957714	1.03642	1.0214
eNAEVDGDDDAEEMEAk	4	P05198	N-Term(iTRAQ8plex); K17(iTRAQ8plex)	0	5.527e-12	89.01	8.85501e-09	3	2475.12	-1.68083	20.8385	0	1.16453	0.969888	0.967422
vEQIAAIAQELNELDYYDSHNVNTR	3	O43707	N-Term(iTRAQ8plex)	0	9.767e-17	88.99	4.59936e-08	3	3209.6	-0.853427	48.6831	0	1.06688	1.12045	1.37855
gGEYGFGAAFDADGDR	1	Q15124	N-Term(iTRAQ8plex)	0	5.681e-14	88.99	7.44478e-09	2	1908.87	1.84585	31.2471	0	1.55679	1.78342	1.47322
sEGEGEAASADDGSLNTSGAGPk	2	Q9NWV8	N-Term(iTRAQ8plex); K23(iTRAQ8plex)	0	6.906e-14	88.98	2.73815e-08	3	2715.31	-1.17173	18.4385	0	1.05914	1.00395	0.958997
vIESTQDLGNDLAGVMALQR	3	Q01082	N-Term(iTRAQ8plex)	0	2.904e-14	88.9	7.3559e-08	3	2434.29	0.975667	47.7242	0	0.900407	1.03963	0.860039
vIGSGcNLDSAR	9	P00338;P07195	N-Term(iTRAQ8plex); C6(Carbamidomethyl)	0	1.285e-08	88.85	4.30045e-08	3	1552.81	0.262142	21.674	0
vITNQYNNPAGLYSSENISNFNNALESk	2	O00151	N-Term(iTRAQ8plex); K28(iTRAQ8plex)	0	7.72e-12	88.85	8.99837e-08	3	3709.9	2.35763	38.1257	0	0.892889	1.14957	1.0315
aTMNLALAGDILAAGQDAHcQLLR	2	A8K813	N-Term(iTRAQ8plex); C20(Carbamidomethyl)	0	5.405e-19	88.84	7.81743e-08	3	2827.48	-0.934285	44.5724	0	0.926836	1.04376	1.09954
iGSSELQEFcPTILQQLDSR	1	E5RIP4	N-Term(iTRAQ8plex); C10(Carbamidomethyl)	0	1.152e-13	88.78	1.48724e-07	3	2625.35	0.999005	44.1626	0	1.12166	1.16866	0.835074
iATTTASAATAAAIGATPR	3	Q14980	N-Term(iTRAQ8plex)	0	3.72e-14	88.74	8.88168e-08	3	2020.14	1.9218	32.224	0	0.946684	0.915239	0.759185
tQLASWSDPTEETGPVAGILDTETLEk	1	Q15149	N-Term(iTRAQ8plex); K27(iTRAQ8plex)	0	9.54e-13	88.74	7.65869e-08	3	3496.82	-0.0945333	41.8661	0	1.38254	1.27821	1.02798
mLPTIIADNAGYDSADLVAQLR	5	P78371	N-Term(iTRAQ8plex)	0	4.176e-13	88.67	8.86979e-08	3	2651.4	1.12994	50.7647	0	1.17854	1.10564	0.989745
iYELAAGGTAVGTGLNTR	5	P07954	N-Term(iTRAQ8plex)	0	1.976e-13	88.66	2.28927e-07	3	2068.14	1.97057	36.7878	0	1.21932	1.29066	1.25317
qIWTLEQPPDEAGSAAVcLR	2	Q16658	N-Term(iTRAQ8plex); C18(Carbamidomethyl)	0	1.017e-15	88.65	6.34531e-08	2	2545.3	0.854773	36.0434	0	1.08685	1.11513	0.827246
sVNESLNNLFITEEDYQALR	3	Q00610	N-Term(iTRAQ8plex)	0	8.856e-13	88.62	5.19388e-08	3	2659.36	1.89645	43.0586	0	0.950863	1.02572	0.908973
vASTLTEEGGGGGGGGGSVAPkPPR	2	F5H105	N-Term(iTRAQ8plex); K22(iTRAQ8plex)	0	5.628e-17	88.61	9.57161e-08	3	2803.51	-2.24133	22.1915	0	1.02479	1.02856	1.06719
qTQTFTTYSDNQPGVLIQVYEGER	6	P11142	N-Term(iTRAQ8plex)	0	1.576e-16	88.59	9.00702e-08	2	3078.54	3.98237	37.2942	0	0.954666	1.09184	0.879915
dAAASASTPAQAPTSDSPVAEDASR	1	P55789	N-Term(iTRAQ8plex)	0	1.344e-13	88.54	3.03011e-08	3	2677.29	1.50661	20.0049	0	1.12786	1.27428	1.01442
dIINEEEVQFLk	3	P49588	N-Term(iTRAQ8plex); K12(iTRAQ8plex)	0	1.653e-12	88.54	8.99235e-08	2	2085.17	1.12647	34.4358	0	1.17892	1.07901	1.10127
tSIEDQDELSSLLQVPLVAGTVNR	2	P56537	N-Term(iTRAQ8plex)	0	6.663e-16	88.52	9.04792e-08	3	2888.55	0.627923	47.4169	0	1.04612	1.25401	0.94935
eSLNASIVDAINQAADcWGIR	2	Q9UJZ1	N-Term(iTRAQ8plex); C17(Carbamidomethyl)	0	8.059e-16	88.41	1.90792e-07	2	2607.31	-0.255159	55.6491	0	0.985653	1.01934	1.14529
eLTNDGELILTMTADDVVcTR	3	P29373	N-Term(iTRAQ8plex); C19(Carbamidomethyl)	0	1.986e-09	88.41	5.73962e-08	2	2670.35	9.62471	47.9453	0	1.15165	1.31145	1.09494
qVQSLTcEVDALk	4	P08670	N-Term(iTRAQ8plex); C7(Carbamidomethyl); K13(iTRAQ8plex)	0	1.803e-12	88.35	1.1405e-07	2	2099.16	-1.54056	32.394	0	0.813609	0.817031	0.902499
tSIDAYDNFDNISLAQR	5	Q00610	N-Term(iTRAQ8plex)	0	5.214e-11	88.34	4.45527e-08	3	2247.12	-0.0816233	34.9044	0	1.35174	1.11585	0.971112
nVMSAFGLTDDQVSGPPSAPAEDR	2	Q7Z426	N-Term(iTRAQ8plex)	0	3.348e-13	88.33	3.81921e-08	2	2765.35	4.06314	36.8823	0	1.10492	1.50662	0.997052
lNSNTQVVLLSATMPSDVLEVTk	4	A8K7F6	N-Term(iTRAQ8plex); K23(iTRAQ8plex)	0	7.682e-14	88.3	9.65118e-08	2	3067.72	0.585549	43.4492	0	0.981059	1.0168	0.929708
eNMNLSEAQVQALALSR	1	P46100	N-Term(iTRAQ8plex)	0	7.863e-16	88.28	8.663e-08	2	2178.15	-0.27831	34.3983	0	0.70169	0.724108	0.947306
aAcSAAAMEEDSEASSSR	1	Q9BUI6	N-Term(iTRAQ8plex); C3(Carbamidomethyl)	0	1.172e-14	88.26	2.68703e-09	2	2133.93	-3.4052	21.3175	0	1.35569	1.40668	1.22195
tVNELQNLSSAEVVVPR	2	O00425	N-Term(iTRAQ8plex)	0	2.344e-12	88.23	1.12435e-07	3	2159.2	2.12494	34.8292	0	1.1152	1.07076	0.857252
kPLVIIAEDVDGEALSTLVLNR	45	P10809;B7Z532	N-Term(iTRAQ8plex); K1(iTRAQ8plex)	0	1.277e-14	88.19	6.30334e-08	4	2973.74	-1.73207	50.5364	0
eSSETPDQFMTADETR	6	H0YD13	N-Term(iTRAQ8plex)	0	3.455e-12	88.18	8.8952e-09	2	2147.97	0.452448	26.6519	0	0.925497	1.00209	0.843583
tcNVLVALEQQSPDIAQGVHLDR	3	P31153	N-Term(iTRAQ8plex); C2(Carbamidomethyl)	0	8.616e-16	88.11	1.34205e-07	3	2867.51	4.22426	38.9643	0	1.21829	1.17177	1.05248
iDENVLGAQLDVEAAHSEILk	3	B4DKR0	N-Term(iTRAQ8plex); K21(iTRAQ8plex)	0	9.414e-14	88.1	1.10353e-07	3	2872.59	1.6501	35.7362	0	0.94492	1.05817	0.936778
lLPVLLSTAQEADPEVR	4	Q59FI4	N-Term(iTRAQ8plex)	0	1.839e-09	88.09	1.56481e-07	3	2155.22	-2.533	49.3465	0	0.993353	1.20589	0.858014
lVTLISQQATLLASNEAFk	1	P51572	N-Term(iTRAQ8plex); K19(iTRAQ8plex)	0	7.108e-12	88.09	1.18758e-07	3	2655.55	-1.43215	55.6664	0	0.82113	0.790396	1.21035
hLEINPDHPIVETLR	3	P08238	N-Term(iTRAQ8plex)	0	2.778e-19	88.05	1.291e-07	3	2087.15	-0.358976	23.1179	0	1.05584	0.962062	0.834592
nLVDSYVAIINk	3	P50570;B4DJ53	N-Term(iTRAQ8plex); K12(iTRAQ8plex)	0	4.218e-12	88.05	1.08341e-07	2	1957.16	-0.237624	36.361	0
aSPAGTAGGPGAGAAAGGTGPLAAR	3	Q12962	N-Term(iTRAQ8plex)	0	3.238e-14	88.03	1.06795e-07	3	2268.2	-0.729636	21.0259	0	0.872277	0.527042	0.551462
eVcTALLEADVNIk	1	P61011	N-Term(iTRAQ8plex); C3(Carbamidomethyl); K14(iTRAQ8plex)	0	4.446e-13	88.03	2.11386e-07	2	2183.22	1.91347	34.0175	0	1.0934	1.01393	1.14721
lDNASAFQGAVISPHYDSLLVk	2	P11498	N-Term(iTRAQ8plex); K22(iTRAQ8plex)	0	1.8e-12	87.97	1.51609e-07	3	2953.61	-4.00131	35.531	0	0.792846	0.966281	1.39704
iAQLEEELEEEQGNTELINDR	3	P35579	N-Term(iTRAQ8plex)	0	8.599e-15	87.95	1.26576e-07	2	2776.38	1.52611	43.9976	0	0.989134	1.09179	0.866754
mAGNEYVGFSNATFQSER	3	A8K132;Q68D38	N-Term(iTRAQ8plex); M1(Oxidation)	0	2.753e-10	87.94	1.52659e-08	2	2328.08	-1.11688	29.0467	0
dFTATDLSEFAAk	2	A0A0B4J2A4	N-Term(iTRAQ8plex); K13(iTRAQ8plex)	0	5.19e-14	87.92	7.88614e-08	2	2024.08	-2.13743	32.4281	0	1.04932	1.14399	1.39928
hELLLGAGSGPGAGQQQATPGALLQAGPPR	3	B2R9I9	N-Term(iTRAQ8plex)	0	6.614e-12	87.86	1.08521e-07	3	3153.71	-0.133517	31.449	0	1.05687	0.960932	1.0143
ecVTFAADEPVYIAGQQAFFNYSTSk	1	B7WPG3	N-Term(iTRAQ8plex); C2(Carbamidomethyl); K26(iTRAQ8plex)	0	5.673e-13	87.81	5.91938e-08	3	3551.76	0.157868	43.0052	0	0.737697	0.982768	1.00079
aASAGQEPLHNEELAGAGR	2	Q96HY6	N-Term(iTRAQ8plex)	0	1.175e-11	87.8	6.35622e-08	2	2182.11	-1.77417	19.7141	0	0.9035	0.848238	1.13972
vTGEADVEFATHEEAVAAMSk	5	P52597	N-Term(iTRAQ8plex); K21(iTRAQ8plex)	0	7.089e-13	87.71	7.57369e-08	2	2800.44	2.55788	32.4134	0	1.02061	0.992201	0.910993
aMGAAQVVVTDLSATR	2	V9HW89	N-Term(iTRAQ8plex)	0	3.185e-11	87.7	9.3743e-08	3	1894.04	1.9658	41.3247	0	1.5884	1.5286	1.07233
yTDQGGEEEEDYESEEQLQHR	1	O75208	N-Term(iTRAQ8plex)	0	1.376e-13	87.7	4.1607e-09	3	2875.25	2.84021	21.4217	0	0.954245	0.732736	1.00252
iSAAASDSGVESFDEGSSH	1	Q12929	N-Term(iTRAQ8plex)	0	3.316e-13	87.69	1.15747e-08	2	2156.99	0.100061	28.5205	0	0.769559	0.962129	1.09397
aGQVVTIWAAGAGATHSPPTDLVWk	12	P02545	N-Term(iTRAQ8plex); K25(iTRAQ8plex)	0	1.872e-20	87.67	1.28337e-07	3	3141.73	1.14419	40.5377	0	0.732517	0.684373	0.76973
gVGIISEGNETVEDIAAR	2	P05023;M0R116;B7Z3V1;B3KW93	N-Term(iTRAQ8plex)	0	2.066e-12	87.65	1.01958e-07	3	2134.14	3.15409	35.4729	0
dFSALESQLQDTQELLQEENR	2	P35579	N-Term(iTRAQ8plex)	0	2.018e-12	87.64	7.3696e-08	3	2797.39	3.68641	45.859	0	0.925082	1.21346	0.844106
gQATDIAIQAEEIMk	2	M0R208	N-Term(iTRAQ8plex); K15(iTRAQ8plex)	0	1.119e-13	87.6	1.21907e-07	2	2226.24	4.74279	34.1896	0	0.912445	0.797146	1.06546
lDDLSVLDLSHNQLTEcPR	2	Q13045;J3KS54	N-Term(iTRAQ8plex); C17(Carbamidomethyl)	0	1.371e-12	87.53	9.4483e-08	2	2529.3	2.47584	37.7503	0
dLSAAGIGLLAAATQSLSmPASLGR	1	A8MXP9	N-Term(iTRAQ8plex); M19(Oxidation)	0	2.683e-14	87.52	1.31696e-07	3	2691.47	1.64797	52.5196	0	1.09753	1.31581	1.25147
iITITGTQDQIQNAQYLLQNSVk	5	B4DUQ1	N-Term(iTRAQ8plex); K23(iTRAQ8plex)	0	3.148e-12	87.44	1.04575e-07	3	3197.8	-0.844789	41.264	0	0.919792	1.02109	1.04649
sIQETLGESGSLLPNk	2	Q96BP2	N-Term(iTRAQ8plex); K16(iTRAQ8plex)	0	3.329e-10	87.44	1.48118e-07	2	2281.29	1.36274	31.0822	0	0.830548	0.81442	1.08043
qGQYSPMAIEEQVAVIYAGVR	6	P25705	N-Term(iTRAQ8plex)	0	4.919e-15	87.43	1.03099e-07	3	2613.37	0.911233	48.2068	0	1.06285	1.1905	1.05222
wGLGGTcVNVGcIPk	2	B2R5P6;A0A096LPK7	N-Term(iTRAQ8plex); C7(Carbamidomethyl); C12(Carbamidomethyl); K15(iTRAQ8plex)	0	3.994e-11	87.33	3.39988e-07	2	2226.2	-0.707196	31.8268	0
lQGINcGPDFTPSFANLGR	2	B4DGF1;E7EUU4	N-Term(iTRAQ8plex); C6(Carbamidomethyl)	0	3.752e-15	87.3	8.14663e-08	2	2368.2	0.00031089	38.6756	0
eAINVEQAFQTIAR	1	P51149	N-Term(iTRAQ8plex)	0	2.273e-10	87.26	1.01859e-07	3	1894.03	-0.208034	40.389	0	1.10928	1.0453	1.08287
hEIAVMLLEGGANPDAk	3	B1AJY7	N-Term(iTRAQ8plex); K17(iTRAQ8plex)	0	6.78e-11	87.26	1.45271e-07	2	2373.31	0.407416	33.0147	0	1.00641	0.911867	0.782113
aLADDVVGSVLDcFSFQETDk	1	Q9BTW9	N-Term(iTRAQ8plex); C13(Carbamidomethyl); K21(iTRAQ8plex)	0	5.717e-12	87.26	6.66218e-08	3	2924.46	-6.44428	52.1426	0	0.777391	0.907987	0.851838
vIHDNFGIVEGLMTTVHAITATQk	21	P04406	N-Term(iTRAQ8plex); K24(iTRAQ8plex)	0	5.062e-20	87.26	1.1586e-07	3	3203.77	-0.128736	47.6831	0	1.18896	1.05773	1.03501
vFVLDEADVMIATQGHQDQSIR	2	B4DS24;Q2NL95	N-Term(iTRAQ8plex)	0	3.419e-18	87.26	1.80978e-07	3	2776.42	-1.7377	43.0614	0
yQGDGIVEDEEETMENNEEk	1	Q9NYF8	N-Term(iTRAQ8plex); K20(iTRAQ8plex)	0	1.029e-12	87.26	1.57863e-08	3	2966.37	0.0537078	28.1782	0	0.944378	0.79794	1.00608
lIALSIDSVEDHLAWSk	18	P30041	N-Term(iTRAQ8plex); K17(iTRAQ8plex)	0	6.917e-13	87.24	1.39523e-07	2	2505.42	-0.907889	49.7251	0	0.759725	0.760936	0.637636
sSGPTSLFAVTVAPPGAR	3	Q00839;B4DLR3	N-Term(iTRAQ8plex)	0	1.004e-17	87.23	1.54604e-07	2	2019.12	1.03376	34.935	0
qLASGLLLVTGPLVLNR	4	Q02878	N-Term(iTRAQ8plex)	0	3.358e-11	87.19	8.30786e-08	3	2068.28	0.828653	48.4063	0	1.15405	1.31535	1.06946
vDQLTAQLADLAAR	5	A0A024QZN4;B4E3Q9	N-Term(iTRAQ8plex)	0	2.342e-10	87.14	1.47989e-07	3	1789.01	-1.01856	43.5807	0
qVLLSAAEAAEVILR	23	P78371	N-Term(iTRAQ8plex)	0	3.199e-12	87.13	1.27126e-07	3	1887.12	-1.83987	51.3836	0	1.25208	1.07826	1.03636
lTLEQGQQLVAEGHPGASQASAR	1	O15020	N-Term(iTRAQ8plex)	0	4.932e-15	87.1	1.26252e-07	3	2652.4	-0.75572	28.0558	0	1.04873	0.998988	1.04577
aPQETYADIGGLDNQIQEIk	2	P62191	N-Term(iTRAQ8plex); K20(iTRAQ8plex)	0	1.629e-13	87.08	1.20273e-07	2	2811.5	-1.02374	36.0729	0	0.946583	0.973995	0.91645
fTLGSVAGAVGATAVYPIDLVk	2	B3KMV8	N-Term(iTRAQ8plex); K22(iTRAQ8plex)	0	1.259e-11	87.06	1.21615e-07	2	2757.61	1.66782	49.2391	0	1.059	1.17209	1.26328
aSAAFSSVGSVITk	4	P55327	N-Term(iTRAQ8plex); K14(iTRAQ8plex)	0	5.923e-12	87.05	3.18448e-07	2	1933.11	-4.98021	30.1479	0	1.00201	0.908611	0.871783
lIEGLSHEVIVSAAcGR	3	A5PLK7	N-Term(iTRAQ8plex); C15(Carbamidomethyl)	0	3.322e-16	87.01	1.44523e-07	3	2115.15	-1.48575	39.9844	0	1.06339	1.08444	0.930291
aDDPSSYMEVVQAANTSGNWEELVk	2	Q00610	N-Term(iTRAQ8plex); K25(iTRAQ8plex)	0	1.209e-12	87.01	6.85787e-08	3	3348.65	-0.233332	43.3943	0	1.49087	1.33544	1.2934
gGHPPAIQSLINLLADNR	1	Q9HCD5	N-Term(iTRAQ8plex)	0	5.195e-15	86.93	1.38693e-07	3	2190.22	-3.73961	44.1955	0	1.1501	1.16329	1.03001
tQTVcNFTDGALVQHQEWDGk	2	Q01469	N-Term(iTRAQ8plex); C5(Carbamidomethyl); K21(iTRAQ8plex)	0	3.755e-18	86.93	9.9762e-08	3	3042.52	1.07583	30.1622	0	0.808625	0.910234	0.726753
tEGLSVLSQAMAVIk	4	P05198	N-Term(iTRAQ8plex); K15(iTRAQ8plex)	0	4.867e-13	86.87	1.29521e-07	2	2155.26	0.478648	46.8677	0	0.912474	0.932252	0.921595
aVcMLSNTTAIAEAWAR	25	P68366;B3KT06;Q15670	N-Term(iTRAQ8plex); C3(Carbamidomethyl)	0	1.103e-11	86.86	9.08738e-08	3	2169.11	-1.03092	49.6772	0
gIEQAVQSHAVAEEEAR	2	Q16891;C9J406	N-Term(iTRAQ8plex)	0	3.003e-17	86.85	8.38544e-08	3	2128.09	0.335137	24.617	0
aLEEQNELLSAELGGLR	5	D3DVC4	N-Term(iTRAQ8plex)	0	9.955e-16	86.82	1.26758e-07	2	2146.16	-0.897109	41.2295	0	0.770901	0.964831	0.926182
aVDFQEAQSYADDNSLLFMETSAk	2	P20339	N-Term(iTRAQ8plex); K24(iTRAQ8plex)	0	4.15e-12	86.78	5.49922e-08	3	3288.61	-1.30755	42.525	0	1.19503	1.13434	1.032
aSGNYATVISHNPETk	7	P62917	N-Term(iTRAQ8plex); K16(iTRAQ8plex)	0	4.376e-12	86.7	1.28812e-07	2	2297.23	-2.9516	21.1442	0	0.997552	1.06952	1.13911
vVDYSQFQESDDADEDYGR	2	Q9H1E3	N-Term(iTRAQ8plex)	0	1.744e-14	86.67	6.02779e-09	2	2542.12	1.74171	29.9238	0	0.903049	1.08013	0.727709
dYIQESENIASLHNQITAcDAVLER	1	B4DS44	N-Term(iTRAQ8plex); C19(Carbamidomethyl)	0	4.757e-16	86.62	6.20647e-08	3	3193.56	-3.16307	36.6384	0	0.849138	0.86967	1.01204
mSQYLESMQIGDTIEFR	2	A0A024R4X0	N-Term(iTRAQ8plex)	0	1.72e-15	86.59	5.55876e-08	2	2352.15	0.151312	45.489	0	0.75566	0.769878	0.967589
iLLSVVSMLAEPNDESGANVDASk	2	P60604	N-Term(iTRAQ8plex); K24(iTRAQ8plex)	0	5.135e-12	86.58	1.62092e-07	4	3067.64	-0.976399	57.4925	0	1.08938	1.10206	1.19498
kSEDGTPAEDGTPAATGGSQPPSMGR	2	Q9BQG0	N-Term(iTRAQ8plex); K1(iTRAQ8plex)	0	7.328e-18	86.57	8.60243e-08	3	3109.53	0.850817	17.8398	1	0.944205	0.849455	1.03837
lFIGGLSFETTDDSLR	6	B4E3E6	N-Term(iTRAQ8plex)	0	4.567e-12	86.56	1.31376e-07	3	2075.1	-0.154153	44.0848	0	1.05991	1.00418	1.03298
lAELEEFINGPNNAHIQQVGDR	5	Q00610	N-Term(iTRAQ8plex)	0	1.117e-15	86.52	1.71367e-07	3	2768.42	-2.6992	44.2885	0	0.8208	0.73914	0.76542
lSFGDTLQVQNIHGAFNALGGADR	1	B4E0N6	N-Term(iTRAQ8plex)	0	2.649e-15	86.52	1.26575e-07	3	2805.46	1.70088	39.2849	0	0.939181	0.853657	1.01468
lAATNALLNSLEFTk	6	B2RBR9	N-Term(iTRAQ8plex); K15(iTRAQ8plex)	0	3.161e-16	86.49	1.40579e-07	2	2214.3	0.66897	44.1681	0	0.976135	0.937508	1.04431
lLEAQAcTGGIIDPSTGER	1	Q15149	N-Term(iTRAQ8plex); C7(Carbamidomethyl)	0	3.106e-18	86.47	1.06287e-07	2	2292.18	0.709082	33.587	0	1.20996	1.2536	1.12095
qVTITGSAASISLAQYLINAR	3	Q15365	N-Term(iTRAQ8plex)	0	2.809e-16	86.47	2.8719e-07	3	2481.4	-0.311285	45.1167	0	1.05327	1.28739	1.00383
lQmEAGLcEEQLNQADALLQSDVR	1	E9PMV1;Q15149	N-Term(iTRAQ8plex); M3(Oxidation); C8(Carbamidomethyl)	0	2.983e-16	86.42	8.80212e-08	3	3051.52	5.87834	41.2856	0
qFLQAAEAIDDIPFGITSNSDVFSk	7	P07237	N-Term(iTRAQ8plex); K25(iTRAQ8plex)	0	2.181e-14	86.35	1.51673e-07	3	3321.75	0.744543	52.9295	0	1.07906	1.10511	1.34976
iLAIGLINEALDEGDAQk	6	A4QPB0	N-Term(iTRAQ8plex); K18(iTRAQ8plex)	0	3.099e-09	86.31	1.58807e-07	2	2491.43	1.48508	52.3582	0	1.18673	1.09673	1.10598
lHSQEVDLGSAQGDGLMAGNDSEEALTALMSR	1	H0Y849	N-Term(iTRAQ8plex)	0	4.855e-12	86.31	8.17424e-08	3	3606.73	0.441487	40.53	0	1.04263	0.85555	1.07843
emEENFAVEAANYQDTIGR	2	P08670	N-Term(iTRAQ8plex); M2(Oxidation)	0	2.269e-13	86.29	2.19691e-08	3	2507.17	0.449212	32.8367	0	0.838146	0.976253	0.831433
aIHTAPVATMAFDPTSTLLATGGcDGAVR	2	Q12788	N-Term(iTRAQ8plex); C24(Carbamidomethyl)	0	3.316e-19	86.28	1.10805e-07	3	3205.63	1.60686	35.3914	0	1.04105	0.901378	1.04983
aTAGDTHLGGEDFDNR	5	P34931;P17066;B3KSM6;P0DMV8	N-Term(iTRAQ8plex)	0	7.358e-12	86.21	3.37458e-08	2	1979.94	0.540466	18.822	0
nLSELQDTSLQQLVSQR	4	Q5QJE6	N-Term(iTRAQ8plex)	0	1.702e-14	86.16	1.67656e-07	2	2263.23	4.50358	38.1046	0	1.07448	1.34798	1.19552
gVNWAAFHPTMPLIVSGADDR	4	P53621	N-Term(iTRAQ8plex)	0	1.35e-12	86.16	1.18509e-07	2	2558.33	6.37833	39.6467	0	0.880702	0.949508	1.01518
sVGDNSSDLSNVAVIDGNR	2	O95163	N-Term(iTRAQ8plex)	0	1.183e-11	86.14	2.22303e-07	2	2223.12	0.102988	27.6736	0	1.1783	1.38342	0.942519
sSSSVTTSETQPcTPSSSDYSDLQR	2	A0A0S2Z4I9;A0A0S2Z4I7	N-Term(iTRAQ8plex); C13(Carbamidomethyl)	0	3.46e-13	86.14	1.24042e-08	3	3011.37	-0.481001	22.571	0
gLQAQIASSGLTVEVDAPk	2	B2RA03	N-Term(iTRAQ8plex); K19(iTRAQ8plex)	0	3.092e-13	86.14	1.87523e-07	2	2492.42	0.0638694	33.1657	0	1.35707	1.34863	1.61148
sGGGFGPDPGSGTTVPAR	2	Q9H4L4	N-Term(iTRAQ8plex)	0	1.098e-11	86.13	7.71567e-08	2	1920.97	-1.68032	21.14	0	1.07039	1.87067	1.04088
tVNELQNLTSAEVIVPR	2	Q9Y6M1	N-Term(iTRAQ8plex)	0	3.84e-12	86.11	1.93109e-07	3	2187.23	0.735404	37.6893	0	0.889146	1.03737	0.899816
tVAGGAWTYNTTSAVTVk	2	P61513	N-Term(iTRAQ8plex); K18(iTRAQ8plex)	0	1.445e-14	86.11	1.59312e-07	2	2435.34	0.328516	29.1869	0	1.07162	1.103	1.22226
nAFYIGSYQQcINEAQR	3	O14579	N-Term(iTRAQ8plex); C11(Carbamidomethyl)	0	5.33e-11	86.09	5.56043e-08	3	2366.15	-0.823627	32.9445	0	0.943887	1.00561	1.01675
dELHIVEAEAMNYEGSPIk	13	P06748	N-Term(iTRAQ8plex); K19(iTRAQ8plex)	0	3.19e-15	86.07	1.64617e-07	2	2753.42	-2.80082	33.7491	0	1.03063	0.943643	1.01659
vPAATSAIITNDGIGINPAQTAGNVFLk	2	P61960	N-Term(iTRAQ8plex); K28(iTRAQ8plex)	0	4.669e-14	86.03	1.34334e-07	3	3361.9	1.28776	42.771	0	0.938588	1.13045	0.886339
dMVTELFDPLVQGEVQHR	2	Q9BXV9	N-Term(iTRAQ8plex)	0	5.268e-14	86.02	1.22142e-07	3	2417.24	-0.447784	41.8465	0	0.874678	0.953463	0.690079
vEAVNMAEGIIHDTETk	6	B7Z4V2	N-Term(iTRAQ8plex); K17(iTRAQ8plex)	0	1.782e-12	86.01	2.20538e-07	2	2465.32	2.09045	38.5602	0	1.08014	1.12179	1.58524
aVLALGGSLAGSAAEASHLVTDR	3	Q14676	N-Term(iTRAQ8plex)	0	5.529e-14	85.97	1.84892e-07	3	2470.36	2.14276	45.4907	0	0.960895	0.971929	0.952834
eLLYGGTSPTAETILk	1	A0A087X1A5	N-Term(iTRAQ8plex); K16(iTRAQ8plex)	0	1.052e-12	85.94	1.68855e-07	2	2301.32	2.11236	33.6545	0	0.968745	1.08957	1.06962
lVNLQHLDLLNNk	6	Q96AG4	N-Term(iTRAQ8plex); K13(iTRAQ8plex)	0	1.189e-13	85.9	1.50754e-07	2	2142.28	-0.608702	34.346	0	0.964212	0.964523	1.22269
fNAHGDANTIVcNSk	2	P09382	N-Term(iTRAQ8plex); C12(Carbamidomethyl); K15(iTRAQ8plex)	0	4.455e-14	85.89	1.22375e-07	2	2256.17	0.0733554	20.0616	0	1.34388	1.25002	1.54344
lEVSDDLENVcNWVVDTcLHk	1	C9JIR6	N-Term(iTRAQ8plex); C11(Carbamidomethyl); C18(Carbamidomethyl); K21(iTRAQ8plex)	0	6.517e-11	85.88	1.02128e-07	3	3153.58	-0.0513216	45.3876	0	0.918296	0.99186	0.886683
dLDQASLAAVSQQLAPR	1	Q9Y490	N-Term(iTRAQ8plex)	0	3.208e-12	85.84	2.18787e-07	3	2087.15	3.43366	35.4591	0	0.992356	1.03028	0.815445
sEQDQAENEGEDSAVLMER	2	B4DVQ5	N-Term(iTRAQ8plex)	0	2.025e-13	85.84	1.27702e-08	3	2441.1	-0.0886267	25.3943	0	1.72695	1.15096	1.02678
ySESLLcSNLESATYSNR	2	Q15785	N-Term(iTRAQ8plex); C7(Carbamidomethyl)	0	3.961e-18	85.81	4.90729e-08	2	2398.15	1.26945	34.3917	0	1.07086	1.12256	0.977694
lDITTLTGVPEEHIk	3	O43181	N-Term(iTRAQ8plex); K15(iTRAQ8plex)	0	4.647e-12	85.8	2.76441e-07	2	2274.31	-1.12511	31.5932	0	1.01431	1.00964	1.13837
qGVQVQVSTSNISSLEGAR	2	A0A0U1RQF0	N-Term(iTRAQ8plex)	0	1.402e-11	85.73	1.6439e-07	3	2264.22	0.712616	28.9066	0	1.15518	1.11508	0.799859
vQEQVHTLLSQDQAQAAR	3	Q07065	N-Term(iTRAQ8plex)	0	8.67e-17	85.73	1.59712e-07	2	2326.24	0.531424	28.2106	0	1.05965	1.01592	1.0987
eGEEAGPGDPLLEAVPk	5	Q16543	N-Term(iTRAQ8plex); K17(iTRAQ8plex)	0	5.764e-09	85.7	1.84236e-07	2	2316.26	1.17706	31.0489	0	0.896524	0.907112	0.849834
nQVLPLSDVDTTSATDIQR	2	B3KMB8	N-Term(iTRAQ8plex)	0	3.681e-11	85.63	2.33729e-07	3	2377.24	-3.69103	31.1292	0	1.01214	1.03035	1.11367
qTIAHQQQQLTNLQMAAVTMGFGDPLSPLQSMAAQR	2	A0A0J9YXJ8	N-Term(iTRAQ8plex)	0	7.36e-11	85.59	1.05316e-07	3	4215.13	-2.24098	46.8016	0	1.34562	1.23363	0.725706
aSAELALGENSEVLk	3	B3KUZ8	N-Term(iTRAQ8plex); K15(iTRAQ8plex)	0	6.075e-16	85.56	2.07645e-07	2	2139.21	-0.8287	27.8969	0	0.802875	0.730638	1.01569
dLIHDQDEDEEEEEGQR	3	Q9UNZ2	N-Term(iTRAQ8plex)	0	1.713e-13	85.54	8.09838e-09	2	2390.05	-2.3021	19.2673	0	1.34205	1.32665	1.04518
eFLSEPDLASYSVVMVDEAHER	2	O60231	N-Term(iTRAQ8plex)	0	9.244e-13	85.52	7.56064e-08	3	2827.37	-1.58168	40.2286	0	1.0966	1.12586	1.29488
vPTANVSVVDLTcR	9	P04406;Q5ZEY3	N-Term(iTRAQ8plex); C13(Carbamidomethyl)	0	9.703e-09	85.48	2.10797e-07	3	1835	0.979183	31.5047	0
lVNSVAGcADDALAGLVAcNPNLQLLQGHR	1	H0YCY6	N-Term(iTRAQ8plex); C8(Carbamidomethyl); C19(Carbamidomethyl)	0	5.164e-11	85.45	1.56663e-07	3	3450.79	-1.08669	47.7916	0	1.65827	1.01496	1.41742
sASSASSLFSPSSTLFSSSR	1	H0YEH2	N-Term(iTRAQ8plex)	0	5.978e-14	85.4	1.0743e-07	2	2297.16	-0.0103176	37.1865	0	0.941807	1.04312	0.940744
tIELSDDDFLGEcEcTLGQIVSSk	5	O75131	N-Term(iTRAQ8plex); C13(Carbamidomethyl); C15(Carbamidomethyl); K24(iTRAQ8plex)	0	1.868e-12	85.4	8.06087e-08	3	3324.64	-1.17477	45.7369	0	0.951475	0.965163	0.886333
vGEELDEQGIMLDAFAQEMDHTQSR	1	K7EIY4	N-Term(iTRAQ8plex)	0	2.98e-10	85.37	5.60476e-08	3	3153.48	1.8532	45.6775	0	0.432836	1.06959	1.0909
cIALAQLLVEQNFPAIAIHR	6	Q13838	N-Term(iTRAQ8plex); C1(Carbamidomethyl)	0	7.821e-12	85.34	1.95041e-07	4	2581.46	1.62398	49.9128	0	0.948194	1.12375	1.2501
gTVLALTENNFDDTIAEGITFIk	13	Q86UY0	N-Term(iTRAQ8plex); K23(iTRAQ8plex)	0	1.26e-14	85.34	2.00743e-07	3	3090.68	-0.875825	55.3559	0	0.834544	0.800749	0.927985
sTLINSLFLTDLYPER	1	Q15019	N-Term(iTRAQ8plex)	0	2.292e-12	85.32	2.09014e-07	3	2186.2	0.252481	51.4513	0	1.13769	0.932632	1.00091
lVTSPccIVTSTYGWTANMER	3	P07900	N-Term(iTRAQ8plex); C6(Carbamidomethyl); C7(Carbamidomethyl)	0	1.018e-13	85.28	6.53745e-08	2	2750.32	-0.951814	41.8042	0	0.920818	0.958606	0.827309
dEGEETLNYPDTTIDLSHLQPQR	1	O60524	N-Term(iTRAQ8plex)	0	4.068e-11	85.28	7.01183e-08	3	2975.46	1.82434	32.6449	0	1.47893	1.16562	1.12441
eVINYEDIEALIGPPPHGPk	1	Q9UQ90	N-Term(iTRAQ8plex); K20(iTRAQ8plex)	0	3.211e-14	85.26	4.26375e-07	3	2796.55	2.33474	39.7129	0	0.982975	1.12153	0.97838
dDVAQTDLLQIDPNFGSk	1	B4E2Z3	N-Term(iTRAQ8plex); K18(iTRAQ8plex)	0	3.187e-13	85.26	2.10134e-07	2	2584.38	2.86821	37.3763	0	0.937582	0.829792	1.08209
vDGAEWGVDLPSVEAQLGSHR	3	E9PMV1;Q15149	N-Term(iTRAQ8plex)	0	2.588e-12	85.24	1.42731e-07	2	2526.29	-0.0971155	36.5703	0
dAGEGGLSLAIEGPSk	4	P21333	N-Term(iTRAQ8plex); K16(iTRAQ8plex)	0	1.149e-15	85.23	2.38283e-07	2	2109.16	-1.73571	27.064	0	0.70987	0.64873	0.718993
fVVDLSDQVAPTDIEEGMR	2	P35998	N-Term(iTRAQ8plex)	0	1.973e-14	85.2	1.80593e-07	2	2425.23	1.6595	41.0088	0	0.953193	1.04069	0.813671
lEEQcVDALQAQGFPR	2	A7E261	N-Term(iTRAQ8plex); C5(Carbamidomethyl)	0	5.612e-14	85.19	1.01402e-07	2	2165.1	1.87709	34.2311	0	1.21307	1.20615	1.0423
iLATGANVILTTGGIDDMcLk	7	P17987	N-Term(iTRAQ8plex); C19(Carbamidomethyl); K21(iTRAQ8plex)	0	2.18e-12	85.14	2.02396e-07	4	2784.55	0.173886	48.8558	0	0.961631	0.911366	0.994764
mFVLTVAAENQVPLAk	1	P19022	N-Term(iTRAQ8plex); K16(iTRAQ8plex)	0	2.744e-09	85.13	1.98719e-07	2	2339.37	1.81378	43.3883	0	1.14516	1.03014	1.161
iSVTQPDSIVGIVAVDk	2	Q6YHK3	N-Term(iTRAQ8plex); K17(iTRAQ8plex)	0	2.381e-10	85.1	2.05505e-07	2	2349.38	-0.391804	37.4523	0	0.901831	0.820463	1.08798
aTEDGEEDEEMIESIENLEDLk	1	B3KXZ4	N-Term(iTRAQ8plex); K22(iTRAQ8plex)	0	2.239e-10	85.1	6.50507e-08	4	3146.5	0.350188	47.5467	0	0.948773	1.05318	1.04023
gcWDSIHVVEVQEk	1	B1AK87	N-Term(iTRAQ8plex); C2(Carbamidomethyl); K14(iTRAQ8plex)	0	8.243e-13	85.05	1.70528e-07	2	2294.2	-3.03073	26.7054	0	0.75593	0.857509	1.33377
eLESQISELQEDLESER	6	P35579	N-Term(iTRAQ8plex)	0	3.292e-16	85.05	7.62763e-08	2	2338.16	1.83513	46.1568	0	0.979752	1.21465	0.965311
gTITIQDTGIGMTQEELVSNLGTIAR	1	Q9BV61	N-Term(iTRAQ8plex)	0	1.845e-16	85.05	2.22733e-07	3	3022.6	-0.0286834	45.062	0	1.1951	1.03474	1.36539
tAGQPEGGPGADFGQScFPAEAGR	2	Q14694	N-Term(iTRAQ8plex); C17(Carbamidomethyl)	0	3.135e-11	85.04	2.53796e-08	3	2668.24	0.289131	27.9348	0	0.915791	1.07468	0.761012
nTVLcNVVEQFLQADLAR	2	Q14258	N-Term(iTRAQ8plex); C5(Carbamidomethyl)	0	4.041e-10	85.03	1.98166e-07	3	2394.26	-6.1911	58.3556	0	0.935906	1.02749	0.841046
lALQQDLTSMAPGLVIQAVR	1	E5RHW4	N-Term(iTRAQ8plex)	0	7.805e-15	85.01	2.18484e-07	2	2428.4	3.79107	47.7259	0	0.766281	0.781125	0.794779
iNALTAASEAAcLIVSVDETIk	7	Q53HV2	N-Term(iTRAQ8plex); C12(Carbamidomethyl); K22(iTRAQ8plex)	0	3.028e-10	85	2.34325e-07	2	2897.61	0.302658	60.0009	0	0.771985	0.994882	0.857502
gLLGELILLQQQIQEHEEEAR	1	E5KLJ7	N-Term(iTRAQ8plex)	0	1.665e-11	84.99	2.46275e-07	3	2750.5	0.694206	50.3555	0	0.810002	0.961554	0.893719
gTMTTGHNVADLVVILk	1	B4DY09	N-Term(iTRAQ8plex); K17(iTRAQ8plex)	0	4.909e-12	84.95	2.23763e-07	2	2377.37	-1.35718	33.6349	0	1.04376	1.18026	1.29457
nPDSITNQIALLEAR	2	Q9NTJ3	N-Term(iTRAQ8plex)	0	4.693e-11	84.94	2.58105e-06	3	1959.08	-0.861274	37.9183	0	1.09366	1.01742	0.925297
lPDNVTFEEGALIEPLSVGIHAcR	1	V9HW89	N-Term(iTRAQ8plex); C23(Carbamidomethyl)	0	4.081e-14	84.94	1.97346e-07	3	2941.53	-3.32684	41.5527	0	1.22305	1.49826	1.21886
gSYGDLGGPIITTQVTIPk	10	B4DUQ1	N-Term(iTRAQ8plex); K19(iTRAQ8plex)	0	1.074e-09	84.91	2.25672e-07	2	2525.44	-0.258413	34.6762	0	0.932338	0.835498	0.974859
aAAIGIDLGTTYScVGVFQHGk	9	P0DMV8	N-Term(iTRAQ8plex); C14(Carbamidomethyl); K22(iTRAQ8plex)	0	5.644e-18	84.89	2.55255e-07	3	2873.55	2.22856	36.8565	0	0.936095	0.958368	1.10581
fIDTSQFILNR	2	O60220	N-Term(iTRAQ8plex)	0	2.064e-07	84.82	2.13752e-07	3	1657.92	-2.0238	40.0397	0	0.57543	0.573479	0.634752
gEVLGDVLQLETLk	3	Q14980	N-Term(iTRAQ8plex); K14(iTRAQ8plex)	0	7.192e-11	84.79	1.94656e-07	2	2122.26	-1.21692	45.4662	0	0.802221	0.785519	0.970136
vMPNAIVQSVGVSSGk	2	O95831	N-Term(iTRAQ8plex); K16(iTRAQ8plex)	0	1.223e-11	84.79	2.42449e-07	2	2181.25	-1.10388	31.426	0	0.76521	0.677748	0.863173
lLLEAQAATGFLLDPVk	9	Q15149	N-Term(iTRAQ8plex); K17(iTRAQ8plex)	0	1.011e-10	84.78	1.83961e-07	2	2407.44	0.327066	56.9585	0	1.14368	1.03174	1.28509
vMVELLGSYTEDNASQAR	2	Q7L2H7	N-Term(iTRAQ8plex)	0	5.246e-12	84.77	1.0853e-07	3	2287.16	0.817499	43.5168	0	1.05958	1.06714	0.939552
gQDEASAGGIWGFIk	1	Q96M27	N-Term(iTRAQ8plex); K15(iTRAQ8plex)	0	4.947e-13	84.76	3.94016e-07	2	2144.16	-1.81049	37.1338	0	0.959585	0.933557	0.866776
sAcDTVDTWLDDTAk	1	Q14204	N-Term(iTRAQ8plex); C3(Carbamidomethyl); K15(iTRAQ8plex)	0	2.129e-13	84.76	8.20449e-08	2	2306.14	-2.74873	32.5959	0	0.979629	0.800277	0.919518
nADMSEDMQQDAVDcATQAMEk	1	Q96FJ2	N-Term(iTRAQ8plex); C15(Carbamidomethyl); K22(iTRAQ8plex)	0	2.673e-13	84.73	3.5502e-08	3	3096.39	0.880564	34.7821	0	0.89727	1.00242	0.922818
aAcGAVLLTELLER	2	Q8N697	N-Term(iTRAQ8plex); C3(Carbamidomethyl)	0	2.231e-10	84.72	2.1266e-07	3	1820.03	0.155832	51.5522	0	1.04773	1.13038	1.16831
vTAVDWHFEEAVDGEcPPQR	2	Q53SY7	N-Term(iTRAQ8plex); C16(Carbamidomethyl)	0	1.472e-10	84.71	4.47936e-08	2	2646.25	-1.27053	33.3532	0	1.29054	1.28423	1.02831
lGDVYVNDAFGTAHR	14	P00558;P07205	N-Term(iTRAQ8plex)	0	1.053e-11	84.66	1.503e-07	3	1939	1.58494	29.4694	0
iPQSHIQQIcETILTSGENLAR	4	E9PHS0	N-Term(iTRAQ8plex); C10(Carbamidomethyl)	0	2.163e-13	84.61	2.26763e-07	3	2812.5	2.56033	41.6451	0	1.08923	1.12975	0.963008
aGAGSATLSMAYAGAR	8	Q75MT9	N-Term(iTRAQ8plex)	0	3.727e-15	84.59	1.30674e-07	2	1758.91	-1.60928	26.3706	0	1.02896	1.15255	1.08031
gPAVGIDLGTTYScVGVFQHGk	8	P11142;E9PI65	N-Term(iTRAQ8plex); C14(Carbamidomethyl); K22(iTRAQ8plex)	0	4.617e-19	84.56	2.09442e-07	3	2871.53	0.262098	32.3762	0
dMGEDLEcLcQIMR	2	D3DQV9	N-Term(iTRAQ8plex); C8(Carbamidomethyl); C10(Carbamidomethyl)	0	3.907e-10	84.52	9.71254e-09	3	2073.94	-0.0723126	42.8721	0	0.977342	0.983171	1.06505
eNIAIIESYGAALMEVVcR	2	Q92621	N-Term(iTRAQ8plex); C18(Carbamidomethyl)	0	1.889e-12	84.52	2.2851e-07	3	2442.26	-3.45498	59.5387	0	1.49229	1.75651	0.978751
iPSAVGYQPTLATDMGTMQER	4	P06576	N-Term(iTRAQ8plex)	0	4.665e-14	84.39	4.45614e-07	2	2570.29	1.19477	34.9366	0	0.851626	1.08236	0.998968
vVAPTISSPVcQEQLVEAGR	1	Q9Y490	N-Term(iTRAQ8plex); C11(Carbamidomethyl)	0	3.769e-12	84.38	2.69006e-07	2	2444.32	2.36196	31.5109	0	1.00462	1.04679	0.863491
lGAGYPMGPFELLDYVGLDTTk	5	B2RB06	N-Term(iTRAQ8plex); K22(iTRAQ8plex)	0	1.532e-12	84.38	1.68279e-06	3	2965.58	-0.799182	57.1207	0	0.945244	0.858686	1.18658
lFLNETQTQEITEDIPVk	3	P41252	N-Term(iTRAQ8plex); K18(iTRAQ8plex)	0	1.807e-12	84.36	2.54857e-07	2	2726.51	0.20495	39.6424	0	0.865557	0.821909	0.903205
qEEVcVIDALLADIR	3	Q27J81	N-Term(iTRAQ8plex); C5(Carbamidomethyl)	0	3.147e-12	84.34	3.18247e-07	3	2048.1	-1.43316	54.7045	0	0.918647	0.807261	0.790655
tGASFQQAQEEFSQGIFSSR	2	A8K769	N-Term(iTRAQ8plex)	0	7.8e-16	84.31	7.37655e-08	2	2509.22	-0.790128	39.9255	0	1.05844	1.25326	1.1889
aNcSDNEFTQALTAAIPPESLTR	2	Q16891;C9J406	N-Term(iTRAQ8plex); C3(Carbamidomethyl)	0	5.197e-16	84.29	1.21772e-07	2	2810.4	3.40319	40.8882	0
lSEEEILENPDLFLTSEATDYGR	2	Q14257	N-Term(iTRAQ8plex)	0	2.548e-13	84.29	1.36854e-07	2	2945.47	3.50079	46.0677	0	1.00119	1.13581	1.05208
tGGAYGEDLGADYNLSQVcDGk	3	A0A0U1RQF0	N-Term(iTRAQ8plex); C19(Carbamidomethyl); K22(iTRAQ8plex)	0	8.184e-14	84.25	9.4711e-08	3	2898.41	0.594577	30.7692	0	1.0366	1.08174	0.906516
aAVEEGIVLGGGcALLR	19	P10809	N-Term(iTRAQ8plex); C13(Carbamidomethyl)	0	1.387e-11	84.24	3.45061e-07	3	1989.11	-0.075202	39.1992	0	1.05925	1.00834	1.0517
vDALSPQLQQLAcEcYSR	3	A8K548	N-Term(iTRAQ8plex); C13(Carbamidomethyl); C15(Carbamidomethyl)	0	1.029e-12	84.21	3.48021e-07	2	2442.2	-3.03226	37.6239	0	0.888164	1.44975	1.01436
dGLEDPLEDTGLVQQQLDQLSTIGR	1	A8K607	N-Term(iTRAQ8plex)	0	2.27e-14	84.17	2.05003e-07	3	3044.57	0.325227	49.0499	0	1.2042	1.11498	0.775801
gAAVNLTLVTPEk	1	A0A0D9SFE1	N-Term(iTRAQ8plex); K13(iTRAQ8plex)	0	3.589e-12	84.15	2.18448e-07	2	1921.15	-1.90453	27.7681	0	0.921496	0.907751	1.06727
sLLTEADAGHTEFTDEVYQNESR	5	Q9NZM1	N-Term(iTRAQ8plex)	0	5.669e-10	84.14	6.80369e-08	2	2916.39	1.68224	33.0564	0	0.970638	0.840029	1.08685
sTQAATQVVLNVPETR	4	Q96CP5	N-Term(iTRAQ8plex)	0	4.814e-13	84.12	7.45665e-07	2	2018.12	0.803429	28.4911	0	0.952457	0.761307	0.870991
iYGADDIELLPEAQHk	2	F5H2F4	N-Term(iTRAQ8plex); K16(iTRAQ8plex)	0	1.829e-14	84.12	2.48232e-07	2	2420.33	0.996849	31.0495	0	0.905757	1.00593	1.01701
nFILDQTNVSAAAQR	8	Q00839;B4DLR3	N-Term(iTRAQ8plex)	0	5.421e-11	84.1	2.14947e-07	3	1952.05	0.0240036	30.2738	0
nLSQEIIELLk	2	O75691	N-Term(iTRAQ8plex); K11(iTRAQ8plex)	0	1.711e-07	84.09	2.23437e-07	2	1908.15	-4.52953	46.6746	0	1.48954	0.969926	0.914986
tDMDNQIVVSDYAQMDR	3	P50991	N-Term(iTRAQ8plex)	0	3.451e-14	84.06	4.00498e-08	2	2305.08	0.739252	31.3911	0	1.01912	1.04208	1.10906
gLGTDEDTLIEILASR	9	P04083	N-Term(iTRAQ8plex)	0	1.754e-16	84.05	2.87292e-07	2	2007.09	0.9795	47.7616	0	1.00021	0.964844	0.762508
nLGIESQVDVMQQATNAILR	2	A0A0C4DG89	N-Term(iTRAQ8plex)	0	9.025e-14	84.05	2.60333e-07	3	2504.34	-0.460957	44.8121	0	0.983808	1.07012	0.94158
dIQEEELEVLLEEEAAGGDEDREk	2	Q4LE74	N-Term(iTRAQ8plex); K24(iTRAQ8plex)	0	4.406e-16	84.03	2.70628e-07	3	3353.67	-0.35045	36.768	1	1.16486	1.06542	0.944156
aQVDDLTEAVAAk	1	B4E1D4	N-Term(iTRAQ8plex); K13(iTRAQ8plex)	0	3.869e-09	83.98	2.63564e-07	2	1939.1	0.602371	27.353	0	0.865712	0.763354	0.867161
vANPSGNLTETYVQDR	7	P21333	N-Term(iTRAQ8plex)	0	5.287e-12	83.96	1.86029e-07	3	2068.06	0.0697366	26.3353	0	0.870286	1.22269	0.70708
aGVNFSEFTGVWk	1	O75340	N-Term(iTRAQ8plex); K13(iTRAQ8plex)	0	1.092e-11	83.96	4.52015e-07	2	2050.12	-2.12283	38.0453	0	0.806035	0.779675	0.684503
vGQTAFDVADEDILGYLEELQk	1	B2RAH5	N-Term(iTRAQ8plex); K22(iTRAQ8plex)	0	3.366e-12	83.94	2.92037e-07	3	3061.6	-7.25941	59.138	0	1.08323	1.00634	0.96274
nPDDITQEEYGEFYk	6	P08238	N-Term(iTRAQ8plex); K15(iTRAQ8plex)	0	2.139e-13	83.93	9.00181e-08	2	2456.21	-0.985844	28.7376	0	1.06297	0.955634	0.814659
fGQAATmEGIGAIGGTPPAFNR	2	A8K525	N-Term(iTRAQ8plex); M7(Oxidation)	0	3.942e-16	83.9	2.51761e-07	2	2483.26	-0.24811	34.5231	0	0.749757	0.92223	0.837867
lVLVLGDLHIPHR	2	Q9UBQ0	N-Term(iTRAQ8plex)	0	4.085e-12	83.78	2.50648e-07	3	1786.1	0.0553103	41.8911	0	1.17648	1.08441	0.954528
iIGATDSSGELMFLMk	7	Q13185;J3KS05	N-Term(iTRAQ8plex); K16(iTRAQ8plex)	0	1.917e-14	83.78	3.03416e-07	2	2321.27	-0.53703	45.9587	0
aVAGNISDPGLQk	3	A0A024QZN4;B4E3Q9	N-Term(iTRAQ8plex); K13(iTRAQ8plex)	0	2.835e-10	83.75	2.43108e-07	2	1878.09	-0.600734	21.7485	0
gSGSQSSVPSVDQFTGVGIR	2	B0AZQ4	N-Term(iTRAQ8plex)	0	4.977e-13	83.75	2.84856e-07	3	2269.17	-1.56875	31.6007	0	0.825424	0.953575	0.848908
aTNIEVLSNTFQFTNEAR	2	A0A024R0K2	N-Term(iTRAQ8plex)	0	1.564e-15	83.67	2.24218e-07	2	2359.23	2.34991	39.4611	0	1.11501	1.07172	1.00468
vLGTSPEAIDSAENR	3	Q53SY7	N-Term(iTRAQ8plex)	0	1.908e-12	83.66	2.39158e-07	2	1862.98	0.492266	27.4091	0	1.13854	1.02743	0.91755
vEFATLQEALAHALTEk	2	Q14980	N-Term(iTRAQ8plex); K17(iTRAQ8plex)	0	1.945e-09	83.63	4.53886e-07	2	2479.4	-2.28588	45.239	0	0.756902	0.902078	0.952141
aAHSEGNTTAGLDmR	2	P78371	N-Term(iTRAQ8plex); M14(Oxidation)	0	2.444e-08	83.61	7.07707e-08	3	1850.9	-0.396556	14.9848	0	1.18537	1.0313	1.12892
aQQEDALAQQAFEEAR	1	A8K719	N-Term(iTRAQ8plex)	0	1.104e-14	83.61	1.32396e-07	2	2109.05	0.269435	31.206	0	0.775867	0.84066	0.71487
qIVLTGILEQVVNcR	4	Q96QK1	N-Term(iTRAQ8plex); C14(Carbamidomethyl)	0	3.135e-11	83.6	2.85045e-07	3	2046.17	-0.231881	52.4883	0	0.928065	0.929452	0.788243
dTAEGVSQELISAGLVDGR	2	O95747	N-Term(iTRAQ8plex)	0	3.311e-17	83.6	2.37028e-07	2	2221.17	1.64119	37.9255	0	0.980889	2.07323	0.827753
eILQEEEDLAEIVQLVGk	5	P38606	N-Term(iTRAQ8plex); K18(iTRAQ8plex)	0	7.681e-12	83.58	6.21398e-07	3	2663.5	1.03562	57.4289	0	0.96801	0.855285	1.02375
mVLAGVGVEHEHLVDcAR	3	Q10713	N-Term(iTRAQ8plex); C16(Carbamidomethyl)	0	3.485e-13	83.57	2.47462e-07	2	2296.18	-1.41337	25.5137	0	1.08798	0.953665	0.942756
qTIDNSQGAYQEAFDISk	3	P27348	N-Term(iTRAQ8plex); K18(iTRAQ8plex)	0	4.704e-13	83.57	2.15595e-07	2	2623.35	1.94046	28.2338	0	0.967311	0.908158	0.964566
eILGTAQSVGcNVDGR	11	P30050	N-Term(iTRAQ8plex); C11(Carbamidomethyl)	0	1.211e-12	83.56	1.84592e-07	2	1980.02	3.14387	27.9162	0	1.14325	1.09444	0.965842
gILAADESTGSIAk	8	P04075	N-Term(iTRAQ8plex); K14(iTRAQ8plex)	0	1.262e-14	83.55	3.4023e-07	2	1941.11	-0.920417	24.0604	0	1.15398	1.14697	1.08841
mSVQPTVSLGGFEITPPVVLR	11	P06748	N-Term(iTRAQ8plex)	0	3.248e-17	83.55	3.81517e-07	3	2531.42	0.728199	45.8348	0	1.12612	1.12235	1.10599
aALEAAAAAAPER	1	Q86UK7	N-Term(iTRAQ8plex)	0	1.567e-10	83.51	2.87894e-07	3	1515.84	-0.520086	25.4843	0	1.05728	1.124	0.961358
tHINIVVIGHVDSGk	22	Q05639	N-Term(iTRAQ8plex); K15(iTRAQ8plex)	0	9.258e-15	83.47	3.01128e-07	2	2197.3	2.09109	21.873	0	1.08926	1.02957	0.988486
aPVPASELLASGVLSR	2	Q15149	N-Term(iTRAQ8plex)	0	1.263e-11	83.46	2.71166e-07	3	1871.1	2.5748	37.3269	0	1.36719	1.27704	0.955265
yLLSQSSPAPLTAAEEELR	2	Q12792	N-Term(iTRAQ8plex)	0	2.602e-13	83.44	3.01856e-07	3	2379.27	0.768708	39.0519	0	1.19736	1.19087	0.983894
gIVDQSQQAYQEAFEISk	5	P63104	N-Term(iTRAQ8plex); K18(iTRAQ8plex)	0	8.148e-13	83.43	2.80309e-07	2	2649.4	-1.13391	35.9715	0	0.838756	0.81396	0.794272
lSALGNVTTcNDYVALVHPDLDR	1	P56537	N-Term(iTRAQ8plex); C10(Carbamidomethyl)	0	7.16e-14	83.43	2.4876e-07	3	2847.47	2.27651	39.0701	0	1.24157	1.02009	1.01812
lEQQVPVNQVFGQDEMIDVIGVTk	5	Q8TBW1	N-Term(iTRAQ8plex); K24(iTRAQ8plex)	0	5.872e-13	83.41	2.93004e-07	3	3294.78	-0.527544	43.3663	0	1.07416	0.900139	0.997938
gGGGGQDNGLEGLGNDSR	1	P08621	N-Term(iTRAQ8plex)	0	4.992e-18	83.41	8.23147e-08	2	1963.94	1.48669	19.4153	0	0.796936	0.768241	1.23614
eIELYGcPPDFPDEEEEEEETSVk	2	B2RCM2	N-Term(iTRAQ8plex); C7(Carbamidomethyl); K24(iTRAQ8plex)	0	5.917e-11	83.4	7.86192e-08	3	3478.62	0.23429	35.774	0	0.971416	0.907205	0.853109
sPLMSEFQSQISSNPELAAIFESIQk	1	A8K8U1	N-Term(iTRAQ8plex); K26(iTRAQ8plex)	0	1.148e-09	83.4	2.78824e-07	3	3489.85	2.53093	56.542	0	0.98995	1.16167	1.22784
sQNVMAAASIANIVk	2	P17987	N-Term(iTRAQ8plex); K15(iTRAQ8plex)	0	2.706e-13	83.4	3.1402e-07	2	2125.24	5.116	31.6957	0	0.895279	0.852686	1.05034
sHTEEDcTEELFDFLHAR	2	Q567R0	N-Term(iTRAQ8plex); C7(Carbamidomethyl)	0	1.371e-14	83.32	3.81781e-08	2	2540.17	0.851704	35.2797	0	0.950956	0.978775	0.922419
lGVEPSDDDcVSVQHVcTIVSFR	3	B4DG62	N-Term(iTRAQ8plex); C10(Carbamidomethyl); C17(Carbamidomethyl)	0	2.926e-13	83.31	1.29731e-07	3	2923.42	-1.18573	34.4908	0	0.924149	1.00197	1.39385
vLTGVAGEDAEcHAAk	4	O95373	N-Term(iTRAQ8plex); C12(Carbamidomethyl); K16(iTRAQ8plex)	0	8.849e-17	83.29	3.72707e-07	3	2236.18	-0.345636	22.5341	0	0.950239	0.911126	0.935043
aAHSEGNTTAGLDMR	4	P78371	N-Term(iTRAQ8plex)	0	1.22e-10	83.28	9.02197e-08	3	1834.9	0.0552763	16.5245	0	1.04557	1.17601	1.15617
sAASSSVSFSPGGGGGGAAAAAAAAcR	1	B4E1M0	N-Term(iTRAQ8plex); C26(Carbamidomethyl)	0	2.103e-15	83.26	1.09047e-07	3	2557.24	1.88719	25.5816	0	0.917455	0.866476	0.601754
sINPDEAVAYGAAVQAAILMGDk	26	P34931;P0DMV8	N-Term(iTRAQ8plex); K23(iTRAQ8plex)	0	1.307e-13	83.25	3.38067e-07	3	2912.56	-0.739569	49.1591	0
gILSGTSDLLLTFDEAEVR	9	A0A024QZN4;B4E3Q9	N-Term(iTRAQ8plex)	0	1.377e-12	83.21	3.0538e-07	3	2340.26	0.34488	52.0167	0
dISEASVFDAYVLPk	6	P62854	N-Term(iTRAQ8plex); K15(iTRAQ8plex)	0	3.666e-12	83.2	4.334e-07	2	2262.25	0.228673	40.2038	0	0.976752	0.927659	1.03098
yGETANEcGEAFFFYGk	3	P49321	N-Term(iTRAQ8plex); C8(Carbamidomethyl); K17(iTRAQ8plex)	0	7.203e-11	83.15	8.73931e-08	2	2598.24	-0.538242	35.4125	0	0.764266	0.828238	0.811958
tEGDEEAEEEQEENLEASGDYk	4	P12956	N-Term(iTRAQ8plex); K22(iTRAQ8plex)	0	4.095e-15	83.09	2.87181e-08	3	3109.4	-2.01246	23.6715	0	0.816321	0.857295	1.00433
aLSAIADLLTNEHER	3	C9JZR2	N-Term(iTRAQ8plex)	0	1.883e-10	83.08	2.84276e-06	3	1957.06	-2.06569	45.6122	0	0.933524	0.924552	1.00495
nLFFSTNIDDAIk	2	O60701	N-Term(iTRAQ8plex); K13(iTRAQ8plex)	0	3.36e-10	83.06	3.61588e-07	3	2106.17	-0.00414482	36.7812	0	1.06514	1.01934	1.05126
qQMAEEMVEAAGEDER	1	Q15393	N-Term(iTRAQ8plex)	0	1.819e-13	83.04	2.35881e-08	2	2126.96	-0.578928	36.2511	0	1.12621	1.10963	1.03729
aAIAQALAGEVSVVPPSR	2	Q2TAY7	N-Term(iTRAQ8plex)	0	1.204e-13	83.03	3.92217e-07	3	2040.18	2.06422	39.5691	0	1.1068	1.19088	0.940122
dPTSLLGVLQAEADSTSEGLEDAVHSR	3	Q27J81	N-Term(iTRAQ8plex)	0	3.996e-09	83.03	4.18348e-07	3	3101.55	-0.183558	49.0642	0	1.13426	1.04248	1.03392
hPNIVSLQDVLMQDSR	2	A0A024QZP7	N-Term(iTRAQ8plex)	0	1.461e-13	83.02	2.74137e-07	3	2156.15	0.758525	33.6544	0	1.32446	1.28074	1.08561
lTDLASQMAEMQLAELR	2	Q9NUQ6	N-Term(iTRAQ8plex)	0	2.249e-13	83	2.63123e-07	2	2224.17	3.26223	50.7319	0	1.08031	1.31304	1.02001
vINQILTEMDGMSTk	4	P55072	N-Term(iTRAQ8plex); K15(iTRAQ8plex)	0	1.964e-11	82.98	3.2224e-07	3	2288.24	-2.02324	49.1695	0	0.784103	0.784291	0.861475
fEEMFNENcFLVQHEQILPR	1	A8K7X9	N-Term(iTRAQ8plex); C9(Carbamidomethyl)	0	8.133e-13	82.97	1.41053e-07	3	2884.39	-4.21026	44.7182	0	0.920287	1.12095	0.962552
gEGEGQIWGLVEk	2	D3DVC4	N-Term(iTRAQ8plex); K13(iTRAQ8plex)	0	2.628e-11	82.95	3.32839e-07	2	2010.11	-1.96889	32.7731	0	0.771126	0.6602	0.997641
gHYTEGAELVDSVLDVVR	14	Q13885;B2RBD5;P07437	N-Term(iTRAQ8plex)	0	3.473e-15	82.92	3.02729e-07	3	2263.18	-1.70447	43.4851	0
ySEEANNLIEEcEQAER	2	Q96HE7	N-Term(iTRAQ8plex); C12(Carbamidomethyl)	0	1.064e-11	82.92	3.31828e-08	2	2388.09	-0.377216	33.8846	0	0.809041	0.720546	0.918655
iAIPGLAGAGNSVLLVSNLNPER	3	A6NLN1;A0A0U1RRM4	N-Term(iTRAQ8plex)	0	1.032e-11	82.92	3.66287e-07	3	2579.48	-0.641715	44.4971	0
aVLGSSPFLSEANAER	2	B4DVB7	N-Term(iTRAQ8plex)	0	8.805e-11	82.85	2.90009e-07	3	1952.04	-1.54473	33.4874	0	1.01339	0.987233	0.966668
aLNALcDGLIDELNQALk	4	P30084	N-Term(iTRAQ8plex); C6(Carbamidomethyl); K18(iTRAQ8plex)	0	1.922e-15	82.85	3.891e-07	3	2579.43	-1.57301	58.0564	0	1.02662	0.878601	1.0366
lTQNADcVVVLDNTALNR	2	P23258	N-Term(iTRAQ8plex); C7(Carbamidomethyl)	0	9.272e-17	82.8	3.28529e-07	2	2320.22	0.683474	33.4626	0	0.991263	1.02097	0.959084
vIGIEcSSISDYAVk	3	E9PKG1	N-Term(iTRAQ8plex); C6(Carbamidomethyl); K15(iTRAQ8plex)	0	7.489e-15	82.78	4.36019e-07	2	2249.23	-1.53065	33.939	0	1.10742	0.93859	1.03487
mmDYLQGSGETPQTDVR	3	Q14697;B4DZ53	N-Term(iTRAQ8plex); M2(Oxidation)	0	6.924e-06	82.77	4.1483e-08	2	2248.05	0.532183	28.2676	0
eLLLSAIDSVNATSk	1	P46087	N-Term(iTRAQ8plex); K15(iTRAQ8plex)	0	1.36e-13	82.73	3.47468e-07	2	2169.26	2.19154	38.7445	0	0.912869	0.96805	1.2885
iEGDMIVcAAYAHELPk	1	B3KTM6;Q5T7N0	N-Term(iTRAQ8plex); C8(Carbamidomethyl); K17(iTRAQ8plex)	0	8.937e-09	82.72	5.70647e-07	2	2525.32	-4.27066	32.9612	0
dSTQAEEDLSEQEQNQLNVLk	1	B3KY51	N-Term(iTRAQ8plex); K21(iTRAQ8plex)	0	3.638e-10	82.71	2.03308e-06	3	3026.54	0.769121	32.0469	0	0.740769	0.974294	0.938651
iGLSVSEVIEGYEIAcR	10	P50990	N-Term(iTRAQ8plex); C16(Carbamidomethyl)	0	8.181e-12	82.7	3.28663e-07	3	2199.16	0.235186	49.3343	0	1.03409	1.07124	0.895983
vSYGIGDEEHDQEGR	3	P27695	N-Term(iTRAQ8plex)	0	6.233e-15	82.69	4.76369e-08	3	1994.94	-0.212745	19.6793	0	1.00456	0.992868	1.10711
aIFTTGQGASAVGLTAYVQR	3	B3KXZ4	N-Term(iTRAQ8plex)	0	1.539e-15	82.69	3.84594e-07	2	2315.27	1.0543	36.3787	0	1.18814	1.16947	0.993302
eLLEQISAFDNVPR	2	Q9NX58	N-Term(iTRAQ8plex)	0	2.859e-09	82.65	3.2595e-07	3	1935.05	-1.74927	42.2855	0	1.0008	1.08065	1.16032
sLADELALVDVLEDk	17	P07195	N-Term(iTRAQ8plex); K15(iTRAQ8plex)	0	1.77e-16	82.63	4.29239e-07	2	2238.27	0.380512	49.2872	0	0.991709	0.918922	0.876212
icQADIVEAVDIASAAk	2	B4DNI0	N-Term(iTRAQ8plex); C2(Carbamidomethyl); K17(iTRAQ8plex)	0	2.352e-14	82.6	4.1875e-07	2	2382.32	2.77547	42.8138	0	1.03201	1.0209	1.22421
aTSNVFAMFDQSQIQEFk	3	P19105	N-Term(iTRAQ8plex); K18(iTRAQ8plex)	0	1.824e-12	82.59	3.08452e-07	3	2699.39	-1.3159	44.8455	0	0.771574	0.921099	0.838586
dATNVGDEGGFAPNILENSEALELVk	1	P09104	N-Term(iTRAQ8plex); K26(iTRAQ8plex)	0	3.55e-14	82.58	3.11648e-07	3	3310.72	-1.25294	42.7855	0	1.23844	1.45787	1.24788
lEGDLTGPSVGVEVPDVELEcPDAk	3	Q09666	N-Term(iTRAQ8plex); C21(Carbamidomethyl); K25(iTRAQ8plex)	0	1.354e-08	82.53	2.94872e-07	3	3233.66	-3.2099	38.4718	0	1.15928	1.18118	0.983829
wEAGEPVNVGAQLTTETEVHMLQDGIAR	1	A0A0A8K8C0	N-Term(iTRAQ8plex)	0	5.012e-12	82.52	2.09629e-07	3	3355.69	-0.288927	41.1535	0	0.997831	1.07786	1.03549
nAAPPPSNTEAPPGETR	2	G3V529	N-Term(iTRAQ8plex)	0	1.602e-11	82.47	3.74567e-07	3	2010.02	0.421152	15.4138	0	0.682226	0.662409	1.01845
sGETEDTFIADLVVGLcTGQIk	27	P06733;P09104	N-Term(iTRAQ8plex); C17(Carbamidomethyl); K22(iTRAQ8plex)	0	8.635e-16	82.47	3.80513e-07	2	2961.56	-2.10598	55.1152	0
gLQLGQTSTATIQPSQQAQIVTR	1	B4DJ39	N-Term(iTRAQ8plex)	0	8.266e-14	82.42	5.21817e-07	3	2730.51	1.91901	28.7562	0	1.10942	1.10397	0.852175
lEVDAIVNAANSSLLGGGGVDGcIHR	1	Q9BQ69	N-Term(iTRAQ8plex); C23(Carbamidomethyl)	0	5.281e-19	82.42	3.54561e-07	3	2898.51	1.89051	42.5612	0	0.859013	0.861847	1.31392
sASLcAATLAAVLQR	2	E9PB90	N-Term(iTRAQ8plex); C5(Carbamidomethyl)	0	1.157e-10	82.36	3.6501e-07	3	1836.03	-1.0289	40.1833	0	0.925968	1.04581	0.944417
iAPLEEGTLPFNLAEAQR	2	Q53GR7	N-Term(iTRAQ8plex)	0	6.952e-13	82.36	4.24829e-07	2	2273.25	1.20383	41.4105	0	0.875679	1.26415	1.01652
qAQLAQTLQQQEQASQGLR	2	Q14980	N-Term(iTRAQ8plex)	0	3.722e-16	82.35	3.74001e-07	2	2430.31	3.72894	30.7269	0	0.854509	1.1761	1.01444
qFGFIVLTTSAGImDHEEAR	2	P62244	N-Term(iTRAQ8plex); M14(Oxidation)	0	1.001e-13	82.35	2.87559e-07	3	2542.29	0.43202	38.2609	0	1.05923	0.986271	0.964952
lQALFTAVLLSEEDR	2	O00411	N-Term(iTRAQ8plex)	0	1.831e-12	82.34	4.19497e-07	3	2009.12	-0.160274	59.2541	0	1.27402	1.00603	0.999318
aVVGEEALTSDDLLYLEFLQk	2	P21281	N-Term(iTRAQ8plex); K21(iTRAQ8plex)	0	4.02e-12	82.34	3.9791e-07	3	2961.62	-1.52989	51.0925	0	0.96499	0.943128	0.933558
tVNcLLVGAIAIPHcVLk	3	Q5SY16	N-Term(iTRAQ8plex); C4(Carbamidomethyl); C15(Carbamidomethyl); K18(iTRAQ8plex)	0	4.667e-09	82.33	3.26605e-07	2	2586.5	-1.54926	39.8105	0	0.902171	1.17446	1.14003
vSSISPGSATLLSSFGAWDHIcNMR	1	B7Z3V2	N-Term(iTRAQ8plex); C22(Carbamidomethyl)	0	2.599e-11	82.33	1.8187e-07	3	2997.48	-0.926622	44.6086	0	0.963477	0.964439	1.12524
qAEQLSAAGEGGDAGR	2	B2R823	N-Term(iTRAQ8plex)	0	2.505e-13	82.33	1.16958e-07	2	1820.9	-0.129116	18.0472	0	1.22291	1.43857	1.02014
nSLLAGGDDDTMSVISGISSR	2	B2R8Y6	N-Term(iTRAQ8plex)	0	2.132e-14	82.29	1.76765e-07	2	2399.19	-3.85727	37.4723	0	0.839466	0.94555	0.761922
aAQLIGTcSQNVAAIQEQVLGLGALR	2	Q9NZL4	N-Term(iTRAQ8plex); C8(Carbamidomethyl)	0	2.267e-15	82.29	5.1436e-07	3	2985.65	1.7721	51.2172	0	1.2959	1.13525	1.11856
lVSLASEVQDLHLAQR	2	B4DDH8	N-Term(iTRAQ8plex)	0	4.621e-13	82.27	4.39061e-07	3	2083.18	-2.98452	40.9881	0	0.81564	0.805056	1.00811
dASDDLDDLNFFNQk	3	P20042	N-Term(iTRAQ8plex); K15(iTRAQ8plex)	0	8.944e-13	82.27	1.93294e-07	2	2365.17	-1.98064	35.8216	0	0.91599	0.872205	1.13094
nIGWGTDQGIGGFGEEPGIk	2	Q9Y5U9	N-Term(iTRAQ8plex); K20(iTRAQ8plex)	0	7.989e-12	82.27	4.18902e-07	3	2640.39	0.867134	32.7817	0	1.03088	0.858711	0.924177
dFLAGGVAAAISk	10	P05141	N-Term(iTRAQ8plex); K13(iTRAQ8plex)	0	1.858e-11	82.26	3.64004e-07	2	1828.07	-2.2738	33.7008	0	0.934396	0.897255	0.975673
sVDETTQAMAFDGIIFQGQSLk	5	K7ENG2	N-Term(iTRAQ8plex); K22(iTRAQ8plex)	0	5.072e-12	82.26	4.24027e-07	2	2994.57	-0.564417	42.4359	0	0.96794	0.890305	1.12183
lLVAGSEDGGVQLFDISGR	2	Q8TED0	N-Term(iTRAQ8plex)	0	1.852e-13	82.25	3.96413e-07	3	2237.21	0.836631	43.2154	0	1.05495	1.20186	0.995526
tMMAcGGSIQTSVNALSADVLGR	1	Q53HV2	N-Term(iTRAQ8plex); C5(Carbamidomethyl)	0	6.93e-14	82.22	1.4215e-07	3	2643.3	-6.34702	43.7796	0	1.24934	1.36184	0.936982
eMSGDLEEGMLAVVk	6	P50995	N-Term(iTRAQ8plex); K15(iTRAQ8plex)	0	6.363e-13	82.13	5.12231e-07	2	2216.17	-1.44754	39.3691	0	0.86769	0.822554	0.715461
dINLQDEDWNEFNDINk	3	Q6P2Q9	N-Term(iTRAQ8plex); K17(iTRAQ8plex)	0	3.936e-09	82.11	1.62714e-07	3	2730.34	-2.81901	33.7927	0	0.710226	0.782295	1.1788
aVASAAAALVLk	2	Q9Y490	N-Term(iTRAQ8plex); K12(iTRAQ8plex)	0	6.223e-13	82.09	2.37627e-07	2	1693.08	-1.4915	35.109	0	1.10476	1.04113	0.992869
lALDGQNIYNAccTLR	2	Q9UKA9	N-Term(iTRAQ8plex); C12(Carbamidomethyl); C13(Carbamidomethyl)	0	6.415e-13	82.08	2.34149e-07	2	2186.1	-1.83635	33.7736	0	1.19161	1.24591	1.48259
lEFSDETFGSNIPk	3	E5KND7	N-Term(iTRAQ8plex); K14(iTRAQ8plex)	0	5.827e-10	82.07	3.93321e-07	2	2192.17	1.07259	31.761	0	1.06512	0.956864	1.15363
eGTYDGSWALADVMSQLk	2	B3GQE6	N-Term(iTRAQ8plex); K18(iTRAQ8plex)	0	2.147e-12	82.07	2.7163e-07	2	2579.32	-0.865548	47.7801	0	0.969239	0.895326	1.44727
fNFLAPELPAVSEFSTSETMGHSADR	2	P55084	N-Term(iTRAQ8plex)	0	1.508e-14	82.05	1.57493e-07	3	3144.52	-0.104279	44.6853	0	0.893679	0.907353	1.30055
mSQVAPSLSALIGEAVGAR	1	O00567	N-Term(iTRAQ8plex)	0	4.526e-13	81.98	4.69381e-07	2	2161.2	0.126291	51.5483	0	1.06145	1.06983	1.25529
sSNQLSWLSVSMDAALGcR	2	A0A024R9U8;Q5H924	N-Term(iTRAQ8plex); C18(Carbamidomethyl)	0	8.041e-09	81.97	2.13154e-07	2	2386.18	1.73507	47.8247	0
fHDFLGDSWGILFSHPR	2	P30041	N-Term(iTRAQ8plex)	0	1.715e-14	81.95	3.38599e-07	3	2335.19	-0.340309	45.6047	0	0.758043	0.803857	0.727437
lEGVLAEVAQHYQDTLIR	3	A4QPB0	N-Term(iTRAQ8plex)	0	2.175e-17	81.95	4.66571e-07	3	2359.29	0.371189	51.0364	0	1.24688	1.27438	1.02803
vAIAALEVLEEENLAENADk	5	P04181	N-Term(iTRAQ8plex); K20(iTRAQ8plex)	0	1.898e-08	81.9	4.79398e-07	2	2749.51	-0.694738	51.5338	0	0.736935	0.904326	1.03192
vGLTNYAAAYcTGLLLAR	6	B3KTM6;Q5T7N0	N-Term(iTRAQ8plex); C11(Carbamidomethyl)	0	1.897e-13	81.89	4.47176e-07	3	2231.22	0.771442	42.2123	0
lLDVTGGLGTDELR	3	Q9Y4W2	N-Term(iTRAQ8plex)	0	3.34e-08	81.86	6.14486e-07	3	1762.98	-0.569613	39.9862	0	0.869205	0.909903	1.02483
vIEINPYLLGTMAGGAADcSFWER	1	P28074	N-Term(iTRAQ8plex); C19(Carbamidomethyl)	0	1.077e-15	81.81	2.85752e-07	3	2974.48	1.95514	52.0274	0	1.05337	0.990081	0.804619
vIDFDENTALDDAEEESFR	2	Q14257	N-Term(iTRAQ8plex)	0	5.154e-17	81.79	6.09239e-08	2	2519.17	-1.12411	40.0934	0	1.02389	1.16752	1.05965
eYQDAFLFNELkGETMDTS	2	Q9Y230	N-Term(iTRAQ8plex); K12(iTRAQ8plex)	0	5.765e-10	81.79	1.88401e-07	3	2846.4	0.987115	42.6299	1	0.959886	1.14969	1.18073
nLDVGANIFIGNLDPEIDEk	2	Q15427	N-Term(iTRAQ8plex); K20(iTRAQ8plex)	0	6.447e-12	81.75	4.37431e-07	2	2794.51	-0.102723	43.8471	0	0.940491	0.979093	1.05526
tFVDFFSQcLHEEYR	4	B4DWS6	N-Term(iTRAQ8plex); C9(Carbamidomethyl)	0	1.048e-12	81.74	1.11536e-07	3	2282.09	0.22581	42.0912	0	0.888095	0.952918	1.10436
qFGFIVLTTSAGIMDHEEAR	11	P62244	N-Term(iTRAQ8plex)	0	1.027e-15	81.66	3.39464e-07	3	2526.29	-2.06128	43.3195	0	1.07997	0.923863	0.998366
aDHDFVVQEDFMk	2	P62333	N-Term(iTRAQ8plex); K13(iTRAQ8plex)	0	7.962e-11	81.64	6.4196e-07	2	2189.11	-0.669626	27.8349	0	0.942221	1.01637	1.00517
tAELNVQVPEEPTHLDQR	2	Q5JRA6	N-Term(iTRAQ8plex)	0	1.094e-11	81.63	5.81947e-07	2	2380.24	0.79665	26.8717	0	0.90577	0.79826	0.88669
iQQLTALGAAQATAk	2	Q99471	N-Term(iTRAQ8plex); K15(iTRAQ8plex)	0	9.33e-16	81.59	4.58008e-07	2	2093.25	-0.796099	30.9046	0	0.955306	0.92703	0.893659
mLGLTVSLIQDAGR	5	Q96ME4	N-Term(iTRAQ8plex)	0	4.714e-09	81.54	5.89573e-07	3	1778.01	-1.82873	52.8966	0	1.10572	1.18194	1.3173
aIEQADLLQEEDESPR	2	P61966	N-Term(iTRAQ8plex)	0	2.61e-14	81.54	4.80146e-07	2	2147.08	2.00976	29.523	0	1.13885	1.38838	0.850506
nLEVLNFFNNQIEELPTQISSLQk	1	Q15404	N-Term(iTRAQ8plex); K24(iTRAQ8plex)	0	5.632e-13	81.44	5.3368e-07	3	3426.86	-2.33973	54.1004	0	1.06414	0.944809	0.91377
gFSEGLWEIENNPTVk	4	B2RDE8	N-Term(iTRAQ8plex); K16(iTRAQ8plex)	0	7.485e-11	81.42	5.59579e-07	2	2428.29	-1.30237	35.6787	0	0.800048	0.80299	0.824284
eEDGSLSLDGADSTGVVAk	3	Q13263	N-Term(iTRAQ8plex); K19(iTRAQ8plex)	0	4.65e-15	81.39	5.2679e-07	2	2458.28	-0.528393	26.7321	0	1.03985	1.02605	1.05182
nEcLEAGTLFQDPSFPAIPSALGFk	2	P17655	N-Term(iTRAQ8plex); C3(Carbamidomethyl); K25(iTRAQ8plex)	0	1.256e-11	81.39	4.87217e-07	2	3317.74	2.12041	48.6476	0	0.995028	0.935663	0.97502
iGQGASGTVFTATDVALGQEVAIk	2	Q13177	N-Term(iTRAQ8plex); K24(iTRAQ8plex)	0	5.325e-12	81.38	4.20657e-07	4	2941.65	0.694309	39.7323	0	0.98866	1.01458	0.941933
sFDSMISTNcTEELENAGVEVLk	1	P00390	N-Term(iTRAQ8plex); C10(Carbamidomethyl); K23(iTRAQ8plex)	0	1.502e-12	81.36	2.96477e-07	3	3181.58	-2.6804	42.0486	0	0.80266	0.83471	0.838149
vQETGDIVISNAYVDLAPTSGTSAk	2	B2R659	N-Term(iTRAQ8plex); K25(iTRAQ8plex)	0	2.157e-09	81.33	4.86633e-07	2	3144.69	1.47281	39.2283	0	1.02207	1.01131	1.08329
sAMQSVVDDWIESYk	3	Q8WVM7;B2R8Y6	N-Term(iTRAQ8plex); K15(iTRAQ8plex)	0	9.262e-10	81.32	3.98468e-07	2	2366.21	-1.03321	45.5063	0
lTTPTYGDLNHLVSATMSGVTTcLR	19	Q13885;P04350;P07437	N-Term(iTRAQ8plex); C23(Carbamidomethyl)	0	7.896e-11	81.31	6.83395e-07	4	3012.54	-0.430266	45.2906	0
aAcEQQAVALTLQEDR	2	Q9BUH6	N-Term(iTRAQ8plex); C3(Carbamidomethyl)	0	1.671e-14	81.3	2.91335e-07	2	2107.08	1.57551	30.2785	0	0.7783	0.924984	0.754667
gDADQASNILASFGLSAR	4	A8MXP9	N-Term(iTRAQ8plex)	0	1.563e-12	81.27	3.42247e-07	3	2097.09	0.0837102	43.1319	0	1.00326	0.98019	1.19118
tEAGAVGEAGGAEDPGAAAGGSVR	1	Q8ND04	N-Term(iTRAQ8plex)	0	1.014e-14	81.26	2.09487e-07	3	2361.16	1.40484	20.5539	0	1.2809	1.31122	0.930417
lLLLESVSGLLQPR	3	A8K548	N-Term(iTRAQ8plex)	0	1.449e-09	81.24	3.57021e-07	3	1842.13	-1.62919	59.732	0	1.03608	0.833649	0.93066
lMETQEEDVVLLTAGEHNk	2	A8K4A8	N-Term(iTRAQ8plex); K19(iTRAQ8plex)	0	4.766e-14	81.24	4.71643e-07	3	2764.46	-2.90874	33.7474	0	1.03065	1.00381	1.06368
aGTLSITEFADMLSGNAGGFR	2	Q15149	N-Term(iTRAQ8plex)	0	1.874e-15	81.18	2.54915e-07	3	2419.22	0.422398	52.4481	0	1.26338	1.25879	0.915123
vYNVTQHAVGIVVNk	4	P46778	N-Term(iTRAQ8plex); K15(iTRAQ8plex)	0	2.102e-11	81.15	4.82287e-07	2	2249.32	0.722461	30.8215	0	1.00068	1.06228	1.29482
tIGGGDDSFTTFFcETGAGk	4	P68366	N-Term(iTRAQ8plex); C14(Carbamidomethyl); K20(iTRAQ8plex)	0	1.523e-12	81.15	1.99514e-07	3	2676.31	-0.414691	39.3883	0	1.0942	1.0714	0.95214
lDEIYVAGLVAHSDLDER	3	B2R8Z8	N-Term(iTRAQ8plex)	0	1.775e-16	81.13	4.00484e-07	3	2319.21	-2.59989	40.8739	0	1.0135	0.962575	1.07336
qWIVFDGDVDPEWVENLNSVLDDNk	1	Q14204	N-Term(iTRAQ8plex); K25(iTRAQ8plex)	0	1.518e-09	81.13	3.61554e-07	3	3554.79	0.429784	53.4393	0	0.972219	0.890884	1.01367
nEScSENYTTDFIYQLYSEEGk	2	Q01813;O14943	N-Term(iTRAQ8plex); C4(Carbamidomethyl); K22(iTRAQ8plex)	0	3.991e-09	81.1	4.5915e-07	2	3285.54	0.975949	43.9677	0
aVTGTHTLALAAk	3	P49770	N-Term(iTRAQ8plex); K13(iTRAQ8plex)	0	1.457e-12	81.09	4.42314e-07	2	1862.13	-1.43451	22.12	0	0.970862	0.988111	1.02706
vLSTSTDLEAAVADALLLGDSR	1	F8WA11	N-Term(iTRAQ8plex)	0	2.093e-12	81.06	7.10962e-07	3	2521.36	-2.27316	59.3761	0	1.20408	1.13038	0.64307
eAYMGNVLQGGEGQAPTR	2	P24752	N-Term(iTRAQ8plex)	0	1.64e-11	81.03	2.09442e-07	3	2182.08	-1.58075	29.6442	0	1.01872	1.22148	1.2426
lYVTYFGGDEAAGLEADLEck	3	P49588	N-Term(iTRAQ8plex); C20(Carbamidomethyl); K21(iTRAQ8plex)	0	4.662e-11	81.03	3.15544e-07	3	2929.47	-2.85969	46.746	0	1.09946	1.20849	1.03962
nMLFSGTNIAAGk	1	P16615	N-Term(iTRAQ8plex); K13(iTRAQ8plex)	0	5.544e-14	81.02	6.10009e-07	2	1932.09	0.862921	28.5061	0	0.965463	1.003	1.305
eEASGSSVTAEEAk	3	P13010	N-Term(iTRAQ8plex); K14(iTRAQ8plex)	0	6.209e-14	81.01	3.83174e-07	2	2003.03	-2.05371	16.5184	0	1.25006	1.22348	1.01663
eYSSELNAPSQESDSHPR	3	P49756	N-Term(iTRAQ8plex)	0	3.945e-11	81	7.78442e-08	2	2337.09	-1.16797	18.9434	0	0.630006	0.769804	0.978517
aMGIMNSFVNDIFER	25	A8K9J7;Q8N257	N-Term(iTRAQ8plex)	0	2.264e-14	80.99	2.10982e-07	2	2048.02	-0.379839	53.4627	0
gVDEATIIDILTk	10	P04083	N-Term(iTRAQ8plex); K13(iTRAQ8plex)	0	2.259e-10	80.96	4.87019e-07	2	1996.18	1.62864	46.3884	0	0.838123	0.789467	0.745272
vEQLLASSLLQLDHGR	1	A0A0A0MSK6	N-Term(iTRAQ8plex)	0	7.085e-12	80.94	5.99202e-07	3	2083.18	-0.874986	47.6176	0	1.00525	1.03022	0.705713
aVLLASDAQEcTLEEVVER	2	Q27J81	N-Term(iTRAQ8plex); C11(Carbamidomethyl)	0	3.892e-14	80.9	4.18201e-07	3	2436.26	0.671609	42.178	0	0.927793	0.909825	0.766537
eQIVVDLSHPGVSEDDQVSR	2	O60701	N-Term(iTRAQ8plex)	0	1.633e-16	80.88	4.41771e-07	3	2513.28	1.58143	32.5431	0	1.24199	1.19879	1.01496
eADIDGDGQVNYEEFVQMMTAk	6	B2RDW0	N-Term(iTRAQ8plex); K22(iTRAQ8plex)	0	7.815e-12	80.87	1.57964e-07	3	3098.48	-2.31262	42.5342	0	0.833792	0.835413	0.91396
cELSSSVQTDINLPYLTMDSSGPk	3	B7Z4V2	N-Term(iTRAQ8plex); C1(Carbamidomethyl); K24(iTRAQ8plex)	0	6.892e-13	80.86	3.52751e-07	3	3250.63	-2.72647	40.5961	0	0.950452	0.947856	1.3498
iLVATNLFGR	4	Q13838;O00148	N-Term(iTRAQ8plex)	0	6.738e-07	80.84	3.46138e-07	3	1407.86	-3.63337	42.6735	0
eMYSVEEAEQLMTLISAAR	2	O60502	N-Term(iTRAQ8plex)	0	3.865e-11	80.82	3.54773e-07	3	2475.25	3.3106	55.278	0	0.922678	1.0655	0.720258
yWTLTATGGVQSTASSk	4	Q16658	N-Term(iTRAQ8plex); K17(iTRAQ8plex)	0	1.306e-12	80.82	5.05045e-07	2	2366.28	-1.41643	28.8264	0	0.864225	0.855225	0.827524
gLVAVITGGASGLGLATAER	6	Q99714	N-Term(iTRAQ8plex)	0	4.728e-13	80.8	5.33161e-07	3	2117.22	-1.39394	40.7517	0	1.01878	1.10864	0.939161
vGkDELFALEQScAQVVLQAANER	8	Q16658	N-Term(iTRAQ8plex); K3(iTRAQ8plex); C13(Carbamidomethyl)	0	1.475e-11	80.8	5.16525e-07	3	3283.75	-1.19882	42.2262	1	0.830987	0.900864	0.809521
lQTQASATVAIPk	1	A0A024R4E5	N-Term(iTRAQ8plex); K13(iTRAQ8plex)	0	3.654e-09	80.79	4.59775e-07	2	1936.17	-1.02039	25.9157	0	1.20597	1.33861	0.792189
iDQISIEELDIIYk	2	Q9Y295	N-Term(iTRAQ8plex); K14(iTRAQ8plex)	0	3.476e-11	80.77	6.08046e-07	2	2300.32	-0.0577832	46.0618	0	1.1971	1.06737	1.0221
eATNDDPWGPSGQLMGEIAk	2	Q14677	N-Term(iTRAQ8plex); K20(iTRAQ8plex)	0	2.432e-11	80.71	3.93595e-07	3	2724.38	-0.175771	37.127	0	1.10688	1.08746	1.08024
aEDGSVIDYELIDQDAR	9	P07355	N-Term(iTRAQ8plex)	0	4.821e-14	80.7	2.06401e-07	2	2213.09	0.81866	32.0358	0	1.02369	1.06398	0.763013
gVTIASGGVLPNIHPELLAk	4	O75367	N-Term(iTRAQ8plex); K20(iTRAQ8plex)	0	1.749e-10	80.7	4.11951e-07	2	2594.54	-2.14168	34.4049	0	1.06213	1.28111	1.24624
aSVVTASSGSALQYDTLISLMEHLk	1	Q5T4S7	N-Term(iTRAQ8plex); K25(iTRAQ8plex)	0	1.156e-09	80.65	5.75574e-07	3	3229.75	-3.04238	48.0567	0	1.00448	1.2266	0.891382
aLPAVQQNNLDEDLIR	1	P22314	N-Term(iTRAQ8plex)	0	6.614e-10	80.64	1.32683e-06	3	2113.15	-2.16606	32.8293	0	1.14466	1.14776	0.807086
vLSEDEEDVDFDIIHNANDTFTVk	3	O75369	N-Term(iTRAQ8plex); K24(iTRAQ8plex)	0	3.842e-14	80.64	2.69681e-07	3	3373.67	-6.83891	39.099	0	1.00346	1.07851	0.844248
vLVVGAGGIGcELLk	2	Q9UBT2	N-Term(iTRAQ8plex); C11(Carbamidomethyl); K15(iTRAQ8plex)	0	3.997e-12	80.61	5.557e-07	3	2093.26	-0.262251	40.1735	0	1.21931	1.16773	1.04451
vNINAALVEDIINLEEVNEEMk	2	Q96E11	N-Term(iTRAQ8plex); K22(iTRAQ8plex)	0	8.109e-15	80.58	7.08299e-07	3	3107.67	-2.72356	54.507	0	0.781913	0.88881	1.02516
gGHFAAFEEPELLAQDIR	2	P07099	N-Term(iTRAQ8plex)	0	4.974e-14	80.5	5.12469e-07	3	2304.19	0.282612	35.5297	0	0.747593	0.807593	0.867212
dNEEETTDDPR	2	B3KY60	N-Term(iTRAQ8plex)	0	2.978e-06	80.48	1.52212e-08	2	1624.72	-1.71863	14.5431	0	0.984317	0.903897	1.04006
eDLQPVQIQSLETLGVLAR	2	Q59FI4	N-Term(iTRAQ8plex)	0	4.466e-14	80.47	6.65443e-07	2	2413.37	2.29683	43.7079	0	1.56224	1.35296	1.07922
qVLGQMVIDEELLGDGHSYSPR	3	P28070	N-Term(iTRAQ8plex)	0	3.158e-17	80.44	4.50469e-07	3	2747.4	0.291313	38.1924	0	1.08699	1.08648	1.32897
aIADTGANVVVTGGk	5	P50990	N-Term(iTRAQ8plex); K15(iTRAQ8plex)	0	6.678e-15	80.41	7.78886e-07	2	1981.16	5.04484	23.0181	0	0.865383	0.834104	0.943462
aHQVVEDGYEFFAk	3	Q9UPN1;P62140;P62136	N-Term(iTRAQ8plex); K14(iTRAQ8plex)	0	4.072e-11	80.4	5.0571e-07	2	2248.18	-1.64791	32.8504	0
dGYADIVDVLNSPLEGPDQk	4	A0A087X0W7	N-Term(iTRAQ8plex); K20(iTRAQ8plex)	0	8.531e-11	80.38	6.78003e-07	2	2753.45	1.38918	42.5377	0	0.971743	1.02274	1.13566
wNTDNTLGTEITVEDQLAR	4	P21796	N-Term(iTRAQ8plex)	0	2.081e-16	80.36	3.77845e-07	2	2480.26	1.08534	37.4171	0	1.18458	1.20829	1.31033
gDVGSADIQDLEk	1	Q9Y5M8	N-Term(iTRAQ8plex); K13(iTRAQ8plex)	0	2.388e-13	80.35	5.33246e-07	2	1955.05	-3.85302	24.3056	0	1.1968	1.13523	1.47484
dLGGIVLANAcGPcIGQWDR	2	A0A0K0K1H7;Q71UF1	N-Term(iTRAQ8plex); C11(Carbamidomethyl); C14(Carbamidomethyl)	0	2.565e-13	80.32	3.75767e-07	3	2476.24	-0.443714	40.1349	0
vESVFETLVEDSAEEESTLTk	7	Q9Y4L1	N-Term(iTRAQ8plex); K21(iTRAQ8plex)	0	5.911e-13	80.32	6.10795e-07	3	2950.52	0.245435	53.8495	0	0.852143	0.874497	0.950152
nIDNPALADIYTEHAHQVVVAk	3	O75083	N-Term(iTRAQ8plex); K22(iTRAQ8plex)	0	4.671e-11	80.32	6.98583e-07	2	3026.65	-1.89103	26.9722	0	0.938374	0.946203	0.836158
iLYEEVDESEVEVIHVPSPALEER	1	Q86TI2	N-Term(iTRAQ8plex)	0	1.834e-14	80.29	4.75654e-07	3	3085.59	0.0696347	40.2961	0	1.30907	1.28839	1.00394
vTEPSAPcQALVSIGDLQATFHGIR	1	Q9UPN7	N-Term(iTRAQ8plex); C8(Carbamidomethyl)	0	3.385e-19	80.26	5.54773e-07	3	2971.56	-1.38317	42.7587	0	0.946902	0.800566	0.890228
gIScMNTTLSESPFk	4	Q15181	N-Term(iTRAQ8plex); C4(Carbamidomethyl); K15(iTRAQ8plex)	0	2.17e-13	80.25	4.68254e-07	2	2280.18	-1.19736	30.1931	0	0.925795	0.963749	0.839386
nNQGTVNWSVDDIVk	2	A8K7D9	N-Term(iTRAQ8plex); K15(iTRAQ8plex)	0	3.641e-11	80.24	5.67742e-07	2	2297.23	-2.74775	29.8987	0	1.14324	1.1302	1.10302
iTDLANLSAANHDAAIFPGGFGAAk	4	A0A096LPI6	N-Term(iTRAQ8plex); K25(iTRAQ8plex)	0	5.577e-12	80.23	6.28801e-07	3	3050.68	7.62973	38.7995	0	0.635247	0.683077	0.814532
vDSDDQWGEYScVFLPEPMGTANIQLHGPPR	1	Q54A51	N-Term(iTRAQ8plex); C12(Carbamidomethyl)	0	2.052e-13	80.22	1.4069e-07	3	3819.8	-2.51375	40.2638	0	1.07039	0.940027	0.879993
yVQLPADEVDTQLLQDAAR	1	Q9Y333	N-Term(iTRAQ8plex)	0	5.665e-14	80.19	6.94923e-07	2	2449.29	2.87186	39.2598	0	0.857029	0.989934	0.986065
eSDTPLQQVSIEEILEEQR	2	O15116	N-Term(iTRAQ8plex)	0	2.298e-14	80.17	5.10135e-07	2	2547.31	1.9767	41.0619	0	1.09061	1.23253	0.845014
aAGMNMEEEEELQQNLWGLk	1	Q13144	N-Term(iTRAQ8plex); K20(iTRAQ8plex)	0	6.495e-12	80.16	3.32521e-07	3	2928.46	-3.8103	42.6688	0	1.15838	1.12192	1.03964
qLEESVDALSEELVQLR	1	P33176	N-Term(iTRAQ8plex)	0	9.332e-13	80.14	8.31267e-07	3	2262.22	3.06539	53.5628	0	1.05871	0.995722	0.69001
gGQIGLQAPGLSVSGPQGHLESGSGk	1	Q09666	N-Term(iTRAQ8plex); K26(iTRAQ8plex)	0	4.242e-17	80.14	7.22819e-07	3	3026.65	0.431119	27.3054	0	0.65527	0.945024	2.29364
gALVTVGQLScYDQAk	1	B4DLN1	N-Term(iTRAQ8plex); C11(Carbamidomethyl); K16(iTRAQ8plex)	0	9.713e-13	80.14	6.87477e-07	2	2318.26	-0.425547	29.6239	0	0.828429	0.899719	1.22079
tSVQFQNFSPTVVHPGDLQTQLAVQTk	4	O95782	N-Term(iTRAQ8plex); K27(iTRAQ8plex)	0	2.316e-11	80.13	6.44904e-07	3	3578.95	1.75429	34.3308	0	0.843429	0.825566	1.13517
iQGGYENVPTIDIHMNQIGFER	4	B2R5M9	N-Term(iTRAQ8plex)	0	1.104e-13	80.12	4.95128e-07	3	2835.45	3.08467	36.7933	0	0.729168	0.894691	0.986282
mAVTFIGNSTAIQELFk	16	P07437	N-Term(iTRAQ8plex); K17(iTRAQ8plex)	0	2.246e-15	80.09	6.88581e-07	2	2478.39	0.298821	50.9529	0	1.10554	0.957557	0.805221
vLTAEELNAAQTSVAYGcIk	2	P54136	N-Term(iTRAQ8plex); C18(Carbamidomethyl); K20(iTRAQ8plex)	0	9.167e-12	80.07	8.19189e-07	3	2746.48	-2.98939	36.5223	0	1.03944	1.0039	1.02307
gLGTDEDTIIDIITHR	2	P08133;A0A0S2Z377	N-Term(iTRAQ8plex)	0	1.729e-10	80.06	6.24315e-07	3	2073.12	1.2949	42.9597	0
vLFIcTANVTDTIPEPLR	2	B3KU28	N-Term(iTRAQ8plex); C5(Carbamidomethyl)	0	8.862e-13	80.04	7.35197e-07	2	2363.29	-3.49968	44.692	0	1.03392	1.00915	1.0195
sEVIGDGNQIEIEIPPTR	3	Q9BR63	N-Term(iTRAQ8plex)	0	8.794e-12	80.03	6.5496e-07	3	2271.22	1.77487	33.0916	0	1.07985	1.30041	1.0679
nLPAGTLAAELQETFGHFGSLGR	3	A0A024RBL4	N-Term(iTRAQ8plex)	0	9.233e-16	80.03	6.35594e-07	3	2690.41	-2.86477	48.9349	0	0.938167	1.29857	1.45253
lAQVSPELLLASVR	2	A8KA19	N-Term(iTRAQ8plex)	0	7.743e-11	79.99	5.41746e-07	3	1800.09	1.8329	44.8804	0	1.12195	1.04889	0.76112
vTGPTATVYGcGTLVDLcQGPHLR	3	Q9BW92	N-Term(iTRAQ8plex); C11(Carbamidomethyl); C18(Carbamidomethyl)	0	1.76e-11	79.99	4.88624e-07	3	2876.46	-1.8646	33.673	0	0.805949	0.899777	1.0782
gAEPETGSAVSAAQcQVGPTR	1	Q9UI10	N-Term(iTRAQ8plex); C15(Carbamidomethyl)	0	7.46e-10	79.97	3.70551e-07	3	2377.17	1.08086	20.8988	0	0.957688	0.746678	0.672302
tVQIEASTVEIEER	4	Q15019	N-Term(iTRAQ8plex)	0	8.924e-10	79.95	5.91774e-07	3	1908.02	0.900382	29.7152	0	0.921379	0.991546	0.897099
eIISEMGELGVLGPTIk	3	Q92947	N-Term(iTRAQ8plex); K17(iTRAQ8plex)	0	5.093e-13	79.95	7.40982e-07	2	2394.39	3.36385	45.3683	0	0.901161	0.997483	0.968319
aVQLYQQTANVFENEER	1	Q99747	N-Term(iTRAQ8plex)	0	2.533e-11	79.94	3.85793e-07	2	2343.19	0.0993779	40.745	0	1.03483	1.09552	1.20385
iYDDDFFQNLDGVANALDNVDAR	3	P22314	N-Term(iTRAQ8plex)	0	6.376e-14	79.94	4.10634e-07	3	2904.4	1.15188	53.5082	0	1.0097	1.02475	0.888423
lNQENEHIYNLWcSGR	2	Q96A33	N-Term(iTRAQ8plex); C13(Carbamidomethyl)	0	3.441e-13	79.87	2.02471e-07	2	2337.13	0.00339037	30.5783	0	0.936497	0.953003	1.13836
eLQEGTYVMVAGPSFETVAEcR	1	P00491	N-Term(iTRAQ8plex); C21(Carbamidomethyl)	0	3.401e-15	79.87	2.20503e-07	2	2777.35	4.02765	38.1937	0	0.996624	1.09491	0.961662
lSGMLDGLVNVGWMDcATQDNLck	1	Q8IXB1	N-Term(iTRAQ8plex); C16(Carbamidomethyl); C23(Carbamidomethyl); K24(iTRAQ8plex)	0	1.12e-10	79.86	5.72666e-07	3	3305.61	-3.16319	54.2023	0	0.793715	0.822391	0.945441
gLDVDSLVIEHIQVNk	9	A0A087WXM6	N-Term(iTRAQ8plex); K16(iTRAQ8plex)	0	1.287e-12	79.85	7.51513e-07	2	2387.37	-0.39038	34.066	0	1.02714	1.0416	1.01305
vFEVSLADLQNDEVAFR	8	A8K4W0	N-Term(iTRAQ8plex)	0	3.788e-10	79.84	8.2276e-07	3	2256.19	3.07924	50.5095	0	1.00587	1.12719	0.874948
fQLAVEALEQEk	9	D3DVC4	N-Term(iTRAQ8plex); K12(iTRAQ8plex)	0	2.97e-13	79.83	7.65381e-07	2	2013.15	-1.31345	44.4176	0	0.855682	0.77284	0.977551
iANPDQLLTQDVEk	3	P28288	N-Term(iTRAQ8plex); K14(iTRAQ8plex)	0	7.062e-14	79.83	7.35224e-07	2	2192.24	0.89437	32.8401	0	0.881689	0.904401	1.26243
lPIVNEDDELVAIIAR	4	H0Y4R1;B7Z1G4	N-Term(iTRAQ8plex)	0	2.013e-11	79.78	1.26867e-06	3	2084.19	1.01229	47.7886	0
eNAYDLEANLAVLk	1	B4DVD7	N-Term(iTRAQ8plex); K14(iTRAQ8plex)	0	2.967e-14	79.78	7.48471e-07	2	2171.22	-0.677809	35.3016	0	1.00556	1.08592	1.05857
fEGEPATHTQPGVQLQSNTYDLQESNVR	1	Q541S4	N-Term(iTRAQ8plex)	0	6.094e-13	79.78	3.887e-07	3	3449.69	1.91486	26.2083	0	0.780577	0.818999	0.834345
gcIVDANLSVLNLVIVk	11	P62753	N-Term(iTRAQ8plex); C2(Carbamidomethyl); K17(iTRAQ8plex)	0	1.148e-11	79.76	5.56414e-07	2	2435.45	-2.07949	48.941	0	1.06285	1.0278	1.01354
fHTEALTALLSDDSk	3	P62495	N-Term(iTRAQ8plex); K15(iTRAQ8plex)	0	1.858e-13	79.74	4.48089e-06	2	2256.24	3.44959	34.3526	0	1.1752	1.24617	1.24997
yTEHSTVGLAQQWDQLDQLGMR	1	Q13813	N-Term(iTRAQ8plex)	0	6.377e-14	79.71	2.65286e-06	3	2880.43	-0.0441894	36.572	0	1.09464	0.974452	1.15481
vFTTQELVQAFTHAPATLEADR	9	O95433	N-Term(iTRAQ8plex)	0	1.099e-18	79.71	7.49942e-07	3	2749.45	-0.202732	47.4062	0	0.863707	1.00016	0.853947
tQTAIASEDMPNTLTEAEk	2	Q01082	N-Term(iTRAQ8plex); K19(iTRAQ8plex)	0	5.731e-11	79.7	2.47575e-06	2	2658.37	-2.30332	27.9584	0	0.997561	0.942657	1.06003
tGTIVVEGHELHDEDIR	1	P41252	N-Term(iTRAQ8plex)	0	1.349e-16	79.69	4.44632e-07	2	2224.14	-3.52187	21.286	0	0.942082	0.8398	0.721268
gLELLAASEAPR	2	Q86WX3	N-Term(iTRAQ8plex)	0	1.979e-08	79.68	8.18114e-07	3	1530.88	0.761664	34.002	0	1.03019	1.04705	0.939157
aQQEQELAADAFk	5	B4DJQ5	N-Term(iTRAQ8plex); K13(iTRAQ8plex)	0	1.117e-11	79.67	6.40894e-07	2	2057.11	-2.15523	26.5979	0	0.833192	0.834655	1.04343
gDFSYIGNLMTk	2	Q9BPX3	N-Term(iTRAQ8plex); K12(iTRAQ8plex)	0	1.105e-10	79.64	1.56337e-06	2	1954.06	0.126365	36.1976	0	0.963433	0.904697	0.936423
gLGTDEDSLIEIIcSR	15	P07355	N-Term(iTRAQ8plex); C14(Carbamidomethyl)	0	1.145e-10	79.63	8.16698e-07	3	2082.07	-0.2246	45.308	0	0.976463	1.00854	0.950208
fLEVQYLTGGLIEPDTPGR	4	Q15149	N-Term(iTRAQ8plex)	0	1.845e-10	79.61	7.37327e-07	2	2409.31	4.00231	49.3916	0	1.21224	1.24216	0.83107
sMIASTAITVHYLDLSLNPSGEVTR	2	Q13740	N-Term(iTRAQ8plex)	0	3.655e-18	79.6	1.02247e-06	3	2979.57	-0.605194	43.8715	0	1.25798	1.29212	1.43183
aNPDPNccLGVFGLSLYTTER	2	Q8N1H4	N-Term(iTRAQ8plex); C7(Carbamidomethyl); C8(Carbamidomethyl)	0	9.95e-11	79.56	2.90489e-07	2	2688.31	2.83194	42.5387	0	1.07181	1.52528	1.17047
lAALSASLAR	2	B5MCF9	N-Term(iTRAQ8plex)	0	1e-06	79.56	1.12931e-06	3	1276.79	0.0198563	37.9244	0	1.29922	1.11911	1.1963
vESLSQVEVILQHSAADIAR	3	P07942	N-Term(iTRAQ8plex)	0	2.985e-13	79.54	1.15787e-06	3	2469.36	-1.37845	46.6207	0	1.16851	1.08082	1.11922
dQLQEQLQALk	2	Q14980	N-Term(iTRAQ8plex); K11(iTRAQ8plex)	0	2.983e-09	79.52	7.65051e-07	2	1922.12	-0.881043	30.265	0	0.706233	0.724026	0.975846
nQVTcLSVSTDGSVLLSGSHDETVR	1	U3KQC1	N-Term(iTRAQ8plex); C5(Carbamidomethyl)	0	4.451e-11	79.51	5.44607e-07	3	2965.48	0.228279	31.3089	0	1.00796	1.1277	1.06072
gQGcTAYDVAVNSDFYR	1	A0A024QZE9	N-Term(iTRAQ8plex); C4(Carbamidomethyl)	0	3.991e-14	79.5	1.29593e-07	2	2227.05	3.25948	30.9136	0	0.995208	1.10966	1.13226
nPSTVEAFDLAQSNSEHSR	1	A8K8N7	N-Term(iTRAQ8plex)	0	7.989e-16	79.47	2.4686e-07	3	2393.16	-0.533061	25.07	0	1.10053	1.12376	1.22148
mLVDDIGDVTITNDGATILk	4	P17987	N-Term(iTRAQ8plex); K20(iTRAQ8plex)	0	3.634e-11	79.47	7.21375e-07	2	2712.5	0.761885	42.1013	0	1.08182	1.14227	1.0438
iMQSSSEVGYDAmAGDFVNMVEk	10	P10809	N-Term(iTRAQ8plex); M13(Oxidation); K23(iTRAQ8plex)	0	2.592e-12	79.47	2.61548e-07	3	3132.51	-2.11409	39.1935	0	1.05091	1.18256	1.40096
iFPGDTILETGEVIPPMk	2	A0A087WZX2	N-Term(iTRAQ8plex); K18(iTRAQ8plex)	0	5.519e-10	79.45	8.42178e-07	3	2565.45	1.6832	42.9473	0	1.02826	1.07833	1.22536
aPEVSQYIYQVYDSILk	4	H0UID5	N-Term(iTRAQ8plex); K17(iTRAQ8plex)	0	1.906e-10	79.43	8.12428e-07	3	2624.44	-1.62448	54.4751	0	0.933999	0.847901	1.04037
sLFSSIGEVESAk	2	Q15717	N-Term(iTRAQ8plex); K13(iTRAQ8plex)	0	4.489e-13	79.42	1.33774e-06	2	1962.1	-2.62926	33.3785	0	0.976267	0.961846	1.29679
kLGcEVLGVSVDSQFTHLAWINTPR	1	B4DF70	N-Term(iTRAQ8plex); K1(iTRAQ8plex); C4(Carbamidomethyl)	0	2.891e-12	79.39	6.95083e-07	3	3435.87	1.27584	38.4775	1	1.10978	1.04309	1.16393
gVMISHSNIIAGITGMAER	1	B3KN05	N-Term(iTRAQ8plex)	0	8.698e-15	79.37	1.05264e-06	2	2261.21	0.877146	36.0178	0	1.12528	1.29472	1.49921
vEEDVASDLVMk	1	A8KAK1	N-Term(iTRAQ8plex); K12(iTRAQ8plex)	0	1.95e-10	79.36	9.13696e-07	2	1943.07	2.1781	31.1624	0	1.22735	1.11965	1.34045
aVNYVGAGTVEFIMDSk	1	Q96RQ3	N-Term(iTRAQ8plex); K17(iTRAQ8plex)	0	7.236e-11	79.34	7.53772e-07	3	2409.29	-1.3948	44.0495	0	1.11267	1.08191	1.3891
tVAGQDAVIVLLGTR	3	P30043	N-Term(iTRAQ8plex)	0	1.111e-11	79.32	1.20108e-06	3	1817.08	0.205301	40.7444	0	1.37525	1.82796	1.16486
lVLEVAQHLGESTVR	13	P06576	N-Term(iTRAQ8plex)	0	2.979e-13	79.27	1.34985e-06	3	1955.12	0.621574	40.5315	0	1.05304	0.95046	1.15146
gFcHLcDGQEAccVGLEAGINPTDHLITAYR	2	P08559	N-Term(iTRAQ8plex); C3(Carbamidomethyl); C6(Carbamidomethyl); C12(Carbamidomethyl); C13(Carbamidomethyl)	0	2.176e-16	79.27	1.28952e-07	3	3838.78	3.45727	32.8521	0	0.873934	0.911213	1.03517
gLYAAAAGVLAGVESR	2	Q96P11	N-Term(iTRAQ8plex)	0	9.245e-11	79.26	8.57311e-07	3	1809.02	1.27367	46.6618	0	1.05695	1.01883	1.02843
yPDLYPQEDEDEEEER	2	Q8N4Q1	N-Term(iTRAQ8plex)	0	2.335e-09	79.23	4.11926e-08	2	2360.03	-2.13392	28.1375	0	0.931273	0.75361	0.883099
dLLEVADVLEk	5	Q9HAV7	N-Term(iTRAQ8plex); K11(iTRAQ8plex)	0	1.741e-10	79.23	8.51314e-07	2	1852.09	-1.1251	40.16	0	0.982498	0.90297	1.08455
tIEDAIAVLSVAEEAADR	1	Q96CT7	N-Term(iTRAQ8plex)	0	3.5e-12	79.2	7.39994e-07	3	2177.16	-0.732471	55.4223	0	0.813146	0.897536	0.951147
aTNEGLSLMLIGPEDVINFk	3	G3V529	N-Term(iTRAQ8plex); K20(iTRAQ8plex)	0	6.389e-11	79.17	8.7042e-07	2	2769.53	-1.84594	50.7366	0	0.773733	0.796647	0.975716
kDLYANTVLSGGTTMYPGIADR	5	Q8WVW5	N-Term(iTRAQ8plex); K1(iTRAQ8plex)	0	3.433e-15	79.15	1.59989e-06	3	2951.58	0.364239	31.7282	1	1.15676	1.12894	0.988082
nMTVEQLLTGSPTSPTVEPEkPTR	1	Q9C0C9	N-Term(iTRAQ8plex); K21(iTRAQ8plex)	0	2.398e-13	79.15	1.78658e-06	3	3220.73	-0.827967	33.119	0	1.07989	0.82317	0.766918
aELTSQESQISTYEEELAk	1	P42566	N-Term(iTRAQ8plex); K19(iTRAQ8plex)	0	3.978e-10	79.14	5.99743e-07	3	2764.42	-6.27099	35.5017	0	0.942213	0.806215	0.701707
tPGAATASASGAAEDGAcGcLPNPGTFEEcHR	2	O96008	N-Term(iTRAQ8plex); C18(Carbamidomethyl); C20(Carbamidomethyl); C30(Carbamidomethyl)	0	1.055e-12	79.13	4.03194e-08	3	3523.56	-0.0365695	26.8651	0	1.19456	1.29082	1.40104
sLGTIQQccDAIDHLcR	2	P78527	N-Term(iTRAQ8plex); C8(Carbamidomethyl); C9(Carbamidomethyl); C16(Carbamidomethyl)	0	3.087e-13	79.12	1.80019e-07	2	2351.12	1.27326	28.4063	0	0.864481	1.01703	1.07544
hVGDLGNVTADkDGVADVSIEDSVISLSGDHcIIGR	1	P00441	N-Term(iTRAQ8plex); K12(iTRAQ8plex); C32(Carbamidomethyl)	0	1.365e-17	79.12	5.80468e-07	5	4329.24	2.63296	35.2388	1	0.883269	0.880999	0.778829
nLSPYVSNELLEEAFSQFGPIER	1	P23246	N-Term(iTRAQ8plex)	0	1.582e-10	79.11	5.2473e-07	3	2943.5	-1.4293	53.2843	0	0.835338	1.00435	0.923409
sLVEASSSGVSVLSLcEk	4	A8K6Y1	N-Term(iTRAQ8plex); C16(Carbamidomethyl); K18(iTRAQ8plex)	0	3.447e-13	79.1	1.0119e-06	3	2460.35	0.324151	34.4915	0	1.08787	0.982574	1.01888
aDAPVALVVHMAPASVLVDSR	2	B4DT15	N-Term(iTRAQ8plex)	0	7.495e-15	79.09	9.1558e-07	3	2422.35	0.823413	40.5962	0	1.09572	1.36177	1.32953
cAPGVVGPAEADIDFDIIR	2	P21333	N-Term(iTRAQ8plex); C1(Carbamidomethyl)	0	3.133e-11	79.05	5.93011e-07	3	2319.2	1.56937	39.9723	0	0.961031	1.81136	1.05184
qLGISATMLNASSSk	1	P46063	N-Term(iTRAQ8plex); K15(iTRAQ8plex)	0	8.958e-14	79.05	9.45209e-07	2	2116.19	1.61292	27.9114	0	0.884868	0.731604	0.808232
gTVLLADNVIcPGAPDFLAHVR	2	P21964	N-Term(iTRAQ8plex); C11(Carbamidomethyl)	0	1.962e-10	79.01	8.94921e-07	2	2639.44	4.19077	40.567	0	0.979055	1.04721	1.04284
lLGPSAAADILQLSSSLPLQSR	2	A0A024R9U8;Q5H924	N-Term(iTRAQ8plex)	0	1.001e-09	79	9.42306e-07	2	2541.46	3.3341	52.2907	0
gANVIAGVWLEEAGQk	3	Q15149	N-Term(iTRAQ8plex); K16(iTRAQ8plex)	0	1.53e-15	78.99	9.77916e-07	2	2250.27	1.84438	37.4302	0	1.15984	1.03975	1.1652
vTTMDAELEFAIQPNTTGk	6	P26038;P35241;E7EQR4	N-Term(iTRAQ8plex); K19(iTRAQ8plex)	0	7.171e-12	78.98	9.48552e-07	2	2674.43	1.93621	39.3523	0
aLNLFQGSVEDTTGSQSLAALLNk	3	P43246	N-Term(iTRAQ8plex); K24(iTRAQ8plex)	0	2.428e-11	78.98	8.29667e-07	3	3085.7	1.82899	47.9698	0	1.26125	1.28725	1.16334
gTVGEPTYDAEFQHFLR	2	Q14204	N-Term(iTRAQ8plex)	0	1.682e-14	78.97	4.18325e-07	3	2271.14	1.10117	32.3777	0	1.07273	1.12953	1.11394
iGEHTPSALAImENANVLAR	4	P04075;A4UCT0	N-Term(iTRAQ8plex); M12(Oxidation)	0	5.722e-09	78.97	8.68975e-07	2	2427.3	2.04717	29.8183	0
lQPIALScVLNIGAck	3	E5KN59	N-Term(iTRAQ8plex); C8(Carbamidomethyl); C15(Carbamidomethyl); K16(iTRAQ8plex)	0	7.751e-11	78.94	9.63711e-07	2	2365.37	5.2162	43.0283	0	1.0116	1.11421	0.873915
lSASSLTMESFAFLWAGGR	6	Q00839;B4DLR3	N-Term(iTRAQ8plex)	0	2.348e-14	78.93	7.11336e-07	3	2335.2	-2.58138	57.5275	0
lAAVALINAAIQk	3	A4QPB0	N-Term(iTRAQ8plex); K13(iTRAQ8plex)	0	1.593e-13	78.9	2.84059e-07	2	1904.22	-0.172187	44.2386	0	1.05617	0.958355	0.927017
lTESVDVLMPNVGEIVGGSMR	2	O43776	N-Term(iTRAQ8plex)	0	1.524e-13	78.88	7.73282e-07	3	2507.32	2.82711	49.531	0	1.01923	1.05501	0.875688
vTSVVVDVVPR	1	P13798	N-Term(iTRAQ8plex)	0	3.345e-07	78.86	7.42397e-07	3	1473.89	0.0546032	33.869	0	0.918083	0.947396	0.681614
aSATSVSSAGEQAAGDPEGR	1	V9GYZ0	N-Term(iTRAQ8plex)	0	1.774e-09	78.85	2.65194e-07	3	2152.04	-0.77736	19.8845	0	1.10539	3.10248	0.741873
sVEGWILFVTGVHEEATEEDIHDk	6	Q9Y5S9	N-Term(iTRAQ8plex); K24(iTRAQ8plex)	0	1.357e-15	78.82	7.32208e-07	3	3348.72	0.585957	46.2696	0	1.14182	1.00479	1.1307
mAEIGEHVAPSEAANSLEQAQAAAER	2	Q53SY7	N-Term(iTRAQ8plex)	0	2.649e-17	78.79	3.96389e-07	3	2984.46	-1.60866	33.1167	0	1.0318	1.03249	1.10222
sLTFSPDSQLLVTASDDGYIk	1	H0YL19	N-Term(iTRAQ8plex); K21(iTRAQ8plex)	0	9.088e-08	78.78	1.29984e-06	2	2865.53	0.0803085	39.8636	0	0.916178	0.986244	1.03001
gATVADSLDEQEAAFESVFVETNk	2	Q92968	N-Term(iTRAQ8plex); K24(iTRAQ8plex)	0	5.473e-13	78.77	6.13256e-07	3	3165.6	0.0228348	47.3585	0	0.931426	1.0139	1.24668
vDTNAPDLSLEGPEGk	3	Q09666	N-Term(iTRAQ8plex); K16(iTRAQ8plex)	0	4.115e-11	78.77	7.82499e-07	2	2250.21	0.602848	27.719	0	0.98563	1.02616	1.03803
lIDNFEGEYDYVTNEGTVFTFk	1	B2RAH7	N-Term(iTRAQ8plex); K22(iTRAQ8plex)	0	6.187e-11	78.76	6.27309e-07	3	3209.63	6.28641	51.486	0	1.01157	0.845681	1.07551
aSLEAAIADAEQR	3	P05787	N-Term(iTRAQ8plex)	0	5.426e-08	78.75	8.39452e-07	3	1648.88	-0.659503	33.8327	0	1.89891	1.86541	1.67017
sLSALGNVISALAEGSTYVPYR	1	P33176	N-Term(iTRAQ8plex)	0	2.731e-14	78.74	1.94074e-06	3	2572.39	-0.423624	57.7634	0	1.08729	1.04094	0.820801
qSLGELIGTLNAAk	4	V9HWK1	N-Term(iTRAQ8plex); K14(iTRAQ8plex)	0	9.264e-16	78.73	1.04897e-06	2	2023.2	-0.944624	36.6648	0	0.807395	0.814281	0.902412
tSGNVEDDLIIFPDDcEFk	2	Q16186	N-Term(iTRAQ8plex); C16(Carbamidomethyl); K19(iTRAQ8plex)	0	1.142e-09	78.72	5.12265e-07	2	2822.42	5.23384	40.9183	0	0.883358	0.855996	0.890183
lTLYDIAHTPGVAADLSHIETk	4	Q75MT9	N-Term(iTRAQ8plex); K22(iTRAQ8plex)	0	2.486e-16	78.71	8.89614e-07	3	2973.65	1.20984	35.4458	0	0.844361	0.798628	1.2051
vDVAVNcAGIAVASk	3	Q99714	N-Term(iTRAQ8plex); C7(Carbamidomethyl); K15(iTRAQ8plex)	0	4.518e-15	78.69	1.07895e-06	2	2082.18	-0.308442	28.737	0	0.708712	0.819907	1.07946
qASQNFTFTPEWGADLR	1	B3KPX5	N-Term(iTRAQ8plex)	0	7.367e-13	78.68	4.34338e-07	2	2272.13	1.33924	38.3203	0	0.85566	0.876861	0.955662
mGVITVSGLAGLVSAR	1	A0A087WYF7	N-Term(iTRAQ8plex)	0	1.559e-10	78.67	9.92927e-07	3	1835.08	1.52163	45.7774	0	1.39743	1.34346	1.28055
dADAGDEDEESEEPR	2	B3KMQ6	N-Term(iTRAQ8plex)	0	2.732e-08	78.66	1.35822e-08	2	1967.82	-0.755668	15.6853	0	1.0163	1.07984	0.962366
kISSIQSIVPALEIANAHR	3	P10809;B7Z532;Q53QD5	N-Term(iTRAQ8plex); K1(iTRAQ8plex)	0	2.317e-10	78.64	7.83025e-07	4	2655.58	0.604944	33.3754	1
vDIDVPDVNIEGPDAk	5	Q09666	N-Term(iTRAQ8plex); K16(iTRAQ8plex)	0	4.374e-14	78.63	1.11316e-06	2	2304.25	-0.189845	33.1044	0	1.01594	1.02272	1.00152
dIALGVFDVVVTDPScPASVLk	2	Q12888	N-Term(iTRAQ8plex); C16(Carbamidomethyl); K22(iTRAQ8plex)	0	3.963e-11	78.63	9.56875e-07	3	2910.6	-2.49658	48.1808	0	1.26762	1.49178	1.44994
lcEPEVLNSLEETYSPFFR	1	Q6PJT7	N-Term(iTRAQ8plex); C2(Carbamidomethyl)	0	6.717e-10	78.61	4.71006e-07	2	2634.3	-2.38351	51.9855	0	0.951878	0.966719	1.20282
vSGQGLHEGHTFEPAEFIIDTR	2	P21333	N-Term(iTRAQ8plex)	0	4.142e-14	78.61	5.29537e-07	2	2744.39	-1.70935	29.8404	0	0.81086	0.868263	0.824679
lFENQLVGPESIAHIGDVMFTGTADGR	3	H0Y512	N-Term(iTRAQ8plex)	0	1.545e-15	78.61	5.31603e-07	3	3178.62	0.235405	48.2564	0	0.966693	1.17048	1.43383
iAVGSDADLVIWDPDSVk	2	Q16555	N-Term(iTRAQ8plex); K18(iTRAQ8plex)	0	3.477e-10	78.59	1.00862e-06	2	2508.38	0.681921	40.8415	0	1.04786	1.03345	1.08669
vDEFPLcGHMVSDEYEQLSSEALEAAR	4	X1WI28	N-Term(iTRAQ8plex); C7(Carbamidomethyl)	0	6.295e-18	78.59	1.63953e-07	3	3386.58	0.584188	43.232	0	1.01606	0.994206	1.04335
aQQVSQGLDVLTAk	2	A0A024QZN4;B4E3Q9	N-Term(iTRAQ8plex); K14(iTRAQ8plex)	0	4.949e-11	78.55	1.25254e-06	2	2066.21	-0.605669	29.5942	0
vQGGALEDSQLVAGVAFk	7	Q53HV2	N-Term(iTRAQ8plex); K18(iTRAQ8plex)	0	5.101e-11	78.53	1.06123e-06	2	2397.35	-3.74731	36.4252	0	0.904457	0.994571	0.952491
iFPGDTILETGEVIPPmk	2	A0A087WZX2	N-Term(iTRAQ8plex); M17(Oxidation); K18(iTRAQ8plex)	0	2.332e-05	78.45	9.73077e-07	2	2581.46	5.72844	40.0502	0	1.02376	1.32348	1.26482
mALELLTQEFGIPIER	4	P49588	N-Term(iTRAQ8plex)	0	1.733e-15	78.44	1.02903e-06	2	2164.2	0.343466	54.7395	0	1.22338	1.2055	0.971217
lDSVLLLSSMNLPGGELR	2	Q13868	N-Term(iTRAQ8plex)	0	5.301e-14	78.44	1.02831e-06	2	2218.25	3.32419	51.1127	0	1.10801	1.15232	0.99298
gILFVGSGVSGGEEGAR	4	P52209;B4DL86	N-Term(iTRAQ8plex)	0	4.697e-10	78.43	7.37124e-07	3	1896.01	0.993326	31.8555	0
eNLATVEGNFASIDER	3	Q13561	N-Term(iTRAQ8plex)	0	4.312e-15	78.43	4.68687e-07	2	2069.04	-0.174876	35.013	0	0.920478	1.04303	0.858519
iSIPVDISDSDMMLNIINSSITTk	8	B3KX11;Q2TU64	N-Term(iTRAQ8plex); K24(iTRAQ8plex)	0	2.615e-11	78.43	9.41681e-07	4	3215.73	-1.35426	53.4676	0
mVNPTVFFDIAVDGEPLGR	1	A8K486	N-Term(iTRAQ8plex)	0	3.462e-12	78.42	7.67599e-07	2	2381.25	-0.787022	52.3978	0	0.954799	0.936497	0.757043
vTDTQEAEcAGPPVPDPk	2	Q53GE7	N-Term(iTRAQ8plex); C9(Carbamidomethyl); K18(iTRAQ8plex)	0	2.182e-08	78.38	1.8224e-06	2	2519.29	1.05162	23.3752	0	1.12903	1.19426	1.19673
lSEVLQAVTDHDIPQQLVER	6	Q93009	N-Term(iTRAQ8plex)	0	1.589e-18	78.37	1.12434e-06	3	2594.41	-1.10473	47.2385	0	0.953818	1.11052	1.007
vLIMHGGLFSEDGVTLDDIR	1	B4DLP6	N-Term(iTRAQ8plex)	0	8.133e-15	78.35	9.2702e-07	3	2491.32	-0.752497	40.4917	0	1.14456	1.11058	1.10407
nAGGEEAALALAEGLHcGSALFR	1	K7EIV2	N-Term(iTRAQ8plex); C17(Carbamidomethyl)	0	1.783e-21	78.35	7.00383e-07	3	2618.33	-1.66122	41.6447	0	0.968148	0.896561	0.857937
eELGQGLQGVEQk	1	Q07065	N-Term(iTRAQ8plex); K13(iTRAQ8plex)	0	5.303e-10	78.34	1.03248e-06	2	2023.13	-1.4194	24.4497	0	0.935861	0.825967	1.03318
gGPGSAVSPYPTFNPSSDVAALHk	10	P04083	N-Term(iTRAQ8plex); K24(iTRAQ8plex)	0	1.184e-13	78.33	1.0422e-06	3	2964.57	0.734014	30.5025	0	0.928296	0.960183	0.947318
sGcIVNNLAEFTVDPk	1	O75369	N-Term(iTRAQ8plex); C3(Carbamidomethyl); K16(iTRAQ8plex)	0	4.395e-11	78.33	9.89322e-07	2	2372.27	-0.34749	34.9429	0	0.69334	0.690192	0.852267
vGVTVAQTTMEPHLLEAcVR	1	A8K3A8	N-Term(iTRAQ8plex); C18(Carbamidomethyl)	0	1.165e-16	78.29	1.62262e-06	3	2515.33	0.295471	33.4205	0	0.754228	0.854537	0.820198
tSNLLLSHAGILk	3	Q6P5Y5	N-Term(iTRAQ8plex); K13(iTRAQ8plex)	0	5.992e-12	78.28	7.9349e-07	2	1975.22	-0.0928449	29.7908	0	0.894045	0.965324	1.02323
qALQSLTELLMAQPR	1	G3V1A9	N-Term(iTRAQ8plex)	0	5.241e-11	78.27	1.10883e-06	3	2003.13	0.656103	48.6368	0	0.966109	1.28617	0.79363
gAIILSSLLQScDLEVANk	2	Q15397	N-Term(iTRAQ8plex); C12(Carbamidomethyl); K19(iTRAQ8plex)	0	6.681e-09	78.27	1.07606e-06	2	2639.48	-2.1621	48.6478	0	1.03201	0.926518	1.12152
dEMEEWSASEANLFEEALEk	1	E7ESY4	N-Term(iTRAQ8plex); K20(iTRAQ8plex)	0	1.238e-10	78.26	2.31383e-07	3	2965.4	-7.27818	50.8583	0	0.832288	0.960749	1.3047
yDQDLcYTDILFTEQER	3	Q15029	N-Term(iTRAQ8plex); C6(Carbamidomethyl)	0	1.368e-14	78.25	1.53364e-07	2	2513.18	0.541626	40.6001	0	0.962637	1.06962	1.15387
gNAGGIQPDLLISLTAPk	5	Q8NCW5	N-Term(iTRAQ8plex); K18(iTRAQ8plex)	0	2.094e-10	78.21	9.47575e-07	2	2373.4	0.225337	39.8191	0	0.989368	1.02765	0.873006
gVMLAVDAVIAELkk	20	P10809	N-Term(iTRAQ8plex); K14(iTRAQ8plex); K15(iTRAQ8plex)	0	2.545e-15	78.2	5.15368e-07	3	2469.52	-2.15317	52.7633	1	0.90126	1.17289	1.3974
dLVSSLTSGLLTIGDR	3	P53396	N-Term(iTRAQ8plex)	0	1.683e-10	78.19	1.01263e-06	3	1951.1	1.01756	49.4864	0	0.797758	0.920803	0.750124
hLLSLMGIPYLDAPSEAEAScAALVk	4	P39748	N-Term(iTRAQ8plex); C21(Carbamidomethyl); K26(iTRAQ8plex)	0	2.308e-11	78.19	1.26143e-06	3	3364.81	-1.22255	43.0985	0	0.870163	1.01172	1.09864
sWQDELAQQAEEGSAR	2	Q86UE4	N-Term(iTRAQ8plex)	0	2.769e-13	78.19	3.05686e-07	2	2109.02	2.12779	29.8996	0	0.905886	1.01504	1.09665
gLLSDSmTDVPVDTGVAAR	2	O43399	N-Term(iTRAQ8plex); M7(Oxidation)	0	4.248e-09	78.17	6.44674e-07	2	2224.15	1.53758	29.4114	0	0.990497	0.905116	0.738572
yAAcNAVGQMATDFAPGFQk	1	O00410	N-Term(iTRAQ8plex); C4(Carbamidomethyl); K20(iTRAQ8plex)	0	9.709e-15	78.16	1.44584e-06	3	2755.37	-4.84705	39.0598	0	0.793198	0.767008	0.777021
eIQEPLESVEVNQETFR	4	D3DVC4	N-Term(iTRAQ8plex)	0	2.826e-12	78.14	7.48893e-07	3	2351.2	0.462978	33.8199	0	0.928766	0.989873	0.896217
aLPLIVGAQLIHADk	2	Q5SSJ5	N-Term(iTRAQ8plex); K15(iTRAQ8plex)	0	7.182e-15	78.12	5.5347e-07	3	2167.34	0.158821	37.8098	0	0.925811	0.837036	1.16013
aDMGGAATIcSAIVSAAk	1	P28838	N-Term(iTRAQ8plex); C10(Carbamidomethyl); K18(iTRAQ8plex)	0	2.128e-14	78.09	2.39145e-06	2	2302.24	0.44503	36.1468	0	0.837909	0.792102	0.846839
vGGYILGEFGNLIAGDPR	3	O95782;O94973;A0A0G2JQM1	N-Term(iTRAQ8plex)	0	1.84e-12	78.07	9.44309e-07	3	2152.17	-1.4919	55.0434	0
gGQVIQIPVADITVGDIAQVk	3	A0A024RBC7	N-Term(iTRAQ8plex); K21(iTRAQ8plex)	0	1.497e-11	78.07	7.52484e-07	2	2729.6	-0.227579	42.0663	0	1.07	1.11947	1.09655
gNAMVEEGHFAAEDVk	2	Q13813	N-Term(iTRAQ8plex); K16(iTRAQ8plex)	0	2.852e-09	78.04	6.0459e-07	2	2312.17	-2.51594	24.5222	0	1.10877	1.10443	1.05375
fDENDVITcFANFESDEVELSYAk	9	Q00839;B4DLR3	N-Term(iTRAQ8plex); C9(Carbamidomethyl); K24(iTRAQ8plex)	0	3.554e-13	78.03	2.52624e-07	3	3450.65	-1.51632	51.8233	0
fDEILEASDGIMVAR	3	P14618;A0A024R5Z9	N-Term(iTRAQ8plex)	0	7.87e-10	78.01	1.28872e-06	3	1970.02	-1.94488	48.0089	0
iQEIIEQLDVTTSEYEk	44	P10809	N-Term(iTRAQ8plex); K17(iTRAQ8plex)	0	2.372e-12	77.99	1.43684e-06	3	2646.43	-2.1704	49.9634	0	1.00271	0.901733	1.19732
eDYDSVEQDGDEPGPQR	2	Q9Y5S9	N-Term(iTRAQ8plex)	0	3.465e-10	77.95	4.08828e-08	2	2239.99	0.642393	20.1751	0	1.14281	1.08169	1.13522
gLAFIQDPDGYWIEILNPNk	4	Q04760	N-Term(iTRAQ8plex); K20(iTRAQ8plex)	0	4.045e-10	77.94	1.14977e-06	3	2911.58	-0.889458	51.1809	0	0.882032	0.775355	0.67669
lMTIMDSMNDQELDSTDGAk	1	P61011	N-Term(iTRAQ8plex); K20(iTRAQ8plex)	0	4.693e-10	77.93	3.01996e-07	3	2823.36	-3.91309	45.912	0	1.02477	0.95006	1.04182
iDSLSAQLSQLQk	7	P02545	N-Term(iTRAQ8plex); K13(iTRAQ8plex)	0	5.679e-12	77.91	1.15855e-06	2	2039.2	1.08488	35.0694	0	0.702081	0.670556	0.800927
sILNADVAELLVVEk	3	A8K0B9	N-Term(iTRAQ8plex); K15(iTRAQ8plex)	0	2.705e-11	77.91	8.91562e-07	2	2221.33	1.33794	46.0846	0	1.02132	0.989777	1.01379
aNINVENAFFTLAR	4	P61006	N-Term(iTRAQ8plex)	0	4.687e-11	77.88	1.35232e-06	3	1884.03	1.07972	43.1257	0	1.14281	1.1603	1.06105
lVNQQLLADPLVPPQLTIk	3	P28331	N-Term(iTRAQ8plex); K19(iTRAQ8plex)	0	3.836e-10	77.86	4.30483e-07	2	2708.66	2.37697	43.098	0	1.05508	1.10719	1.26206
vTDISGGcGAMYEIk	1	Q53S33	N-Term(iTRAQ8plex); C8(Carbamidomethyl); K15(iTRAQ8plex)	0	2.218e-12	77.84	1.67726e-06	2	2209.14	-0.90404	28.5117	0	1.33246	1.17245	1.72023
eYFGEFGEIEAIELPmDPk	5	D6R9P3	N-Term(iTRAQ8plex); M16(Oxidation); K19(iTRAQ8plex)	0	1.315e-07	77.82	8.19373e-07	2	2838.42	-4.49067	43.6938	0	0.902135	0.919211	1.06708
rGPNYTSGYGTNSELSNPSETESER	1	A0A0F7KYT8	N-Term(iTRAQ8plex)	0	9.231e-12	77.81	2.44226e-07	3	3036.42	2.41217	20.4451	1	1.04771	1.08376	1.08653
fVDGLmIHSGDPVNYYVDTAVR	1	P23396	N-Term(iTRAQ8plex); M6(Oxidation)	0	2.721e-15	77.81	6.1843e-07	3	2788.39	-0.294412	37.9439	0	1.04087	1.13775	1.07994
tAEEENPEHVEIQk	2	B3KPV5	N-Term(iTRAQ8plex); K14(iTRAQ8plex)	0	2.579e-09	77.74	1.44205e-06	2	2261.19	-0.410645	20.2526	0	0.981512	0.997283	1.17177
lNQSGTSVGTDEESDVTQEEER	3	P49792;A6NKT7	N-Term(iTRAQ8plex)	0	1.456e-12	77.74	1.63219e-07	3	2714.26	0.500353	23.3148	0
eAAAAAAAAVAAAAAAAAAAEPYPVSGAk	1	Q6P6C2	N-Term(iTRAQ8plex); K29(iTRAQ8plex)	0	1.293e-18	77.72	1.22811e-06	3	3062.67	-0.624455	48.7584	0	1.10963	1.09841	1.04596
nGQVELNEFLQLMSAIQk	2	P43304	N-Term(iTRAQ8plex); K18(iTRAQ8plex)	0	2.068e-12	77.69	1.38726e-06	4	2670.47	-0.480811	54.4514	0	0.918709	0.682669	1.18208
gTQGATAGASSELDASk	2	O76094	N-Term(iTRAQ8plex); K17(iTRAQ8plex)	0	1.579e-12	77.66	1.86564e-06	3	2159.14	-0.321372	18.1915	0	1.10028	1.14431	1.04041
mSINAEEVVVGDLVEVk	6	P05023	N-Term(iTRAQ8plex); K17(iTRAQ8plex)	0	8.768e-11	77.65	1.49286e-06	2	2439.36	-0.189867	44.318	0	0.915818	0.852343	1.08038
qYDADLEQILIQWITTQcR	2	P37802	N-Term(iTRAQ8plex); C18(Carbamidomethyl)	0	4.349e-12	77.64	8.27358e-07	3	2698.38	0.224131	57.3272	0	0.741041	0.918066	0.673462
yLALESMcTLASSEFSHEAVk	2	O95782;O94973;A0A0G2JQM1	N-Term(iTRAQ8plex); C8(Carbamidomethyl); K21(iTRAQ8plex)	0	5.002e-12	77.63	8.64645e-07	3	2981.52	-1.70485	42.9613	0
nLGLEELGIELDPR	2	B4DFL1	N-Term(iTRAQ8plex)	0	7.505e-10	77.62	1.14081e-06	2	1872.04	-0.157035	41.6152	0	0.9541	0.906513	1.01352
gSEYDDFLDEFMEAVSSk	4	A8K168	N-Term(iTRAQ8plex); K18(iTRAQ8plex)	0	1.249e-11	77.62	3.13097e-07	3	2677.27	-2.78462	51.1218	0	0.753798	0.715044	0.768002
aIEDEGGNPDEIEITSEGNk	2	B7ZLP5	N-Term(iTRAQ8plex); K20(iTRAQ8plex)	0	1.16e-11	77.59	7.46364e-07	3	2725.37	1.72834	26.5812	0	0.889698	0.88504	1.25878
vPADLGAEAGLQQLLGALR	2	P35270	N-Term(iTRAQ8plex)	0	2.146e-13	77.58	1.24564e-06	3	2196.27	0.256828	52.2841	0	1.51577	1.34684	1.14384
gHQLLEEVTQGDMSAADTFLSDLPR	1	Q8IY81	N-Term(iTRAQ8plex)	0	6.305e-13	77.58	5.05416e-07	3	3034.5	-3.59962	49.5896	0	1.47955	2.14459	1.64118
gTSFDAAATSGGSASSEk	1	P13804	N-Term(iTRAQ8plex); K18(iTRAQ8plex)	0	7.631e-15	77.58	6.04054e-07	2	2239.13	0.776236	18.5097	0	0.749386	0.635502	1.06869
lAQIHIQQQDQcVEITEESk	1	X6RCK5	N-Term(iTRAQ8plex); C12(Carbamidomethyl); K20(iTRAQ8plex)	0	1.463e-12	77.57	1.43225e-06	3	3005.59	2.02181	27.2153	0	0.953472	0.910927	0.961041
nFLYDIAGcSGTFTVQNR	1	P49915	N-Term(iTRAQ8plex); C9(Carbamidomethyl)	0	5.092e-12	77.55	7.04048e-07	3	2367.17	-0.734608	40.5034	0	0.942852	1.02821	0.6743
vYQSLcPTSWVTDWDEQR	5	P14854	N-Term(iTRAQ8plex); C6(Carbamidomethyl)	0	5.284e-14	77.53	2.68438e-07	2	2574.22	-0.669668	45.1548	0	0.972979	1.06035	1.06657
dQLQTFSEEHPVLLTEAPLNPR	3	R4GMT0	N-Term(iTRAQ8plex)	0	1.244e-11	77.52	1.15854e-06	2	2838.49	0.234351	34.9827	0	0.897677	0.736315	0.901249
dVTFSPATIENELIk	3	P55145	N-Term(iTRAQ8plex); K15(iTRAQ8plex)	0	6.486e-08	77.51	1.24637e-06	2	2285.28	-3.62423	41.1915	0	0.928366	0.891856	0.955195
sAAASNLSGLSLQEAQQILNVSk	3	Q9Y3D7	N-Term(iTRAQ8plex); K23(iTRAQ8plex)	0	1.427e-12	77.5	1.18611e-06	3	2937.64	-0.838476	43.4248	0	1.11509	1.02208	1.23747
vNNSTMLGASGDYADFQYLk	2	P28070	N-Term(iTRAQ8plex); K20(iTRAQ8plex)	0	2.018e-13	77.5	8.8914e-07	3	2802.42	-0.37938	37.5182	0	0.835079	0.91589	1.04642
iFQNLDGALDEVVLk	8	B2R5M9	N-Term(iTRAQ8plex); K15(iTRAQ8plex)	0	4.399e-12	77.46	1.24016e-06	2	2282.33	2.20672	51.5567	0	0.758714	0.772225	0.896058
lVEGLQGQTWAPDWVEELR	2	A1L0T0	N-Term(iTRAQ8plex)	0	1.202e-11	77.46	9.15314e-07	3	2530.32	-1.25246	48.1149	0	0.928701	1.06547	0.936669
fVLDHEDGLNLNEDLENFLQk	2	Q14980	N-Term(iTRAQ8plex); K21(iTRAQ8plex)	0	1.65e-13	77.43	2.44962e-06	3	3110.61	-3.83227	44.4902	0	0.821585	0.946929	1.3291
eIFDIAFPDEQAEALAVER	1	B3KU28	N-Term(iTRAQ8plex)	0	1.97e-11	77.42	8.62198e-07	3	2467.27	1.65014	45.4577	0	1.02455	1.05969	1.2218
qIFETIYYGALEAScDLAk	4	P23921	N-Term(iTRAQ8plex); C15(Carbamidomethyl); K19(iTRAQ8plex)	0	5.521e-12	77.42	1.04424e-06	3	2800.47	1.84856	57.7236	0	0.967068	0.856364	0.833432
nAGNcLSPAVIVGLLk	4	O43175	N-Term(iTRAQ8plex); C5(Carbamidomethyl); K16(iTRAQ8plex)	0	2.118e-10	77.4	1.19645e-06	2	2234.32	0.804197	41.8771	0	0.800334	0.796078	0.783762
cMALAQLLVEQNFPAIAIHR	5	O00148	N-Term(iTRAQ8plex); C1(Carbamidomethyl)	0	6.2e-12	77.36	1.32506e-06	4	2599.41	-1.44318	47.6567	0	1.12226	1.08168	1.12676
aVSSAIAQLLGEVAQGNENYAGIAAR	2	Q9Y490	N-Term(iTRAQ8plex)	0	7.604e-13	77.36	1.16253e-06	3	2877.54	0.924347	55.8546	0	1.10275	1.1663	0.978369
vLTEDEMGHPEIGDAIAR	2	P14324	N-Term(iTRAQ8plex)	0	1.714e-09	77.35	6.24942e-07	2	2257.15	1.9075	29.7437	0	0.772114	0.89936	0.759966
nVGLDIEAEVPAVk	7	P50990	N-Term(iTRAQ8plex); K14(iTRAQ8plex)	0	9.785e-12	77.34	1.22878e-06	2	2062.2	-0.594002	33.7296	0	0.995253	0.961443	0.954956
lNATNIELATVQPGQNFHMFTk	2	P28066	N-Term(iTRAQ8plex); K22(iTRAQ8plex)	0	2.105e-13	77.33	1.43873e-06	3	3082.67	2.69736	35.7183	0	0.850241	0.944419	0.936753
dENSVELTMAEGPYk	5	Q14697;B4DZ53	N-Term(iTRAQ8plex); K15(iTRAQ8plex)	0	8.871e-13	77.32	9.3696e-07	2	2291.17	-1.1034	27.293	0
iINEPTAAAIAYGLDkR	3	P11021	N-Term(iTRAQ8plex); K16(iTRAQ8plex)	0	7.369e-09	77.31	1.09982e-06	2	2424.41	1.97224	33.194	1	0.930901	1.08876	1.03164
tILSNQTVDIPENVDITLk	6	P32969	N-Term(iTRAQ8plex); K19(iTRAQ8plex)	0	5.956e-11	77.31	1.28467e-06	2	2721.55	0.577498	38.1379	0	1.14396	1.15956	1.09346
wGDAGAEYVVESTGVFTTMEk	60	P04406	N-Term(iTRAQ8plex); K21(iTRAQ8plex)	0	1.563e-14	77.29	1.00225e-06	3	2885.44	-2.79066	48.6258	0	1.14223	1.12468	1.01989
tSDFNTFLAQEGcTk	2	A0A024R394	N-Term(iTRAQ8plex); C13(Carbamidomethyl); K15(iTRAQ8plex)	0	1.607e-11	77.28	7.91299e-07	2	2327.19	3.4275	30.3969	0	1.13568	0.924723	0.915359
nQDDFEcVTTLEGHENEVk	1	B2RDJ6	N-Term(iTRAQ8plex); C7(Carbamidomethyl); K19(iTRAQ8plex)	0	1.357e-13	77.24	4.02142e-07	3	2872.38	-2.0687	26.5523	0	0.804895	0.943017	0.928988
vTGEADVEFATHEDAVAAMAk	3	P55795	N-Term(iTRAQ8plex); K21(iTRAQ8plex)	0	2.105e-12	77.21	9.50539e-07	2	2770.43	2.7842	31.9175	0	0.585823	0.546642	0.682368
gGGGFGAGPGPGGLQSGQTIALPAQGLIEFR	1	Q96QR8	N-Term(iTRAQ8plex)	0	1.025e-15	77.21	1.29654e-06	3	3171.68	-0.193503	42.5848	0	0.984049	1.04482	0.892853
tVTNAVVTVPAYFNDSQR	6	P11142;E9PI65	N-Term(iTRAQ8plex)	0	2.064e-14	77.18	2.7393e-06	2	2286.21	0.837381	33.9458	0
iLGADTSVDLEETGR	12	P25705	N-Term(iTRAQ8plex)	0	9.03e-10	77.16	1.13174e-06	3	1880	1.90905	32.709	0	0.979343	1.097	1.05957
vDVEVPDVSLEGPEGk	4	Q09666	N-Term(iTRAQ8plex); K16(iTRAQ8plex)	0	2.666e-11	77.15	1.73766e-06	2	2277.23	-3.98233	32.4338	0	1.04762	1.05896	1.02376
vIFLEDDDVAAVVDGR	2	Q06210	N-Term(iTRAQ8plex)	0	1.146e-14	77.14	1.13117e-06	2	2037.08	0.451267	43.8905	0	1.41374	1.43064	0.894327
lALETTVLVESYTLPDGR	2	P61160	N-Term(iTRAQ8plex)	0	1.426e-12	77.14	1.53205e-06	2	2281.27	2.77534	51.2605	0	1.24749	1.24303	1.02134
fALGIFAINEAVESGDVGk	7	A4QPB0	N-Term(iTRAQ8plex); K19(iTRAQ8plex)	0	1.258e-12	77.09	1.37585e-06	3	2545.41	0.0579093	53.6065	0	1.3733	1.16061	1.06964
gEEIVQQLIENSTTFR	2	Q9UJA5	N-Term(iTRAQ8plex)	0	1.688e-10	77.08	2.8795e-06	3	2168.15	-0.057085	51.5384	0	0.981439	1.23631	1.08676
gLGLGIVAGSLLVk	1	J3QS48	N-Term(iTRAQ8plex); K14(iTRAQ8plex)	0	1.029e-10	77.08	5.2595e-07	2	1905.23	-4.86203	43.2625	0	0.957299	1.00241	1.26746
aQAALAVNISAAR	7	B2R9K8	N-Term(iTRAQ8plex)	0	2.354e-09	77.06	1.69927e-06	3	1559.92	0.161067	28.0867	0	0.991254	1.1252	0.996899
dELFALEQScAQVVLQAANER	3	Q16658	N-Term(iTRAQ8plex); C10(Carbamidomethyl)	0	5.512e-13	77.05	8.69838e-07	3	2695.37	0.585736	46.7531	0	1.06763	1.1021	0.832182
qQSAQSQVSTTAENk	3	Q9H0A0;Q05CW7	N-Term(iTRAQ8plex); K15(iTRAQ8plex)	0	5.984e-10	77.04	1.69031e-06	3	2215.17	-2.54751	16.3254	0
fAAEHTIFASNTSSLQITSIANATTR	2	B2RB06	N-Term(iTRAQ8plex)	0	2.3e-13	77.03	2.57698e-06	3	3056.58	-4.55875	37.6456	0	0.987488	1.10526	1.07148
eVDEQMLNVQNk	3	Q13885;P07437;B3KML9	N-Term(iTRAQ8plex); K12(iTRAQ8plex)	0	1.412e-12	77	1.10338e-06	2	2055.09	-3.90381	24.3468	0
sDVcTPGGTTIYGLHALEQGGLR	1	Q53H96	N-Term(iTRAQ8plex); C4(Carbamidomethyl)	0	2.696e-14	76.99	4.21171e-06	3	2706.37	-4.75373	33.2609	0	0.850634	0.822772	0.894437
aTSNLTQENmPTLFVESVLEVHGk	2	Q13617	N-Term(iTRAQ8plex); M10(Oxidation); K24(iTRAQ8plex)	0	9.839e-09	76.98	1.17362e-06	3	3268.74	0.642169	40.9646	0	0.912245	1.0011	0.924431
qINQFDLSGNVITSSEYLPTLWVk	1	P69849	N-Term(iTRAQ8plex); K24(iTRAQ8plex)	0	1.271e-12	76.98	2.9576e-06	3	3360.81	-4.97311	48.8264	0	0.919245	1.00083	1.16366
eSADPLGAWLQDAR	2	Q15149	N-Term(iTRAQ8plex)	0	3.496e-09	76.96	9.2732e-07	3	1832.94	-1.19829	41.0703	0	1.10836	1.11061	1.19941
hDADGQATLLNLLLR	2	O43242	N-Term(iTRAQ8plex)	0	3.622e-12	76.96	1.4378e-06	3	1954.1	0.504258	42.4829	0	0.895223	0.978394	0.847462
aPSHVPFLLIGGGTAAFAAAR	4	O95831	N-Term(iTRAQ8plex)	0	8.683e-13	76.95	1.39368e-06	4	2328.32	1.80394	39.9686	0	0.827396	0.958636	0.841573
nEGVATYAAAVLFR	3	B4DL06	N-Term(iTRAQ8plex)	0	3.409e-10	76.94	1.31901e-06	3	1785.98	-2.35503	42.2853	0	0.775409	0.759809	0.974813
gcNIENAcYPLGIcAER	1	P32320	N-Term(iTRAQ8plex); C2(Carbamidomethyl); C8(Carbamidomethyl); C14(Carbamidomethyl)	0	6.731e-14	76.93	1.78436e-07	2	2301.07	-0.00947167	30.5096	0	1.36481	1.64788	1.02046
eLVPESQAYMDLLAFER	1	J3KMX2;Q96GM5	N-Term(iTRAQ8plex)	0	1.084e-11	76.93	9.55039e-07	2	2315.19	1.1338	46.8371	0
iDLENTLEQEQEALVNR	1	A0A024QZJ7	N-Term(iTRAQ8plex)	0	7.179e-10	76.93	1.0331e-06	3	2318.2	-5.57511	41.0153	0	1.16843	1.20191	0.932783
sAIDLEEMASGLNk	3	P61011	N-Term(iTRAQ8plex); K14(iTRAQ8plex)	0	3.552e-10	76.92	1.51715e-06	3	2086.13	-1.44065	34.0187	0	0.986627	0.934599	1.04572
sLDLFNcEVTNLNDYR	4	Q53F35;H0YN26	N-Term(iTRAQ8plex); C7(Carbamidomethyl)	0	2.941e-14	76.9	4.94101e-07	2	2277.12	1.18243	40.8065	0
vVAQSTNSEEIIEGEYNTVMLAIGR	1	B2R5P6	N-Term(iTRAQ8plex)	0	9.102e-10	76.9	1.00556e-06	2	3027.56	0.551744	53.0631	0	1.05467	0.9893	1.069
sADFVVEAIGDDVGTLGFSVEGPSQAk	8	P21333	N-Term(iTRAQ8plex); K27(iTRAQ8plex)	0	1.172e-16	76.89	2.16718e-06	3	3303.72	0.576924	55.111	0	0.783725	0.736136	0.660218
fHDIISDAEIEIVk	5	P13674;Q5VSQ6	N-Term(iTRAQ8plex); K14(iTRAQ8plex)	0	5.53e-08	76.88	1.60298e-06	2	2237.26	-0.477543	39.6247	0
vGAEELTADQNLk	2	B4DZM3	N-Term(iTRAQ8plex); K13(iTRAQ8plex)	0	2.64e-12	76.87	1.32399e-06	2	1996.11	-3.5611	23.7543	0	0.802976	0.824749	0.982015
lNDHFPLVVWQTGSGTQTNMNVNEVISNR	5	P07954	N-Term(iTRAQ8plex)	0	2.658e-17	76.86	8.97404e-07	3	3574.8	0.0558436	39.754	0	1.01217	1.01246	1.18016
vINEPTAAALAYGLDk	4	B7Z4V2	N-Term(iTRAQ8plex); K16(iTRAQ8plex)	0	8.553e-15	76.85	1.52528e-06	2	2254.29	-1.09653	36.7227	0	1.04668	1.0278	1.49793
dVQGTDASLDEELDR	3	Q9UJZ1	N-Term(iTRAQ8plex)	0	5.886e-15	76.84	2.75329e-07	2	1966.95	0.108815	27.1878	0	0.894995	0.928644	1.05227
gHTVTEPIQPLEPELPGEGQPEAR	1	A8K818	N-Term(iTRAQ8plex)	0	4.659e-13	76.83	1.32172e-06	3	2885.5	3.37148	28.4676	0	1.16186	0.974374	1.23625
tVTAMDVVYALk	55	P62805	N-Term(iTRAQ8plex); K12(iTRAQ8plex)	0	1.114e-12	76.82	1.60449e-06	2	1919.11	-1.7938	39.687	0	0.992854	0.892906	1.18489
acGLGEGDTEVFPTQHVVR	2	Q9HCG7	N-Term(iTRAQ8plex); C2(Carbamidomethyl)	0	7.254e-15	76.82	7.15416e-07	3	2376.19	0.858353	25.7969	0	1.00326	0.825294	0.967762
aAFTVSLDPGPLEQFPHSMEPQLR	3	Q9UKD2	N-Term(iTRAQ8plex)	0	2.099e-12	76.82	1.01281e-06	3	2971.53	-0.600859	39.4382	0	1.01455	1.07475	0.982304
eEPFFPPPEEFVFIHAVPVEER	4	H3BQZ7	N-Term(iTRAQ8plex)	0	1.953e-14	76.81	1.09957e-06	3	2945.5	-0.424807	44.9004	0	0.836877	0.755365	0.906065
aQQLWYAIIESQTETGTPYMLYk	1	P23921	N-Term(iTRAQ8plex); K23(iTRAQ8plex)	0	8.871e-12	76.8	1.25253e-06	3	3342.75	-0.57166	53.1738	0	0.896391	0.808378	0.900863
iFDIDEAEEGVk	2	P20042	N-Term(iTRAQ8plex); K12(iTRAQ8plex)	0	9.925e-12	76.77	1.38113e-06	2	1973.07	-1.31348	34.1784	0	1.03661	0.968047	0.98929
yDGSTIVPGEQGAEYQHFIQQcTDDVR	1	Q14019	N-Term(iTRAQ8plex); C22(Carbamidomethyl)	0	4.207e-11	76.77	2.78751e-07	3	3417.61	3.58853	33.5669	0	1.1526	1.23091	1.01296
dGSTTAGNSSQVSDGAAAILLAR	1	B4DEN6	N-Term(iTRAQ8plex)	0	2.901e-12	76.74	1.1312e-06	3	2466.28	0.984468	32.9692	0	0.991818	0.966343	0.95181
mDTDLETMDLDQGGEALAPR	2	O75643	N-Term(iTRAQ8plex); M1(Oxidation)	0	7.893e-11	76.73	2.64344e-07	3	2498.17	1.78728	32.2337	0	0.951447	1.23573	1.09288
lDINLLDNVVNcLYHGEGAQQR	1	O14980	N-Term(iTRAQ8plex); C12(Carbamidomethyl)	0	3.11e-10	76.73	1.11046e-06	3	2845.46	0.077716	48.4551	0	0.882482	1.02401	0.825408
sLETENSALQLQVTER	5	P20700	N-Term(iTRAQ8plex)	0	7.901e-16	76.72	1.7738e-06	2	2122.13	-0.776652	29.5635	0	1.0878	1.1955	1.17982
lQLPVFLQQMQNPESLSILTNPR	1	B4DZF6	N-Term(iTRAQ8plex)	0	3.97e-14	76.72	1.43011e-06	3	2970.64	0.834929	52.7599	0	0.99077	0.912538	0.846302
fQDLGAAYEVLSDSEk	2	Q9UBS4	N-Term(iTRAQ8plex); K16(iTRAQ8plex)	0	2.853e-11	76.72	1.83552e-06	2	2380.25	-0.396045	41.7577	0	0.891508	0.832123	0.991824
nPDDITNEEYGEFYk	7	P07900	N-Term(iTRAQ8plex); K15(iTRAQ8plex)	0	1.334e-12	76.67	1.9192e-06	2	2442.19	0.318317	28.0763	0	1.01706	0.999927	0.890563
hSGPNSADSANDGFVR	1	P52597	N-Term(iTRAQ8plex)	0	2.954e-11	76.66	2.3951e-07	3	1934.92	-1.8269	15.9376	0	0.718461	0.888908	1.03755
qVTITGSAASISLAQYLINVR	1	H3BRU6	N-Term(iTRAQ8plex)	0	5.258e-15	76.66	3.18052e-06	3	2509.43	-1.2763	47.2385	0	0.906942	1.1693	1.04377
eSPGAAATSSSGPQAQQHR	1	A8K5Q1	N-Term(iTRAQ8plex)	0	5.062e-13	76.62	2.48259e-06	3	2171.07	0.104454	13.9518	0	0.735052	0.678938	0.762963
vAASTGIDLLLLDDFk	1	Q8NE86	N-Term(iTRAQ8plex); K16(iTRAQ8plex)	0	7.706e-12	76.61	1.22124e-06	3	2299.34	-0.788534	51.3001	0	1.14472	0.962159	1.31638
hLLVSNVGGDGEEIER	2	E9PF10	N-Term(iTRAQ8plex)	0	1.774e-11	76.59	1.00102e-06	3	2028.06	-1.33501	23.5185	0	0.732497	0.835	0.971621
lVIDQIDNGFFSPk	2	P06737;B2R825	N-Term(iTRAQ8plex); K14(iTRAQ8plex)	0	4.098e-10	76.58	1.60224e-06	2	2201.25	1.46095	39.839	0
hTEQLLESEPQTVTLVPEQFSNANIDR	2	Q86W56	N-Term(iTRAQ8plex)	0	3.769e-13	76.58	1.18025e-06	3	3399.74	1.83482	35.4792	0	1.2362	0.911826	0.905242
aQIQQFHSQIAAQTSASVLAEELHk	2	Q86UP2	N-Term(iTRAQ8plex); K25(iTRAQ8plex)	0	1.65e-15	76.57	1.36031e-06	3	3343.83	0.965101	30.5563	0	0.873744	0.866382	0.93348
qVVESAYEVIk	6	P00338	N-Term(iTRAQ8plex); K11(iTRAQ8plex)	0	1.965e-10	76.52	1.6067e-06	2	1873.09	-1.27799	30.5427	0	0.945711	0.963772	0.971043
vLNNMEIGTSLFDEEGAk	19	P00558	N-Term(iTRAQ8plex); K18(iTRAQ8plex)	0	1.422e-10	76.51	1.32339e-06	3	2575.35	0.0106557	42.2571	0	0.760178	0.753465	0.714713
fLSQPFQVAEVFTGHMGk	9	P06576	N-Term(iTRAQ8plex); K18(iTRAQ8plex)	0	4.4e-17	76.51	1.59365e-06	3	2631.42	-1.64319	46.4676	0	1.0906	1.06006	1.12128
fDTGNLcMVTGGANLGR	3	P62701	N-Term(iTRAQ8plex); C7(Carbamidomethyl)	0	1.561e-11	76.49	5.7219e-07	2	2087.03	1.59768	34.2013	0	0.682211	0.693003	0.818601
gSFINISQMIAcVGQQAISGSR	1	B7Z6H4	N-Term(iTRAQ8plex); C12(Carbamidomethyl)	0	7.473e-15	76.49	1.79735e-06	3	2628.37	5.24915	53.7013	0	1.14389	1.16159	0.870396
iSELGSQLSDEAVEDGLFHEFk	1	A0A087WWP4	N-Term(iTRAQ8plex); K22(iTRAQ8plex)	0	3.371e-14	76.49	1.17467e-06	3	3058.57	-5.29813	44.7011	0	1.07693	0.889224	1.29659
eIAEAYDVLSDPR	4	P25685	N-Term(iTRAQ8plex)	0	2.152e-09	76.47	9.07331e-07	2	1781.92	-0.988526	39.827	0	1.03176	1.24605	0.929999
gHHVAQLDPLGILDADLDSSVPADIISSTDk	1	Q02218	N-Term(iTRAQ8plex); K31(iTRAQ8plex)	0	6.661e-15	76.46	1.53755e-06	4	3808.02	-1.47395	44.7382	0	1.11414	1.1164	1.16893
lVQDYGLESEVAQHLAATYGDk	2	P43304	N-Term(iTRAQ8plex); K22(iTRAQ8plex)	0	1.044e-12	76.45	1.52184e-06	4	3015.59	0.0399201	39.734	0	0.984226	0.990124	1.39647
qNQTTSAVSTPASSETSk	1	P49792	N-Term(iTRAQ8plex); K18(iTRAQ8plex)	0	1.015e-11	76.45	1.198e-06	2	2432.27	-0.105623	16.4814	0	0.884942	0.981204	1.2486
vTELQQQPLcTSVNTIYDNAVQGLR	2	Q96AG4	N-Term(iTRAQ8plex); C10(Carbamidomethyl)	0	1.439e-14	76.42	1.46968e-06	3	3151.64	2.04143	44.7133	0	0.879871	0.954388	0.94171
vDIGDTIIYLVH	1	B2RCM2	N-Term(iTRAQ8plex)	0	8.28e-07	76.41	1.63192e-06	2	1661.94	1.45373	47.816	0	1.12109	1.34893	1.02884
gETEQDLEADFPSDSFDPLNk	1	Q5VZL5	N-Term(iTRAQ8plex); K21(iTRAQ8plex)	0	6.83e-10	76.41	5.31402e-07	3	2962.44	-1.70663	38.9671	0	0.833404	0.744653	0.978098
nEFIGLQLLDVLAR	3	Q27J81	N-Term(iTRAQ8plex)	0	2.517e-10	76.39	1.67274e-06	3	1905.11	-0.214882	56.9647	0	0.780143	0.987753	0.690152
iYNLGTGTGYSVLQMVQAMEk	1	Q14376	N-Term(iTRAQ8plex); K21(iTRAQ8plex)	0	2.673e-10	76.38	1.60986e-06	4	2911.55	-1.90481	53.381	0	0.591765	0.766946	0.68686
dLNSQADSLMTSSAFDTSQVk	1	Q13813	N-Term(iTRAQ8plex); K21(iTRAQ8plex)	0	3.999e-13	76.36	1.43117e-06	3	2853.44	-0.288906	33.6576	0	0.815939	1.0119	1.02855
tLSFSSDNIAVLSAAADSIk	3	Q9UNX4	N-Term(iTRAQ8plex); K20(iTRAQ8plex)	0	2.469e-09	76.34	1.53417e-06	2	2618.45	0.172473	43.601	0	1.08604	1.16494	1.11634
tPMGIVLDALEQQEEGINR	3	B4DZZ0	N-Term(iTRAQ8plex)	0	2.222e-08	76.32	1.3184e-06	2	2417.27	0.533487	53.2094	0	0.958231	0.904246	0.943576
dmAIATGGAVFGEEGLTLNLEDVQPHDLGk	13	P10809;B7Z532	N-Term(iTRAQ8plex); M2(Oxidation); K30(iTRAQ8plex)	0	7.646e-17	76.32	1.72676e-06	4	3721.91	-1.48542	41.4623	0
aAVATFLQSVQVPEFTPk	5	P22314	N-Term(iTRAQ8plex); K18(iTRAQ8plex)	0	6.146e-08	76.31	1.63602e-06	2	2541.45	-2.6293	47.8593	0	0.973973	0.907258	0.796455
sMLQATAEANNLAAAASAk	1	B4DXC4	N-Term(iTRAQ8plex); K19(iTRAQ8plex)	0	1.369e-13	76.31	1.61497e-06	2	2441.31	-8.49332	34.2101	0	0.609128	0.599177	0.695377
eALEAESAWcYLYGTGSVAGVYLPGSR	2	Q15149	N-Term(iTRAQ8plex); C10(Carbamidomethyl)	0	5.562e-15	76.29	7.15463e-07	3	3210.56	-3.88153	48.3786	0	1.10149	1.18326	1.15518
tALALAIAQELGSk	7	B5BUB1	N-Term(iTRAQ8plex); K14(iTRAQ8plex)	0	2.562e-13	76.28	1.16104e-06	2	1994.21	0.0449592	46.2255	0	0.964035	0.858684	1.04388
gSLQILDQLLLPk	2	Q9BV20	N-Term(iTRAQ8plex); K13(iTRAQ8plex)	0	2.036e-08	76.28	8.1367e-07	2	2046.28	0.196856	47.8695	0	1.19612	1.20062	0.913652
iGWSLDScSTQLGEEPFSYGYGGTGk	1	A0A024R0J9	N-Term(iTRAQ8plex); C8(Carbamidomethyl); K26(iTRAQ8plex)	0	2.263e-11	76.27	6.26707e-07	3	3404.66	1.15144	40.4725	0	0.998798	0.887762	1.33314
fGVPVIADGGIQNVGHIAk	5	H0Y4R1	N-Term(iTRAQ8plex); K19(iTRAQ8plex)	0	8.408e-17	76.26	1.73185e-06	3	2500.46	2.46491	33.8429	0	1.17976	1.28767	0.942949
sLQTLALETEWELR	3	Q8N766	N-Term(iTRAQ8plex)	0	6.648e-11	76.24	1.5806e-06	3	1993.09	-1.2339	45.7059	0	0.932459	0.878467	0.948689
gVIQVYDLGQDGQGMSR	2	E9PF10	N-Term(iTRAQ8plex)	0	7.307e-11	76.24	8.16445e-07	3	2127.08	-0.406284	32.517	0	0.799423	0.794665	0.861326
tcTTVAFTQVNSEDk	5	P62424	N-Term(iTRAQ8plex); C2(Carbamidomethyl); K15(iTRAQ8plex)	0	5.315e-12	76.23	1.10778e-06	2	2309.19	-1.96463	22.66	0	1.21686	0.980736	1.03373
kPTETQELVQQVLSLATQDSDNPDLR	1	Q10567	N-Term(iTRAQ8plex); K1(iTRAQ8plex)	0	2.145e-12	76.21	2.04389e-06	3	3533.89	-0.204156	46.301	0	1.09032	1.0135	0.925621
fQDGDLTLYQSNTILR	2	P09211	N-Term(iTRAQ8plex)	0	1.047e-10	76.2	1.78953e-06	3	2188.16	0.58312	37.5877	0	0.658825	0.698435	0.640186
vFSATLGLVDIVk	10	P09874	N-Term(iTRAQ8plex); K13(iTRAQ8plex)	0	2.979e-14	76.19	9.18467e-07	2	1970.21	-0.136144	51.2238	0	0.814594	0.837497	1.00622
sLGYAYVNFQQPADAER	5	B1ANR0;A0A087WTT1	N-Term(iTRAQ8plex)	0	1.615e-16	76.19	9.23275e-07	2	2233.12	0.239667	32.5674	0
tAFDDAIAELDTLNEDSYk	9	P61981	N-Term(iTRAQ8plex); K19(iTRAQ8plex)	0	2.063e-12	76.19	9.56936e-07	3	2739.38	-0.485076	48.2075	0	0.962781	0.933245	0.855907
dNYVPEVSALDQEIIEVDPDTk	4	P08708	N-Term(iTRAQ8plex); K22(iTRAQ8plex)	0	1e-09	76.15	1.45475e-06	3	3097.6	0.174953	42.5057	0	0.873682	1.01958	1.05364
wSSLAcNIALDAVk	5	B3KX11;Q2TU64	N-Term(iTRAQ8plex); C6(Carbamidomethyl); K14(iTRAQ8plex)	0	6.008e-10	76.13	1.76254e-06	2	2156.19	-4.60747	41.0329	0
aLDVGSGSGILTAcFAR	4	P22061	N-Term(iTRAQ8plex); C14(Carbamidomethyl)	0	7.909e-12	76.12	1.16918e-06	3	1999.06	-0.722497	37.1276	0	0.892166	1.08342	0.799819
aTcAPQHGAPGPGPADASk	6	P21333	N-Term(iTRAQ8plex); C3(Carbamidomethyl); K19(iTRAQ8plex)	0	1.736e-09	76.12	3.61506e-06	2	2398.24	0.866208	15.4674	0	0.650379	0.666305	0.78868
eTVVEVPQVTWEDIGGLEDVk	3	P55072	N-Term(iTRAQ8plex); K21(iTRAQ8plex)	0	1.921e-12	76.12	1.90832e-06	3	2950.58	-1.45887	44.6752	0	0.859257	0.825954	0.92147
fTQAGSEVSALLGR	5	P06576	N-Term(iTRAQ8plex)	0	5.289e-10	76.1	1.45442e-06	3	1739.96	-1.09695	41.408	0	0.949838	1.04143	1.131
iIQNTEAGTEDYEDLTQALNLIk	1	D6W646	N-Term(iTRAQ8plex); K23(iTRAQ8plex)	0	4.798e-09	76.08	1.53634e-06	3	3200.73	5.24855	48.9496	0	0.966048	0.931708	0.934909
lLVFSTDAGFHFAGDGk	3	P05556	N-Term(iTRAQ8plex); K17(iTRAQ8plex)	0	1.297e-09	76.06	1.60785e-06	2	2390.3	-0.444943	40.507	0	0.775979	0.830863	1.12724
tGQATVASGIPAGWMGLDcGPESSk	3	P00558	N-Term(iTRAQ8plex); C19(Carbamidomethyl); K25(iTRAQ8plex)	0	2.196e-10	76.05	1.05409e-06	3	3085.55	-1.02175	35.9988	0	0.817188	0.816325	0.803689
nLEAVETLGSTSTIcSDk	5	P05023;B7Z3V1;M0R116;B3KW93	N-Term(iTRAQ8plex); C15(Carbamidomethyl); K18(iTRAQ8plex)	0	1.849e-11	76.04	1.55056e-06	2	2533.33	2.72564	29.1649	0
lPLLLVANAGTAAVGHTDk	1	B4DHL7	N-Term(iTRAQ8plex); K19(iTRAQ8plex)	0	6.783e-13	76.03	1.23857e-06	3	2469.46	-0.564955	39.7714	0	1.10412	1.0753	1.04197
tSPNEGLSGNPADLER	3	A0A024RBC7	N-Term(iTRAQ8plex)	0	4.045e-10	76.01	1.639e-06	2	1960.99	2.94064	22.9109	0	1.0547	1.63254	1.23096
lVLEQVVTSIASVADTAEEk	14	O00410	N-Term(iTRAQ8plex); K20(iTRAQ8plex)	0	5.459e-10	76.01	1.61519e-06	4	2710.54	0.74224	59.0695	0	1.0565	0.996681	0.8534
aESEEMETSQAGSk	2	P34932	N-Term(iTRAQ8plex); K14(iTRAQ8plex)	0	2.036e-12	76.01	5.09241e-06	2	2092.03	0.596408	16.713	0	1.02424	1.47216	1.24731
fLSESVLAVAGDEEVIR	1	Q9NWT1	N-Term(iTRAQ8plex)	0	2.015e-11	75.99	1.7095e-06	3	2138.17	1.8441	45.9931	0	1.14486	1.05762	1.01196
vVVLMGSTSDLGHcEk	2	P22234	N-Term(iTRAQ8plex); C14(Carbamidomethyl); K16(iTRAQ8plex)	0	3.808e-14	75.99	1.57607e-06	2	2340.25	0.644309	30.4232	0	0.6116	0.785806	0.984147
tLTAAAVSGAQPILSk	5	O60664	N-Term(iTRAQ8plex); K16(iTRAQ8plex)	0	5.184e-11	75.97	1.3342e-06	2	2136.29	0.379551	30.6434	0	0.825544	0.826568	0.749073
vVGFHVLGPNAGEVTQGFAAALk	2	B2R5P6	N-Term(iTRAQ8plex); K23(iTRAQ8plex)	0	2.581e-12	75.96	1.47291e-06	2	2890.65	2.67462	38.6748	0	1.10867	1.09246	1.0185
qAFDDAIAELDTLNEDSYk	3	Q04917	N-Term(iTRAQ8plex); K19(iTRAQ8plex)	0	2.194e-11	75.96	1.1256e-06	3	2766.4	1.47035	46.7552	0	1.04571	1.00747	1.07203
aLSQAAVEEEEEEEEEEEPAQGk	1	B3KMR5	N-Term(iTRAQ8plex); K23(iTRAQ8plex)	0	2.27e-14	75.94	4.41875e-07	3	3168.51	-2.49051	28.0164	0	0.997326	0.834874	1.12552
vAAENALSVAEEQIR	2	Q14789	N-Term(iTRAQ8plex)	0	2.945e-13	75.93	1.54821e-06	2	1904.04	0.955785	36.3801	0	0.956294	1.12049	1.02163
nLANTVTEEILEk	5	B2R8Z8	N-Term(iTRAQ8plex); K13(iTRAQ8plex)	0	2.326e-13	75.93	2.07407e-06	2	2082.19	-1.20525	37.3735	0	0.873819	1.03351	1.05354
lLLEVTYEAIVDGGINPDSLR	2	A0A0U1RQF0	N-Term(iTRAQ8plex)	0	7.336e-13	75.93	1.87879e-06	3	2591.42	-0.320182	58.8265	0	1.16951	1.22038	0.97197
fMcEVQVEGYNYTGMGNSTNk	1	Q08211	N-Term(iTRAQ8plex); C3(Carbamidomethyl); K21(iTRAQ8plex)	0	2.332e-12	75.93	4.36512e-07	3	3037.44	2.78498	37.464	0	0.805599	1.03661	1.12807
aVAQALEVIPR	6	B3KX11;Q2TU64	N-Term(iTRAQ8plex)	0	1.294e-07	75.92	1.58121e-06	3	1470.89	-0.363166	37.9579	0
lTAIDILTTcAADIQR	3	O75643	N-Term(iTRAQ8plex); C10(Carbamidomethyl)	0	5.913e-09	75.92	2.18247e-06	3	2079.14	-2.88664	47.9198	0	0.962603	1.01313	0.986333
fVDTDIWNQYLEYQQSLLNESDGk	1	Q9H993	N-Term(iTRAQ8plex); K24(iTRAQ8plex)	0	6.395e-10	75.92	1.01192e-06	3	3513.76	-1.86131	52.0202	0	0.640903	0.84256	0.697849
nLGSINTELQDVQR	4	O75396	N-Term(iTRAQ8plex)	0	6.18e-10	75.89	1.66559e-06	3	1891.02	2.07076	30.4139	0	0.9251	1.42386	0.873688
eALAQcVLAEIPQQVVGYFNTYk	3	O75131	N-Term(iTRAQ8plex); C6(Carbamidomethyl); K23(iTRAQ8plex)	0	9.051e-13	75.89	1.74675e-06	3	3249.72	-6.68495	59.5253	0	1.02925	1.06251	0.979914
nEVQSLNQEMASLLQR	2	B4E1D4	N-Term(iTRAQ8plex)	0	2.116e-11	75.87	1.76257e-06	3	2164.13	0.40672	42.7789	0	0.843964	0.834811	0.959712
mAVTFIGNSTAIQELFk	1	P07437	N-Term(iTRAQ8plex); M1(Oxidation); K17(iTRAQ8plex)	0	2.086e-09	75.85	1.81621e-06	3	2494.38	0.323634	45.6576	0	0.873695	0.822784	0.892738
dSQATAMSVDcLGQHAVLSGR	1	Q6PJI9	N-Term(iTRAQ8plex); C11(Carbamidomethyl)	0	1.291e-15	75.83	7.28793e-07	3	2507.23	-0.0513029	27.8317	0	1.05592	1.00321	0.996554
tAATLATHELR	2	Q8N1G4	N-Term(iTRAQ8plex)	0	2.348e-09	75.82	2.35689e-05	3	1487.86	4.67014	19.4727	0	0.987357	0.997328	0.897934
aAAASAAEAGIATTGTEDSDDALLk	1	P55036	N-Term(iTRAQ8plex); K25(iTRAQ8plex)	0	8.825e-14	75.82	1.51986e-06	3	2928.52	-0.645489	33.2925	0	1.17457	1.06189	0.872585
lEGQLEALSLEASQALk	3	Q08378	N-Term(iTRAQ8plex); K17(iTRAQ8plex)	0	6.266e-09	75.82	3.08422e-06	2	2408.39	3.36952	52.203	0	1.38098	1.19667	1.26683
dSVVAGFQWATk	4	P13639	N-Term(iTRAQ8plex); K12(iTRAQ8plex)	0	1.522e-11	75.77	1.95592e-06	2	1917.07	-0.404992	32.4431	0	1.14994	1.14781	0.982231
aQDVLVQEMEVVk	2	B3KY60	N-Term(iTRAQ8plex); K13(iTRAQ8plex)	0	1.499e-12	75.77	1.72153e-06	2	2096.18	-3.69423	34.6612	0	0.944231	0.86174	1.07416
gLGHQVATDALVAMEk	2	Q9Y3I0	N-Term(iTRAQ8plex); K16(iTRAQ8plex)	0	3.731e-12	75.76	2.01352e-06	2	2248.26	1.87849	31.2918	0	1.0113	1.09581	1.11253
dSGGPVLQFDYEAVANR	3	B4DZM3	N-Term(iTRAQ8plex)	0	4.395e-12	75.74	8.49394e-07	2	2142.07	-1.37208	34.8667	0	0.887049	0.869291	0.98144
dIcNDVLSLLEk	10	P63104	N-Term(iTRAQ8plex); C3(Carbamidomethyl); K12(iTRAQ8plex)	0	3.851e-09	75.73	2.11034e-06	2	2027.13	1.6621	43.643	0	0.966684	1.07573	0.812953
tLNASDVLSAMEEMEFQR	2	Q9NRF9	N-Term(iTRAQ8plex)	0	3.065e-14	75.72	8.07769e-07	2	2375.17	8.26274	49.3253	0	1.07309	1.35199	0.989627
aDEHVIDQGDDGDNFYVIER	2	A0A0S2Z472	N-Term(iTRAQ8plex)	0	5.805e-14	75.72	2.94709e-07	3	2611.23	3.08477	27.6272	0	0.912438	1.29373	1.25747
vYASSGDGEVYVWDVNSR	1	B2RAX6	N-Term(iTRAQ8plex)	0	1.771e-09	75.71	5.89433e-07	2	2307.13	3.65649	34.5489	0	0.794544	0.715058	1.05966
aTGTSSGANSEESTAAEFcR	1	Q13586	N-Term(iTRAQ8plex); C19(Carbamidomethyl)	0	1.118e-11	75.71	1.43666e-07	3	2337.06	-0.378688	22.3279	0	0.946292	1.12299	0.991801
yESSALPSGQLTSLSEYASR	4	Q9BV61;K0A7K7	N-Term(iTRAQ8plex)	0	4.14e-13	75.71	1.26077e-06	2	2450.24	3.23248	34.6437	0
nEDITEPQSILAAAEk	3	Q9Y2Q3	N-Term(iTRAQ8plex); K16(iTRAQ8plex)	0	3.757e-11	75.71	1.88377e-06	2	2337.27	-1.63483	30.7542	0	1.10283	1.07857	1.40966
aVAEAVETGEEDVIMEALR	1	Q9NPQ8	N-Term(iTRAQ8plex)	0	1.529e-12	75.7	1.12506e-06	3	2336.2	1.08556	53.3802	0	0.97007	1.06211	0.828288
gEAQDLLSQIAQLQEENk	1	Q5EBL4	N-Term(iTRAQ8plex); K18(iTRAQ8plex)	0	1.259e-12	75.69	2.53318e-06	3	2622.42	-1.21886	39.6154	0	0.958059	0.831187	0.938547
lATPELLETAQALER	2	B3KNM8	N-Term(iTRAQ8plex)	0	2.317e-11	75.67	2.13102e-05	3	1959.11	3.02615	41.261	0	1.0053	1.21636	0.805853
gVEGTWVDIcNNPAMEAEILk	1	O60488	N-Term(iTRAQ8plex); C10(Carbamidomethyl); K21(iTRAQ8plex)	0	1.124e-10	75.67	1.58817e-06	3	2954.53	3.54612	41.1367	0	0.802858	0.869184	0.913908
lTSFIGAIAIGDLVk	17	P78371	N-Term(iTRAQ8plex); K15(iTRAQ8plex)	0	2.334e-12	75.66	1.15449e-06	2	2126.31	1.11511	56.3761	0	0.991228	0.90711	1.00767
eLQSQISDTSVVLSMDNSR	2	P05787	N-Term(iTRAQ8plex)	0	8.704e-16	75.64	1.00017e-06	2	2413.22	0.81681	34.946	0	1.78451	1.99388	1.45298
gFGTDEQAIVDVVANR	2	B4DT77	N-Term(iTRAQ8plex)	0	6.97e-17	75.63	1.42097e-06	2	1995.05	0.809549	39.0865	0	0.966848	0.968781	0.795095
aPEVNLNAPDVDVHGPDWNLk	3	Q09666	N-Term(iTRAQ8plex); K21(iTRAQ8plex)	0	3.61e-08	75.61	2.01421e-06	2	2908.55	2.39506	32.2612	0	1.10054	1.2472	1.12932
lGGTIDDcELVEGLVLTQk	8	P50991	N-Term(iTRAQ8plex); C8(Carbamidomethyl); K19(iTRAQ8plex)	0	2.317e-13	75.59	2.087e-06	3	2668.46	-1.43353	43.4371	0	1.01386	1.07228	1.09621
gFESPSDNSSAMLLQWHEk	1	O15511	N-Term(iTRAQ8plex); K19(iTRAQ8plex)	0	1.345e-10	75.59	1.19395e-06	3	2771.39	0.234892	30.732	0	0.970791	0.890304	1.02347
qIEEELWEEEFIER	2	Q9BPZ3	N-Term(iTRAQ8plex)	0	7.493e-12	75.54	9.03388e-07	2	2183.08	0.918019	41.5618	0	1.07062	1.00143	0.929719
mGVLFcSSccPDLPFIYAFGGQk	1	B4DJV5	N-Term(iTRAQ8plex); C6(Carbamidomethyl); C9(Carbamidomethyl); C10(Carbamidomethyl); K23(iTRAQ8plex)	0	3.444e-10	75.54	6.68814e-07	3	3262.58	-6.42362	52.7334	0	0.992701	0.972479	1.06394
eVLTGNDEVIGQVLSTLk	2	B3KR70	N-Term(iTRAQ8plex); K18(iTRAQ8plex)	0	3.566e-07	75.53	1.80114e-06	2	2523.44	-2.14397	47.2793	0	0.863345	0.769704	0.921598
lLYDLADQLHAAVGASR	4	P13804	N-Term(iTRAQ8plex)	0	4.473e-14	75.51	1.98942e-06	2	2117.16	-1.79413	48.3321	0	0.705939	0.790802	1.25321
gYYSPYSVSGSGSTAGSR	2	Q15149	N-Term(iTRAQ8plex)	0	1.936e-13	75.5	3.29751e-07	2	2087	-0.464422	23.131	0	1.10624	1.34391	1.21001
cLLIDYNPDSQELDFR	2	Q9NQ55	N-Term(iTRAQ8plex); C1(Carbamidomethyl)	0	2.154e-10	75.49	6.56785e-07	2	2302.13	-0.696826	39.3423	0	1.03902	1.12474	1.05044
iSMSEVDLNVAAPk	2	Q09666	N-Term(iTRAQ8plex); K14(iTRAQ8plex)	0	1.642e-11	75.49	2.35171e-06	2	2082.18	2.0383	32.424	0	1.16845	1.25641	1.02087
vVALIGVATAADTLVTk	19	Q9NUJ1	N-Term(iTRAQ8plex); K17(iTRAQ8plex)	0	1.259e-11	75.48	1.08584e-06	3	2250.39	-1.18621	56.4831	0	1.02434	0.908235	1.14619
yVASYLLAALGGNSSPSAk	13	P05387	N-Term(iTRAQ8plex); K19(iTRAQ8plex)	0	1.007e-11	75.47	2.11709e-06	3	2477.39	0.213328	49.8436	0	0.990811	1.01341	0.862555
gAAGALLVYDITR	3	Q8WUD1;P61019	N-Term(iTRAQ8plex)	0	9.102e-09	75.46	2.02241e-06	3	1623.93	-1.63669	39.9194	0
gISEETTTGVHNLYk	4	P23526	N-Term(iTRAQ8plex); K15(iTRAQ8plex)	0	2.004e-13	75.45	2.19956e-06	2	2257.22	-3.41596	23.2241	0	0.99554	1.01124	1.09457
aLVLDcHYPEDEVGQEDEAESDIFSIR	8	Q07021	N-Term(iTRAQ8plex); C6(Carbamidomethyl)	0	4.809e-16	75.45	7.94009e-07	3	3440.61	1.17825	37.1821	0	0.97079	1.04264	1.30482
vMQVLDADAIVVk	2	B4E299	N-Term(iTRAQ8plex); K13(iTRAQ8plex)	0	7.398e-13	75.44	2.12033e-06	2	2009.19	-1.52827	37.7251	0	0.92783	0.87996	0.996773
aIEEGTLEEIEEEVR	2	P51532;B9EGQ8	N-Term(iTRAQ8plex)	0	3.17e-13	75.43	2.78541e-06	2	2050.05	1.04386	41.5103	0
iSSIQSIVPALEIANAHR	26	P10809;B7Z532;Q53QD5	N-Term(iTRAQ8plex)	0	1.564e-13	75.39	3.82003e-06	3	2223.28	-0.517553	39.8398	0
vDkGVVPLAGTDGETTTQGLDGLSER	1	P09972	N-Term(iTRAQ8plex); K3(iTRAQ8plex)	0	1.579e-12	75.39	2.03215e-06	4	3223.73	0.0645578	29.6579	1	1.21683	1.32944	0.862857
aQHEDQVEQYk	1	P02545	N-Term(iTRAQ8plex); K11(iTRAQ8plex)	0	9.53e-10	75.37	1.5885e-06	2	1983.03	-2.50324	16.1566	0	0.714849	0.646671	0.772082
lEGALGADTTEDGDEk	1	Q9NZM1	N-Term(iTRAQ8plex); K16(iTRAQ8plex)	0	1.762e-12	75.37	9.59779e-07	2	2229.12	-5.47901	25.4131	0	1.05438	0.994238	1.05513
lLLGAGAVAYGVR	2	J3KPX7	N-Term(iTRAQ8plex)	0	3.036e-09	75.36	1.45245e-06	3	1563.96	1.7731	37.754	0	0.921378	0.920633	1.1482
icNEILTSPcSPEIR	1	Q9BPX3	N-Term(iTRAQ8plex); C2(Carbamidomethyl); C10(Carbamidomethyl)	0	1.369e-12	75.36	1.30109e-06	2	2093.08	3.90227	31.7739	0	0.885748	0.835293	0.751072
vLEcLASGIVMPDGSGIYDPcEk	4	Q12906;F4ZW66	N-Term(iTRAQ8plex); C4(Carbamidomethyl); C21(Carbamidomethyl); K23(iTRAQ8plex)	0	3.135e-10	75.34	1.40359e-06	2	3118.58	2.0546	48.7937	0
eDENSWFNLFVIHQNR	3	P49959	N-Term(iTRAQ8plex)	0	8.304e-12	75.31	8.80382e-07	2	2352.17	-0.50759	42.326	0	1.11182	1.16226	1.20356
hILLAVANDEELNQLLk	4	O75367;Q9P0M6	N-Term(iTRAQ8plex); K17(iTRAQ8plex)	0	2.87e-14	75.31	1.97423e-06	3	2541.48	-0.86187	38.8531	0
eEMHLEDSANFIk	3	P16615	N-Term(iTRAQ8plex); K13(iTRAQ8plex)	0	1.891e-13	75.3	4.10218e-06	2	2171.13	1.43282	26.5017	0	0.970611	0.968534	1.13003
kVEEVLEEEEEEYVVEk	1	J3KS05	N-Term(iTRAQ8plex); K1(iTRAQ8plex); K17(iTRAQ8plex)	0	6.29e-13	75.3	2.52033e-06	3	3021.63	-0.707394	35.899	1	0.979578	0.915443	1.05657
aSEIMVDDEELAQHPATTEDIR	1	Q8IY81	N-Term(iTRAQ8plex)	0	8.485e-14	75.3	7.34851e-07	3	2774.35	0.537359	31.1952	0	1.03303	1.08607	1.26822
dQTPDENDQVVVk	2	O00425	N-Term(iTRAQ8plex); K13(iTRAQ8plex)	0	5.768e-08	75.29	1.95229e-06	2	2095.11	-1.9527	18.4976	0	0.871006	0.940863	1.03735
aAEDDEDDDVDTk	5	B8ZZQ6	N-Term(iTRAQ8plex); K13(iTRAQ8plex)	0	1.031e-13	75.27	3.26883e-07	2	2045.96	-1.38711	16.4573	0	1.18645	1.16569	0.945977
iEEVLSGVLDTELR	2	P18583	N-Term(iTRAQ8plex)	0	9.963e-07	75.26	2.25772e-06	3	1877.06	2.02005	56.3341	0	0.807461	0.77294	0.970871
gLLALGDYmNVQcHAcIGGTNVGEDIR	1	P38919	N-Term(iTRAQ8plex); M9(Oxidation); C13(Carbamidomethyl); C16(Carbamidomethyl)	0	4.066e-09	75.26	7.81861e-07	3	3253.58	3.14467	35.0788	0	1.05034	0.94553	0.846893
dFLAGGIAAAISk	5	P12236	N-Term(iTRAQ8plex); K13(iTRAQ8plex)	0	3.924e-13	75.25	1.92109e-06	2	1842.09	-2.005	36.5384	0	0.719338	0.614914	1.00459
eIDDTYIEDAADVDAR	3	B3KY60	N-Term(iTRAQ8plex)	0	1.907e-16	75.25	4.29895e-07	2	2115	0.822273	32.4722	0	0.952959	1.06972	0.933871
lASTLVHLGEYQAAVDGAR	4	Q00610	N-Term(iTRAQ8plex)	0	1.998e-09	75.24	2.04372e-06	2	2275.24	1.52404	38.7025	0	0.902034	1.04933	0.993176
sIYDDISSPGLGSTPLTSR	3	A8K3Z5	N-Term(iTRAQ8plex)	0	1.307e-13	75.21	1.58936e-06	2	2270.18	1.34383	34.8973	0	1.03084	1.00518	0.875255
qSGEAFVELGSEDDVk	4	P52597	N-Term(iTRAQ8plex); K16(iTRAQ8plex)	0	9.069e-15	75.21	1.47788e-06	2	2318.19	-2.39985	27.4111	0	0.72527	0.740958	0.98325
dLEAEHVEVEDTTLNR	2	Q9H3K6	N-Term(iTRAQ8plex)	0	4.339e-16	75.19	8.76291e-07	2	2174.09	0.456967	24.1642	0	1.1539	1.14224	0.951132
mQEAMTQEVSDVFSDTTTPIk	4	A0A024QZN4;B4E3Q9	N-Term(iTRAQ8plex); K21(iTRAQ8plex)	0	2.931e-13	75.19	1.36665e-06	3	2966.5	0.121369	47.1252	0
sTLQTMESDIYTEVR	1	Q07065	N-Term(iTRAQ8plex)	0	1.006e-09	75.17	8.39284e-07	3	2077.04	-2.18257	39.919	0	0.990567	1.19552	1.08391
gLLSDSMTDVPVDTGVAAR	2	O43399	N-Term(iTRAQ8plex)	0	3.675e-15	75.16	1.57424e-06	2	2208.15	-0.643546	33.6831	0	1.53983	1.25513	0.841948
gLGAGAGAGEESPATSLPR	2	O15173	N-Term(iTRAQ8plex)	0	4.926e-13	75.14	5.82232e-06	3	2002.05	-0.160889	24.7968	0	0.883205	1.08821	1.08995
qAADMILLDDNFASIVTGVEEGR	2	P05023;B7Z3V1;M0R116;B3KW93	N-Term(iTRAQ8plex)	0	4.035e-10	75.13	2.20049e-06	2	2768.4	-2.97121	56.1393	0
vEDLTFTSPFcLQVk	1	E9PKG1	N-Term(iTRAQ8plex); C11(Carbamidomethyl); K15(iTRAQ8plex)	0	5.404e-11	75.13	2.18207e-06	2	2392.31	1.71462	45.0589	0	0.867604	1.09206	1.00798
eQGVTFPSGDIQEQLIR	2	A0A0U1RQF0	N-Term(iTRAQ8plex)	0	4.249e-12	75.12	1.69339e-06	3	2221.17	-1.5989	34.473	0	1.09837	1.15233	0.855061
hVDVLNLcFAQFEPDSTEYIk	3	G5E9W7	N-Term(iTRAQ8plex); C8(Carbamidomethyl); K21(iTRAQ8plex)	0	1.436e-15	75.12	2.67159e-06	3	3133.62	2.1836	39.0599	0	0.905345	0.904607	1.14399
sWcQEELSVAVk	2	E1NZA1	N-Term(iTRAQ8plex); C3(Carbamidomethyl); K12(iTRAQ8plex)	0	1.394e-09	75.09	1.69119e-06	2	2044.1	0.257235	27.9525	0	1.09415	1.11146	1.12308
sVAEGLSGSLVQEPFQLATEk	2	B3KM90	N-Term(iTRAQ8plex); K21(iTRAQ8plex)	0	4.676e-14	75.07	2.46604e-06	3	2798.55	2.80081	40.3597	0	1.12204	1.0583	1.16888
sALASVIMGLSPILGk	6	B4DQY1	N-Term(iTRAQ8plex); K16(iTRAQ8plex)	0	1.482e-09	75.05	1.5818e-06	2	2165.31	-5.95089	54.4913	0	1.16945	0.934441	0.91716
lQMEAPHIIVGTPGR	3	A8K7F6	N-Term(iTRAQ8plex)	0	8.649e-11	75.04	2.4471e-06	3	1923.08	1.55998	29.7775	0	1.12384	1.08742	0.996796
lLGHWEEAAHDLALAck	5	B4E0U6	N-Term(iTRAQ8plex); C16(Carbamidomethyl); K17(iTRAQ8plex)	0	7.469e-09	75.04	2.2215e-06	2	2542.39	6.71064	39.3044	0	1.09428	0.994996	0.943155
eAVEQFESQGVDLSNIVk	2	Q6NXE6	N-Term(iTRAQ8plex); K18(iTRAQ8plex)	0	3.776e-12	75.04	2.52699e-06	3	2600.4	0.432055	38.7764	0	1.06258	1.01483	1.10255
aLELEEFQYIGESQGYDIMEPAAk	2	P43246	N-Term(iTRAQ8plex); K24(iTRAQ8plex)	0	3.659e-12	75.02	2.47256e-06	3	3339.7	2.79053	45.9318	0	0.949379	0.915777	0.955567
nAGDLAPAGGAASASTDEAADAESGTR	2	Q9NXV6	N-Term(iTRAQ8plex)	0	1.449e-11	75	3.65243e-07	3	2737.27	-2.61725	22.4649	0	0.559219	0.789335	1.04
nYTDEAIETDDLTIk	2	Q05DH1	N-Term(iTRAQ8plex); K15(iTRAQ8plex)	0	6.395e-13	75	1.50208e-06	2	2349.22	-4.10683	28.1988	0	0.884849	0.923857	0.960033
lMNETTAVALAYGIYk	3	O95757;P34932	N-Term(iTRAQ8plex); K16(iTRAQ8plex)	0	1.843e-10	74.99	2.34231e-06	2	2366.33	2.98248	45.0015	0
qLIYNYPEQLFGAAGVmAIEHADFAGVER	1	P78371	N-Term(iTRAQ8plex); M17(Oxidation)	0	1.291e-10	74.99	1.15372e-06	3	3529.76	-3.64994	47.3743	0	1.18113	1.40263	1.44844
eIVSGLLAAVSSSk	2	B4E2E5	N-Term(iTRAQ8plex); K14(iTRAQ8plex)	0	2.813e-12	74.98	2.16345e-06	2	1969.17	-2.36002	43.0226	0	0.892273	0.793049	0.967583
dALSSVQESQVAQQAR	1	P02656	N-Term(iTRAQ8plex)	0	4.459e-10	74.95	2.26162e-06	2	2021.06	1.21533	24.0909	0	0.99592	0.981433	1.01791
gADFDSWGQLVEAIDEYQILAR	1	B7ZW30	N-Term(iTRAQ8plex)	0	1.155e-10	74.92	1.1918e-06	3	2800.41	-0.690378	57.9381	0	1.07163	1.21672	1.38302
fVLSGANIMcPGLTSPGAk	2	Q9ULC4	N-Term(iTRAQ8plex); C10(Carbamidomethyl); K19(iTRAQ8plex)	0	5.615e-12	74.89	3.19961e-06	4	2528.38	-2.27163	38.8063	0	0.979801	0.939305	0.865127
eAQELSQNSAIk	2	Q9NR30	N-Term(iTRAQ8plex); K12(iTRAQ8plex)	0	6.986e-09	74.89	2.28659e-06	2	1926.06	-6.47412	19.6898	0	1.08587	0.955953	1.2384
aYAPGGPAYQPVVEAFGTDILHk	2	Q13057	N-Term(iTRAQ8plex); K23(iTRAQ8plex)	0	2.042e-09	74.88	4.42931e-06	3	3009.63	-0.000525397	40.6157	0	0.998182	1.24393	0.825303
eALALQGSLEFDDAGGEGVTSHVDDEYR	1	H0Y714	N-Term(iTRAQ8plex)	0	3.888e-12	74.88	4.79504e-07	3	3284.54	-1.52483	35.702	0	1.04306	1.22105	1.31541
sLLGMLSDLQVYk	1	Q13619	N-Term(iTRAQ8plex); K13(iTRAQ8plex)	0	4.934e-09	74.86	2.39552e-06	2	2075.2	-1.49987	46.3552	0	1.25644	1.1819	1.29915
lLEDFGDGGAFPEIHVAQYPLDMGR	2	Q13573	N-Term(iTRAQ8plex)	0	2.325e-15	74.85	1.65471e-06	3	3051.52	-0.835899	46.2362	0	1.03085	1.07843	1.09373
gWFDAEGQALDGVSISDLk	2	P27694	N-Term(iTRAQ8plex); K19(iTRAQ8plex)	0	1.905e-10	74.84	2.63296e-06	3	2616.38	2.79163	39.9099	0	0.6419	0.618037	0.885806
iASGLGLAWIVGR	2	O14880	N-Term(iTRAQ8plex)	0	6.576e-09	74.83	2.32334e-06	3	1616.98	0.727545	48.4713	0	1.16538	1.09641	1.57642
gQNLLLTNLQTIQGILER	1	P12270	N-Term(iTRAQ8plex)	0	2.086e-12	74.83	2.12274e-06	3	2328.35	-1.62161	57.077	0	0.876313	1.08117	0.952211
qGQIITcPAVcNFQTGEYVVVHDNk	2	Q9H8H0	N-Term(iTRAQ8plex); C7(Carbamidomethyl); C11(Carbamidomethyl); K25(iTRAQ8plex)	0	3.995e-11	74.82	1.52609e-06	4	3485.78	-0.25009	32.0135	0	0.945319	0.961132	1.11139
lVQAAQMLQSDPYSVPAR	5	A0A024QZN4	N-Term(iTRAQ8plex)	0	8.239e-13	74.79	2.17391e-06	3	2278.22	0.937102	41.0039	0	0.794791	0.784154	0.716193
lEAAGGPSALNFDSPSSLFESLISPIk	1	Q8IUF8	N-Term(iTRAQ8plex); K27(iTRAQ8plex)	0	9.241e-11	74.79	5.10288e-06	3	3355.82	-1.15841	56.7347	0	1.44945	1.44545	0.982011
aQDEGLLSDVVPFk	2	P55084	N-Term(iTRAQ8plex); K14(iTRAQ8plex)	0	1.656e-10	74.76	3.09465e-06	2	2126.19	-1.16763	36.5639	0	1.07419	1.00247	1.31568
fATASADGQIYIYDGk	4	O75083	N-Term(iTRAQ8plex); K16(iTRAQ8plex)	0	4.957e-11	74.74	2.1974e-06	2	2328.23	-0.532639	30.712	0	0.890337	0.901599	0.89322
vFSDEVQQQAQLSTIR	3	Q9Y262	N-Term(iTRAQ8plex)	0	1.261e-08	74.73	4.5917e-06	3	2153.16	2.51055	33.1811	0	1.08702	1.19347	0.983753
yTPVQQGPVGVNVTYGGDPIPk	3	P21333	N-Term(iTRAQ8plex); K22(iTRAQ8plex)	0	1.101e-10	74.73	2.19742e-06	2	2894.58	-1.2069	31.8333	0	0.811343	0.826801	0.86376
aTTAALLLEAQAATGFLVDPVR	4	Q15149	N-Term(iTRAQ8plex)	0	1.319e-14	74.72	2.38799e-06	3	2532.43	-1.75829	56.9102	0	1.21958	1.19599	0.982234
gMGLSMGTMIcGWDk	1	P28074	N-Term(iTRAQ8plex); C11(Carbamidomethyl); K15(iTRAQ8plex)	0	1.019e-10	74.72	1.1063e-06	2	2252.12	3.72348	37.257	0	1.3538	1.28334	0.943483
eGPYSISVLYGDEEVPR	3	P21333	N-Term(iTRAQ8plex)	0	3.948e-10	74.68	1.24589e-06	3	2214.12	-0.922426	35.666	0	0.83793	1.14842	0.706618
lISLTDENALSGNEELTVk	14	Q5CAQ5	N-Term(iTRAQ8plex); K19(iTRAQ8plex)	0	6.259e-11	74.68	2.34201e-06	3	2654.46	-2.39166	39.2235	0	0.855147	0.893291	0.924785
aLLSASPEVVVAVGFPGAGk	1	M0QYH2	N-Term(iTRAQ8plex); K20(iTRAQ8plex)	0	3.494e-08	74.64	1.86896e-06	2	2477.45	-1.90201	40.8912	0	0.936132	0.957117	1.03688
yATDTFAGLcHQLTNALVER	1	Q9UNS2	N-Term(iTRAQ8plex); C10(Carbamidomethyl)	0	3.366e-18	74.63	1.65977e-06	3	2584.31	-0.346432	42.2437	0	0.984196	1.02975	1.0058
lGSIFGLGLAYAGSNR	2	Q13200	N-Term(iTRAQ8plex)	0	1.75e-12	74.62	2.59548e-06	3	1900.06	0.273347	49.3115	0	0.992047	0.910348	0.848218
sGGGGLMEEMNAMLAR	1	A0A0S2Z4I9	N-Term(iTRAQ8plex)	0	3.556e-16	74.62	5.97099e-07	2	1927.93	-1.07099	43.1404	0	1.09541	1.18006	1.13521
aMLSGPGQFAENETNEVNFR	4	E5RHG8	N-Term(iTRAQ8plex)	0	9.496e-13	74.62	1.34261e-06	2	2515.22	0.606421	35.2793	0	1.0217	1.04736	0.971633
sSGEIVYcGQVFEk	2	M0R3D6	N-Term(iTRAQ8plex); C8(Carbamidomethyl); K14(iTRAQ8plex)	0	1.736e-11	74.61	1.69337e-06	2	2211.15	-4.79165	26.6081	0	0.954833	0.874112	1.13772
lAQQQAALLMQQEER	4	Q13435	N-Term(iTRAQ8plex)	0	1.253e-14	74.6	3.34428e-06	2	2061.1	-0.946829	31.2526	0	0.922311	0.978811	0.888848
gYAFIEFASFEDAk	28	P19338	N-Term(iTRAQ8plex); K14(iTRAQ8plex)	0	7.207e-13	74.6	1.88105e-06	2	2203.15	-0.473908	42.9215	0	1.04163	1.03181	1.09857
gSLTFEPLTLVPIQTk	2	Q9NQW7	N-Term(iTRAQ8plex); K16(iTRAQ8plex)	0	2.87e-11	74.58	1.94198e-06	2	2352.4	-0.917627	42.9975	0	0.958169	0.899817	0.85693
aAAEVNQDYGLDPk	4	P07954	N-Term(iTRAQ8plex); K14(iTRAQ8plex)	0	4.986e-09	74.55	2.26761e-06	2	2099.12	-1.21116	23.0549	0	0.972271	1.04027	1.29835
sALTIQLIQNHFVDEYDPTIEDSYR	1	P01112;A0A024RAV5	N-Term(iTRAQ8plex)	0	4.344e-16	74.55	1.45211e-06	3	3271.64	-0.584778	42.6415	0
dSQDAGGFGPEDR	2	Q15149	N-Term(iTRAQ8plex)	0	1.323e-13	74.53	1.55043e-07	2	1654.76	-0.0407147	18.0354	0	1.24967	1.08376	1.24311
sTGNFLTLTQAIDk	3	B2RCM2	N-Term(iTRAQ8plex); K14(iTRAQ8plex)	0	9.051e-12	74.53	2.2217e-06	2	2117.21	2.91357	34.6319	0	0.709979	0.686673	0.865689
dSSTcPGDYVLSVSENSR	1	P46109	N-Term(iTRAQ8plex); C5(Carbamidomethyl)	0	6.273e-11	74.47	3.00109e-07	2	2277.06	0.487416	30.03	0	0.989557	1.50323	1.08418
aIAMSLGQDIPMDQR	2	A0A024R9U8;Q5H924	N-Term(iTRAQ8plex)	0	1.738e-08	74.46	8.85752e-06	2	1950.01	0.615486	35.681	0
aGALMMPLVDQLENR	1	B2RWN5	N-Term(iTRAQ8plex)	0	1.049e-08	74.45	3.54974e-06	3	1962.05	1.43812	45.4268	0	0.977488	1.26342	1.07452
lLVITVATAETEGYLR	4	O60568	N-Term(iTRAQ8plex)	0	9.407e-10	74.45	2.53578e-06	3	2053.19	0.601961	55.0462	0	1.08234	1.01143	1.06866
aMGImNSFVNDIFER	15	A8K9J7;Q8N257	N-Term(iTRAQ8plex); M5(Oxidation)	0	3.947e-11	74.45	9.60116e-07	2	2064.02	-0.515506	43.4079	0
lLEESLLSLIR	1	G3V533	N-Term(iTRAQ8plex)	0	4.196e-07	74.44	2.31858e-06	3	1589.98	-0.346015	56.7017	0	0.829789	0.809429	0.888661
sEVMFFADATSHLEEk	3	Q9UNX4	N-Term(iTRAQ8plex); K16(iTRAQ8plex)	0	2.286e-11	74.44	1.95884e-06	2	2449.25	-1.20596	36.3449	0	0.784784	0.863002	0.979096
gcITIIGGGDTATccAk	10	P00558	N-Term(iTRAQ8plex); C2(Carbamidomethyl); C14(Carbamidomethyl); C15(Carbamidomethyl); K17(iTRAQ8plex)	0	2.13e-13	74.41	1.37109e-06	3	2363.2	-1.09543	23.5807	0	0.712909	0.614302	0.558229
tVTAAGAENIQQk	1	Q29RF7	N-Term(iTRAQ8plex); K13(iTRAQ8plex)	0	3.312e-12	74.4	2.49979e-06	2	1939.1	-3.67297	18.6248	0	0.996507	0.780341	1.03289
tDYNASVSVPDSSGPER	11	B4DUQ1	N-Term(iTRAQ8plex)	0	1.488e-12	74.39	4.34878e-07	2	2085	-3.45884	21.7936	0	1.01076	1.1663	0.941365
dGHNLISLLEVLSGDSLPR	5	E9PMV1;Q15149	N-Term(iTRAQ8plex)	0	7.388e-14	74.38	2.89979e-06	3	2339.28	-1.24156	51.4792	0
iGFPETTEEELEEIASENSDcIFPSAPDVk	2	Q9Y3F4	N-Term(iTRAQ8plex); C21(Carbamidomethyl); K30(iTRAQ8plex)	0	2.067e-16	74.33	2.97949e-06	3	3961.94	0.900355	49.2847	0	1.01918	0.966144	0.903901
vFHLLGVDTLVVTNAAGGLNPk	4	P00491	N-Term(iTRAQ8plex); K22(iTRAQ8plex)	0	2.126e-14	74.31	1.67362e-06	3	2843.66	-1.1294	45.6182	0	0.990542	1.00732	0.865592
iGGVQQDTILAEGLHFR	4	J3KPX7	N-Term(iTRAQ8plex)	0	2.045e-13	74.29	7.23557e-06	3	2158.19	-0.978892	34.32	0	0.991915	1.03744	1.12434
vIAALLQTMEDQGNQR	7	O00410	N-Term(iTRAQ8plex)	0	2.111e-12	74.28	2.25816e-06	2	2091.12	1.36738	56.1458	0	0.932042	0.930276	0.81843
kDLYANTVLSGGTTmYPGIADR	3	Q8WVW5	N-Term(iTRAQ8plex); K1(iTRAQ8plex); M15(Oxidation)	0	1.109e-08	74.28	5.25909e-06	4	2967.58	2.64715	28.9884	1	1.10183	1.16494	1.11278
sLGAEHVITEEELR	2	Q9BV79	N-Term(iTRAQ8plex)	0	4.525e-12	74.27	1.95847e-06	2	1887.01	-1.90914	25.1797	0	0.830691	0.916382	1.15128
nAVTQFVSSMSASADVLALAk	7	P47985	N-Term(iTRAQ8plex); K21(iTRAQ8plex)	0	2.498e-13	74.26	2.70356e-06	3	2718.49	-2.38381	53.6686	0	1.13095	1.20269	1.36722
sDIGEVILVGGMTR	5	B7Z4V2	N-Term(iTRAQ8plex)	0	3.117e-08	74.25	2.41288e-06	3	1750.96	-3.19429	38.0442	0	1.25884	1.32054	1.30593
nYAEYQVcLAAVGLVGDLcR	5	B2RBR9	N-Term(iTRAQ8plex); C8(Carbamidomethyl); C19(Carbamidomethyl)	0	2.46e-13	74.21	1.7695e-06	3	2575.31	5.6798	49.5587	0	1.15357	1.30347	1.1336
iVSLFAEHNDLQYAAPGGLIGVGTk	2	P41091;A8K2Y2	N-Term(iTRAQ8plex); K25(iTRAQ8plex)	0	5.479e-13	74.21	2.22468e-06	3	3178.78	1.1258	43.6704	0
vVLAYEPVWAIGTGk	12	V9HWK1	N-Term(iTRAQ8plex); K15(iTRAQ8plex)	0	1.111e-11	74.2	2.50165e-06	2	2211.3	0.243869	43.9952	0	0.954077	0.948564	0.840438
eQVHQGGVELQQLEAGLQEAGEEDTR	1	K7EJH0	N-Term(iTRAQ8plex)	0	1.928e-17	74.18	1.36736e-06	3	3154.57	3.98059	35.4733	0	1.3321	1.15933	0.981775
sALSGHLETVILGLLk	11	P07355	N-Term(iTRAQ8plex); K16(iTRAQ8plex)	0	2.022e-08	74.17	1.74185e-06	2	2259.38	-5.82854	48.205	0	0.905009	0.839861	1.13056
fAGGDYTTTIEAFISASGR	5	P07814	N-Term(iTRAQ8plex)	0	7.233e-11	74.17	1.33414e-06	3	2268.14	-2.12041	48.6145	0	1.0663	1.14527	0.991842
qILVGDIGDTVEDPYTSFVk	5	Q9Y281	N-Term(iTRAQ8plex); K20(iTRAQ8plex)	0	1.035e-10	74.17	3.01666e-06	4	2804.51	-1.44647	42.0966	0	1.02266	1.01936	0.931601
aLGEPITLFGEGPAER	2	Q5T1M7	N-Term(iTRAQ8plex)	0	1.494e-13	74.15	2.6806e-06	2	1961.07	0.872219	38.6087	0	0.995573	1.01764	0.872406
sSLGQSASETEEDTVSVSk	1	Q13435	N-Term(iTRAQ8plex); K19(iTRAQ8plex)	0	2.253e-11	74.14	1.82717e-06	3	2549.3	-1.6175	22.3302	0	0.878283	1.00909	0.964767
gVMAVTAVTATAASDR	2	Q7Z4V5	N-Term(iTRAQ8plex)	0	5.976e-11	74.12	1.70781e-06	3	1824.98	0.127656	30.9175	0	1.24416	1.6956	0.919446
eAPVDVLTQIGR	5	B2R9T9	N-Term(iTRAQ8plex)	0	8.123e-08	74.09	2.86607e-06	3	1601.92	0.460789	34.541	0	0.829274	1.34908	1.01935
qVLDLEDLVFTQGSHFMANk	3	O75643	N-Term(iTRAQ8plex); K20(iTRAQ8plex)	0	7.033e-11	74.09	2.20317e-06	3	2900.53	-5.44524	46.1644	0	0.738699	0.799089	1.21389
iTFTGEADQAPGVEPGDIVLLLQEk	2	O60884	N-Term(iTRAQ8plex); K25(iTRAQ8plex)	0	7.904e-14	74.08	2.43103e-06	3	3248.8	3.38765	47.8037	0	1.0712	1.0565	0.990467
eLISNASDALDk	7	P08238;Q5CAQ5	N-Term(iTRAQ8plex); K12(iTRAQ8plex)	0	1.898e-12	74.08	3.62505e-06	2	1884.05	-1.6617	27.6422	0
vNEISVEVDSDPR	2	Q53SY7	N-Term(iTRAQ8plex)	0	1.354e-09	74.07	1.33584e-06	2	1762.91	-1.72435	27.8586	0	1.10087	1.26683	1.05149
sPAGLQVLNDYLADk	7	P24534	N-Term(iTRAQ8plex); K15(iTRAQ8plex)	0	2.879e-12	74.06	2.75833e-06	2	2212.25	1.79037	40.5217	0	1.40052	1.33225	1.10039
vPATALcVFDAHDGEVNAVQFSPGSR	1	L7UQD0	N-Term(iTRAQ8plex); C7(Carbamidomethyl)	0	2.598e-10	74.06	1.36248e-06	3	3048.51	-0.705478	37.393	0	1.1046	1.09459	1.10929
vLSMAPGLTSVEIIPFR	3	O95340	N-Term(iTRAQ8plex)	0	2.188e-10	74.05	2.71943e-06	3	2134.23	1.51352	50.1101	0	1.03334	1.22103	0.799899
sLDGLSEAcGGAGSSGSAESGAGGGR	2	Q96GS4	N-Term(iTRAQ8plex); C9(Carbamidomethyl)	0	1.745e-11	74.05	2.38098e-07	3	2558.16	-3.91004	23.631	0	0.855844	0.94089	0.672847
dALNLAQMQEQTLQLEQQSk	3	Q9NVI7	N-Term(iTRAQ8plex); K20(iTRAQ8plex)	0	4.465e-12	74.04	2.59158e-06	3	2924.56	-0.478684	37.0722	0	0.832073	0.82358	0.919725
nLQTcMEVLEALYDGSLGDck	3	B2RBE5	N-Term(iTRAQ8plex); C5(Carbamidomethyl); C20(Carbamidomethyl); K21(iTRAQ8plex)	0	3.51e-13	74.04	1.50091e-06	3	3024.49	-0.219262	51.9871	0	1.04276	1.10258	0.969989
hEEEAFTAFTPAPEDSLASVPYPPLLR	2	P82930	N-Term(iTRAQ8plex)	0	3.836e-15	74.04	1.95651e-06	3	3288.67	-0.572734	42.9025	0	1.18196	1.06361	1.05609
eMALEAIVQLWR	1	Q92538	N-Term(iTRAQ8plex)	0	2.226e-07	74.03	3.65121e-06	3	1762.98	-2.57899	58.4066	0	1.58481	1.5248	0.62365
vAEVLFDAADANAIEEVNLAYENVk	1	Q14204	N-Term(iTRAQ8plex); K25(iTRAQ8plex)	0	3.254e-12	74.03	2.43546e-06	4	3315.76	-0.439547	57.8156	0	1.10458	1.03038	1.10388
iQVLQQQADDAEER	4	A0A0S2Z4G4	N-Term(iTRAQ8plex)	0	2.191e-13	74.02	2.14188e-06	2	1947.01	0.277093	31.4101	0	0.902008	0.901866	0.740958
dFTQVFDSYAQFEESMIAAk	1	Q9HCS7	N-Term(iTRAQ8plex); K20(iTRAQ8plex)	0	1.32e-09	74.02	1.29979e-06	3	2935.43	-11.4811	52.9475	0	1.08124	1.07768	1.25256
eSLAEEHEGLVGEGQR	2	D3DWL9	N-Term(iTRAQ8plex)	0	1.25e-10	74	1.7676e-06	2	2044.02	-1.54362	21.4031	0	0.961538	1.08879	1.01459
qLSSEELEQFQk	2	P41252	N-Term(iTRAQ8plex); K12(iTRAQ8plex)	0	2.178e-09	74	2.85841e-06	2	2074.13	3.08056	26.7661	0	0.730965	0.739081	0.89377
dLDDIEDENEQLk	1	Q96IZ0	N-Term(iTRAQ8plex); K13(iTRAQ8plex)	0	1.839e-09	74	1.53271e-06	2	2184.1	-3.80546	26.3224	0	1.01946	0.917268	0.947766
vGQLSEGAIAAIMQk	2	P27694	N-Term(iTRAQ8plex); K15(iTRAQ8plex)	0	8.206e-14	73.98	2.47966e-06	2	2124.23	0.34912	40.4083	0	0.835553	0.827972	0.912634
tMLELLNQLDGFDSR	7	P62191	N-Term(iTRAQ8plex)	0	6.876e-13	73.97	1.78185e-06	2	2056.07	-0.385497	54.0434	0	0.994372	1.05059	0.90036
eGTIGDMAILGITESFQVk	10	P78371	N-Term(iTRAQ8plex); K19(iTRAQ8plex)	0	4.547e-11	73.96	3.07571e-06	2	2617.45	3.54973	49.9545	0	0.992541	1.01931	1.10497
sAAQAAAQTNSNAAGk	4	Q5VU21	N-Term(iTRAQ8plex); K16(iTRAQ8plex)	0	2.509e-14	73.94	2.436e-06	2	2069.1	-8.2232	15.7235	0	1.06924	0.964587	1.08395
gPAAAQGSAAAPAEPk	2	B4DZF1	N-Term(iTRAQ8plex); K16(iTRAQ8plex)	0	2.176e-09	73.93	7.87305e-06	2	2002.11	-2.30982	16.46	0	0.908282	0.847023	0.802436
aIPVSPSAVEEDEDEDGHTVVATAR	1	A0A087X0K9	N-Term(iTRAQ8plex)	0	3.754e-11	73.93	1.37556e-06	3	2898.43	0.637563	26.5283	0	1.01887	0.905547	1.15729
dLLPSDMAVALLEAQAGTGHIIDPATSAR	4	Q15149	N-Term(iTRAQ8plex)	0	4.81e-16	73.93	2.61761e-06	3	3237.71	-0.420804	46.0223	0	1.27663	1.19746	0.902489
iDQLEGDHQLIQEALIFDNk	2	P12814	N-Term(iTRAQ8plex); K20(iTRAQ8plex)	0	1.136e-09	73.92	3.0109e-06	2	2947.62	7.07047	39.9982	0	0.986014	0.898458	0.777306
eSLcQAALGLILk	1	Q96RQ3	N-Term(iTRAQ8plex); C4(Carbamidomethyl); K13(iTRAQ8plex)	0	5.145e-10	73.89	2.52341e-06	2	2024.2	-3.69769	43.2086	0	1.39229	1.05404	1.35538
eINDcIGGTVLNISk	1	Q32Q62	N-Term(iTRAQ8plex); C5(Carbamidomethyl); K15(iTRAQ8plex)	0	3.563e-15	73.89	3.01136e-06	2	2241.23	-1.12559	30.3258	0	0.956415	0.966234	1.57717
gGGScVLccGDLEATALGR	1	Q86UK7	N-Term(iTRAQ8plex); C5(Carbamidomethyl); C8(Carbamidomethyl); C9(Carbamidomethyl)	0	4.298e-13	73.88	1.42013e-06	2	2257.07	-0.255654	32.6509	0	1.00233	0.992372	0.948348
sGSLENVPNVGVNk	2	P53004	N-Term(iTRAQ8plex); K14(iTRAQ8plex)	0	1.13e-10	73.88	2.74205e-06	2	2022.13	-4.61401	22.9353	0	1.05712	1.03756	0.937678
sLYGDLDSALSAEELADAPHSR	1	B3KYA9	N-Term(iTRAQ8plex)	0	1.469e-14	73.87	1.0973e-06	3	2621.29	-2.91228	37.1336	0	1.07481	1.11628	1.02977
ecLEDVTAVcILEGFQNQQSMLLADk	1	B4DZ87	N-Term(iTRAQ8plex); C2(Carbamidomethyl); C10(Carbamidomethyl); K26(iTRAQ8plex)	0	3.909e-13	73.86	2.97672e-06	4	3619.83	1.70371	52.086	0	0.923437	0.968686	1.08145
nDALEMVEETTWQGLk	1	P49748	N-Term(iTRAQ8plex); K16(iTRAQ8plex)	0	3.224e-09	73.86	2.16059e-06	2	2472.29	-1.59403	41.4411	0	0.887234	0.847464	0.919855
aAFDDAIAELDTLSEESYk	18	P62258	N-Term(iTRAQ8plex); K19(iTRAQ8plex)	0	4.609e-10	73.84	2.28622e-06	4	2696.38	0.0950609	50.5806	0	0.957117	0.903537	0.910749
sLVASLAEPDFVVTDFAk	6	P22314	N-Term(iTRAQ8plex); K18(iTRAQ8plex)	0	6.79e-10	73.83	3.39273e-06	2	2517.41	0.0620872	45.6888	0	1.0255	0.972963	0.878809
gDIPPGcAAYGFVcDGTR	2	A6NEM2	N-Term(iTRAQ8plex); C7(Carbamidomethyl); C14(Carbamidomethyl)	0	1.139e-08	73.82	3.63085e-07	2	2217.04	0.136134	30.8252	0	0.830497	1.12412	0.975399
lMNDMTAVALNYGIYk	3	Q92598	N-Term(iTRAQ8plex); K16(iTRAQ8plex)	0	2.407e-10	73.82	3.68687e-06	2	2425.3	-1.24605	47.4741	0	1.04677	0.875567	1.05125
vVNAPIFHVNSDDPEAVMYVck	1	Q02218	N-Term(iTRAQ8plex); C21(Carbamidomethyl); K22(iTRAQ8plex)	0	2.172e-12	73.82	3.31133e-06	3	3112.6	-1.83981	36.7349	0	1.00887	1.0712	1.28542
sDAEEDGGTVSQEEEDR	5	P27824	N-Term(iTRAQ8plex)	0	2.333e-11	73.81	9.15003e-08	3	2156.93	-1.77645	16.9695	0	1.15938	1.28493	1.30031
sLQADTTNTDTALTTLEEALAEk	1	G8JLD3	N-Term(iTRAQ8plex); K23(iTRAQ8plex)	0	1.187e-11	73.81	2.57449e-06	3	3044.61	-0.487382	47.719	0	0.901155	0.718616	0.915522
nLDQEQLSQVLDAMFER	2	A0A0S2Z472	N-Term(iTRAQ8plex)	0	1.5e-13	73.8	1.60078e-06	2	2340.19	3.30438	50.59	0	1.01516	1.38969	1.09028
aTENDIANFFSPLNPIR	4	P31942	N-Term(iTRAQ8plex)	0	2.2e-10	73.79	2.4464e-06	3	2223.17	0.730208	46.9861	0	0.69284	0.763726	0.953577
tFYGLHQDFPSVVLVGLGk	4	P28838	N-Term(iTRAQ8plex); K19(iTRAQ8plex)	0	1.311e-11	73.79	2.8308e-06	2	2685.53	1.09734	40.3926	0	0.835991	0.79878	1.01918
gLGTDEESILTLLTSR	5	P08758	N-Term(iTRAQ8plex)	0	9.544e-18	73.77	2.98449e-06	2	2009.11	1.15333	49.8223	0	1.13092	0.965717	0.845894
eTNLDSLPLVDTHSk	13	P08670	N-Term(iTRAQ8plex); K15(iTRAQ8plex)	0	6.614e-15	73.74	2.73255e-06	2	2277.25	-0.00220853	26.8576	0	0.817568	0.81954	0.91739
sVENLATATTTLTSLAQLLGk	1	B2RBB2	N-Term(iTRAQ8plex); K21(iTRAQ8plex)	0	1.477e-12	73.74	2.37962e-06	3	2740.6	2.34122	55.3324	0	0.859141	0.880096	0.947525
tDVcVFAAQEDLETMQAFAQVFNk	7	Q7L1Q6	N-Term(iTRAQ8plex); C4(Carbamidomethyl); K24(iTRAQ8plex)	0	1.709e-14	73.74	1.58501e-06	3	3370.69	0.182793	55.1602	0	1.00878	1.08006	1.02936
qNIGVATFIGLDk	1	Q9NTJ3	N-Term(iTRAQ8plex); K13(iTRAQ8plex)	0	6.765e-10	73.74	2.25916e-06	2	1984.17	2.56753	34.5798	0	0.834377	0.732723	1.08488
mNSEEEDEVWQVIIGAR	2	Q502X2	N-Term(iTRAQ8plex)	0	1.07e-09	73.72	8.66224e-07	3	2309.12	-7.51426	47.7472	0	0.955674	1.06787	1.10595
yDYEEVEAEGANk	2	B4DFP1;B4DDQ8	N-Term(iTRAQ8plex); K13(iTRAQ8plex)	0	6.833e-13	73.71	1.35979e-06	2	2125.06	4.78271	23.0258	0
sELHIENLNMEADPGQYR	3	Q54A51	N-Term(iTRAQ8plex)	0	3.089e-13	73.7	1.18376e-06	2	2420.2	6.19108	27.6036	0	0.817039	0.998924	1.27968
lQQQLTQAAQELAAEk	4	Q15075	N-Term(iTRAQ8plex); K16(iTRAQ8plex)	0	2.054e-11	73.68	3.01912e-06	2	2378.35	0.471132	39.9674	0	0.89983	1.13987	1.04867
aATIVATSEGSLWGLDR	2	A0A0S2Z472	N-Term(iTRAQ8plex)	0	2.262e-11	73.67	2.43547e-06	3	2051.11	-0.547446	41.9305	0	0.911606	1.0042	1.00241
aVFVDLEPTVIDEVR	12	B3KT06;Q53GA7	N-Term(iTRAQ8plex)	0	4.399e-10	73.66	3.05459e-06	3	2006.12	1.89076	41.5676	0
iAALQAFADQLIAAGHYAk	8	Q13813	N-Term(iTRAQ8plex); K19(iTRAQ8plex)	0	2.138e-14	73.64	2.66212e-06	3	2580.47	-0.503321	53.6628	0	0.868361	0.918845	0.995568
gAYIYNALIEFIR	5	B2RDX5	N-Term(iTRAQ8plex)	0	3.919e-08	73.63	3.19064e-06	3	1847.04	-0.827159	58.8287	0	0.826312	0.806352	0.727141
mFVLDEADEMLSR	7	A8K7F6;E7EQG2	N-Term(iTRAQ8plex)	0	1.362e-09	73.62	1.32091e-06	3	1859.92	-0.0323221	49.7281	0
sLVEIIEHGLVDEQQk	3	O75533	N-Term(iTRAQ8plex); K16(iTRAQ8plex)	0	1.14e-09	73.61	3.28811e-06	2	2445.39	3.46799	41.7066	0	0.971675	0.940238	1.11105
scSGVEFSTSGSSNTDTGk	5	P45880	N-Term(iTRAQ8plex); C2(Carbamidomethyl); K19(iTRAQ8plex)	0	2.652e-12	73.58	8.15667e-07	2	2516.2	-0.373286	18.7653	0	0.959174	0.944503	1.22189
aNcIDSTASAEAVFASEVk	3	M0QXL5	N-Term(iTRAQ8plex); C3(Carbamidomethyl); K19(iTRAQ8plex)	0	1.318e-12	73.57	3.26799e-06	3	2578.33	0.0278405	35.1524	0	0.808695	0.935572	1.09656
iQDPLIEFAQVcSSDEDILcLk	1	Q7KZ85	N-Term(iTRAQ8plex); C12(Carbamidomethyl); C20(Carbamidomethyl); K22(iTRAQ8plex)	0	7.697e-12	73.57	2.29001e-06	3	3201.65	-3.57026	50.6905	0	0.934882	0.966235	1.03268
cAEGYALYAQALTDQQQFGk	1	B4DZ87	N-Term(iTRAQ8plex); C1(Carbamidomethyl); K20(iTRAQ8plex)	0	3.292e-11	73.57	2.3054e-06	3	2870.46	1.27788	38.9655	0	0.988829	1.13406	1.44359
tIAEcLADELINAAk	10	M0R0F0	N-Term(iTRAQ8plex); C5(Carbamidomethyl); K15(iTRAQ8plex)	0	4.654e-17	73.56	3.24248e-06	2	2240.24	-0.962285	46.8543	0	0.955112	0.881113	1.00054
lLQQVSQIYQSIEFSR	5	J9R021	N-Term(iTRAQ8plex)	0	9.181e-11	73.52	3.1391e-06	3	2243.24	0.814606	57.3009	0	1.00884	1.13055	0.79731
aFEPYLEILEVYSTk	6	O95470	N-Term(iTRAQ8plex); K15(iTRAQ8plex)	0	4.426e-11	73.52	4.17731e-06	3	2410.33	-0.750649	56.6714	0	0.844323	0.740353	0.96673
vLGENYTLEDEEDSQIcTVGR	3	Q15029	N-Term(iTRAQ8plex); C17(Carbamidomethyl)	0	1.905e-12	73.51	6.64028e-07	3	2731.3	-2.47474	33.2744	0	1.2331	1.32934	1.19935
sSTAISSIAADGEFLHELEEk	2	E9PF10	N-Term(iTRAQ8plex); K21(iTRAQ8plex)	0	7.216e-13	73.48	2.86524e-06	3	2842.48	-3.96682	39.3088	0	0.722266	0.865367	0.885532
cAALVATAEENLccEELSSk	1	Q5UIP0	N-Term(iTRAQ8plex); C1(Carbamidomethyl); C13(Carbamidomethyl); C14(Carbamidomethyl); K20(iTRAQ8plex)	0	9.315e-12	73.48	1.27668e-06	3	2863.41	1.22505	39.4505	0	1.07181	1.33964	1.09627
qAASSLQQASLk	4	B7Z4V2	N-Term(iTRAQ8plex); K12(iTRAQ8plex)	0	6.376e-10	73.46	3.43973e-06	2	1840.07	-4.70178	20.233	0	1.1293	1.13999	1.30574
dLSGGLGGQEEEEEQR	1	B8ZZ93	N-Term(iTRAQ8plex)	0	1.102e-09	73.46	3.40367e-07	2	2036.96	-3.9083	22.0655	0	1.05145	1.19108	1.10362
eDQLGLSLLSLEQLESEETLQR	1	Q2TB79	N-Term(iTRAQ8plex)	0	3.931e-13	73.41	3.06685e-06	3	2834.5	3.72739	48.3802	0	1.34437	1.72907	1.01636
fTDDYQLFEELGk	2	Q5SWX3	N-Term(iTRAQ8plex); K13(iTRAQ8plex)	0	2.297e-11	73.39	2.11891e-06	2	2213.15	-4.81869	40.5697	0	1.15887	1.13949	1.17321
cTVIGGSGFLGQHMVEQLLAR	3	Q15738	N-Term(iTRAQ8plex); C1(Carbamidomethyl)	0	1.096e-16	73.35	2.89451e-06	3	2577.36	-0.246026	43.1965	0	0.778255	0.824537	0.979621
vLNNmEIGTSLFDEEGAk	2	P00558	N-Term(iTRAQ8plex); M5(Oxidation); K18(iTRAQ8plex)	0	1.18e-10	73.35	2.3882e-06	3	2591.35	2.44395	35.4791	0	0.690077	0.772758	0.697076
gTEASSGTEAATGLEGEEk	2	Q8IY81	N-Term(iTRAQ8plex); K19(iTRAQ8plex)	0	2.583e-11	73.34	1.68e-06	2	2432.23	0.585742	19.7033	0	1.21824	1.14929	1.45492
hEVSASTQSTPASSR	1	Q01082	N-Term(iTRAQ8plex)	0	3.824e-11	73.31	1.31365e-06	3	1848.93	-1.62534	14.4526	0	1.07912	1.49245	1.0126
dVNSSSPVMLAFk	1	Q99598	N-Term(iTRAQ8plex); K13(iTRAQ8plex)	0	5.712e-08	73.29	3.13167e-06	2	2003.1	-4.71382	30.9332	0	0.986509	1.04924	0.884247
tASTSFTNIAYDLcAk	1	B3KN15	N-Term(iTRAQ8plex); C14(Carbamidomethyl); K16(iTRAQ8plex)	0	7.444e-11	73.29	2.73084e-06	2	2371.24	-0.792491	34.2052	0	0.894075	0.852758	1.16045
dVIGFNMAGLDYLk	2	Q9UNX4	N-Term(iTRAQ8plex); K14(iTRAQ8plex)	0	1.75e-09	73.28	3.40673e-06	2	2164.2	2.76086	44.0701	0	0.924416	0.944997	1.0217
iVIGYQSHADTATk	2	P06730	N-Term(iTRAQ8plex); K14(iTRAQ8plex)	0	2.515e-13	73.27	3.46404e-06	2	2112.19	1.39379	22.4273	0	0.909622	0.848018	1.23435
iIQEQDAGLDALSSIISR	1	Q9UNK0	N-Term(iTRAQ8plex)	0	2.724e-12	73.24	2.97113e-06	3	2233.23	-2.42133	47.9755	0	1.09425	1.13175	1.11014
dFIDSLGLLHEQNMAk	2	Q7L2H7	N-Term(iTRAQ8plex); K16(iTRAQ8plex)	0	2.495e-12	73.24	3.82002e-06	3	2439.31	-0.706341	35.6824	0	0.949302	1.02108	1.05989
hVDAHATLNDGVVVQVMGLLSNDNQALR	2	Q6FI03	N-Term(iTRAQ8plex)	0	1.075e-15	73.23	2.87102e-06	3	3290.74	5.62131	42.6945	0	1.2329	1.27785	0.942547
aVFQANQENLPILk	3	P05023;B7Z3V1	N-Term(iTRAQ8plex); K14(iTRAQ8plex)	0	4.786e-11	73.22	3.36598e-06	2	2193.29	0.887104	33.5131	0
gPGASGEQPEPGEAAAGGAAEEAR	3	Q9H3P7	N-Term(iTRAQ8plex)	0	6.542e-11	73.21	5.70647e-07	3	2470.17	-0.79126	18.6295	0	1.20063	0.907797	0.771076
lISGVVQSYVELGLNEDDAFAk	2	A0A0C4DGX4	N-Term(iTRAQ8plex); K22(iTRAQ8plex)	0	2.154e-14	73.21	4.26911e-06	3	2975.62	0.0289793	55.5111	0	0.859757	1.09288	0.873522
iIDTAGLSEAVGLLMcR	2	Q13049	N-Term(iTRAQ8plex); C16(Carbamidomethyl)	0	8.008e-11	73.19	2.79685e-06	3	2123.15	0.0210315	54.3812	0	1.20114	1.14194	0.739426
aEIScTDNQDGTcSVSYLPVLPGDYSILVk	1	P21333	N-Term(iTRAQ8plex); C5(Carbamidomethyl); C13(Carbamidomethyl); K30(iTRAQ8plex)	0	2.87e-12	73.19	2.08924e-06	4	3909.97	-0.322243	43.8499	0	0.509353	0.673571	0.584179
aSITPGTILIILTGR	7	Q02878	N-Term(iTRAQ8plex)	0	1.577e-09	73.16	2.43945e-06	3	1830.14	0.261081	55.6988	0	1.28542	1.15908	1.11487
nDSEQFAALLLVTk	1	Q9UBB6	N-Term(iTRAQ8plex); K14(iTRAQ8plex)	0	7.41e-11	73.16	3.38383e-06	2	2157.24	-0.676661	38.6863	0	1.0802	1.00901	1.05095
aGVLAHLEEER	2	P35579	N-Term(iTRAQ8plex)	0	1.871e-08	73.14	2.80011e-06	3	1527.84	0.695546	27.0352	0	0.997405	1.01236	0.91612
aLASLATATLESVVQER	1	E9PHH9	N-Term(iTRAQ8plex)	0	7.843e-11	73.14	4.3773e-06	3	2063.16	-0.55146	52.6359	0	1.67969	1.46858	0.967685
tYALFIGDTVLVDEDGPATVLTSVk	2	Q9Y5B9	N-Term(iTRAQ8plex); K25(iTRAQ8plex)	0	5.775e-13	73.13	3.28082e-06	3	3232.79	3.34947	51.5059	0	0.708498	0.92023	1.00037
sFLAAANEEILESIR	2	Q12830	N-Term(iTRAQ8plex)	0	3.221e-11	73.11	3.45966e-06	3	1967.08	1.45687	47.7962	0	1.03312	1.04005	1.29437
vVTLQGQIIEQSGTMTGGGSk	1	Q9NTJ3	N-Term(iTRAQ8plex); K21(iTRAQ8plex)	0	2.768e-14	73.11	3.78217e-06	3	2699.48	-0.56425	33.7579	0	0.923232	0.941924	0.817772
sTAPETAIEcTQAPAPASEDEk	2	F5GWX5	N-Term(iTRAQ8plex); C10(Carbamidomethyl); K22(iTRAQ8plex)	0	9.488e-08	73.11	1.40634e-05	2	2911.43	-5.22632	22.9733	0	0.959173	1.19217	1.09314
yMTQFADQNFSDFLFR	2	B4E206	N-Term(iTRAQ8plex)	0	2e-09	73.1	7.98339e-07	2	2334.12	0.851989	51.0141	0	0.929556	1.06741	1.20226
gTHTGVWVGVSGSETSEALSR	1	A0A0U1RQF0	N-Term(iTRAQ8plex)	0	4.37e-13	73.07	3.53359e-06	2	2421.24	1.81808	25.2896	0	1.03177	1.31099	0.892825
sVPLAATSMLITQGLISk	1	Q9NX40	N-Term(iTRAQ8plex); K18(iTRAQ8plex)	0	5.122e-12	73.06	2.36528e-06	3	2438.45	0.10701	45.6762	0	0.948554	0.944383	1.22728
gDVTAEEAAGASPAk	3	P49006	N-Term(iTRAQ8plex); K15(iTRAQ8plex)	0	4.98e-14	73.05	8.32356e-06	2	1982.06	-0.497858	18.4149	0	1.03517	1.00897	0.819384
gMSLNLEPDNVGVVVFGNDk	4	P25705	N-Term(iTRAQ8plex); K20(iTRAQ8plex)	0	7.004e-11	73.03	2.98145e-06	2	2712.44	-1.43763	40.5266	0	0.936399	0.981785	1.2127
nLDLAVLELMQSSVDNTk	4	P78527	N-Term(iTRAQ8plex); K18(iTRAQ8plex)	0	3.435e-10	73.03	4.96742e-06	4	2598.42	-1.05305	50.6404	0	0.800113	0.789153	1.02571
vNDTIQIDLETGk	7	P62701	N-Term(iTRAQ8plex); K13(iTRAQ8plex)	0	7.307e-13	73.02	3.72667e-06	2	2054.16	-0.959654	28.9222	0	0.929183	0.868572	1.02211
lATPTYGDLNHLVSATMSGVTTSLR	4	B2RBD5	N-Term(iTRAQ8plex)	0	2.629e-11	73.02	3.18787e-06	4	2909.53	0.0258819	46.2045	0	1.15991	1.2444	1.16942
lSQVSDSVSGQTVVDPk	3	O94906	N-Term(iTRAQ8plex); K17(iTRAQ8plex)	0	9.401e-07	73	3.53337e-06	2	2354.3	-0.348311	27.9691	0	0.981571	0.928108	0.948977
lLTETEDWLYEEGEDQAk	4	Q92598	N-Term(iTRAQ8plex); K18(iTRAQ8plex)	0	2.636e-10	73	1.87193e-06	3	2777.4	0.633321	50.0292	0	0.971474	0.915837	0.891662
fTPGTFTNQIQAAFR	3	C9J9K3;Q96RS2	N-Term(iTRAQ8plex)	0	5.113e-08	72.99	3.01908e-06	3	2003.07	1.89889	42.2884	0
yGGEEEDQPIYLAVk	2	Q9UMX5	N-Term(iTRAQ8plex); K15(iTRAQ8plex)	0	1.098e-11	72.98	3.19219e-06	2	2319.23	-0.708221	29.339	0	0.737288	0.71852	1.05121
gISHVIVDEIHER	3	Q08211	N-Term(iTRAQ8plex)	0	1.118e-10	72.96	3.25245e-06	2	1808	2.58359	22.9104	0	1.03795	1.00532	0.942654
iIYGGSVTGATck	7	V9HWK1	N-Term(iTRAQ8plex); C12(Carbamidomethyl); K13(iTRAQ8plex)	0	2.484e-12	72.96	3.50031e-06	2	1935.08	-1.22542	23.396	0	0.841707	0.84216	0.792059
nAIANASTLAEVER	2	P09661	N-Term(iTRAQ8plex)	0	6.551e-10	72.95	4.50715e-06	3	1762.97	4.25032	28.0585	0	0.915737	1.11879	1.11988
sSEHINEGETAMLVck	4	Q54A51;R4GMX5	N-Term(iTRAQ8plex); C15(Carbamidomethyl); K16(iTRAQ8plex)	0	3.049e-08	72.95	1.93163e-06	2	2413.23	-2.31299	23.5006	0
mAGTAFDFENMk	3	P31150	N-Term(iTRAQ8plex); K12(iTRAQ8plex)	0	9.497e-11	72.95	3.74413e-06	2	1970	-0.682282	33.488	0	0.748277	0.574856	0.806104
eVQDLAFLDVVSk	2	B3KNU0	N-Term(iTRAQ8plex); K13(iTRAQ8plex)	0	4.001e-13	72.95	3.61484e-06	2	2071.19	-0.156778	38.3869	0	0.915555	0.847959	0.94812
lFEASDPYQVHVcNLcGIMAIANTR	1	B4DHJ3	N-Term(iTRAQ8plex); C13(Carbamidomethyl); C16(Carbamidomethyl)	0	1.011e-16	72.95	1.70856e-06	3	3183.57	-1.19253	43.0556	0	0.847269	0.80732	0.910007
iLVPTQFVGAIIGk	8	Q9Y6M1;O00425	N-Term(iTRAQ8plex); K14(iTRAQ8plex)	0	8.347e-12	72.91	1.95462e-06	2	2064.3	-1.37779	51.7503	0
nLQEQTVQLQSELSR	3	P12270	N-Term(iTRAQ8plex)	0	2.351e-13	72.91	2.88589e-06	2	2077.12	1.66812	32.0243	0	0.863743	0.864089	0.924522
nLSPVVSNELLEQAFSQFGPVEk	2	A0A024RDP4	N-Term(iTRAQ8plex); K23(iTRAQ8plex)	0	1.629e-11	72.91	3.66876e-06	3	3140.7	-3.74587	49.7985	0	0.699248	0.660781	0.952157
lTLTSDESTLIEDGGAR	1	Q9NRX5	N-Term(iTRAQ8plex)	0	1.86e-13	72.9	4.0952e-06	2	2082.09	-0.538086	33.6783	0	1.1265	1.11877	1.04141
eEGGcSLASTPATTLHLLQLSGQR	1	Q12888	N-Term(iTRAQ8plex); C5(Carbamidomethyl)	0	4.09e-12	72.89	3.12024e-06	3	2830.47	2.60598	36.7211	0	1.15819	1.17407	1.15617
gVGAAATAVTQALNELLQHVk	3	Q9Y490	N-Term(iTRAQ8plex); K21(iTRAQ8plex)	0	2.026e-15	72.87	3.11657e-06	3	2699.57	-0.452134	56.1624	0	1.09387	1.05726	0.745279
lVSPGSANETSSILVESVTR	3	O75369	N-Term(iTRAQ8plex)	0	1.664e-14	72.86	3.74489e-06	2	2350.29	3.78713	36.7522	0	0.845623	1.55692	0.94701
sTAGDTHLGGEDFDNR	7	P11142;P54652	N-Term(iTRAQ8plex)	0	1.759e-13	72.84	4.88796e-07	2	1995.93	-0.216295	18.1891	0
eEAQSLEDLAGFk	2	A0A087WV66	N-Term(iTRAQ8plex); K13(iTRAQ8plex)	0	8.679e-11	72.83	3.18971e-06	2	2045.1	-2.22781	33.9421	0	0.875747	0.773374	1.11441
gTLGGLFSQILQGEDIVR	2	G3V1C3	N-Term(iTRAQ8plex)	0	4.353e-19	72.82	4.00155e-06	2	2207.24	0.940607	53.1745	0	0.890232	0.837899	0.920366
aQVVDLLQQELTAAEQR	1	Q14789	N-Term(iTRAQ8plex)	0	7.126e-11	72.82	5.51912e-06	3	2216.22	0.148947	48.663	0	1.28152	1.10051	0.953403
tQQAAQANITLQEQIEAIHk	2	Q15459	N-Term(iTRAQ8plex); K20(iTRAQ8plex)	0	2.693e-16	72.81	7.30946e-06	3	2843.58	0.193171	29.4773	0	0.861494	0.903568	1.00497
sLPIVFDEFVDMDFGTGAVk	4	P26640	N-Term(iTRAQ8plex); K20(iTRAQ8plex)	0	1.166e-08	72.79	3.60585e-06	3	2795.47	-1.7719	55.597	0	0.8259	0.706615	0.736036
sADFVVESIGSEVGSLGFAIEGPSQAk	7	O75369	N-Term(iTRAQ8plex); K27(iTRAQ8plex)	0	6.447e-08	72.79	3.71368e-06	3	3289.76	4.77904	58.8254	0	0.972201	0.82999	0.908864
gVmLAVDAVIAELk	28	P10809	N-Term(iTRAQ8plex); M3(Oxidation); K14(iTRAQ8plex)	0	1.019e-12	72.78	3.07111e-06	2	2053.22	-0.118274	55.1104	0	1.06032	0.957501	1.14519
eLALALQEALEPAVR	3	Q5RKV6	N-Term(iTRAQ8plex)	0	7.981e-09	72.77	3.61985e-06	3	1927.12	0.422648	49.4267	0	1.07078	1.21357	1.16619
cLAAALIVLTESGR	3	A0A024R5Z9	N-Term(iTRAQ8plex); C1(Carbamidomethyl)	0	4.976e-10	72.75	4.40634e-06	3	1778.01	-0.177623	50.5188	0	1.083	1.10831	1.06417
eDQFQLSLLAAMGNTQR	2	P53618	N-Term(iTRAQ8plex)	0	2.896e-10	72.73	8.94403e-06	3	2226.16	3.01173	42.4506	0	1.11155	1.27384	1.11882
kNQMDIATTLLEYGADANAVTR	1	Q12955	N-Term(iTRAQ8plex); K1(iTRAQ8plex)	0	4.697e-15	72.72	3.53614e-06	3	3003.61	1.67634	38.951	1	1.57105	1.25666	1.37118
eFNEDGALAVLQQFk	3	B2R8Z8	N-Term(iTRAQ8plex); K15(iTRAQ8plex)	0	9.965e-12	72.71	3.67824e-06	2	2317.26	-0.396021	41.8804	0	0.961974	0.875034	1.09616
iQDLLAEGTITGVIDDR	2	Q96HY6	N-Term(iTRAQ8plex)	0	1.075e-12	72.7	3.90154e-06	3	2133.17	0.898741	46.7727	0	1.07749	1.1543	0.962428
iATSLDGFDVASVQQQR	3	O60664	N-Term(iTRAQ8plex)	0	8.771e-13	72.7	2.99395e-06	2	2139.13	-0.569754	35.7255	0	1.02925	1.1015	0.822414
eLAIQIDEVLSHFTk	2	B4DVE4	N-Term(iTRAQ8plex); K15(iTRAQ8plex)	0	1.302e-09	72.7	3.72163e-06	3	2351.34	-1.30151	49.7283	0	1.08418	1.18715	1.3953
aPVNTAELTDLLIQQNHIGSVIk	3	Q9P287	N-Term(iTRAQ8plex); K23(iTRAQ8plex)	0	4.727e-09	72.68	3.15344e-06	3	3082.76	-2.51848	40.9444	0	0.756171	0.950048	1.1097
vLQATVVAVGSGSk	12	P61604;S4R3N1	N-Term(iTRAQ8plex); K14(iTRAQ8plex)	0	1.932e-12	72.67	2.56047e-06	2	1924.17	0.0465349	33.0171	0
sSGPYGGGGQYFAkPR	2	F8W6I7	N-Term(iTRAQ8plex); K14(iTRAQ8plex)	0	5.814e-12	72.66	3.21949e-06	2	2237.19	-0.514749	20.4565	0	1.01605	1.18122	1.23015
eAVcIVLSDDTcSDEk	2	P55072	N-Term(iTRAQ8plex); C4(Carbamidomethyl); C12(Carbamidomethyl); K16(iTRAQ8plex)	0	2.274e-12	72.65	1.6053e-06	3	2449.2	-1.31394	28.3789	0	0.753179	0.790893	0.871848
vLVTVIQGAVEYPDPIAQk	4	A8KA19	N-Term(iTRAQ8plex); K19(iTRAQ8plex)	0	3.092e-13	72.64	3.1445e-06	3	2648.55	0.22769	47.8581	0	1.13654	1.07715	1.03335
iVMLVNENPLLTEEAALNk	3	G3V0G5	N-Term(iTRAQ8plex); K19(iTRAQ8plex)	0	1.279e-11	72.63	3.17358e-06	3	2719.56	1.22041	50.224	0	1.13454	1.32214	0.977271
eHMGNVVEALIALTN	3	Q9NX55	N-Term(iTRAQ8plex)	0	6.022e-07	72.63	2.99621e-06	2	1915.02	-2.20004	52.8406	0	0.951684	0.934975	1.00066
aLIEVLQPLIAEHQAR	4	P23381	N-Term(iTRAQ8plex)	0	1.054e-11	72.61	3.63782e-06	3	2105.24	-0.199521	43.6151	0	1.19664	1.29243	1.05439
sLAEANNLSFPLEPLSR	2	Q8ND76	N-Term(iTRAQ8plex)	0	8.377e-13	72.59	3.59127e-06	2	2162.18	2.54039	38.9293	0	0.868014	0.844547	0.686935
iLDSVGIEADDDRLNk	3	P05387	N-Term(iTRAQ8plex); K16(iTRAQ8plex)	0	2.979e-13	72.59	4.43951e-06	2	2381.31	-0.316507	31.606	1	1.19501	1.24702	1.0804
kDPATQQAFVFGQNLR	1	B7Z5P4	N-Term(iTRAQ8plex); K1(iTRAQ8plex)	0	1.897e-09	72.59	3.9548e-06	3	2428.36	0.270607	27.7217	1	1.08524	1.25935	1.03991
lVILANNcPALR	4	P62888	N-Term(iTRAQ8plex); C8(Carbamidomethyl)	0	3.106e-08	72.58	4.04673e-06	3	1657.97	0.0138917	36.8623	0	1.02617	1.11588	1.21327
gVVQELQQAISk	4	Q9BW34;D3DWK1	N-Term(iTRAQ8plex); K12(iTRAQ8plex)	0	9.345e-12	72.57	3.56081e-06	2	1908.14	-1.00918	35.2598	0
lSScDSFTSTINELNHcLSLR	2	P07814	N-Term(iTRAQ8plex); C4(Carbamidomethyl); C17(Carbamidomethyl)	0	6.625e-13	72.56	1.90514e-06	3	2758.35	2.02923	40.8086	0	0.947795	0.991195	1.11902
eSYVETELIFALAk	10	Q00610	N-Term(iTRAQ8plex); K14(iTRAQ8plex)	0	1.287e-09	72.54	3.94209e-06	2	2221.25	-1.44476	45.3726	0	1.0202	1.11834	0.93789
sIMELMNVLELR	2	B0AZQ4	N-Term(iTRAQ8plex)	0	3.886e-08	72.53	3.61889e-06	3	1751.97	-1.49423	55.649	0	0.806264	0.794411	1.00794
aFEDDDITHVEGSVDPIR	2	Q9NTK5	N-Term(iTRAQ8plex)	0	2.085e-13	72.52	1.72125e-06	2	2319.14	0.408712	31.1393	0	1.33477	1.2657	1.10526
sNFSNSADDIk	1	P45973	N-Term(iTRAQ8plex); K11(iTRAQ8plex)	0	7.904e-12	72.52	2.68964e-06	2	1805.95	-0.253259	19.3283	0	0.668503	0.683151	0.950058
sVDVILDDDLVDk	2	B2R7C5	N-Term(iTRAQ8plex); K13(iTRAQ8plex)	0	1.202e-12	72.52	4.08063e-06	2	2054.15	0.342623	34.179	0	0.997574	0.993645	0.910537
nVLDSEDEIEELSk	4	Q9BWS9	N-Term(iTRAQ8plex); K14(iTRAQ8plex)	0	4.25e-12	72.52	4.00507e-06	2	2228.17	-1.03583	31.5151	0	0.819489	0.806867	0.92303
dVPWGVDSLITLAFQDQR	2	Q16658	N-Term(iTRAQ8plex)	0	7.333e-13	72.49	4.99665e-06	3	2364.25	-1.04747	55.2813	0	0.938164	1.08596	0.927815
vDLNEEETILIIR	3	P51532;B9EGQ8;P51531	N-Term(iTRAQ8plex)	0	2.517e-08	72.48	9.50789e-06	3	1861.06	-0.561026	39.1186	0
lMVSGSAALPLPVLEk	2	Q4G176	N-Term(iTRAQ8plex); K16(iTRAQ8plex)	0	6.137e-09	72.47	3.2304e-06	2	2233.33	-5.15714	41.8703	0	0.918546	1.00064	1.11839
fEDLLSPAEYEALQSPSEAFR	1	Q9GZS1	N-Term(iTRAQ8plex)	0	8.739e-10	72.47	1.97334e-06	3	2703.35	0.769084	48.8126	0	0.932801	0.898365	0.867114
lQFGSQPQVYNDFLDIMk	1	Q96ST3	N-Term(iTRAQ8plex); K18(iTRAQ8plex)	0	6.626e-10	72.47	4.16469e-06	3	2751.45	-4.94828	48.4006	0	0.888456	0.788296	0.913292
lSkEETVLATVQALQTASHLSQQADLR	3	B2RE46	N-Term(iTRAQ8plex); K3(iTRAQ8plex)	0	5.569e-11	72.47	3.8476e-06	3	3545.99	3.57887	41.3952	1	0.912027	1.05914	1.44574
fEVGDIMLIR	2	P00491	N-Term(iTRAQ8plex)	0	5.171e-06	72.46	2.97677e-06	3	1496.84	-1.71828	43.3615	0	1.11866	0.976965	0.919155
nLATTVTEEILEk	4	B2R7W4;Q6MZS5	N-Term(iTRAQ8plex); K13(iTRAQ8plex)	0	6.417e-07	72.45	4.12703e-06	2	2069.19	-4.33433	40.5278	0
lTSSVScALDEAAAALTR	2	Q8TEF1;H0YM23	N-Term(iTRAQ8plex); C7(Carbamidomethyl)	0	3.21e-11	72.45	2.83289e-06	3	2140.12	1.03662	52.8903	0
eVYEGEVTELTPcETENPMGGYGk	2	B5BUB1	N-Term(iTRAQ8plex); C13(Carbamidomethyl); K24(iTRAQ8plex)	0	1.86e-13	72.44	9.92086e-07	3	3297.57	-1.64605	33.9063	0	1.05477	0.982412	1.16751
lEEEEEEEVVENDEEIAFSGk	1	A0A0S2Q0B1	N-Term(iTRAQ8plex); K21(iTRAQ8plex)	0	1.482e-12	72.42	1.55514e-06	3	3061.49	3.60891	39.1042	0	1.08785	1.06862	1.18541
sADGSAPAGEGEGVTLQR	4	Q01650	N-Term(iTRAQ8plex)	0	9.928e-10	72.41	6.40714e-06	3	2006.01	1.77478	20.0652	0	0.899079	0.82646	1.00696
gNFTLPEVAEcFDEITYVELQk	13	Q00839;B4DLR3	N-Term(iTRAQ8plex); C11(Carbamidomethyl); K22(iTRAQ8plex)	0	2.47e-09	72.4	2.75923e-06	3	3210.64	-1.96284	53.758	0
mYGISLcQAILDETk	3	P04083	N-Term(iTRAQ8plex); C7(Carbamidomethyl); K15(iTRAQ8plex)	0	5.207e-16	72.39	3.84126e-06	2	2350.26	1.38211	39.9328	0	0.987582	0.97437	0.848157
fGPYYTEPVIAGLDPk	5	P49720	N-Term(iTRAQ8plex); K16(iTRAQ8plex)	0	2.059e-10	72.39	3.91624e-06	2	2375.31	0.448055	39.6408	0	1.01591	0.855503	0.927296
vVSQYSSLLSPMSVNAVMk	5	P50991	N-Term(iTRAQ8plex); K19(iTRAQ8plex)	0	7.526e-07	72.39	4.95154e-06	2	2648.48	5.25735	42.6629	0	1.05912	1.04198	1.1555
tDITYPAGFMDVISIDk	4	P62701	N-Term(iTRAQ8plex); K17(iTRAQ8plex)	0	2.559e-11	72.37	3.43601e-06	2	2494.33	-0.985276	43.4832	0	0.969745	1.05971	0.978653
hNVEVLGILSDDVETDTVAPGENLk	3	H3BR35;A8K2W7	N-Term(iTRAQ8plex); K25(iTRAQ8plex)	0	5.389e-15	72.37	4.12264e-06	3	3272.75	-0.39984	36.8273	0
aLGQNPTNAEVLk	4	P14649;F8W1R7	N-Term(iTRAQ8plex); K13(iTRAQ8plex)	0	2.754e-13	72.37	4.23273e-06	2	1963.14	-1.02303	22.2997	0
kEEENASVIDSAELQAYPALVVEk	1	P78527	N-Term(iTRAQ8plex); K1(iTRAQ8plex); K24(iTRAQ8plex)	0	5.331e-16	72.36	3.25809e-06	3	3544.95	-0.801079	32.9921	1	0.823976	0.779904	1.03352
lVGPEGFVVTEAGFGADIGMEk	6	F5H2F4	N-Term(iTRAQ8plex); K22(iTRAQ8plex)	0	4.861e-12	72.35	4.19405e-06	3	2831.52	1.55915	45.6519	0	0.873604	0.963354	0.876649
dIPVLVATDVAAR	2	Q86XP3	N-Term(iTRAQ8plex)	0	8.484e-08	72.31	4.15942e-06	3	1643.96	-0.159603	35.789	0	1.18688	1.2864	0.912447
fAIGSQVSEHSIIk	1	P33992	N-Term(iTRAQ8plex); K14(iTRAQ8plex)	0	1.808e-12	72.3	4.13663e-06	2	2124.22	-4.14168	28.3292	0	0.680009	0.860272	1.29704
eLGGESNFGDALLDAGESMk	1	Q9UQD4	N-Term(iTRAQ8plex); K20(iTRAQ8plex)	0	6.713e-09	72.3	4.5812e-06	2	2648.32	-6.70233	41.5092	0	0.842811	0.869914	0.845837
eLDSGLAESVSTLIWAAPR	1	A8K5S3	N-Term(iTRAQ8plex)	0	2.346e-12	72.29	4.10485e-06	3	2319.26	4.36414	50.6545	0	1.26673	1.2797	0.850616
hLLPTSGAAATAAAAAAAAAAVTAASTSYYGR	1	A8K9U0	N-Term(iTRAQ8plex)	0	7.017e-16	72.28	3.27134e-06	3	3209.68	-2.39201	45.2422	0	1.33833	1.09461	1.00561
aLTVPELTQQVFDAk	13	P07437	N-Term(iTRAQ8plex); K15(iTRAQ8plex)	0	5.86e-10	72.27	4.20977e-06	2	2268.31	-0.347361	41.5524	0	1.04814	1.01041	0.87734
aGESVLVHGASGGVGLAAcQIAR	6	Q08257	N-Term(iTRAQ8plex); C19(Carbamidomethyl)	0	4.823e-18	72.27	4.10304e-06	3	2484.33	-0.0665952	29.6767	0	0.8388	1.01377	1.65778
nPDQVYLVDYGLAYR	2	A8K245	N-Term(iTRAQ8plex)	0	8.732e-12	72.26	4.53742e-06	3	2090.09	-0.145347	37.5387	0	0.869242	0.953284	1.12725
vLVcGAGPIGMVTLLVAk	3	V9HW89	N-Term(iTRAQ8plex); C4(Carbamidomethyl); K18(iTRAQ8plex)	0	1.696e-10	72.26	3.02495e-06	4	2406.44	0.507676	52.0431	0	1.48075	1.39538	1.15974
qFIDSNPNQPLVILEMESGASAk	2	P49588	N-Term(iTRAQ8plex); K23(iTRAQ8plex)	0	4.94e-10	72.26	6.68282e-06	2	3096.65	-0.22215	42.106	0	1.05461	0.909984	1.04508
nIGDINQDGYPDIAVGAPYDDLGk	1	P23229	N-Term(iTRAQ8plex); K24(iTRAQ8plex)	0	1.679e-12	72.25	4.44066e-06	3	3128.59	-1.52704	36.7552	0	1.04076	1.12742	1.077
vQSLQATFGTFESILR	5	Q07065	N-Term(iTRAQ8plex)	0	3.895e-12	72.24	3.91357e-06	3	2101.16	-0.775381	55.5349	0	1.07633	0.984008	0.967466
nLPPSGAVPVTGIPPHVVk	12	Q13283;Q6FI03	N-Term(iTRAQ8plex); K19(iTRAQ8plex)	0	3.565e-09	72.23	2.66592e-06	3	2487.49	0.174388	30.3676	0
kDLEEAGGLGTEFSELPGk	2	D3DVC4	N-Term(iTRAQ8plex); K1(iTRAQ8plex); K19(iTRAQ8plex)	0	7.28e-13	72.23	4.37738e-06	3	2889.59	-2.68155	30.9059	1	0.925986	0.858861	0.995614
tLTLVDTGIGMTk	48	P08238;P07900;Q58FG1	N-Term(iTRAQ8plex); K13(iTRAQ8plex)	0	3.82e-13	72.22	3.87165e-06	2	1958.14	-0.540646	34.914	0
tLLQGSGcLAGIYLEDTk	2	Q15149	N-Term(iTRAQ8plex); C8(Carbamidomethyl); K18(iTRAQ8plex)	0	2.752e-14	72.22	5.20619e-06	2	2547.39	-0.607348	39.6391	0	1.15453	1.01594	1.19309
lSHANSAVVLSAVk	2	Q10567;H0UID5	N-Term(iTRAQ8plex); K14(iTRAQ8plex)	0	5.937e-13	72.18	3.50492e-06	2	2004.2	-1.8866	24.944	0
eSTGAQVQVAGDMLPNSTER	4	Q15365;H3BRU6;B4DLC0	N-Term(iTRAQ8plex)	0	3.413e-11	72.18	2.09751e-06	2	2394.19	-0.729612	26.9878	0
aTGATQQDANASSLLDIYSFWLNR	1	S4R341	N-Term(iTRAQ8plex)	0	1.432e-14	72.18	3.53216e-06	3	2946.49	0.988205	54.5898	0	0.903388	1.19811	1.10803
yEAAGTLVTLSSAPTAIk	2	P53618	N-Term(iTRAQ8plex); K18(iTRAQ8plex)	0	1.209e-10	72.17	3.73446e-06	2	2401.38	1.43546	35.9836	0	0.975594	0.91879	0.899478
dNTYLVELSSLLVR	4	Q96JB5	N-Term(iTRAQ8plex)	0	4.388e-09	72.16	4.33296e-06	3	1926.09	1.40146	51.8367	0	0.932412	1.00387	0.994241
fFQGSQEFLASASASAER	1	A8K9U6	N-Term(iTRAQ8plex)	0	3.466e-10	72.15	1.81947e-06	2	2237.1	-5.13818	42.1984	0	1.00313	1.25497	1.1216
nFLTQDSADLDSIEAVANEVLk	3	P07942	N-Term(iTRAQ8plex); K22(iTRAQ8plex)	0	3.778e-12	72.15	3.74865e-06	3	3000.6	0.998596	53.6597	0	1.11679	1.1858	1.28012
qEEMNSQQEEEEMETDAR	3	Q13435	N-Term(iTRAQ8plex)	0	3.103e-11	72.14	1.0997e-07	2	2517.07	-0.29326	22.937	0	0.927358	1.12323	1.11288
eQELQQTLQQEQSVLDQLR	3	Q15149	N-Term(iTRAQ8plex)	0	4.226e-15	72.14	3.43349e-06	2	2617.37	-2.6892	45.7865	0	1.1007	1.08722	1.08665
vMGIVENMSGFTcPHcTEcTSVFSR	1	Q2YS46	N-Term(iTRAQ8plex); C13(Carbamidomethyl); C16(Carbamidomethyl); C19(Carbamidomethyl)	0	5.492e-09	72.14	2.22994e-07	3	3210.42	-7.31529	45.1102	0	0.85101	1.242	1.34979
mTQNPNYYNLQGISHR	1	O75643	N-Term(iTRAQ8plex); M1(Oxidation)	0	8.212e-11	72.13	1.34717e-06	3	2256.11	-2.11499	22.6931	0	0.889444	0.914396	0.929113
iLGLGDLGVYGMGIPVGk	2	P23368	N-Term(iTRAQ8plex); K18(iTRAQ8plex)	0	1.205e-07	72.12	3.57516e-06	2	2367.39	-0.192438	49.2098	0	0.784671	0.918293	1.23291
nELMYQLEQDHDLQAILQER	4	Q08211	N-Term(iTRAQ8plex)	0	1.167e-12	72.12	2.25558e-06	2	2790.4	-2.04939	40.3795	0	1.04941	1.17685	1.09847
eSEPAPASVTALTDAR	3	Q00613	N-Term(iTRAQ8plex)	0	6.941e-14	72.1	3.11072e-06	2	1919	0.745428	26.4332	0	0.917994	1.00584	0.759141
mTVDESGQLIScSMDDTVR	2	O75083	N-Term(iTRAQ8plex); C12(Carbamidomethyl)	0	5.288e-11	72.09	6.39647e-07	2	2448.14	0.451441	34.1686	0	0.838034	0.864356	0.723
dIELVMSQANVSR	4	E9PAV3	N-Term(iTRAQ8plex)	0	1.274e-06	72.07	3.06088e-06	3	1765.94	0.592914	34.1748	0	1.11026	1.15399	1.00128
tLDQISDADNIPGLLVLk	1	Q6PGP7	N-Term(iTRAQ8plex); K18(iTRAQ8plex)	0	5.275e-09	72.07	4.07911e-06	2	2533.46	-1.93804	43.5329	0	1.04616	1.06121	0.970814
lQVELDNVTGLLSQSDSk	5	P35579	N-Term(iTRAQ8plex); K18(iTRAQ8plex)	0	2.05e-12	72.06	4.39033e-06	3	2554.42	-0.426222	46.7163	0	0.870368	0.762316	0.790004
lMDVGLIAIR	4	A8K690	N-Term(iTRAQ8plex)	0	7.333e-07	72.05	4.02309e-06	3	1404.86	1.05292	43.2166	0	1.20341	1.27824	0.920434
lSTPDVVSPFGTPFGSSVMNR	2	Q9BTX1	N-Term(iTRAQ8plex)	0	7.985e-08	72.05	5.92236e-06	2	2499.29	0.817815	41.1409	0	1.31314	1.23543	1.0982
nIIQQAIDAGEVPSYNAFVk	3	Q8WXX5	N-Term(iTRAQ8plex); K20(iTRAQ8plex)	0	9.852e-11	72.04	3.96985e-06	3	2785.54	1.33578	44.224	0	1.05378	0.978192	0.941207
gLYDGPVcEVSVTPk	2	Q16555	N-Term(iTRAQ8plex); C8(Carbamidomethyl); K15(iTRAQ8plex)	0	2.326e-12	72.04	4.36058e-06	2	2229.21	1.45162	28.34	0	1.2444	1.27367	1.04786
aYLPVNESFGFTADLR	5	P13639	N-Term(iTRAQ8plex)	0	8.078e-10	72.02	3.52655e-06	3	2104.1	1.13483	40.9449	0	1.09975	1.01782	0.947735
nLVDFLTGEEVVcHVAR	3	Q9H9J2	N-Term(iTRAQ8plex); C13(Carbamidomethyl)	0	9.31e-12	72.01	3.20104e-06	2	2262.19	0.268526	39.8474	0	0.978711	1.12888	1.18632
eTSGNLEQLLLAVVk	14	P08758	N-Term(iTRAQ8plex); K15(iTRAQ8plex)	0	5.119e-11	71.99	3.97155e-06	2	2222.32	-1.6841	51.4036	0	1.03763	0.933278	0.959085
hILGFDTGDAVLNEAAQILR	2	Q5RLJ0	N-Term(iTRAQ8plex)	0	2.452e-12	71.99	4.4838e-06	4	2457.34	-0.470914	46.2554	0	1.05638	0.899466	0.897787
sAQFEHTLLVTDTGcEILTR	1	P53582	N-Term(iTRAQ8plex); C15(Carbamidomethyl)	0	2.533e-14	71.99	3.40554e-06	2	2595.35	2.85428	33.8639	0	0.815373	0.820897	1.00331
eDQSILcTGESGAGk	3	P35579	N-Term(iTRAQ8plex); C7(Carbamidomethyl); K15(iTRAQ8plex)	0	2.385e-10	71.99	2.61502e-06	3	2160.1	-2.35862	21.4713	0	0.88046	0.749184	0.831917
qSDQINWESWLLEDSSR	1	P35658	N-Term(iTRAQ8plex)	0	1.544e-14	71.97	1.16583e-06	2	2397.15	-3.69991	44.8599	0	0.766642	0.845596	1.10629
dSIFSNLTGQLDYQGFEk	5	P40939	N-Term(iTRAQ8plex); K18(iTRAQ8plex)	0	1.22e-11	71.92	3.30984e-06	3	2670.39	-0.728088	40.463	0	1.04391	1.0653	1.3353
dFVTDADAEVLEHSGk	1	P46100	N-Term(iTRAQ8plex); K16(iTRAQ8plex)	0	1.443e-16	71.91	2.86977e-06	3	2341.21	-3.28966	30.3691	0	0.733156	0.745011	0.964799
tQPAVATAATAAEk	1	D0UU70	N-Term(iTRAQ8plex); K14(iTRAQ8plex)	0	5.337e-14	71.91	4.85059e-06	2	1938.11	-2.72971	19.3788	0	0.643197	0.68546	0.860113
aSEWVQQVSGLMDGk	4	P49588	N-Term(iTRAQ8plex); K15(iTRAQ8plex)	0	2.63e-15	71.91	3.99063e-06	2	2243.2	0.555173	42.992	0	1.04835	0.965149	0.941372
gFAFVEFSHLQDATR	1	P98175	N-Term(iTRAQ8plex)	0	1.245e-13	71.87	2.78581e-06	3	2029.05	0.660534	35.8823	0	0.946188	0.995891	1.14674
aLEHAFQLEHIMDLTR	2	Q14204	N-Term(iTRAQ8plex)	0	9.069e-11	71.87	4.41113e-06	2	2228.18	1.96683	36.785	0	1.18724	1.1711	0.927041
wcNVQSTQDEFEELTMSQk	1	D6RCP9	N-Term(iTRAQ8plex); C2(Carbamidomethyl); K19(iTRAQ8plex)	0	6.697e-09	71.86	2.61955e-06	3	2968.43	0.21007	37.5292	0	1.69726	0.913495	0.720922
gFGTDEQAIIDcLGSR	6	P50995	N-Term(iTRAQ8plex); C12(Carbamidomethyl)	0	1.594e-14	71.81	1.62486e-06	2	2043.01	-0.436304	38.9299	0	1.08155	1.06113	0.847535
aLQAAYGASAPSVTSAALR	2	H3BLU7	N-Term(iTRAQ8plex)	0	2.972e-13	71.81	5.28328e-06	3	2109.16	-0.122225	31.5063	0	1.0082	1.0497	0.807126
eFLPEGQDIGAFVAEQk	4	B4DGF1;E7EUU4	N-Term(iTRAQ8plex); K17(iTRAQ8plex)	0	1.831e-13	71.81	4.73616e-06	2	2486.34	1.62075	38.9557	0
aSAEGPLLGPEAAPSGEGAGSk	1	C9JQV0	N-Term(iTRAQ8plex); K22(iTRAQ8plex)	0	1.045e-09	71.8	4.0963e-06	2	2561.36	-1.2682	24.7428	0	0.95109	0.84986	1.17359
eVWNTYELDLVNYQNk	2	Q14204	N-Term(iTRAQ8plex); K16(iTRAQ8plex)	0	4.86e-09	71.79	3.54617e-06	3	2636.37	-5.01787	36.66	0	1.08349	1.02628	1.01071
eEASDDDMEGDEAVVR	1	O75643	N-Term(iTRAQ8plex)	0	2.852e-08	71.78	9.95615e-08	2	2070.91	-0.629532	21.7433	0	1.09918	1.05869	1.24769
kLSSSDAPAQDTGSSAAAVETDASR	1	Q7Z4S6	N-Term(iTRAQ8plex); K1(iTRAQ8plex)	0	2.405e-11	71.78	4.3807e-06	3	3030.54	-1.83176	20.6579	1	1.27163	1.08908	1.00217
eEEGPAGEAAASQPQAPTSVPGAR	1	Q9NR33	N-Term(iTRAQ8plex)	0	1.495e-14	71.77	1.88605e-06	3	2611.29	0.44602	22.0081	0	0.973322	0.750827	0.593501
yLEVVLNTLQQASQAQVDk	5	B2RBR9	N-Term(iTRAQ8plex); K19(iTRAQ8plex)	0	1.4e-10	71.76	5.00438e-06	3	2755.54	-0.219033	57.9028	0	0.972537	0.704788	0.612061
lSGSNPYTTVTPQIINSk	2	O43707	N-Term(iTRAQ8plex); K18(iTRAQ8plex)	0	1.082e-11	71.75	6.45954e-06	2	2528.42	1.04437	31.1267	0	1.1311	1.17263	1.17528
hSATTVFGANTPIVScNFDR	2	Q9NZM1	N-Term(iTRAQ8plex); C16(Carbamidomethyl)	0	9.234e-16	71.74	1.66131e-06	3	2498.24	-1.07534	28.565	0	0.883353	0.941369	1.13371
iVASTLSNPELFEEWTGNVk	2	P17174	N-Term(iTRAQ8plex); K20(iTRAQ8plex)	0	6.564e-10	71.74	4.6289e-06	3	2842.55	0.347641	48.1122	0	1.25747	1.19201	1.10411
aEAGEAGQATAEAEcHR	1	B4DRF1	N-Term(iTRAQ8plex); C15(Carbamidomethyl)	0	2.301e-13	71.7	4.96921e-07	3	2061.95	-0.648493	17.8001	0	0.825467	0.96958	0.749389
dYLDFLDDEEDQGIYQSk	2	B2R7C5	N-Term(iTRAQ8plex); K18(iTRAQ8plex)	0	8.003e-10	71.69	1.61617e-06	2	2801.37	1.99176	40.6808	0	0.909015	0.981381	0.984132
eTADTDTADQVMASFk	1	P12814	N-Term(iTRAQ8plex); K16(iTRAQ8plex)	0	7.014e-14	71.66	1.72291e-06	2	2338.16	-2.54628	31.3232	0	0.902908	0.789831	0.870966
kLTQEQVSDSQVLIR	1	Q9P0I2	N-Term(iTRAQ8plex); K1(iTRAQ8plex)	0	1.095e-08	71.65	4.40097e-06	3	2352.36	-4.34607	24.5748	1	0.920188	0.959234	0.938335
eLISNASDALEk	3	Q9BV61	N-Term(iTRAQ8plex); K12(iTRAQ8plex)	0	3.5e-12	71.63	5.39005e-06	2	1898.07	-1.98417	27.9717	0	0.931292	0.857623	1.19618
hDMAAAGFTEALTFALcSQEDIADk	1	Q9BR63	N-Term(iTRAQ8plex); C17(Carbamidomethyl); K25(iTRAQ8plex)	0	2.066e-12	71.62	3.71872e-06	3	3320.64	1.77472	46.6802	0	1.18778	1.07156	1.09119
dLQSNVEHLTEk	1	Q01813;O14943	N-Term(iTRAQ8plex); K12(iTRAQ8plex)	0	1.922e-11	71.61	5.70138e-06	2	2021.13	6.3927	24.5388	0
eESAADWALYTYEDGSDDLk	2	Q16643	N-Term(iTRAQ8plex); K20(iTRAQ8plex)	0	9.785e-10	71.61	1.61516e-06	2	2886.38	1.92181	40.3236	0	1.30348	1.11029	1.25678
dGVLTEAMMDAcVQDAVQQYR	1	Q5T9A4	N-Term(iTRAQ8plex); C12(Carbamidomethyl)	0	3.885e-13	71.6	8.40575e-07	3	2704.27	1.02282	42.6563	0	1.33411	1.45518	1.2326
iISNAScTTNcLAPLAk	7	P04406	N-Term(iTRAQ8plex); C7(Carbamidomethyl); C11(Carbamidomethyl); K17(iTRAQ8plex)	0	3.726e-15	71.6	4.8186e-06	2	2442.33	0.734417	31.4803	0	0.994947	1.03813	0.907942
qEQDEDGTEEDNSR	1	Q8TEW0	N-Term(iTRAQ8plex)	0	2.344e-08	71.57	2.05505e-07	2	1955.84	-0.000873827	14.2268	0	0.648035	0.599143	0.635471
eADESLNFEEQILEAAk	4	Q9Y490	N-Term(iTRAQ8plex); K17(iTRAQ8plex)	0	4.917e-10	71.57	5.12717e-06	2	2544.33	-0.0417711	39.2716	0	1.00768	0.928608	0.981866
dQQEAALVDMVNDGVEDLR	2	P09211	N-Term(iTRAQ8plex)	0	6.257e-12	71.56	3.05128e-06	3	2421.19	2.30414	44.8836	0	0.889221	1.21052	0.80219
aVAALLTIPEAEk	2	A8K8U1	N-Term(iTRAQ8plex); K13(iTRAQ8plex)	0	3.688e-10	71.55	4.10807e-06	2	1934.18	0.367793	41.5892	0	1.21407	1.03056	0.923597
vVLDVGSGTGILcMFAAk	7	E9PKG1	N-Term(iTRAQ8plex); C13(Carbamidomethyl); K18(iTRAQ8plex)	0	8.912e-09	71.54	5.91327e-06	4	2446.36	-1.30549	48.669	0	0.970448	1.02465	1.0532
dLPVTEAVFSALVTGHAR	4	P42704	N-Term(iTRAQ8plex)	0	4.828e-14	71.53	5.06915e-06	2	2187.21	-0.345917	43.8513	0	1.06619	1.0205	0.985757
acMLTTATAHDGDVNVISWSR	1	Q8NCK5	N-Term(iTRAQ8plex); C2(Carbamidomethyl)	0	1.594e-15	71.52	5.2852e-06	3	2609.27	-1.55171	33.7449	0	1.06452	1.14907	1.23665
qGGDVLQNEEGETTSHLMGMFYR	1	P39748	N-Term(iTRAQ8plex)	0	2.336e-16	71.52	1.16979e-06	3	2903.36	1.04717	38.8725	0	0.911034	1.0567	1.06221
qYPISLVLAPTR	2	A0A0D9SFB3	N-Term(iTRAQ8plex)	0	1.406e-08	71.51	4.12489e-06	3	1661.99	2.50303	37.4437	0	1.08975	1.04908	0.940273
sHcFVTYSTVEEAVATR	2	E7EQT4	N-Term(iTRAQ8plex); C3(Carbamidomethyl)	0	2.567e-13	71.49	2.17486e-06	2	2261.12	3.26305	29.0664	0	1.10039	1.26052	1.25103
gVLSTLIAGPVVEISHQLR	3	B3KRQ2	N-Term(iTRAQ8plex)	0	2.778e-13	71.49	4.57323e-06	3	2293.36	1.51528	47.2674	0	0.872457	1.02441	0.971962
nSAVETVEQELLFVGSETGk	3	Q9Y2R4	N-Term(iTRAQ8plex); K20(iTRAQ8plex)	0	9.694e-13	71.49	6.11656e-06	3	2745.48	1.28118	49.6228	0	0.986673	1.00828	1.13766
vQGSDSDEEVVVATTR	3	P26640	N-Term(iTRAQ8plex)	0	9.873e-09	71.48	2.33278e-06	2	1996.01	-2.00407	24.0306	0	0.771114	0.873581	0.672442
aPILIATDVASR	9	J3KTA4;Q92841	N-Term(iTRAQ8plex)	0	2.769e-07	71.46	4.52633e-06	3	1530.91	-0.635738	33.4031	0
fLPVFDIVIHR	1	Q9ULK4	N-Term(iTRAQ8plex)	0	5.879e-07	71.46	5.13008e-06	3	1659.98	-2.48615	45.4135	0	1.22427	1.58698	1.22673
lAGANPAVITcDELLLGHEk	2	P78527	N-Term(iTRAQ8plex); C11(Carbamidomethyl); K20(iTRAQ8plex)	0	9.919e-12	71.46	5.2837e-06	2	2729.52	3.15659	35.4783	0	0.804564	0.928039	1.03089
dVPFGFQTVTSDVNk	2	P36952	N-Term(iTRAQ8plex); K15(iTRAQ8plex)	0	7.74e-13	71.45	6.0156e-06	2	2262.22	-1.92819	31.4992	0	0.886478	0.84762	0.790474
aFLQAILEHEEQDEEEDEVPDDETVNQMIAR	1	B9EGQ8	N-Term(iTRAQ8plex)	0	7.972e-13	71.44	6.71138e-07	4	3946.83	-2.96161	41.7657	0	0.736558	0.68055	0.792185
sSVSGIVATVFGATGFLGR	2	Q9BTT5	N-Term(iTRAQ8plex)	0	1.07e-11	71.41	7.16626e-06	3	2130.18	-0.91733	56.5571	0	1.02297	1.06998	1.07824
gScVTQVGLLESVYEMFR	2	P78527	N-Term(iTRAQ8plex); C3(Carbamidomethyl)	0	9.859e-12	71.41	2.75737e-06	3	2379.19	-2.64465	57.0909	0	0.886059	0.940132	0.948533
aTEPPSPDAGELSLASR	3	Q8IYB8	N-Term(iTRAQ8plex)	0	1.936e-12	71.4	4.72332e-06	2	2002.04	1.13601	26.2449	0	1.28005	1.0736	0.998167
dQFPEVYVPTVFENYVADIEVDGk	3	P61586	N-Term(iTRAQ8plex); K24(iTRAQ8plex)	0	2.433e-12	71.4	4.13291e-06	3	3381.73	-0.706767	54.4734	0	0.645315	0.670377	1.03421
aALANLcIGDVITAIDGENTSNmTHLEAQNR	1	O00151	N-Term(iTRAQ8plex); C7(Carbamidomethyl); M23(Oxidation)	0	1.637e-10	71.4	4.94428e-06	3	3632.79	-2.59046	45.1802	0	0.8087	0.897394	0.897254
lASIVEQVSVLQNQGR	4	P54886	N-Term(iTRAQ8plex)	0	5.078e-11	71.39	5.27516e-06	3	2045.17	1.09065	47.3039	0	0.894191	0.972756	1.05555
yAIcSALAASALPALVMSk	9	P36578	N-Term(iTRAQ8plex); C4(Carbamidomethyl); K19(iTRAQ8plex)	0	1.874e-10	71.39	4.9702e-06	2	2545.43	-0.732549	48.5706	0	0.956067	0.956908	1.0584
kEIEVDSSPSVLEILDTAGTEQFASMR	2	Q5JQ44;Q9Y3L5	N-Term(iTRAQ8plex); K1(iTRAQ8plex)	0	6.263e-13	71.39	4.12065e-06	3	3560.85	-4.41833	44.4917	1
gILTVDELLAIR	3	B4E2S7	N-Term(iTRAQ8plex)	0	3.926e-08	71.38	5.38193e-06	3	1616.99	0.726116	48.4026	0	0.784097	0.746732	0.780454
vIHDNFGIVEGLmTTVHAITATQk	6	P04406	N-Term(iTRAQ8plex); M13(Oxidation); K24(iTRAQ8plex)	0	7.729e-13	71.37	5.08797e-06	4	3219.77	0.101131	41.7618	0	1.33628	1.41334	1.13141
dSPLLLQQISAMR	2	E7EX90	N-Term(iTRAQ8plex)	0	2.226e-08	71.36	7.03356e-06	3	1776	1.385	39.2817	0	1.05751	1.27069	1.02116
vADLTEQYNEQYGAVR	1	A8K9U0	N-Term(iTRAQ8plex)	0	2.943e-10	71.33	2.54728e-06	3	2160.09	-0.679886	32.8298	0	1.0814	1.09689	0.991297
eVEEISLLQPQVEESVLNLGk	3	O00567	N-Term(iTRAQ8plex); K21(iTRAQ8plex)	0	2.565e-10	71.33	4.75958e-06	2	2961.66	0.631339	46.9667	0	1.06837	1.05738	1.32054
tSSVSNPQDSVGSPcSR	3	B3KVL0	N-Term(iTRAQ8plex); C15(Carbamidomethyl)	0	9.529e-11	71.28	1.4634e-06	2	2068.99	-0.371958	17.6978	0	1.05865	1.15297	0.862436
eDSQYLELATLEHR	1	Q96ER9	N-Term(iTRAQ8plex)	0	3.69e-10	71.27	2.88876e-06	3	2008.03	-1.5893	28.913	0	0.922419	1.09639	1.06217
sVLNSITEEVLDHMGTFR	1	B4DYU9	N-Term(iTRAQ8plex)	0	1.845e-10	71.27	3.58669e-06	3	2352.21	-1.88317	50.2182	0	1.01474	1.29166	1.28145
wVGGPEIELIAIATGGR	7	B4DDU6	N-Term(iTRAQ8plex)	0	2.011e-10	71.26	5.66364e-06	3	2043.15	0.197162	53.9915	0	1.00998	0.994477	0.924738
vFHLPTTTFIGGQESALPLR	5	Q02218	N-Term(iTRAQ8plex)	0	5.111e-12	71.26	5.52523e-06	3	2488.39	0.666086	39.8909	0	1.32808	1.10132	1.15634
dIFSEVGPVVSFR	2	E9PID8	N-Term(iTRAQ8plex)	0	5.479e-08	71.24	4.6563e-06	3	1755.96	1.25464	41.3097	0	0.810155	0.863654	0.801646
lcDFGVSGQLIDSMANSFVGTR	2	B4DFY5;P36507	N-Term(iTRAQ8plex); C2(Carbamidomethyl)	0	1.161e-12	71.24	2.6382e-06	3	2678.34	4.86939	54.2532	0
tDScDVNDcVQQVVELLQER	2	O43252	N-Term(iTRAQ8plex); C4(Carbamidomethyl); C9(Carbamidomethyl)	0	1.825e-09	71.24	1.04476e-06	2	2711.29	-0.391038	47.3777	0	0.85795	0.912311	0.780004
aVYLGELPHDQDVVEYIMNQPNVVPR	2	A8KAK1	N-Term(iTRAQ8plex)	0	1.448e-13	71.24	4.23164e-06	3	3299.7	-1.88454	43.2825	0	0.932611	0.877919	1.17705
tFAPEEISAMVLTk	9	P11021	N-Term(iTRAQ8plex); K14(iTRAQ8plex)	0	1.938e-08	71.23	8.70502e-06	2	2145.21	1.7894	41.4285	0	0.93046	0.923344	1.138
aAYGDLSSEEEEENEPESLGVVYk	1	O15541	N-Term(iTRAQ8plex); K24(iTRAQ8plex)	0	8.882e-08	71.23	2.00769e-06	3	3252.59	0.993397	32.4421	0	0.789029	0.863141	0.861237
vVQVSAGDSHTAALTDDGR	4	C9JRH2	N-Term(iTRAQ8plex)	0	3.829e-13	71.22	5.71227e-06	2	2203.13	2.80157	21.3633	0	1.07986	0.967001	1.18098
wcQGINNLQDVWETSEGEcNVMLESR	1	Q6P2Q9	N-Term(iTRAQ8plex); C2(Carbamidomethyl); C19(Carbamidomethyl)	0	1.983e-15	71.22	4.19076e-07	3	3458.57	-0.402366	48.2666	0	1.44796	1.03804	0.883582
sNEDQSMGNWQIk	3	P02545	N-Term(iTRAQ8plex); K13(iTRAQ8plex)	0	7.103e-09	71.21	2.91002e-06	2	2145.09	1.58198	24.406	0	0.696022	0.672323	0.852073
fALGLSGGSLVSMLAR	2	O95336	N-Term(iTRAQ8plex)	0	2.261e-11	71.2	5.78415e-06	3	1883.08	1.48284	49.0852	0	1.3935	1.15888	1.04203
aVELLGDIVQNcSLEDSQIEk	5	P31930	N-Term(iTRAQ8plex); C12(Carbamidomethyl); K21(iTRAQ8plex)	0	2.275e-12	71.2	5.26074e-06	3	2968.57	-1.30761	50.9793	0	1.07193	0.957614	1.15872
dLGLPTEAYISVEEVHDDGTPTSk	3	B2RD27	N-Term(iTRAQ8plex); K24(iTRAQ8plex)	0	5.085e-14	71.17	4.80835e-06	3	3181.64	2.20021	35.4049	0	0.94273	0.9212	0.950065
aPWELLELR	1	P54577	N-Term(iTRAQ8plex)	0	1.938e-05	71.17	6.2329e-06	3	1430.83	-1.13394	44.839	0	1.32928	1.18552	1.01704
sHSTEPGLVLTLGQGDVGQLGLGENVMER	2	C9JRH2	N-Term(iTRAQ8plex)	0	2.343e-12	71.17	4.06361e-06	3	3297.7	-0.301589	38.6318	0	1.00131	1.01741	0.939796
lINQVLELQHTLEDLSAR	1	A0A0C4DGB0	N-Term(iTRAQ8plex)	0	3.171e-11	71.16	5.61948e-06	3	2396.34	-0.36258	54.0901	0	1.20781	1.33334	1.23991
eLAAQLALSQAQLEVHQGEVQR	2	Q9BQS8	N-Term(iTRAQ8plex)	0	4.741e-14	71.15	7.70047e-06	3	2722.48	0.764727	36.6794	0	0.990355	1.18529	0.937529
fNAcFESVATNIDEIYk	4	Q14683	N-Term(iTRAQ8plex); C4(Carbamidomethyl); K17(iTRAQ8plex)	0	3.744e-11	71.15	3.16537e-06	3	2629.34	-1.04333	45.2865	0	0.82386	0.755184	1.02881
vFIGNLNTLVVk	8	G3V4C1	N-Term(iTRAQ8plex); K12(iTRAQ8plex)	0	7.792e-12	71.14	2.74195e-06	2	1925.2	-3.57051	37.5349	0	1.0996	1.02159	1.19205
aLMTAVcYSAIIFETPLR	2	B4DGF1;E7EUU4	N-Term(iTRAQ8plex); C7(Carbamidomethyl)	0	9.083e-12	71.14	5.04165e-06	3	2360.27	0.409541	58.7987	0
aYGDFAWSNPLHPDIFPGLR	2	O95470	N-Term(iTRAQ8plex)	0	4.017e-15	71.14	3.80335e-06	3	2577.32	0.583008	42.1883	0	0.776539	0.738945	0.956474
sSGSPYGGGYGSGGGSGGYGSR	2	B4E3E6	N-Term(iTRAQ8plex)	0	2.239e-12	71.14	4.73015e-07	3	2215	0.79648	17.9747	0	0.948472	1.16821	1.15055
tVQSLEIDLDSMR	3	B2RA03	N-Term(iTRAQ8plex)	0	4.12e-08	71.13	3.26863e-06	3	1810.95	-1.2286	40.3874	0	2.12018	2.19945	1.91531
sDVLQPGAEVTTDDR	5	P53992	N-Term(iTRAQ8plex)	0	8.191e-09	71.12	3.16026e-06	2	1906.96	-1.22742	24.787	0	0.940918	1.08658	0.739713
tVTLPENEDELESTNR	5	B4DHJ3	N-Term(iTRAQ8plex)	0	4.295e-07	71.12	2.17896e-06	2	2151.07	-0.957422	27.0056	0	0.763704	0.821246	0.858778
kLEWPLTEVAEGVFETEAPGGYk	1	B4DX01	N-Term(iTRAQ8plex); K1(iTRAQ8plex); K23(iTRAQ8plex)	0	1.839e-11	71.11	5.03787e-06	3	3462.88	-3.602	45.3915	1	1.19402	1.02735	0.826045
lLEVSDDPQVLAVAAHDVGEYVR	1	B4E054	N-Term(iTRAQ8plex)	0	2.92e-16	71.11	5.39025e-06	3	2799.48	-1.87282	46.1964	0	2.11491	0.895602	0.874355
fFQPTEMASQDFFQR	2	O94973	N-Term(iTRAQ8plex)	0	5.623e-09	71.1	1.66893e-06	3	2183.05	-0.62078	43.0305	0	0.918153	0.959713	0.995119
aTENDIYNFFSPLNPVR	5	P31943;P52597	N-Term(iTRAQ8plex)	0	1.631e-09	71.1	3.83854e-06	3	2301.18	0.0993633	46.6678	0
vGASASDGSVcVLDLR	2	Q9BZK7	N-Term(iTRAQ8plex); C11(Carbamidomethyl)	0	6.476e-16	71.09	3.70734e-06	2	1910	-0.263134	31.2953	0	0.993833	1.24397	1.12744
nLYADIEAAWLALR	2	Q5VST6	N-Term(iTRAQ8plex)	0	8.906e-11	71.08	6.08267e-06	3	1923.07	0.973909	57.935	0	0.882704	0.840192	0.931875
lASDLLEWIR	10	P12814;O43707	N-Term(iTRAQ8plex)	0	1.452e-07	71.07	4.88517e-06	3	1519.88	0.852478	55.5842	0
vSVGAPDLSLEASEGSIk	3	Q09666	N-Term(iTRAQ8plex); K18(iTRAQ8plex)	0	1.252e-09	71.06	6.31444e-06	2	2367.32	8.65957e-05	31.8207	0	0.973574	1.01957	0.913202
gLIEIISNAAEYENIPIR	2	O75643	N-Term(iTRAQ8plex)	0	9.742e-13	71.05	5.64977e-06	3	2319.29	0.8407	51.6709	0	0.999633	0.942451	1.12485
nASTFEDVTQVSSAYQk	1	Q14247	N-Term(iTRAQ8plex); K17(iTRAQ8plex)	0	2.032e-10	71.04	5.3952e-06	3	2483.29	2.16587	27.4046	0	1.0308	0.963638	0.952342
fFPEDVSEELIQEITQR	2	P35241	N-Term(iTRAQ8plex)	0	1.018e-11	71.03	4.35056e-06	3	2384.23	-1.24909	56.3516	0	0.988948	1.17855	0.961824
vATQAVEDVLNIAk	2	Q4G0N4	N-Term(iTRAQ8plex); K14(iTRAQ8plex)	0	3.718e-11	71.03	4.81599e-06	2	2079.23	1.91096	45.9187	0	0.940737	0.825113	0.8635
sHPLDPIDTVDFER	2	A8K3A8	N-Term(iTRAQ8plex)	0	1.359e-09	71.02	6.12381e-06	3	1945	3.23736	28.1599	0	0.88454	1.01546	0.793548
iTGEAFVQFASQELAEk	8	P52597	N-Term(iTRAQ8plex); K17(iTRAQ8plex)	0	8.208e-15	70.99	6.5723e-06	2	2476.35	-3.20963	46.7568	0	0.902572	0.933873	0.985855
nAFAcFDEEATGTIQEDYLR	2	P19105	N-Term(iTRAQ8plex); C5(Carbamidomethyl)	0	5.997e-11	70.99	7.68294e-07	3	2654.24	2.17627	42.3548	0	1.0098	1.02147	0.925551
fLSQPFQVAEVFTGHmGk	1	P06576	N-Term(iTRAQ8plex); M16(Oxidation); K18(iTRAQ8plex)	0	4.04e-16	70.98	6.02885e-06	3	2647.41	-2.5713	42.4252	0	0.810457	0.892347	1.18727
dQVDIAVQELLQLk	7	P07814	N-Term(iTRAQ8plex); K14(iTRAQ8plex)	0	1.94e-12	70.98	5.15505e-06	2	2220.3	-2.22416	45.8739	0	1.34501	1.24636	0.97791
lASAFTEEQAVLYNQR	2	Q9UHB9	N-Term(iTRAQ8plex)	0	3.185e-16	70.96	8.78238e-06	2	2144.13	1.5813	40.2217	0	1.17984	1.21791	1.16219
aVANETGAFFFLINGPEIMSk	4	P55072	N-Term(iTRAQ8plex); K21(iTRAQ8plex)	0	2.446e-10	70.96	6.44148e-06	4	2864.52	-8.52678	51.3655	0	0.891444	0.959541	1.04277
lEELSLEGNPFLTVNDNLk	1	Q9UFC0	N-Term(iTRAQ8plex); K19(iTRAQ8plex)	0	5.39e-11	70.95	6.09876e-06	3	2753.53	2.79705	48.1776	0	1.06139	0.940137	1.09042
aAISSGIEDPVPTLHLTER	2	O75175	N-Term(iTRAQ8plex)	0	4.721e-12	70.94	5.51684e-06	3	2310.26	1.33179	31.8645	0	0.976644	1.06036	1.11821
lIAQAcVSIFPDSGHFNVDNIR	4	P50990	N-Term(iTRAQ8plex); C6(Carbamidomethyl)	0	1.396e-15	70.94	4.17991e-06	3	2777.44	2.76933	41.7731	0	0.812914	0.860882	1.03316
dcGATWVVLGHSER	3	V9HWK1	N-Term(iTRAQ8plex); C2(Carbamidomethyl)	0	1.53e-12	70.93	2.32887e-06	2	1890.95	4.50387	24.4937	0	1.0046	1.05134	0.872626
sVGMIAGGTGITPMLQVIR	2	A0A024R4X0	N-Term(iTRAQ8plex)	0	1.356e-14	70.9	5.85238e-06	3	2205.25	3.83133	41.4056	0	0.887318	0.989681	0.883838
dLNSDMDSILASLk	1	P40939	N-Term(iTRAQ8plex); K14(iTRAQ8plex)	0	2.766e-10	70.89	7.20199e-06	2	2130.15	-2.07575	44.165	0	1.19506	1.11627	1.40052
hLLQAPVDDAQEILHSR	3	F5H365;B4DSQ5	N-Term(iTRAQ8plex)	0	2.867e-13	70.87	7.48895e-06	3	2246.22	-1.12508	30.0549	0
lGLEALAANHQQLFTDGR	4	Q9Y2Z4	N-Term(iTRAQ8plex)	0	1.951e-14	70.87	5.61467e-06	3	2258.22	1.47116	34.4618	0	0.958278	0.946935	1.07141
fAGYVTSIAATELEDDDDDYSSSTSLLGQk	3	O75533;A0PJH5	N-Term(iTRAQ8plex); K30(iTRAQ8plex)	0	1.683e-12	70.87	2.17302e-06	3	3806.85	-1.72189	50.2625	0
lGQSVTTIPTVGFNVETVTYk	3	P62330	N-Term(iTRAQ8plex); K21(iTRAQ8plex)	0	6.289e-12	70.86	7.57595e-06	3	2862.62	3.00376	39.5907	0	0.897249	0.902661	0.889349
eAEAAMFHR	1	A0A024R5Z9	N-Term(iTRAQ8plex)	0	2.164e-07	70.83	1.7925e-06	3	1365.69	1.75253	19.8963	0	1.43812	1.73716	1.11433
tTDGSLQNTSSEGSR	2	R9WQY1	N-Term(iTRAQ8plex)	0	3.273e-09	70.83	1.54882e-06	2	1843.89	-0.104754	15.5286	0	0.804326	0.802248	0.685682
dTTALSFFHMLNGAALR	2	P42704	N-Term(iTRAQ8plex)	0	3.24e-12	70.83	8.10343e-06	2	2169.13	-6.19565	43.7163	0	0.945206	1.05927	1.64234
aEGSDVANAVLDGADcImLSGETAk	2	P14618;A0A024R5Z9	N-Term(iTRAQ8plex); C16(Carbamidomethyl); M18(Oxidation); K25(iTRAQ8plex)	0	1.098e-14	70.81	3.14513e-06	3	3118.55	-0.342255	38.0106	0
vQVALEELQDLk	6	Q14204	N-Term(iTRAQ8plex); K12(iTRAQ8plex)	0	7.861e-08	70.81	4.93346e-06	2	1993.19	5.20139	44.3538	0	0.951884	0.896414	1.02485
aVTEQGHELSNEER	4	P31946	N-Term(iTRAQ8plex)	0	2.128e-13	70.8	2.49529e-06	2	1902.95	1.23939	16.9682	0	1.065	1.08194	0.97593
sLLLAGAAEYDNFFQHLR	2	F8WA11	N-Term(iTRAQ8plex)	0	2.37e-12	70.79	4.93956e-06	3	2369.25	-1.8303	48.4509	0	1.18392	1.07688	1.03941
lVAFcPFASSQVALENANAVSEGVVHEDLR	3	O00567	N-Term(iTRAQ8plex); C5(Carbamidomethyl)	0	1.518e-08	70.78	4.14877e-06	3	3533.79	-2.52489	45.6937	0	1.51991	1.40462	1.04578
aMASINERPVIFALSNPTAQAEcTAEEAYTLTEGR	1	P23368	N-Term(iTRAQ8plex); C23(Carbamidomethyl)	0	3.022e-15	70.78	2.80345e-06	3	4116.04	1.35751	44.1226	0	0.887286	0.903482	0.985018
vLEQLTGQTPVFSk	11	Q08ES8	N-Term(iTRAQ8plex); K14(iTRAQ8plex)	0	5.682e-13	70.77	5.7622e-06	2	2155.26	-0.327266	40.2239	0	1.12406	1.03746	1.04494
gDNFETVTWLSDSEVVR	1	Q68D91	N-Term(iTRAQ8plex)	0	7.684e-15	70.77	2.43721e-06	2	2258.13	1.08288	39.2499	0	0.941602	0.968481	1.16083
tmmAcGGSIQTSVNALSADVLGR	1	Q53HV2	N-Term(iTRAQ8plex); M2(Oxidation); M3(Oxidation); C5(Carbamidomethyl)	0	6.931e-09	70.77	1.95144e-06	2	2675.32	2.39479	39.5659	0	0.975077	0.97971	0.957469
lcYVALDFENEmATAASSSSLEk	20	A8K3K1	N-Term(iTRAQ8plex); C2(Carbamidomethyl); M12(Oxidation); K23(iTRAQ8plex)	0	3.441e-09	70.75	3.96718e-06	4	3160.59	8.78481	53.2325	0	1.06506	1.01035	0.956674
vDIEGPDVNIEGPEGk	4	Q09666	N-Term(iTRAQ8plex); K16(iTRAQ8plex)	0	4.33e-10	70.7	5.85583e-06	2	2276.22	-1.02827	29.2062	0	0.978195	0.922468	1.02389
tAVETAVLLLR	7	B3KX11;Q2TU64	N-Term(iTRAQ8plex)	0	7.59e-08	70.68	3.03976e-06	3	1489.93	0.51204	41.7221	0
ePELFQTVAEGLR	1	Q9H4M9	N-Term(iTRAQ8plex)	0	2.244e-08	70.68	4.5233e-06	2	1792.97	-1.05712	41.5528	0	1.02473	1.20537	0.85657
tVLIMELINNVAk	27	P06576	N-Term(iTRAQ8plex); K13(iTRAQ8plex)	0	1.909e-13	70.66	4.76753e-06	2	2066.25	-1.47574	52.9751	0	0.89226	0.844933	1.10473
gVDEVTIVNILTNR	25	P07355	N-Term(iTRAQ8plex)	0	2.664e-10	70.65	6.16041e-06	3	1847.05	0.307669	43.6458	0	1.10735	1.04622	0.998906
lADFGVAGQLTDTQIk	2	Q8NBY1;H0Y630	N-Term(iTRAQ8plex); K16(iTRAQ8plex)	0	1.677e-12	70.64	5.73881e-06	2	2285.3	2.78148	38.3087	0
sSQTSGTNEQSSAIVSAR	2	O60763	N-Term(iTRAQ8plex)	0	1.348e-08	70.63	3.33445e-06	2	2114.06	-1.2512	17.0419	0	0.989498	1.36319	0.789701
tLHSDDEGTVLDDSR	2	B7SBB1	N-Term(iTRAQ8plex)	0	7.891e-10	70.62	1.60821e-06	2	1963.95	-1.23491	19.8495	0	0.83378	0.746648	0.758154
sQTEAVTFLANHDDSR	1	B4DEM9	N-Term(iTRAQ8plex)	0	3.522e-08	70.6	2.44741e-06	2	2095.04	1.10845	25.2263	0	0.695351	1.02538	1.06397
eSPELLELIEDLk	1	Q9NQZ2	N-Term(iTRAQ8plex); K13(iTRAQ8plex)	0	2.595e-08	70.6	5.45659e-06	2	2136.22	-0.871916	47.863	0	1.18432	0.922623	1.21738
lTFSGLLNALDGVASTEAR	3	A8JZZ8	N-Term(iTRAQ8plex)	0	1.542e-11	70.59	5.86637e-06	3	2239.22	-1.46043	55.676	0	1.44364	1.23191	1.29921
sLDDDLDGVPLDATEDSk	1	O15042	N-Term(iTRAQ8plex); K18(iTRAQ8plex)	0	1.708e-10	70.56	4.53136e-06	2	2513.28	2.12542	31.6503	0	1.01459	1.13447	1.20075
qLLAGGIAGAVSR	2	B7ZB41	N-Term(iTRAQ8plex)	0	1.108e-11	70.55	5.13211e-06	3	1516.91	-0.188808	31.1953	0	0.847385	1.10647	0.941285
aIPMLVDVLQDTR	1	K7EIV2	N-Term(iTRAQ8plex)	0	5.415e-07	70.55	6.09686e-06	3	1775.01	2.24584	50.2412	0	1.17363	1.16314	0.764669
gGPNIITLADIVk	2	E7EU96	N-Term(iTRAQ8plex); K13(iTRAQ8plex)	0	1.223e-09	70.54	4.55228e-06	2	1919.18	0.135113	38.2072	0	1.1165	0.999447	1.15166
lGANSLLDLVVFGR	1	D6RFM5	N-Term(iTRAQ8plex)	0	2.076e-09	70.53	5.75325e-06	3	1778.05	0.202239	55.3962	0	0.771669	0.767058	0.844748
vDcTQHYELcSGNQVR	3	Q86UY0	N-Term(iTRAQ8plex); C3(Carbamidomethyl); C10(Carbamidomethyl)	0	7.288e-12	70.53	1.00903e-06	2	2270.07	3.88432	20.4551	0	0.683582	0.932144	0.914424
lSAASTWLEDEGVGATTVMLk	3	Q9Y4L1	N-Term(iTRAQ8plex); K21(iTRAQ8plex)	0	2.482e-12	70.52	5.81087e-06	3	2787.52	3.78916	51.4705	0	0.979713	0.890902	1.00751
dAEDAmDAMDGAVLDGR	4	J3KP15	N-Term(iTRAQ8plex); M6(Oxidation)	0	7.086e-08	70.51	2.31192e-07	2	2071.92	-1.32608	29.8636	0	1.18806	1.43844	1.05919
aFLADPSAFVAAAPVAAATTAAPAAAAAPAk	1	A8K4Z4	N-Term(iTRAQ8plex); K31(iTRAQ8plex)	0	1.432e-10	70.51	5.08623e-06	2	3360.89	3.26645	40.8865	0	0.985766	0.901041	1.07684
lIQEQHPEEELIk	5	Q13813	N-Term(iTRAQ8plex); K13(iTRAQ8plex)	0	8.479e-07	70.5	5.48119e-06	2	2214.27	2.88003	25.8322	0	0.926504	0.949007	0.937024
sTLQTmESDIYTEVR	2	Q07065	N-Term(iTRAQ8plex); M6(Oxidation)	0	2.762e-09	70.49	2.55039e-06	2	2093.04	1.72807	29.1718	0	0.871785	0.995676	1.19605
aGATSEGVLANFFNSLLSk	1	Q9Y6G9	N-Term(iTRAQ8plex); K19(iTRAQ8plex)	0	1.51e-12	70.48	6.05714e-06	3	2534.41	0.037731	57.955	0	1.01085	0.95646	0.894488
aIAELGIYPAVDPLDSTSR	4	P06576	N-Term(iTRAQ8plex)	0	2.124e-12	70.47	6.03521e-06	2	2292.24	1.00654	42.3425	0	1.05654	1.07792	1.1034
nPVWYQALTHGLNEEQR	2	O95373	N-Term(iTRAQ8plex)	0	8.189e-11	70.46	4.35357e-06	2	2359.21	1.06582	34.8466	0	0.952728	1.04007	0.915973
sLSVLSSSTIIANPDIPEAYk	2	P27694	N-Term(iTRAQ8plex); K21(iTRAQ8plex)	0	7.447e-09	70.45	5.88275e-06	2	2813.57	-1.90193	38.7294	0	1.11948	1.15878	0.93559
nDGVLLLQALTR	3	O60763	N-Term(iTRAQ8plex)	0	1.22e-07	70.44	6.75478e-06	3	1616.97	0.998713	43.401	0	0.945399	0.905069	0.855958
lQTGFTENEVLQIFcDTcEAVAR	1	Q9BUD9	N-Term(iTRAQ8plex); C15(Carbamidomethyl); C18(Carbamidomethyl)	0	8.801e-09	70.44	2.57992e-06	3	3005.49	6.94955	53.8721	0	1.36318	1.3685	1.11571
gPSYEDLYTQNVVINMDDQEDLHR	3	Q53F88	N-Term(iTRAQ8plex)	0	1.643e-12	70.43	1.57597e-06	3	3155.49	0.606823	34.9473	0	1.03568	0.949277	0.886537
lDGLVETPTGYIESLPR	2	F8W020;F8W118	N-Term(iTRAQ8plex)	0	7.276e-10	70.41	6.23291e-06	3	2164.19	3.68097	42.5766	0
gLVYETSVLDPDEGIR	2	B4DJV2	N-Term(iTRAQ8plex)	0	4.299e-14	70.4	6.13327e-06	2	2067.1	4.6763	35.4164	0	1.09275	1.33109	1.19916
qGLLPLTFADPADYNk	3	A0A0K0K1H7;Q71UF1	N-Term(iTRAQ8plex); K16(iTRAQ8plex)	0	2.133e-13	70.4	6.51176e-06	2	2371.31	-0.105538	40.6235	0
lATDLLSLMPSLTSGEVAHcAk	3	D3DVL7	N-Term(iTRAQ8plex); C20(Carbamidomethyl); K22(iTRAQ8plex)	0	4.892e-14	70.4	6.8264e-06	3	2922.58	-3.42598	48.1056	0	0.669904	0.755479	1.13168
lALSQNQQSSGAAGPTGk	1	Q6PKC2	N-Term(iTRAQ8plex); K18(iTRAQ8plex)	0	2.101e-11	70.4	7.20033e-06	2	2323.28	-1.10809	19.9261	0	1.23568	1.2294	1.34556
gAAAAAAASGAAGGGGGGAGAGAPGGGR	2	Q68E01	N-Term(iTRAQ8plex)	0	7.816e-18	70.38	4.64066e-06	3	2257.13	0.283632	20.1463	0	1.09779	3.12581	1.87571
hLLPNSGAAATSAAMAAAAATTSSYYGR	1	Q9BQ04	N-Term(iTRAQ8plex)	0	1.106e-11	70.38	3.61449e-06	3	2986.5	-1.01028	36.6141	0	1.19531	1.48116	1.36564
aIANEcQANFISIk	2	P55072	N-Term(iTRAQ8plex); C6(Carbamidomethyl); K14(iTRAQ8plex)	0	3.393e-10	70.38	6.45477e-06	2	2187.2	-3.51497	28.1831	0	0.785023	0.823058	0.915166
eMLNSVMQELEDYSEGGPLYk	3	P49792	N-Term(iTRAQ8plex); K21(iTRAQ8plex)	0	2.709e-09	70.37	2.72286e-06	3	3040.51	0.173703	54.0899	0	0.927764	0.906671	1.16253
tIEcISLIGLAVGk	3	O00410	N-Term(iTRAQ8plex); C4(Carbamidomethyl); K14(iTRAQ8plex)	0	2.004e-09	70.35	5.72456e-06	2	2082.24	-2.18757	44.2727	0	1.09661	0.956895	0.968784
iTSEAEDLVANFFPk	4	P61289	N-Term(iTRAQ8plex); K15(iTRAQ8plex)	0	6.983e-11	70.35	6.029e-06	3	2289.26	0.066812	55.247	0	0.730312	0.682346	0.648731
icALDDNVcMAFAGLTADAR	3	Q05DH1	N-Term(iTRAQ8plex); C2(Carbamidomethyl); C9(Carbamidomethyl)	0	8.806e-12	70.34	1.68295e-06	3	2488.19	0.118391	50.8532	0	1.02994	1.2227	0.889138
sMIGSTAQQFLTFLSHR	2	O15357	N-Term(iTRAQ8plex)	0	5.174e-10	70.33	6.27464e-06	3	2228.18	2.15703	48.0437	0	1.05689	1.36584	1.0556
vADGLPLAASMQEDEQSGR	2	O75396	N-Term(iTRAQ8plex)	0	3.336e-13	70.32	2.71258e-06	3	2278.13	-0.140106	33.1561	0	0.800147	0.894159	0.823205
eTcLITFLLAGIEcPR	4	B2R5U1;B4E299	N-Term(iTRAQ8plex); C3(Carbamidomethyl); C14(Carbamidomethyl)	0	2.365e-11	70.31	1.52143e-05	3	2197.17	1.01627	58.811	0
eGISINcGLLALGNVISALGDk	2	Q7Z4S6	N-Term(iTRAQ8plex); C7(Carbamidomethyl); K22(iTRAQ8plex)	0	1.662e-10	70.3	6.24814e-06	3	2822.59	-0.956387	59.0442	0	0.960001	0.948773	1.16373
vNQELAGYTGGDVSFIk	2	Q9Y512	N-Term(iTRAQ8plex); K17(iTRAQ8plex)	0	3.717e-09	70.29	7.63759e-06	2	2406.3	-3.95843	32.7438	0	0.832665	0.849191	1.25269
vVALSMSPVDDTFISGSLDk	2	Q6UXN9	N-Term(iTRAQ8plex); K20(iTRAQ8plex)	0	8.634e-10	70.28	6.98015e-06	2	2689.46	-0.31696	43.1381	0	1.04774	1.25091	1.0692
vNPcIGGVILFHETLYQk	5	P04075	N-Term(iTRAQ8plex); C4(Carbamidomethyl); K18(iTRAQ8plex)	0	6.455e-12	70.28	6.21135e-06	3	2696.51	0.524675	35.5409	0	1.01565	1.12877	1.51496
nPEVPVNFAEFSk	1	E9PES6	N-Term(iTRAQ8plex); K13(iTRAQ8plex)	0	2.266e-08	70.28	6.78795e-06	2	2086.14	0.541318	31.5226	0	0.71174	0.662891	0.610606
vQELGLSAPLTVLPTITcGHTIEILR	1	B7Z6W5	N-Term(iTRAQ8plex); C18(Carbamidomethyl)	0	1.705e-11	70.27	5.33293e-06	3	3135.77	-1.57358	45.4793	0	1.08531	0.8854	0.900231
hTGPNSPDTANDGFVR	3	P31943;P55795	N-Term(iTRAQ8plex)	0	3.267e-11	70.26	1.88378e-06	3	1988.97	-1.53878	16.4935	0
gEPAAAAAPEAGASPVEk	4	A0A087WZH7	N-Term(iTRAQ8plex); K18(iTRAQ8plex)	0	2.782e-12	70.26	6.38601e-06	2	2231.21	0.0299943	19.9086	0	1.05819	1.24646	0.84981
gWGELEFGAGDLQGPLFGLk	2	B4DPK2	N-Term(iTRAQ8plex); K20(iTRAQ8plex)	0	2.022e-11	70.25	7.59969e-06	3	2699.46	-3.49868	50.1268	0	0.878164	0.780136	1.16426
gVGTDEAcLIEILASR	8	P50995	N-Term(iTRAQ8plex); C8(Carbamidomethyl)	0	3.272e-10	70.23	8.54051e-06	3	2008.07	0.569239	45.5866	0	0.839383	0.740412	0.793102
qELEAEYLAIFk	1	A8K885	N-Term(iTRAQ8plex); K12(iTRAQ8plex)	0	2e-08	70.23	6.53935e-06	2	2062.17	2.3266	42.7562	0	0.943175	0.985023	1.06651
aSLGSLEGEAEAEASSPk	2	Q09666	N-Term(iTRAQ8plex); K18(iTRAQ8plex)	0	2.945e-16	70.23	5.39176e-06	2	2341.23	-1.2337	28.9588	0	0.937718	0.882644	0.898463
vEEVLEEEEEEYVVEk	1	J3KS05	N-Term(iTRAQ8plex); K16(iTRAQ8plex)	0	3.974e-10	70.23	4.7089e-06	2	2589.32	-1.81959	39.495	0	0.924286	0.853142	1.10735
dASLMVTNDGATILk	2	P78371	N-Term(iTRAQ8plex); K15(iTRAQ8plex)	0	2.746e-14	70.22	7.21509e-06	2	2157.2	-0.770832	29.3214	0	0.836222	0.819075	0.903338
sAELVGTFVSPEVFLk	1	Q86Y56	N-Term(iTRAQ8plex); K16(iTRAQ8plex)	0	2.122e-08	70.21	6.37897e-06	2	2331.34	0.216869	45.4308	0	1.38019	1.41291	1.1587
eESAASGGAAYTk	2	Q9Y2W1	N-Term(iTRAQ8plex); K13(iTRAQ8plex)	0	1.662e-14	70.21	4.63059e-06	2	1849.97	-0.43161	16.551	0	0.909276	0.867471	1.05064
gIIVHTMAAVEALGAk	2	B3KN05	N-Term(iTRAQ8plex); K16(iTRAQ8plex)	0	2.462e-13	70.2	6.24565e-06	2	2189.29	-3.54226	40.9713	0	0.998177	1.06399	1.0158
dALNQATSQVESk	2	A7BI36;A1A5C5	N-Term(iTRAQ8plex); K13(iTRAQ8plex)	0	5.977e-09	70.19	5.70488e-06	2	1999.08	-4.78342	22.4341	0
vFGPTIVAHAVPNPDPVTMLQDIk	1	B2RE34	N-Term(iTRAQ8plex); K24(iTRAQ8plex)	0	2.152e-10	70.18	6.11138e-06	3	3167.78	2.17821	42.0319	0	1.03633	1.13332	1.51173
gQVSTATFLEScGVADLITTcYGGR	1	Q8N335	N-Term(iTRAQ8plex); C12(Carbamidomethyl); C21(Carbamidomethyl)	0	7.75e-15	70.15	1.16264e-05	3	2967.45	-0.600958	44.613	0	0.860555	1.17835	0.837299
hITTISDETSEQVTR	2	B2R8X4	N-Term(iTRAQ8plex)	0	4.836e-10	70.14	5.34489e-06	3	2021.04	-5.09343	20.2704	0	0.755018	0.897345	0.930905
vLPVGDEVVGIVGYTSk	2	B2RBH2	N-Term(iTRAQ8plex); K17(iTRAQ8plex)	0	2.918e-11	70.13	5.86673e-06	2	2340.36	0.5394	40.2624	0	0.641046	0.707078	0.691004
amLSGPGQFAENETNEVNFR	2	E5RHG8	N-Term(iTRAQ8plex); M2(Oxidation)	0	9.179e-08	70.13	1.82456e-06	2	2531.23	4.44408	32.0822	0	1.02691	1.06451	0.865963
sSATVTGEPPSYSSGSDSSk	1	P35658	N-Term(iTRAQ8plex); K20(iTRAQ8plex)	0	1.186e-11	70.12	3.16629e-06	3	2539.27	2.05759	18.0386	0	0.701354	0.772772	0.816045
dAQDAEAAMDGAELDGR	2	Q9BRL6	N-Term(iTRAQ8plex)	0	2.861e-10	70.1	5.17936e-07	2	2038.93	2.27082	28.2334	0	0.939069	1.1375	0.957455
nLTALGLNLVASGGTAk	4	P31939	N-Term(iTRAQ8plex); K17(iTRAQ8plex)	0	4.395e-15	70.1	4.95948e-06	2	2208.32	-0.250558	38.9736	0	0.942177	0.924161	0.974278
sETSGSFEDALLAIVk	4	P09525	N-Term(iTRAQ8plex); K16(iTRAQ8plex)	0	2.83e-11	70.1	6.37159e-06	2	2275.26	-3.11333	47.7376	0	1.25421	1.15513	1.00299
vISGVLQLGNIVFk	14	P35579	N-Term(iTRAQ8plex); K14(iTRAQ8plex)	0	5.392e-11	70.09	3.05601e-06	2	2095.31	0.646966	55.5961	0	0.958054	0.818203	0.790717
sPGALETPSAAGSQGNTASQGk	1	A0A024R152	N-Term(iTRAQ8plex); K22(iTRAQ8plex)	0	3.466e-08	70.09	5.27945e-06	3	2624.37	-1.57383	19.3607	0	0.613871	0.634909	0.689042
iINEPTAAAIAYGLDk	13	P34931;P11021;P11142;P54652;E9PI65	N-Term(iTRAQ8plex); K16(iTRAQ8plex)	0	7.295e-07	70.08	7.17658e-06	2	2268.3	-2.28473	36.5499	0
vPDNYGDEIAIELR	1	A0A024R7L5	N-Term(iTRAQ8plex)	0	1.81e-08	70.07	4.22633e-06	2	1908	-1.03769	35.6916	0	1.0054	1.03866	1.00136
eLTLQDVELLk	2	Q13049	N-Term(iTRAQ8plex); K11(iTRAQ8plex)	0	7.028e-08	70.07	6.49447e-06	2	1909.14	-1.33606	36.2652	0	1.02331	1.01466	0.930285
eSEITDEDIDGILER	1	B4DZC0	N-Term(iTRAQ8plex)	0	8.042e-10	70.05	4.37929e-06	3	2038.01	0.0315875	35.9369	0	0.911705	1.01817	1.01214
aASDIAMTELPPTHPIR	6	P62258	N-Term(iTRAQ8plex)	0	8.298e-13	70.05	6.58376e-06	3	2124.14	-0.316102	29.6025	0	0.988799	1.05657	0.973656
vNPTVFFDIAVDGEPLGR	8	A8K486	N-Term(iTRAQ8plex)	0	6.782e-12	70.04	5.86077e-06	3	2250.21	0.88497	49.9319	0	1.20518	1.28164	1.00204
iAVALEIGADLPSNHVIDR	2	O14744	N-Term(iTRAQ8plex)	0	5.224e-15	70.04	7.52041e-06	3	2307.3	0.492713	42.1466	0	0.700348	0.974194	1.29736
aLDTMNFDVIk	5	B1ANR0;A0A087WTT1	N-Term(iTRAQ8plex); K11(iTRAQ8plex)	0	6.261e-10	70.04	7.3272e-06	2	1875.04	-3.41552	34.2908	0
eEVVLLTHGDSVDk	2	P49915	N-Term(iTRAQ8plex); K14(iTRAQ8plex)	0	2.171e-10	70.03	6.93692e-06	2	2149.19	-1.60374	26.4477	0	0.87684	0.795649	0.899149
lEELILEDTSLSPEER	2	A8K8X0	N-Term(iTRAQ8plex)	0	5.372e-11	70.03	5.97856e-06	2	2177.15	2.05808	47.807	0	1.312	1.62415	0.931353
gDQENVHPDVMLVQPR	2	B2RBR9	N-Term(iTRAQ8plex)	0	2.104e-13	70.02	4.26531e-06	2	2138.1	1.97202	23.597	0	0.959351	1.01183	1.02552
aSGQAFELILSPR	6	B5BU83	N-Term(iTRAQ8plex)	0	9.441e-09	69.99	7.29678e-06	3	1692.96	0.565624	37.9319	0	0.770752	0.806984	0.668174
sANLVAATLGAILNR	4	B4DG62	N-Term(iTRAQ8plex)	0	7.271e-11	69.99	5.91861e-06	3	1788.07	0.959694	55.0614	0	1.26487	1.10843	1.16334
qIALAVLSTELAVR	2	Q53SY7	N-Term(iTRAQ8plex)	0	1.139e-10	69.99	6.39972e-06	3	1788.09	0.104358	46.8739	0	1.26464	1.08204	0.997812
sQVFSTAADGQTQVEIk	6	B7Z4V2	N-Term(iTRAQ8plex); K17(iTRAQ8plex)	0	7.245e-08	69.99	7.42207e-06	2	2417.32	1.11043	27.246	0	1.14838	1.03352	1.22291
nQDATVYVGGLDEk	2	Q15427	N-Term(iTRAQ8plex); K14(iTRAQ8plex)	0	9.645e-12	69.99	6.58515e-06	2	2117.14	2.34469	23.8266	0	0.963531	0.911965	1.20658
eELQLLQEQGSYVGEVVR	4	P62195	N-Term(iTRAQ8plex)	0	2.616e-11	69.98	6.2688e-06	2	2380.27	-0.0253837	38.7842	0	1.099	0.982661	0.953859
gYAFVEFESEDVAk	2	Q9BYG3	N-Term(iTRAQ8plex); K14(iTRAQ8plex)	0	3.301e-09	69.98	5.53041e-06	2	2199.15	1.37435	34.1891	0	0.78604	0.759649	1.31136
eSVQQAIASGITAQQIIHFLR	1	Q53HH3	N-Term(iTRAQ8plex)	0	3.768e-15	69.97	6.47961e-06	3	2614.46	0.410988	44.9465	0	1.01657	1.00898	1.09428
tAVQYIESSDSEEIETSELPQk	1	Q59GQ7	N-Term(iTRAQ8plex); K22(iTRAQ8plex)	0	7.622e-12	69.96	1.0905e-05	3	3091.58	0.360133	33.7276	0	1.00396	0.990446	0.691143
vLEVGALQAVYELER	1	O95602	N-Term(iTRAQ8plex)	0	2.521e-09	69.94	7.27988e-06	3	1993.13	3.19987	49.6854	0	1.56656	1.60602	1.18596
gFGFVTFENIDDAk	3	Q14011	N-Term(iTRAQ8plex); K14(iTRAQ8plex)	0	1.138e-10	69.94	1.47828e-05	2	2168.14	-3.36252	38.4988	0	0.521116	0.522427	0.934085
lSVLDLVVALAPcADEAAISk	2	B3KMR5	N-Term(iTRAQ8plex); C13(Carbamidomethyl); K21(iTRAQ8plex)	0	2.487e-12	69.93	6.87492e-06	2	2763.58	0.860111	57.9584	0	0.921063	0.77388	1.05634
nFAADHFNQEILPVFLNANR	3	A8K4A8	N-Term(iTRAQ8plex)	0	3.777e-12	69.92	5.46474e-06	2	2634.37	-1.20737	39.5225	0	0.824228	0.914163	0.996767
nVSDYTPLSLAASGGYVNIIk	2	Q8TEF1;H0YM23	N-Term(iTRAQ8plex); K21(iTRAQ8plex)	0	1.469e-10	69.92	6.80419e-06	3	2790.54	-1.96221	42.6018	0
gPSGcVESLEVTcR	2	A8K3A8	N-Term(iTRAQ8plex); C5(Carbamidomethyl); C13(Carbamidomethyl)	0	1.563e-11	69.91	1.39358e-06	2	1854.89	-3.47271	24.7392	0	0.769084	1.06331	0.693313
dFIATLEAEAFDDVVGETVGk	4	E7EVA0	N-Term(iTRAQ8plex); K21(iTRAQ8plex)	0	3.168e-12	69.91	6.0848e-06	3	2834.48	-4.47244	59.4407	0	1.02765	1.09401	1.03256
qIIQQNPSLLPALLQQIGR	2	P54727	N-Term(iTRAQ8plex)	0	2.04e-13	69.9	6.3086e-06	2	2434.44	-1.77618	47.2027	0	1.01212	0.876514	0.693515
aLQSGQcAGAALDVFTEEPPR	1	O43175	N-Term(iTRAQ8plex); C7(Carbamidomethyl)	0	7.989e-14	69.9	3.89875e-06	3	2521.27	0.302011	35.9323	0	0.772307	0.872952	0.506034
nLPIMSTASVEIDDALYSR	1	A0AVT1	N-Term(iTRAQ8plex)	0	1.99e-12	69.87	5.595e-06	3	2399.26	8.15088	45.998	0	1.16054	1.19702	0.942134
iFTSIGEDYDER	4	P35232;Q6PUJ7	N-Term(iTRAQ8plex)	0	1.002e-07	69.86	1.72988e-06	3	1748.86	-0.108262	37.3054	0
aEAAASALADADADLEER	1	O43633	N-Term(iTRAQ8plex)	0	1.887e-12	69.83	2.32422e-06	2	2093.03	-1.17811	39.5245	0	0.997367	0.973404	0.853913
hPVTGQFLYQDSNWASk	3	P02786;A8K6Q8	N-Term(iTRAQ8plex); K17(iTRAQ8plex)	0	2.976e-12	69.82	7.48384e-06	2	2586.36	0.23421	27.5713	0
eIGLLSEEVELYGETk	6	F5H2F4	N-Term(iTRAQ8plex); K16(iTRAQ8plex)	0	8.858e-15	69.8	8.03671e-06	2	2417.33	0.502803	44.9193	0	0.924131	0.882623	0.898271
iQIVGLTELQSLAVGPR	2	Q9BT22	N-Term(iTRAQ8plex)	0	9.511e-12	69.79	6.48617e-06	3	2098.25	0.0324399	48.3427	0	1.32247	1.34905	1.2303
mLPTIIADNAGYDSADLVAQLR	2	P78371	N-Term(iTRAQ8plex); M1(Oxidation)	0	1.987e-11	69.78	6.97977e-06	3	2667.4	0.878621	45.4904	0	1.11536	1.11666	0.942539
eGLISQDGSSLEALLR	2	Q92785	N-Term(iTRAQ8plex)	0	1.169e-10	69.74	8.0795e-06	3	1992.09	1.09022	42.7439	0	0.818001	1.0402	0.958193
mAEDEAETIGNLIEEcGGLEk	2	O00629	N-Term(iTRAQ8plex); C16(Carbamidomethyl); K21(iTRAQ8plex)	0	1.187e-11	69.74	3.45582e-06	3	2916.45	3.93714	47.3942	0	1.02447	1.18978	0.902027
gIIWGEDTLmEYLENPk	5	C9JFR7	N-Term(iTRAQ8plex); M10(Oxidation); K17(iTRAQ8plex)	0	7.123e-10	69.74	6.78423e-06	3	2632.38	-1.04183	49.036	0	1.15258	0.88629	1.10473
fFVGPEDTEINPGNYR	2	O43314	N-Term(iTRAQ8plex)	0	1.023e-07	69.73	8.80046e-06	2	2159.08	2.23894	36.9817	0	0.993696	1.04795	0.986724
eAEAAIYHLQLFEELR	7	P14618	N-Term(iTRAQ8plex)	0	2.131e-11	69.73	8.99733e-06	3	2236.19	0.669464	41.9174	0	1.13464	1.13212	0.985613
gEASEDLcEMALDPELLLLR	2	B3KTJ9	N-Term(iTRAQ8plex); C8(Carbamidomethyl)	0	2.298e-12	69.73	6.40082e-06	3	2578.3	-1.17729	52.2386	0	0.862455	0.88005	0.959423
gMGGAFVLVLYDEIk	52	P05141;A8K787;P12236	N-Term(iTRAQ8plex); K15(iTRAQ8plex)	0	7.172e-09	69.71	7.44597e-06	2	2220.25	-0.87713	49.0976	0
dADADAGGGADGGDGR	1	Q14657	N-Term(iTRAQ8plex)	0	6.468e-13	69.71	2.29847e-07	2	1680.74	0.728922	14.4159	0	0.719471	0.769513	0.667586
mGVITVSGLAGLVSAR	1	A0A087WYF7	N-Term(iTRAQ8plex); M1(Oxidation)	0	1.533e-10	69.69	8.77449e-06	3	1851.07	0.958251	40.8185	0	1.29355	1.89562	0.995895
iITLEEGDIILTGTPk	1	Q6P587	N-Term(iTRAQ8plex); K16(iTRAQ8plex)	0	5.07e-11	69.68	5.8775e-06	3	2321.38	-1.40771	43.0025	0	1.04011	1.01131	1.1834
dSLVDIIGIck	2	P27694	N-Term(iTRAQ8plex); C10(Carbamidomethyl); K11(iTRAQ8plex)	0	8.337e-11	69.68	7.79361e-06	2	1841.07	0.224158	36.0304	0	0.920572	0.867268	0.903801
sYELPDGQVITIGNER	21	A8K3K1;Q562R1;Q9BYX7;Q8WVW5;Q13707;A5A3E0	N-Term(iTRAQ8plex)	0	3.842e-11	69.67	6.63552e-06	2	2095.1	-0.530904	35.4924	0
hFIEQGINVcLcQSYAk	4	B3KUZ8	N-Term(iTRAQ8plex); C10(Carbamidomethyl); C12(Carbamidomethyl); K17(iTRAQ8plex)	0	1.601e-13	69.67	5.37855e-06	3	2675.38	-2.23231	29.3932	0	0.880172	0.93313	1.03912
vEISPEQLSAASTEAER	2	A0A0A0MS96	N-Term(iTRAQ8plex)	0	2.561e-11	69.66	5.17466e-06	2	2121.1	1.00882	30.4691	0	1.06971	1.12588	0.902351
rFDEILEASDGIMVAR	12	P14618;A0A024R5Z9	N-Term(iTRAQ8plex)	0	1.167e-11	69.66	7.73225e-06	3	2126.12	1.27677	37.4496	1
qTVADQVLVGSYcVFSNQGGLVHPk	2	P56537	N-Term(iTRAQ8plex); C13(Carbamidomethyl); K25(iTRAQ8plex)	0	1.307e-11	69.66	7.21316e-06	3	3311.77	0.209517	38.8947	0	0.906388	1.09687	1.08379
aLAAAGYDVEk	12	P10412;P16403;P16402	N-Term(iTRAQ8plex); K11(iTRAQ8plex)	0	4.858e-10	69.64	8.45782e-06	2	1715.97	-3.29211	24.5551	0
tEFDVAVDELSLNPGk	2	E9PB90	N-Term(iTRAQ8plex); K16(iTRAQ8plex)	0	1.609e-10	69.63	7.1216e-06	2	2342.28	2.20417	39.1504	0	0.940288	0.968439	1.10544
tcFVDcLIEQTHPEIR	3	Q15029	N-Term(iTRAQ8plex); C2(Carbamidomethyl); C6(Carbamidomethyl)	0	6.459e-11	69.62	2.37388e-06	3	2322.15	0.731485	39.3885	0	0.95432	1.01877	0.87527
sAAEMYGSSFDLDYDFQR	9	G3V4C1	N-Term(iTRAQ8plex)	0	4.794e-11	69.61	6.67313e-07	3	2406.08	-0.98329	38.3535	0	1.10133	1.14602	1.20726
nLVELAELELk	2	A8K885	N-Term(iTRAQ8plex); K11(iTRAQ8plex)	0	2.752e-10	69.61	1.23234e-05	2	1879.13	-1.25947	42.2761	0	1.11935	1.06581	1.0184
nASILLEELDLEk	2	H0YM23	N-Term(iTRAQ8plex); K13(iTRAQ8plex)	0	2.499e-11	69.61	2.00577e-05	2	2095.22	3.27679	40.4969	0	0.928144	0.804833	0.91623
lGNTISSLFGGGTTPDAk	3	Q9Y4L1	N-Term(iTRAQ8plex); K18(iTRAQ8plex)	0	5.394e-12	69.58	8.19545e-06	3	2344.3	3.12335	38.9303	0	0.642465	0.723768	1.03754
eLIQTSALNFLTPLR	2	Q9Y371	N-Term(iTRAQ8plex)	0	1.767e-09	69.56	7.55271e-06	3	2020.17	-1.84728	46.8771	0	1.12481	1.30656	0.937356
nMLLVMDTAEIFHSADAR	2	Q92538	N-Term(iTRAQ8plex)	0	2.439e-12	69.56	3.58546e-06	3	2338.18	-0.639886	43.7253	0	1.15994	1.08637	1.02656
eISFAYEVLSNPEk	2	O60884	N-Term(iTRAQ8plex); K14(iTRAQ8plex)	0	1.712e-11	69.55	7.50357e-06	2	2234.21	-1.70853	38.4239	0	0.981915	0.948062	1.07036
aITIASQTNcPLYVTk	2	Q14195;Q6DEN2	N-Term(iTRAQ8plex); C10(Carbamidomethyl); K16(iTRAQ8plex)	0	2.858e-10	69.55	1.78633e-05	2	2388.33	-5.98122	30.6822	0
eVTDMNLNVINEGGIDk	1	A0A024R872	N-Term(iTRAQ8plex); K17(iTRAQ8plex)	0	5.41e-11	69.55	1.46522e-05	2	2469.31	0.881622	33.0478	0	0.968517	0.898378	0.858963
yEESNLGLLESSVGDSR	2	Q86TU7	N-Term(iTRAQ8plex)	0	4.425e-08	69.54	8.83271e-06	2	2159.07	-3.87213	34.4591	0	0.629346	0.698153	0.787237
aPEAWDYGQGFVNEEMIR	2	A0A024R4X0	N-Term(iTRAQ8plex)	0	2.364e-10	69.54	1.45081e-06	3	2416.15	-0.659332	40.2315	0	0.735951	0.817258	0.852361
vEGDTcSLNEFTITGSTYAPIGEVHk	2	P16615	N-Term(iTRAQ8plex); C6(Carbamidomethyl); K26(iTRAQ8plex)	0	1.245e-13	69.52	4.72992e-06	3	3433.74	-1.51396	35.1384	0	1.33628	1.20927	1.13783
eGILNDDIYcPPETAVLLASYAVQSk	7	P26038	N-Term(iTRAQ8plex); C10(Carbamidomethyl); K26(iTRAQ8plex)	0	6.128e-13	69.52	7.34896e-06	2	3474.83	-0.161936	50.0326	0	0.72064	0.680782	0.662629
vAGTGEGGLEEMVEELNSGk	2	Q9UJU6;B4DDD6	N-Term(iTRAQ8plex); K20(iTRAQ8plex)	0	8.457e-10	69.52	1.07051e-05	2	2614.35	-0.822337	43.4984	0
aIWNVINWENVTER	3	Q7Z7M4	N-Term(iTRAQ8plex)	0	3.634e-11	69.51	9.62157e-06	2	2048.09	2.13894	46.5596	0	0.858719	0.84671	0.963829
gITNLcVIGGDGSLTGADTFR	1	P08237	N-Term(iTRAQ8plex); C6(Carbamidomethyl)	0	9.449e-12	69.51	8.87155e-06	3	2428.25	2.29336	37.0321	0	0.951577	1.61748	0.938766
gAGIGGLGITVEGPSESk	3	O75369	N-Term(iTRAQ8plex); K18(iTRAQ8plex)	0	3.109e-10	69.51	8.65885e-06	2	2237.25	-4.1459	30.3157	0	0.974769	0.953581	0.972552
tNIVTASVDAINFHDk	2	O00154	N-Term(iTRAQ8plex); K16(iTRAQ8plex)	0	8.57e-10	69.5	8.08975e-06	2	2353.3	-0.338666	34.4384	0	0.853193	1.00522	1.05599
vHTVMTLEQQDmVcYTAQTLVR	3	B4DY09	N-Term(iTRAQ8plex); M12(Oxidation); C14(Carbamidomethyl)	0	1.87e-10	69.5	4.43758e-06	3	2943.49	8.74412	34.4671	0	1.01651	0.915142	0.971181
eVQETTVTEGAAk	3	B4DHS5	N-Term(iTRAQ8plex); K13(iTRAQ8plex)	0	3.814e-12	69.5	1.19551e-05	2	1971.08	-0.311927	18.4672	0	0.867043	0.9931	0.859132
lLAEMDSQFDSTTGFLGk	3	O15155	N-Term(iTRAQ8plex); K18(iTRAQ8plex)	0	2.513e-10	69.5	9.36885e-06	3	2568.35	1.01722	49.7925	0	0.882777	0.797977	1.03954
nADMSEEMQQDSVEcATQALEk	2	P63167	N-Term(iTRAQ8plex); C15(Carbamidomethyl); K22(iTRAQ8plex)	0	5.015e-13	69.49	1.2933e-06	2	3122.45	-0.574358	33.7039	0	1.05802	1.06591	1.0058
aEGSSTASSGSQLAEGk	1	Q9NZB2	N-Term(iTRAQ8plex); K17(iTRAQ8plex)	0	2.576e-13	69.49	1.17409e-05	2	2175.14	1.49411	16.8581	0	0.737145	0.781807	0.796877
vDVEDLGVDFLTIVGHk	1	B4DDP9	N-Term(iTRAQ8plex); K17(iTRAQ8plex)	0	1.104e-11	69.48	8.11019e-06	3	2464.38	-2.96352	48.6724	0	1.13253	1.1724	1.13062
dENQSINHQmAQEDAQR	2	B4DT77	N-Term(iTRAQ8plex); M10(Oxidation)	0	7.789e-09	69.47	7.7391e-07	2	2334.07	1.31545	14.3955	0	0.796302	1.03311	1.19021
fGGNPGGFGNQGGFGNSR	1	A0A0A0N0L3	N-Term(iTRAQ8plex)	0	7.397e-14	69.46	2.15156e-06	2	2030.97	-1.84008	25.7089	0	0.757061	0.833484	1.1007
lLQAGEENQVLELLIHR	1	Q5T911	N-Term(iTRAQ8plex)	0	4.999e-12	69.45	9.12549e-06	3	2279.3	-2.90384	44.5432	0	0.936749	1.00662	0.853177
nLNDSSLFVSAEEFGHLLDENMGSk	2	Q03701	N-Term(iTRAQ8plex); K25(iTRAQ8plex)	0	8.799e-12	69.45	5.13025e-06	4	3361.67	-2.51303	48.3533	0	0.871084	0.992882	1.4006
qLNYVQLEIDIk	2	Q12792	N-Term(iTRAQ8plex); K12(iTRAQ8plex)	0	2.452e-09	69.45	7.19029e-06	2	2084.22	0.725714	35.2758	0	1.2312	1.25772	1.12601
aSNTAEVFFDGVR	3	P49748;B3KPX1	N-Term(iTRAQ8plex)	0	5.484e-07	69.43	4.03648e-06	3	1716.89	-0.0372331	33.5147	0
lDGMGcLEFDEER	1	A8K719	N-Term(iTRAQ8plex); C6(Carbamidomethyl)	0	4.681e-12	69.43	7.24059e-07	2	1874.85	-2.70165	34.8205	0	0.955451	0.976608	0.889885
vNQIGSVTESLQAck	22	P06733	N-Term(iTRAQ8plex); C14(Carbamidomethyl); K15(iTRAQ8plex)	0	6.764e-15	69.43	1.10661e-05	2	2242.23	-0.52656	28.4717	0	0.917404	0.878322	0.863467
kTQEQLALEMAELTAR	4	P26038	N-Term(iTRAQ8plex); K1(iTRAQ8plex)	0	2.467e-12	69.43	8.02166e-06	2	2440.37	0.66046	33.4836	1	0.754109	0.766068	0.759046
kVPGVTAIELDEDTGTFR	3	A0A0F7KYT8	N-Term(iTRAQ8plex); K1(iTRAQ8plex)	0	1.324e-08	69.43	8.51767e-06	3	2556.4	-4.06793	30.2775	1	0.953554	0.959253	1.03242
aAAVSLENVLLDVk	1	Q96PY5;Q6ZN96	N-Term(iTRAQ8plex); K14(iTRAQ8plex)	0	9.343e-08	69.43	6.05473e-06	2	2050.25	6.18852	45.7371	0
eFADSLGIPFLETSAk	2	P62820;Q9H0U4	N-Term(iTRAQ8plex); K16(iTRAQ8plex)	0	3.785e-12	69.43	8.91105e-06	2	2333.29	0.631406	45.0843	0
sELHIENLNmEADPGQYR	3	Q54A51	N-Term(iTRAQ8plex); M10(Oxidation)	0	4.236e-12	69.42	3.99436e-06	3	2436.18	1.54291	25.3106	0	0.709143	0.966362	1.06169
aMADALLER	2	A0A024RB99	N-Term(iTRAQ8plex)	0	1.213e-05	69.42	5.90868e-06	3	1293.71	0.0232199	29.2392	0	0.997291	1.08782	1.14418
tMLELLNQLDGFEATk	6	P62195	N-Term(iTRAQ8plex); K16(iTRAQ8plex)	0	2.438e-08	69.42	7.26299e-06	2	2431.32	-5.66932	52.7698	0	0.993785	1.03596	0.968661
dGTVTAGNASGVADGAGAVIIASEDAVk	1	A0A0B4J2A4	N-Term(iTRAQ8plex); K28(iTRAQ8plex)	0	2.276e-13	69.41	7.49738e-06	3	3124.66	1.82238	37.6311	0	0.992966	1.08138	1.11585
aAIVHNVDSDDLISMGSNDIEVLk	1	O43567	N-Term(iTRAQ8plex); K24(iTRAQ8plex)	0	8.3e-11	69.4	7.04392e-06	3	3163.68	2.27574	37.3609	0	1.03039	1.00918	1.08334
eSEAVEWQQk	2	P26038	N-Term(iTRAQ8plex); K10(iTRAQ8plex)	0	1.485e-09	69.4	5.83836e-06	2	1841.99	0.274781	20.6296	0	0.819007	0.758183	0.759881
tTITTTTTSSSGLGSPMIVGSPR	1	C9JJV6	N-Term(iTRAQ8plex)	0	5.79e-10	69.39	7.09468e-06	2	2556.34	-2.72989	29.7315	0	0.970516	1.14173	1.18277
vSEQGLIEILk	2	O14737	N-Term(iTRAQ8plex); K11(iTRAQ8plex)	0	2.206e-09	69.39	6.91631e-06	2	1837.12	-1.58134	36.9526	0	0.818301	0.764824	1.04245
eLGAFGLQVPSELGGVGLcNTQYAR	1	P49748	N-Term(iTRAQ8plex); C19(Carbamidomethyl)	0	1.161e-11	69.37	7.34709e-06	2	2940.52	1.95701	43.8205	0	0.950497	1.08559	1.02336
aLAESWNAAFLESSAk	1	A8K005	N-Term(iTRAQ8plex); K16(iTRAQ8plex)	0	2.79e-11	69.37	7.07541e-06	2	2303.25	-1.76556	37.0303	0	0.779613	0.66736	0.679283
eAGEGGEAEAPAAEGGk	3	A0A087WZH7	N-Term(iTRAQ8plex); K17(iTRAQ8plex)	0	3.513e-14	69.36	4.44391e-06	2	2138.08	1.06121	15.9851	0	1.01618	1.00391	0.956017
nPPAFTELQLPR	2	Q6L8Q7	N-Term(iTRAQ8plex)	0	5.31e-08	69.35	9.54711e-06	3	1686.95	0.646473	34.5119	0	0.942021	1.24757	0.949146
tGEAIVDAALSALR	8	Q15084	N-Term(iTRAQ8plex)	0	6.491e-13	69.35	9.25675e-06	2	1690.96	-0.578922	49.9023	0	0.891068	0.972451	1.01283
nPEILAIAPVLLDALTDPSR	2	E1NZA1	N-Term(iTRAQ8plex)	0	1.605e-10	69.35	8.21144e-06	3	2422.39	0.0454988	59.6493	0	1.20878	1.24714	0.960357
vGcLQLINALITPAEELDFR	1	A0A0G2JH68	N-Term(iTRAQ8plex); C3(Carbamidomethyl)	0	1.705e-12	69.34	8.04993e-06	2	2576.39	-5.68636	56.2467	0	0.843006	0.941712	0.809675
eHALLAYTLGVk	16	Q05639;Q16577;Q53HR1	N-Term(iTRAQ8plex); K12(iTRAQ8plex)	0	2.262e-11	69.32	8.09294e-06	2	1923.15	0.132173	32.1612	0
gSFAGIEDDADEALEISQAQLLFENR	1	Q8IY81	N-Term(iTRAQ8plex)	0	6.142e-15	69.31	6.65807e-06	3	3142.54	-4.20105	51.5204	0	1.84557	3.61843	2.29548
nQEQLAAELAEFTAk	4	P35241	N-Term(iTRAQ8plex); K15(iTRAQ8plex)	0	9.093e-13	69.31	9.39515e-06	2	2271.25	0.988087	36.7385	0	0.923292	0.821523	0.840251
sPLVMDVLNIQGVQR	2	Q14204	N-Term(iTRAQ8plex)	0	1.125e-08	69.29	8.42577e-06	3	1973.11	-1.59159	42.1117	0	1.1259	1.11739	0.961571
aAIHQILTENTPVSEQLSVPQR	1	B3KPI5	N-Term(iTRAQ8plex)	0	3.223e-13	69.29	1.3254e-05	3	2735.51	2.92381	33.6045	0	1.20311	1.29591	1.04504
tQQLLLATLQEAATTQENVAWR	1	Q6UW78	N-Term(iTRAQ8plex)	0	6.607e-12	69.26	8.33595e-06	3	2789.52	2.95081	50.7679	0	1.04991	1.40211	0.99015
iDVTAPDVSIEEPEGk	2	Q09666	N-Term(iTRAQ8plex); K16(iTRAQ8plex)	0	8.525e-15	69.26	7.33398e-06	2	2307.25	0.0635775	30.279	0	0.977266	0.884168	0.967436
vYTVVDEMFLAGEIR	3	P53680	N-Term(iTRAQ8plex)	0	8.014e-11	69.25	5.96628e-06	3	2046.09	-0.431931	55.3124	0	1.17574	1.13385	1.0071
vLVTVEEDDTIMEELVDNHGk	2	Q9NR45	N-Term(iTRAQ8plex); K21(iTRAQ8plex)	0	3.646e-12	69.25	1.93607e-05	3	2993.55	-2.52578	47.2906	0	0.849616	0.947753	0.897099
fEIGEGENLDLPYGLER	3	Q02790	N-Term(iTRAQ8plex)	0	2.644e-09	69.24	4.83049e-06	3	2255.15	-1.1309	40.3423	0	0.829948	1.05438	0.821187
fYPEDVSEELIQDITQR	4	P26038	N-Term(iTRAQ8plex)	0	9.711e-09	69.24	5.81922e-06	3	2386.22	4.63412	51.8945	0	0.699842	0.691151	0.624672
tVVLHIDGLDDTSR	2	Q9NVT9	N-Term(iTRAQ8plex)	0	1.879e-08	69.22	8.00619e-06	2	1845	0.666734	28.2752	0	0.852675	1.42244	1.17291
qEAIDWLLGLAVR	6	Q5RLJ0	N-Term(iTRAQ8plex)	0	2.205e-08	69.2	8.62024e-06	3	1788.03	0.624716	58.716	0	0.947775	0.924233	0.97445
lGHVVMGNNAVSPYQQVIEk	1	P60228	N-Term(iTRAQ8plex); K20(iTRAQ8plex)	0	4.458e-12	69.2	8.91479e-06	3	2791.53	-4.18111	28.8183	0	0.896879	1.04366	1.05617
eVDEQMLAIQSk	3	B2RBD5;Q9BUF5	N-Term(iTRAQ8plex); K12(iTRAQ8plex)	0	1.685e-09	69.2	8.35574e-06	2	1999.11	4.33309	27.0485	0
eEFASTcPDDEEIELAYEQVAk	4	O00299	N-Term(iTRAQ8plex); C7(Carbamidomethyl); K22(iTRAQ8plex)	0	1.311e-10	69.19	3.09694e-06	3	3181.53	-1.72921	38.4145	0	0.718119	0.715914	0.795561
dDGVFVQEVTQNSPAAR	3	Q09666	N-Term(iTRAQ8plex)	0	1.773e-14	69.18	4.65008e-06	2	2137.09	1.04218	30.8554	0	1.19858	1.5703	0.935508
iINEPTAAAIAYGLDR	4	P17066;B3KSM6;P0DMV8	N-Term(iTRAQ8plex)	0	5.81e-11	69.17	9.79374e-06	3	1992.11	1.70739	38.4185	0
iYNSIYIGSQDALIAHYPR	2	O75533	N-Term(iTRAQ8plex)	0	3.909e-13	69.16	7.78996e-06	3	2498.34	1.69631	37.5617	0	0.938191	1.13024	1.12341
eELIAELQDcEGLIVR	5	O43175	N-Term(iTRAQ8plex); C10(Carbamidomethyl)	0	8.012e-14	69.15	7.30928e-06	2	2191.16	-1.00944	47.2272	0	0.893446	0.842292	0.689174
hVDYVVDQVVGk	1	Q71UH4	N-Term(iTRAQ8plex); K12(iTRAQ8plex)	0	1.295e-12	69.14	9.62392e-06	2	1966.12	-0.775356	26.398	0	0.776169	0.743154	1.00364
tTEPGVTGLLLAVEGPAAk	3	Q14690	N-Term(iTRAQ8plex); K19(iTRAQ8plex)	0	2.468e-10	69.14	7.0031e-06	2	2432.41	-3.19726	41.8573	0	0.955305	0.937621	1.14136
gIEEEEILPGFILcDPSNLcHSGR	1	Q8IYD1	N-Term(iTRAQ8plex); C14(Carbamidomethyl); C20(Carbamidomethyl)	0	9.764e-11	69.13	3.11559e-06	3	3046.49	0.862482	41.4961	0	0.973015	1.08241	1.05444
tLMNLGGLAVAR	8	P37802	N-Term(iTRAQ8plex)	0	1.679e-07	69.12	7.70284e-06	3	1519.89	-0.634727	35.4744	0	0.943054	0.985443	0.717087
fDGGEEVLISGEFNDLR	2	Q16698	N-Term(iTRAQ8plex)	0	1.914e-12	69.11	3.99531e-06	2	2201.11	1.6499	41.8363	0	0.897035	1.15947	1.14458
sMEDFVTWVDSSk	2	Q9NV31	N-Term(iTRAQ8plex); K13(iTRAQ8plex)	0	1.886e-10	69.11	4.48015e-06	2	2139.08	-2.49528	41.7795	0	0.933127	0.900133	1.17621
dYLSPVLADLAQR	2	Q969S9	N-Term(iTRAQ8plex)	0	5.939e-08	69.1	8.26125e-06	3	1764.98	-1.25672	41.2331	0	1.41033	1.49532	1.52602
nVIVLQTVLQEVR	4	Q9Y2L1	N-Term(iTRAQ8plex)	0	2.865e-08	69.1	8.26125e-06	3	1815.1	0.0549969	44.6151	0	1.09326	1.03736	0.862136
fAHPADSTMIDTNDNTVTVcMDYIk	2	C9JP00	N-Term(iTRAQ8plex); C20(Carbamidomethyl); K25(iTRAQ8plex)	0	2.759e-12	69.09	3.08276e-06	3	3467.68	0.36766	32.9969	0	0.971854	1.1429	1.27172
iQQEIAVQNPLVSER	4	F5GYN4	N-Term(iTRAQ8plex)	0	1.428e-11	69.08	9.54151e-06	3	2028.14	0.0764636	33.6368	0	1.12578	1.38956	1.02571
qLSESESSLEMDDER	1	A0A024QZJ7	N-Term(iTRAQ8plex)	0	6.234e-09	69.08	1.38426e-05	2	2058.94	-0.624956	24.8518	0	1.26815	1.24847	1.09513
vAQLALLDGPFADLGDGGcYGDLFck	1	H0Y5Z6	N-Term(iTRAQ8plex); C19(Carbamidomethyl); C25(Carbamidomethyl); K26(iTRAQ8plex)	0	3.286e-10	69.06	6.54972e-06	3	3380.71	0.148495	53.5523	0	0.789702	0.916026	1.02934
aQQLAAELEVEMMADMYNR	2	P62072	N-Term(iTRAQ8plex)	0	1.776e-12	69.05	2.19657e-06	3	2517.2	-3.032	52.588	0	1.03498	1.11921	0.867125
nISVAScNSSQVVVAVGR	4	Q16531	N-Term(iTRAQ8plex); C7(Carbamidomethyl)	0	7.506e-12	69.03	1.18962e-05	2	2151.16	6.26363	27.134	0	0.893542	0.891359	0.95214
iIEVVDAImTTAQSHQR	2	Q01813	N-Term(iTRAQ8plex); M9(Oxidation)	0	8.99e-10	69.03	6.98895e-06	3	2232.19	-4.65653	47.0446	0	0.930534	1.09835	1.04019
gFFDPNTHENLTYLQLLER	3	Q15149	N-Term(iTRAQ8plex)	0	5.54e-11	69.03	6.02e-06	2	2611.35	2.10797	39.7682	0	1.05427	1.10372	1.2302
dcGEDGLcISDLVLDVR	2	P17301;E7EMF1	N-Term(iTRAQ8plex); C2(Carbamidomethyl); C8(Carbamidomethyl)	0	1.526e-09	69.02	2.4123e-06	3	2240.09	1.20837	43.0323	0
aSLDSAGGSGSSPILLPTPVVGGPR	2	Q9BST9	N-Term(iTRAQ8plex)	0	5.67e-09	69.02	9.06021e-06	2	2596.44	4.78046	34.8892	0	1.17633	1.32331	1.03249
vMNTGSQFVMEGVk	2	Q8WVM8	N-Term(iTRAQ8plex); K14(iTRAQ8plex)	0	3.744e-11	69.02	9.32337e-06	2	2135.15	0.502257	30.6078	0	1.03517	1.01945	1.12994
sFFTASEGcSNPLGGGR	1	A4FVC0	N-Term(iTRAQ8plex); C9(Carbamidomethyl)	0	1.194e-11	69.01	1.41931e-06	2	2047.98	0.858559	31.17	0	0.898593	0.80591	0.865559
eEASDYLELDTIk	5	Q5CAQ5	N-Term(iTRAQ8plex); K13(iTRAQ8plex)	0	1.377e-11	69.01	7.17193e-06	2	2134.13	-1.30173	30.8682	0	0.953653	0.838355	1.0125
gHFFVEDQIYcEk	1	O00151	N-Term(iTRAQ8plex); C11(Carbamidomethyl); K13(iTRAQ8plex)	0	2.112e-10	69.01	4.89224e-06	2	2280.17	4.84508	27.3256	0	1.10307	1.0561	1.10747
tQLQHSLPLLLIcDNLR	2	Q9HC36	N-Term(iTRAQ8plex); C13(Carbamidomethyl)	0	4.13e-10	69.01	9.26322e-06	2	2338.32	-0.865357	40.7534	0	0.872078	0.859662	1.04997
lQAEAQELLGYQVDPR	2	Q8TAE8	N-Term(iTRAQ8plex)	0	2.871e-09	69	7.65427e-06	2	2134.14	-1.28764	42.3385	0	1.01997	1.12588	1.1173
vAHALAEGLGVIAcIGEk	10	V9HWK1	N-Term(iTRAQ8plex); C14(Carbamidomethyl); K18(iTRAQ8plex)	0	5.654e-14	69	8.95096e-06	3	2416.38	-0.0226947	47.1478	0	1.16737	1.03706	0.884057
sINTEVVAcSVDSQFTHLAWINTPR	3	Q13162	N-Term(iTRAQ8plex); C9(Carbamidomethyl)	0	1.024e-09	69	5.92954e-06	3	3149.6	-1.2431	42.6542	0	1.07198	0.969413	1.06323
aDLPLLTSTFLGSHMFSccPEGR	1	P41214	N-Term(iTRAQ8plex); C18(Carbamidomethyl); C19(Carbamidomethyl)	0	5.434e-13	69	3.01513e-06	3	2900.41	1.11496	46.5594	0	0.606651	0.739421	1.04436
tIEYLEEVAITFAk	15	P40939	N-Term(iTRAQ8plex); K14(iTRAQ8plex)	0	2.982e-10	68.97	9.85599e-06	2	2235.28	2.70354	57.8612	0	1.11529	1.01326	1.24107
qLSQSLLPAIVELAEDAk	6	P30154;B4DQY1	N-Term(iTRAQ8plex); K18(iTRAQ8plex)	0	1.041e-10	68.97	8.32847e-06	4	2533.46	-1.90047	53.9592	0
qPYAVSELAGHQTSAESWGTGR	1	P36578	N-Term(iTRAQ8plex)	0	8.854e-10	68.97	3.23251e-06	2	2636.28	-6.34535	27.8999	0	0.534106	1.04267	2.02312
iLASPVELALVVMk	2	A8KAK1	N-Term(iTRAQ8plex); K14(iTRAQ8plex)	0	2.431e-09	68.96	4.18019e-06	2	2091.3	-1.88449	55.7552	0	1.21081	1.08349	1.27785
nNVEQVccSFEcQPAR	1	A0A087X0S5	N-Term(iTRAQ8plex); C7(Carbamidomethyl); C8(Carbamidomethyl); C12(Carbamidomethyl)	0	1.817e-12	68.96	3.74819e-07	2	2302.03	-1.75837	25.0226	0	0.829737	0.745752	0.884509
kHPDADSLYVEEVDVGEIAPR	1	Q12904	N-Term(iTRAQ8plex); K1(iTRAQ8plex)	0	2.528e-12	68.96	9.6246e-06	3	2947.56	0.00599701	26.9965	1	1.01888	0.937234	0.813078
sccTSVNEVIcHGIPDR	3	P53582	N-Term(iTRAQ8plex); C2(Carbamidomethyl); C3(Carbamidomethyl); C11(Carbamidomethyl)	0	3.5e-12	68.95	1.49e-06	3	2308.08	0.958112	25.4859	0	1.08031	0.989847	1.06168
sAFLLQNLLVGHPEHk	2	Q9NZL4	N-Term(iTRAQ8plex); K16(iTRAQ8plex)	0	7.555e-10	68.94	7.9586e-06	2	2411.4	-2.66065	34.0009	0	1.12148	1.03182	1.0111
aATFGLILDDVSLTHLTFGk	8	P35232;Q6PUJ7	N-Term(iTRAQ8plex); K20(iTRAQ8plex)	0	8.844e-09	68.94	9.25418e-06	3	2727.56	3.90538	49.9146	0
aGQAVDDFIEk	2	P52209	N-Term(iTRAQ8plex); K11(iTRAQ8plex)	0	1.352e-10	68.94	8.99251e-06	2	1801	4.84316	28.8847	0	0.859041	0.759325	0.870956
eAMEDGEIDGNk	4	P19338	N-Term(iTRAQ8plex); K12(iTRAQ8plex)	0	2.185e-09	68.94	2.88475e-06	2	1915.95	-1.20267	19.5815	0	1.02995	0.925286	1.25484
gTEITHAVVIk	4	B4DVQ5	N-Term(iTRAQ8plex); K11(iTRAQ8plex)	0	2.882e-09	68.93	7.42681e-06	2	1776.08	-3.33362	22.5238	0	1.03351	1.15315	0.952948
nNEDISIIPPLFTVSVDHR	5	P51571	N-Term(iTRAQ8plex)	0	1.583e-10	68.92	8.46338e-06	3	2470.32	-1.57127	40.9015	0	0.746375	0.913001	1.31822
nSLESYAFNMk	5	P11142	N-Term(iTRAQ8plex); K11(iTRAQ8plex)	0	1.786e-08	68.92	5.96925e-06	2	1912.01	0.556663	31.654	0	0.792057	0.765862	0.896159
yMNSGPVVAMVWEGLNVVk	21	O60361;Q32Q12	N-Term(iTRAQ8plex); K19(iTRAQ8plex)	0	3.73e-09	68.91	9.34403e-06	2	2701.47	0.971538	54.1179	0
eYFSWEGAFQHVGk	5	P26641	N-Term(iTRAQ8plex); K14(iTRAQ8plex)	0	2.266e-10	68.9	6.11274e-06	2	2293.19	1.22151	34.6024	0	0.9535	0.993194	0.985884
wQQEVAETVFDTINAETDR	1	A0A0S2Z3I6	N-Term(iTRAQ8plex)	0	1.179e-11	68.9	1.00419e-05	3	2556.25	-1.11947	54.8876	0	0.932929	0.951912	0.967912
gEIEVVTSSLPELYVEk	2	Q15269	N-Term(iTRAQ8plex); K17(iTRAQ8plex)	0	8.003e-10	68.89	9.25159e-06	2	2500.4	-0.98398	41.3739	0	0.703124	0.771029	0.913049
iTENIGcVMTGMTADSR	4	P60900	N-Term(iTRAQ8plex); C7(Carbamidomethyl)	0	1.642e-11	68.88	2.54309e-06	3	2160.04	0.475244	37.6255	0	0.983836	1.05159	0.881501
lDDGWNQIQFNLLDFTR	2	Q9Y6A4	N-Term(iTRAQ8plex)	0	1.416e-12	68.87	6.7583e-06	2	2399.24	4.58018	53.5846	0	1.12519	1.1113	1.02839
gGGGGGGGGAPR	3	Q07955	N-Term(iTRAQ8plex)	0	3.198e-10	68.86	2.37931e-06	3	1160.6	-3.51078	13.9411	0	1.00213	1.06882	1.06164
hAVVNLINYQDDAELATR	1	B4DL06	N-Term(iTRAQ8plex)	0	2.094e-12	68.85	8.32072e-06	3	2346.24	1.19133	29.8348	0	0.969287	0.940826	0.975498
iWcFGPDGTGPNILTDITk	4	P13639	N-Term(iTRAQ8plex); C3(Carbamidomethyl); K19(iTRAQ8plex)	0	1.375e-08	68.85	8.87457e-06	3	2713.45	-1.09964	49.2611	0	1.09701	0.968124	0.873475
aFLTLAEDILR	9	P61026	N-Term(iTRAQ8plex)	0	1.253e-06	68.84	7.07945e-06	3	1565.92	0.94442	57.1835	0	1.31045	1.15186	1.22289
sLPADILYEDQQcLVFR	1	Q8WYJ5	N-Term(iTRAQ8plex); C13(Carbamidomethyl)	0	1.514e-13	68.84	7.12516e-06	2	2371.23	2.92633	43.3746	0	0.770976	0.854297	1.02458
sEEWADNHLPLTDAELAR	2	O60664	N-Term(iTRAQ8plex)	0	1.736e-11	68.83	4.18284e-06	2	2371.18	-0.238916	30.4466	0	0.941345	1.00442	0.856383
aGDMENAENILTVMR	3	P42704	N-Term(iTRAQ8plex)	0	2.416e-09	68.82	3.99565e-06	3	1967.98	-1.1947	38.5485	0	0.966766	1.00265	0.955927
aQLVLAAcESLLTSR	2	Q27J81	N-Term(iTRAQ8plex); C8(Carbamidomethyl)	0	9.257e-11	68.81	8.14124e-06	3	1936.08	-1.4175	47.4269	0	1.14128	1.03574	0.934837
sMLQATAEANNLAAVAGAR	1	Q8NHH9	N-Term(iTRAQ8plex)	0	5.047e-12	68.81	7.8782e-06	3	2163.15	-0.278962	35.3788	0	0.978426	0.995912	0.712661
iAFIMDESNVLDSGFLER	2	Q14204	N-Term(iTRAQ8plex)	0	9.402e-13	68.81	5.85933e-06	2	2360.21	-0.127252	57.2148	0	1.166	1.12831	0.881351
gVEITGFPEAQALGLEVFHAGTALk	7	P22102	N-Term(iTRAQ8plex); K25(iTRAQ8plex)	0	5.667e-14	68.81	1.25341e-05	4	3163.76	-1.97415	47.0026	0	0.902831	0.75558	0.724923
gQNDLMGTAEDFADQFLR	2	Q5T8U5	N-Term(iTRAQ8plex)	0	2.773e-12	68.78	2.28449e-06	3	2332.12	-0.393896	53.8863	0	0.829955	0.977827	0.826252
eILVGDVGQTVDDPYATFVk	10	P23528	N-Term(iTRAQ8plex); K20(iTRAQ8plex)	0	3.133e-12	68.78	9.2439e-06	3	2774.51	2.21682	41.6634	0	0.885502	0.8509	0.828745
aNSTDYGLTAAVFTk	2	B2R5T2	N-Term(iTRAQ8plex); K15(iTRAQ8plex)	0	2.811e-12	68.78	8.68768e-06	2	2167.18	-1.43996	30.6168	0	1.28139	1.20552	1.37014
lLVVDQETDEELR	1	Q15599	N-Term(iTRAQ8plex)	0	1.048e-07	68.77	1.00152e-05	3	1863	-0.237603	35.6944	0	0.963476	1.04572	0.850102
fSSGYYDFLVEVEGDNR	4	B2RE46	N-Term(iTRAQ8plex)	0	7.061e-09	68.77	1.81853e-06	2	2301.1	2.31786	46.6897	0	0.942443	1.01535	1.21773
tFPTVNPTTGEVIGHVAEGDR	3	P30837	N-Term(iTRAQ8plex)	0	7.6e-10	68.76	1.22601e-05	3	2501.31	6.61518	30.275	0	1.0211	1.0404	0.921618
vAVEEVDEEGk	6	P02545	N-Term(iTRAQ8plex); K11(iTRAQ8plex)	0	2.466e-10	68.75	1.12883e-05	2	1811.98	-1.51773	21.4127	0	0.723751	0.672023	0.82521
lNNPGSTVFTEDcNILLk	2	P26358	N-Term(iTRAQ8plex); C13(Carbamidomethyl); K18(iTRAQ8plex)	0	6.102e-08	68.75	1.13216e-05	3	2643.42	-2.4687	38.0077	0	0.807442	0.858686	1.03678
aAGVNVEPFWPGLFAk	11	Q6FG99;P05386	N-Term(iTRAQ8plex); K16(iTRAQ8plex)	0	9.853e-10	68.74	9.44973e-06	3	2311.3	-0.751926	46.7897	0
lIEAVDNMLSNk	3	A0A087WUA5	N-Term(iTRAQ8plex); K12(iTRAQ8plex)	0	5.77e-10	68.74	1.46758e-05	2	1955.1	-2.70669	50.4412	0	1.35069	1.37467	1.43368
iYVDDGLISLQVk	8	P14618;A0A024R5Z9	N-Term(iTRAQ8plex); K13(iTRAQ8plex)	0	6.348e-14	68.73	8.19212e-06	2	2071.23	0.0823268	39.3132	0
iGYEcLcPDGFQLVAQR	2	Q9UH51	N-Term(iTRAQ8plex); C5(Carbamidomethyl); C7(Carbamidomethyl)	0	5.393e-14	68.73	3.70421e-06	2	2330.15	-1.16153	38.1468	0	1.07461	1.08052	1.13425
gYIFLEYASPAHAVDAVk	1	B4DV79	N-Term(iTRAQ8plex); K18(iTRAQ8plex)	0	3.166e-13	68.72	2.05174e-05	3	2559.41	-0.051159	36.58	0	0.816461	0.981996	1.43845
dFLPFVcDDcSGIFcLEHR	1	E5RIS3	N-Term(iTRAQ8plex); C7(Carbamidomethyl); C10(Carbamidomethyl); C15(Carbamidomethyl)	0	2.719e-11	68.72	3.26292e-06	3	2691.23	-1.47238	42.413	0	1.21932	1.17646	0.873743
lGAASLGAEDPETQVVLINAVk	1	Q9Y490	N-Term(iTRAQ8plex); K22(iTRAQ8plex)	0	1.699e-11	68.72	9.00995e-06	2	2803.59	-4.10875	38.6156	0	0.991012	1.07145	0.917984
nMVQTAVVPVk	1	Q12972	N-Term(iTRAQ8plex); K11(iTRAQ8plex)	0	2.546e-09	68.72	8.85553e-06	2	1794.07	-0.999138	23.2157	0	0.891616	0.892487	0.941559
scQFSVDEEFQk	2	P29084	N-Term(iTRAQ8plex); C2(Carbamidomethyl); K12(iTRAQ8plex)	0	6.873e-11	68.72	3.3032e-06	2	2112.04	-4.06159	25.7925	0	0.900012	0.837012	0.803479
aLDIAENEMPGLMR	2	P23526	N-Term(iTRAQ8plex)	0	1.556e-09	68.71	5.69972e-06	3	1863.96	0.787176	40.5078	0	1.04943	1.07748	0.873566
aVTTLDGHGGQcVTWLQTLPQGR	2	Q9BYB4	N-Term(iTRAQ8plex); C12(Carbamidomethyl)	0	2.018e-11	68.71	1.75298e-05	3	2799.45	-0.0382941	34.5777	0	1.05042	1.03687	1.0477
lLAEETAATISAIEAMk	1	Q6WCQ1	N-Term(iTRAQ8plex); K17(iTRAQ8plex)	0	3.675e-08	68.71	9.75076e-06	4	2370.35	2.61964	56.8533	0	0.898497	0.914807	1.01151
iFQVAQELSGEDMHQFHR	1	Q99598	N-Term(iTRAQ8plex)	0	1.858e-12	68.7	5.36213e-06	4	2476.24	0.775209	41.1703	0	1.72577	1.00763	0.841926
mcINTEWGAFGDDGSLEDIR	2	B4DG62	N-Term(iTRAQ8plex); C2(Carbamidomethyl)	0	4.754e-12	68.7	1.02521e-06	3	2590.18	-2.99389	41.2563	0	1.18676	1.25947	1.16695
aLIVVQQGMTPSAk	2	A0A087WVZ9	N-Term(iTRAQ8plex); K14(iTRAQ8plex)	0	1.363e-09	68.68	8.65288e-06	2	2051.22	1.09156	30.9132	0	1.0149	1.41031	1.09264
eYAEDDNIYQQk	2	F5GYN4	N-Term(iTRAQ8plex); K12(iTRAQ8plex)	0	5.66e-09	68.68	5.79343e-06	2	2124.07	-0.779657	21.0151	0	1.12301	1.12398	0.968475
lScVISSVGANEIWVR	1	Q52LB7	N-Term(iTRAQ8plex); C3(Carbamidomethyl)	0	1.252e-10	68.67	3.11529e-05	3	2094.13	0.00805114	46.9618	0	1.09785	1.37221	1.07477
sGPPGEEAQVASQFIADVIENSQIIQk	2	Q96B26	N-Term(iTRAQ8plex); K27(iTRAQ8plex)	0	2.203e-10	68.66	9.12168e-06	3	3463.87	4.44013	56.6878	0	0.824985	0.990071	1.1898
mFLGDAVDVFETR	2	B4E0K0	N-Term(iTRAQ8plex)	0	1.802e-07	68.65	5.18542e-06	3	1803.93	2.36056	45.8056	0	1.21149	1.09816	1.10442
vcLYLTScVNYVPEPENSALLR	1	Q13200	N-Term(iTRAQ8plex); C2(Carbamidomethyl); C8(Carbamidomethyl)	0	5.331e-09	68.65	8.52182e-06	2	2901.49	2.70166	42.6306	0	0.89624	1.08238	0.916662
tQDQDENVALEAcEFWLTLAEQPIck	2	Q92973	N-Term(iTRAQ8plex); C13(Carbamidomethyl); C25(Carbamidomethyl); K26(iTRAQ8plex)	0	2.487e-12	68.62	8.35418e-06	4	3716.84	1.05179	55.1003	0	1.13746	0.945474	1.13267
dVLNLVYLcEALNLPEVAR	2	O60701	N-Term(iTRAQ8plex); C9(Carbamidomethyl)	0	1.425e-12	68.61	1.10521e-05	3	2505.37	1.09841	54.3222	0	1.09823	1.22829	0.989333
lPADTcLLEFAR	3	Q8NF37	N-Term(iTRAQ8plex); C6(Carbamidomethyl)	0	7.642e-07	68.6	6.99165e-06	3	1709.92	1.02851	39.2299	0	0.761803	0.797352	0.759488
gALQNIIPASTGAAk	18	P04406;Q5ZEY3	N-Term(iTRAQ8plex); K15(iTRAQ8plex)	0	2.722e-11	68.6	8.79305e-06	2	2020.2	-0.691352	27.4013	0
sSPPSIAPLALDSADLSEEk	2	P41214	N-Term(iTRAQ8plex); K20(iTRAQ8plex)	0	1.792e-10	68.6	9.96637e-06	3	2635.42	-1.73173	34.4273	0	0.875572	0.933814	0.81227
vQAQVIQETIVPk	2	Q15459	N-Term(iTRAQ8plex); K13(iTRAQ8plex)	0	3.528e-10	68.6	6.71557e-06	2	2061.25	-0.881571	28.0733	0	0.843239	0.864279	1.00233
sEQLEELFSQVGPVk	2	Q9NW13	N-Term(iTRAQ8plex); K15(iTRAQ8plex)	0	8.16e-08	68.6	1.07049e-05	2	2298.27	-3.5553	39.6301	0	0.912685	0.909209	1.12381
icDQWDALGSLTHSR	2	O43707	N-Term(iTRAQ8plex); C2(Carbamidomethyl)	0	2.559e-13	68.59	3.41741e-06	2	2063.02	-1.82433	34.3948	0	1.06876	1.31738	1.76138
lTQLGTFEDHFLSLQR	1	A8K2T7	N-Term(iTRAQ8plex)	0	7.126e-13	68.59	8.05236e-06	3	2209.19	-2.28977	42.2484	0	0.984025	1.08746	1.29261
nELmYQLEQDHDLQAILQER	1	Q08211	N-Term(iTRAQ8plex); M4(Oxidation)	0	6.09e-12	68.59	5.25755e-06	3	2806.41	2.53149	36.5369	0	0.944147	1.02915	1.04947
sTGGAPTFNVTVTk	8	P07737	N-Term(iTRAQ8plex); K14(iTRAQ8plex)	0	3.341e-12	68.58	1.06295e-05	2	1988.12	-1.56338	23.9797	0	0.965474	0.996043	0.863308
iGDVVGSSGANQQTSGk	1	Q9Y263	N-Term(iTRAQ8plex); K17(iTRAQ8plex)	0	8.173e-10	68.58	8.61175e-06	3	2213.19	-2.02945	21.3716	0	0.801772	0.76827	0.800297
tLSYLLPAIVHINHQPFLER	2	J3KTA4	N-Term(iTRAQ8plex)	0	3.482e-15	68.55	9.62098e-06	3	2665.51	-0.0854224	41.4748	0	0.980365	0.957434	1.20188
lFVEALGQIGPAPPLk	1	Q53SY7	N-Term(iTRAQ8plex); K16(iTRAQ8plex)	0	1.576e-07	68.54	1.07768e-05	2	2258.37	-1.5058	45.4189	0	1.06413	1.15315	1.20618
eGcEAIVDTGTSLMVGPVDEVR	2	P07339	N-Term(iTRAQ8plex); C3(Carbamidomethyl)	0	9.544e-12	68.54	4.20576e-06	2	2638.31	4.77378	37.9631	0	1.11881	1.16121	1.03062
lQSIGTENTEENR	3	P04075	N-Term(iTRAQ8plex)	0	2.401e-08	68.54	4.22675e-06	3	1794.91	0.162243	21.9488	0	1.11445	1.60986	1.031
gSTAPVGGGAFPTIVER	6	Q15084	N-Term(iTRAQ8plex)	0	1.61e-11	68.53	9.58823e-06	3	1920.05	0.438903	30.0221	0	0.950031	0.908172	0.953046
vWDAVSGDELMTLAHk	3	Q9Y3F4	N-Term(iTRAQ8plex); K16(iTRAQ8plex)	0	1.323e-10	68.52	9.25882e-06	2	2380.28	1.2052	38.9461	0	0.775287	0.782093	0.692127
eENVGLHQTLDQTLNELNcI	1	P67936	N-Term(iTRAQ8plex); C19(Carbamidomethyl)	0	3.995e-07	68.52	8.57689e-06	2	2644.32	0.397326	44.1651	0	0.561089	0.851567	1.14127
eALSDLQSPLNPcVILSELYVEk	1	P42338	N-Term(iTRAQ8plex); C13(Carbamidomethyl); K23(iTRAQ8plex)	0	2.043e-09	68.52	9.61737e-06	3	3225.75	-1.85986	53.7856	0	0.835314	0.695284	0.901276
eMFDAEYDEGESTYFDDLk	1	Q14692	N-Term(iTRAQ8plex); K19(iTRAQ8plex)	0	1.81e-09	68.52	7.10054e-07	3	2912.33	0.341095	39.566	0	0.996011	0.915482	1.07079
eSTGAQVQVAGDmLPNSTER	2	Q15365;H3BRU6;B4DLC0	N-Term(iTRAQ8plex); M13(Oxidation)	0	3.884e-09	68.51	3.49504e-06	2	2410.18	-1.24866	22.6667	0
qENILVEPDTDEQR	1	E5RFF9	N-Term(iTRAQ8plex)	0	9.884e-10	68.5	5.29702e-06	2	1990.01	1.89056	25.0609	0	1.24591	1.21152	0.962538
tDFYDQcNDVGLMAYLGTITk	1	B2R514	N-Term(iTRAQ8plex); C7(Carbamidomethyl); K21(iTRAQ8plex)	0	6.343e-13	68.5	4.88738e-06	3	3033.51	-1.88902	47.502	0	0.868387	0.890063	0.912207
lEAELGNMQGLVEDFk	6	P05787	N-Term(iTRAQ8plex); K16(iTRAQ8plex)	0	2.529e-11	68.5	8.75067e-06	3	2401.29	-1.67735	47.5286	0	2.94917	2.60516	2.81406
aLAVGGLGSIIR	2	B3KPC7	N-Term(iTRAQ8plex)	0	2.144e-08	68.49	1.21475e-05	3	1430.9	0.207024	36.5538	0	0.970292	1.05992	0.827134
mGAVFMDAPVSGGVGAAR	1	P31937	N-Term(iTRAQ8plex); M1(Oxidation)	0	7.795e-11	68.49	5.3871e-06	2	2013.02	1.59693	29.7009	0	0.856268	0.994229	1.05325
eAGVEMGDEDDLSTPNEk	2	P14868	N-Term(iTRAQ8plex); K18(iTRAQ8plex)	0	4.175e-09	68.49	3.04396e-06	3	2544.23	2.06249	22.84	0	0.943969	1.02529	0.978044
lISEILSESVVPDVR	2	J3QKS7	N-Term(iTRAQ8plex)	0	1.976e-09	68.48	1.21471e-05	3	1960.13	-0.501323	53.4184	0	1.05025	0.95459	1.04677
vAEELALEQAk	2	Q9NX63	N-Term(iTRAQ8plex); K11(iTRAQ8plex)	0	2.463e-10	68.48	1.05152e-05	2	1809.06	0.0429101	27.6836	0	1.01188	0.962827	1.48036
gAVVGIDLGTTNScVAVMEGk	4	B7Z4V2	N-Term(iTRAQ8plex); C14(Carbamidomethyl); K21(iTRAQ8plex)	0	6.216e-14	68.47	9.68606e-06	3	2686.43	-2.33967	36.0526	0	1.16244	1.04558	1.31954
yAALANLDNIFSAGQGGDQGSGFGTTGk	2	P52594	N-Term(iTRAQ8plex); K28(iTRAQ8plex)	0	8.452e-12	68.47	8.08594e-06	3	3325.69	-0.623431	46.6665	0	1.04721	1.03794	1.03824
lFQVEYAIEAIk	11	P28066	N-Term(iTRAQ8plex); K12(iTRAQ8plex)	0	6.156e-11	68.46	1.03357e-05	2	2032.2	2.81038	48.7489	0	0.981952	0.888323	0.945524
aIGLLDVDVYGPSVPk	1	Q8TB37	N-Term(iTRAQ8plex); K16(iTRAQ8plex)	0	2.968e-09	68.45	1.00023e-05	2	2251.32	2.97872	41.0061	0	0.84825	0.818625	0.839888
hPVIDVLLGEQDQYVPNNTDLSEDSER	1	A8K1E1	N-Term(iTRAQ8plex)	0	5.881e-12	68.44	3.6306e-06	3	3386.66	-1.89879	37.5443	0	0.94222	0.990921	1.04871
qEDGSLcLVQFPSR	3	P09132	N-Term(iTRAQ8plex); C7(Carbamidomethyl)	0	5.503e-13	68.43	4.49308e-06	2	1939.98	-1.91576	32.2159	0	1.15031	1.39571	0.991291
hSmNPFcEIAVEEAVR	2	P38117	N-Term(iTRAQ8plex); M3(Oxidation); C7(Carbamidomethyl)	0	5.185e-08	68.43	4.06244e-06	2	2209.07	-0.549567	30.066	0	0.846986	0.975311	0.938483
dLANIAEVEVSIPAk	2	A0A024R4E5	N-Term(iTRAQ8plex); K15(iTRAQ8plex)	0	6.447e-10	68.43	1.00484e-05	2	2177.26	-3.41074	36.9699	0	0.934328	0.943279	0.943596
gHTAEILDFALSk	2	H7C0R2	N-Term(iTRAQ8plex); K13(iTRAQ8plex)	0	6.612e-10	68.42	1.07838e-05	2	2010.15	-0.143583	33.4486	0	1.05372	0.962433	0.92584
ePTPVLGSGAAAAGR	1	P42166;G5E972	N-Term(iTRAQ8plex)	0	3.745e-08	68.41	9.71986e-06	3	1657.92	3.80655	22.0441	0
vGNLGLATSFFNER	3	A0A0D9SFB3	N-Term(iTRAQ8plex)	0	9.053e-09	68.41	8.95554e-06	3	1828.99	-0.109008	41.5338	0	1.01697	0.953849	0.979749
sLTVSDDAESSEPER	1	Q8NFC6	N-Term(iTRAQ8plex)	0	9.17e-09	68.4	1.79235e-06	2	1925.92	-3.46496	20.5512	0	0.702384	0.807027	0.931504
sDYAQLLEDMQNAFR	3	P38606	N-Term(iTRAQ8plex)	0	7.161e-13	68.39	3.37564e-06	2	2105.02	-1.24054	50.8767	0	0.970482	1.16085	1.04751
eRPTPSLNNNcTTSEDSLVLYNR	2	P07814	N-Term(iTRAQ8plex); C11(Carbamidomethyl)	0	1.548e-12	68.39	4.29561e-06	3	2984.46	-1.7126	26.2788	0	0.976582	0.961681	0.872318
gLLVAGMGDVVNIWAGQGk	1	B4DNI0	N-Term(iTRAQ8plex); K19(iTRAQ8plex)	0	7.141e-13	68.39	1.09962e-05	3	2493.41	-1.91315	50.6111	0	0.829063	0.745923	1.02718
iLALcMGNHELYmR	3	P26038;P35241	N-Term(iTRAQ8plex); C5(Carbamidomethyl); M13(Oxidation)	0	1.579e-10	68.38	4.60319e-06	3	2041.04	2.19384	33.0964	0
nTGQTcVcSNQFLVQR	1	C9J8Q5	N-Term(iTRAQ8plex); C6(Carbamidomethyl); C8(Carbamidomethyl)	0	1.852e-08	68.38	3.32534e-06	2	2216.09	1.90782	24.8006	0	0.984181	0.976764	1.25494
lVIASTLYEDGTLDDGEYNPTDDRPSR	4	C9JLU1	N-Term(iTRAQ8plex)	0	8.203e-16	68.36	3.72727e-06	3	3316.61	-1.75505	41.0111	0	0.988111	0.964243	0.923585
hAEPLTDTGSETPTAR	1	B4DMI5	N-Term(iTRAQ8plex)	0	7.833e-11	68.35	7.81534e-06	3	1987	-0.030304	16.8856	0	0.732452	0.893989	0.913166
nENTFLDLTVQQIEHLNk	2	A0A087WYS1	N-Term(iTRAQ8plex); K18(iTRAQ8plex)	0	2.112e-10	68.35	1.08713e-05	4	2764.51	0.320889	42.2138	0	1.05414	0.974422	0.922353
gVVTLLSDYEVck	2	Q9UKD2	N-Term(iTRAQ8plex); C12(Carbamidomethyl); K13(iTRAQ8plex)	0	5.678e-13	68.34	9.85581e-06	2	2091.16	-0.451027	36.6583	0	1.00363	0.996323	1.25498
dFNVGDYIQAVLDR	4	P06737;B2R825	N-Term(iTRAQ8plex)	0	4.726e-14	68.33	9.56271e-06	2	1929	-0.121678	51.6198	0
vFVGGLSPDTSEEQIk	4	A0A087WUK2	N-Term(iTRAQ8plex); K16(iTRAQ8plex)	0	1.997e-09	68.33	1.05102e-05	2	2314.27	-1.44114	31.8147	0	0.885801	0.813311	0.956013
hEGLDAIENAVENLDATSDk	2	A0A087WW56	N-Term(iTRAQ8plex); K20(iTRAQ8plex)	0	1.288e-12	68.33	7.9322e-06	3	2749.41	0.713313	38.7789	0	0.849903	0.814097	0.799142
sDAGNLNFEFQVAk	1	P49792	N-Term(iTRAQ8plex); K14(iTRAQ8plex)	0	5.008e-10	68.33	9.95932e-06	2	2148.15	-1.25142	30.1138	0	0.890483	0.793582	1.17126
mQEVVANLQYDDGSGMk	2	Q16531	N-Term(iTRAQ8plex); K17(iTRAQ8plex)	0	1.178e-10	68.33	5.03842e-06	3	2493.26	-0.522863	35.9839	0	0.815595	0.903853	0.968831
gDDEEWNEVLNk	1	Q9H0A0	N-Term(iTRAQ8plex); K12(iTRAQ8plex)	0	2.912e-10	68.31	5.43798e-06	2	2056.04	-1.37147	29.1238	0	1.32881	1.23189	1.35531
qYATLDVYNPFETR	2	O14828	N-Term(iTRAQ8plex)	0	1.574e-10	68.3	7.09972e-06	2	2021.02	-2.20287	38.99	0	0.909864	0.921397	0.891826
lEIYQEDQIHFMcPLAR	2	Q53GI2	N-Term(iTRAQ8plex); C13(Carbamidomethyl)	0	4.08e-08	68.3	5.60582e-06	2	2467.25	2.82803	38.0926	0	0.917379	1.05385	1.01208
lLSRPQDVLEGVVLSPSLEAR	4	Q5T9A4	N-Term(iTRAQ8plex)	0	1.132e-16	68.3	1.58117e-05	3	2582.48	-1.92737	41.6907	0	1.18987	1.193	1.23888
vVQMLGSLGGQINk	2	P78527	N-Term(iTRAQ8plex); K14(iTRAQ8plex)	0	3.722e-10	68.3	8.88205e-06	3	2052.21	-1.06212	40.4067	0	0.901391	0.941483	1.13266
fVIGGPQGDAGLTGR	2	P31153	N-Term(iTRAQ8plex)	0	7.725e-10	68.28	9.74031e-06	2	1748.96	-0.0623083	30.9681	0	1.45175	1.61495	1.02732
dLTLDQAYSYAVENAk	3	P23381	N-Term(iTRAQ8plex); K16(iTRAQ8plex)	0	1.437e-11	68.26	8.91198e-06	2	2409.27	-2.89087	34.7972	0	1.0744	1.12765	1.06025
tFSHELSDFGLESTAGEIPVVAIR	7	P30101	N-Term(iTRAQ8plex)	0	3.156e-15	68.25	1.02043e-05	3	2879.5	-3.14742	41.5381	0	1.01855	1.01156	1.11155
sDPGLLTNTMDVFVk	2	P78527	N-Term(iTRAQ8plex); K15(iTRAQ8plex)	0	1.99e-12	68.25	1.08776e-05	2	2245.23	-1.95899	40.4369	0	0.768224	0.762545	1.0538
qTQAASASQGSASAAEVLLR	1	B2RA56	N-Term(iTRAQ8plex)	0	1.687e-12	68.24	8.28576e-06	2	2250.19	-1.92849	29.0196	0	0.699606	0.87375	0.901993
kAEEATEAQEVVEATPEGAcTEPR	2	B3KNS8	N-Term(iTRAQ8plex); K1(iTRAQ8plex); C20(Carbamidomethyl)	0	7.665e-14	68.24	6.98853e-06	3	3210.61	2.28501	25.2863	1	0.878722	0.904011	0.987921
qMEQISQFLQAAER	6	P37802	N-Term(iTRAQ8plex)	0	1.595e-10	68.23	7.55329e-06	3	1983.02	-1.43476	43.6198	0	0.90831	0.919031	0.783185
lFVGNLPADITEDEFk	6	P23246	N-Term(iTRAQ8plex); K16(iTRAQ8plex)	0	3.751e-10	68.23	1.12736e-05	3	2416.32	-1.01686	44.2069	0	0.918155	0.900848	1.13382
aPGALLAAAGLADAATEIVER	1	Q9UID3	N-Term(iTRAQ8plex)	0	4.403e-12	68.21	1.13332e-05	3	2284.29	1.92687	56.5604	0	1.35975	2.0367	1.04312
lEQLFQDEVAk	3	Q15149	N-Term(iTRAQ8plex); K11(iTRAQ8plex)	0	1.912e-10	68.21	1.20353e-05	2	1928.09	-1.22629	40.5956	0	1.10295	1.03231	1.0966
vLEDVTGEEFVLFMk	1	G3V1C3	N-Term(iTRAQ8plex); K15(iTRAQ8plex)	0	6.202e-10	68.21	1.07367e-05	3	2364.3	-0.275683	53.1532	0	0.813257	0.647097	0.926848
sDATADDLIDVVEGNR	1	Q9Y295	N-Term(iTRAQ8plex)	0	4.216e-15	68.2	4.94178e-06	2	1993.99	-1.93736	38.7969	0	1.2103	1.18663	1.03575
sEWGSLLEELVAEGk	4	P17858	N-Term(iTRAQ8plex); K15(iTRAQ8plex)	0	4.267e-10	68.19	1.10745e-05	3	2255.24	-0.943273	47.2947	0	0.664018	0.594939	0.559876
dMLAQcESNMSELQQLQNEk	1	O94804	N-Term(iTRAQ8plex); C6(Carbamidomethyl); K20(iTRAQ8plex)	0	6.962e-09	68.19	3.07961e-06	3	3004.45	-3.52486	36.2919	0	1.01639	1.17734	1.1414
yMSVIAELEQSGLGAELk	1	Q5TC12	N-Term(iTRAQ8plex); K18(iTRAQ8plex)	0	2.774e-10	68.18	1.08263e-05	3	2546.39	-4.06651	49.481	0	0.735276	0.603875	1.30959
kGDSNANSDVcAAALR	1	A8K548	N-Term(iTRAQ8plex); K1(iTRAQ8plex); C11(Carbamidomethyl)	0	1.281e-12	68.17	8.35181e-06	3	2257.18	-0.0867004	17.4963	1	0.692315	0.722004	0.93656
kLGGSLADSYLDEGFLLDk	2	P78371	N-Term(iTRAQ8plex); K1(iTRAQ8plex); K19(iTRAQ8plex)	0	3.444e-13	68.17	1.12627e-05	3	2953.66	-1.12946	38.0409	1	0.959886	0.97742	1.15496
gAVGALLVYDIAk	3	Q15907	N-Term(iTRAQ8plex); K13(iTRAQ8plex)	0	4.959e-11	68.16	7.13373e-06	2	1898.16	-1.09285	41.232	0	1.42024	0.912125	1.16719
tDSEIALLEGLTVVYk	3	P61923	N-Term(iTRAQ8plex); K16(iTRAQ8plex)	0	1.57e-10	68.15	1.10009e-05	2	2359.37	3.56086	47.7768	0	1.08223	1.06669	1.34148
sVLHEVMEQQTLSIAk	2	A0A024R7U6	N-Term(iTRAQ8plex); K16(iTRAQ8plex)	0	8.109e-12	68.12	1.20253e-05	2	2421.36	-1.36304	32.0293	0	0.768792	0.919882	1.12058
fTSGAFLSPSVSVQEcR	3	P52948	N-Term(iTRAQ8plex); C16(Carbamidomethyl)	0	7.045e-11	68.11	5.75607e-06	2	2176.1	-2.21787	34.7119	0	1.23936	1.28536	1.07143
dSYLILETLPTEYDSR	2	R4GNH3	N-Term(iTRAQ8plex)	0	5.07e-10	68.11	4.17141e-05	2	2219.15	6.02562	39.582	0	1.04881	1.06641	0.943403
sEIEYYAMLAk	2	P62888	N-Term(iTRAQ8plex); K11(iTRAQ8plex)	0	1.544e-09	68.11	9.83554e-06	2	1926.04	-3.39168	34.2402	0	0.954022	0.925944	1.02363
vWLWTAcDFADGER	2	P49792	N-Term(iTRAQ8plex); C7(Carbamidomethyl)	0	2.555e-08	68.1	2.44713e-06	2	2029.98	0.900793	46.3809	0	0.88307	0.868565	1.0184
lcSLFYTNEEVAk	3	A8MXP9	N-Term(iTRAQ8plex); C2(Carbamidomethyl); K13(iTRAQ8plex)	0	1.94e-10	68.08	8.68229e-06	2	2182.15	-6.00362	36.4439	0	0.685524	0.66925	1.33436
sINDNIAIFTEVQk	1	Q07065	N-Term(iTRAQ8plex); K14(iTRAQ8plex)	0	1.074e-09	68.08	1.03705e-05	2	2200.24	-3.1931	33.2987	0	0.896495	0.868647	1.14905
iQEQESSGEEDSDLSPEER	2	E7EMN6	N-Term(iTRAQ8plex)	0	4.036e-10	68.07	6.70608e-07	3	2468.12	-0.687232	22.4312	0	1.22961	1.26678	0.84321
tVNTFSQSVSSLFGEDNVR	2	Q8WY22	N-Term(iTRAQ8plex)	0	1.3e-10	68.06	6.57304e-06	2	2391.21	0.956093	43.1094	0	1.04298	1.34107	1.09814
vQQAcEMVMDILR	4	A0A087WTP3	N-Term(iTRAQ8plex); C5(Carbamidomethyl)	0	6.846e-09	68.05	5.74998e-06	3	1896.96	-0.787739	53.5376	0	1.05729	1.04915	1.12018
tAIHTAAMDMLGGPGIESQcR	3	Q6YN16	N-Term(iTRAQ8plex); C20(Carbamidomethyl)	0	4.142e-14	68.05	3.36851e-06	3	2520.22	-4.25487	32.0346	0	1.03255	1.03293	1.03315
mATEVAADALGEEWk	3	P62753	N-Term(iTRAQ8plex); K15(iTRAQ8plex)	0	1.459e-11	68.04	8.4407e-06	3	2229.16	-1.46699	36.2153	0	0.94592	0.972497	0.955182
hSQFIGYPITLFVEk	13	P07900	N-Term(iTRAQ8plex); K15(iTRAQ8plex)	0	1.248e-09	68.04	1.16128e-05	2	2387.36	0.137758	40.4009	0	0.900852	0.954646	0.914075
dLYANTVLSGGTTmYPGIADR	6	Q8WVW5	N-Term(iTRAQ8plex); M14(Oxidation)	0	2.146e-12	68.02	1.21161e-05	3	2535.27	-0.757539	34.7187	0	1.11155	1.15024	0.966305
gSIYLAGQNIQDVSLESLR	2	O75027	N-Term(iTRAQ8plex)	0	3.899e-16	68.01	1.10687e-05	2	2367.29	3.84662	39.339	0	0.901699	1.03022	0.932141
hDIAFVEFENDGQAGAAR	2	P08579	N-Term(iTRAQ8plex)	0	2.387e-11	67.99	4.5218e-05	2	2251.1	-2.40887	27.4717	0	0.865343	0.928669	1.02281
lGGLTQAPGNPVLAVQINQDk	4	K7ENG2	N-Term(iTRAQ8plex); K21(iTRAQ8plex)	0	1.592e-10	67.99	1.10007e-05	4	2741.57	-3.5709	35.1955	0	0.98881	0.971554	1.13585
lASQANIAQVLAELk	2	Q10567;H0UID5	N-Term(iTRAQ8plex); K15(iTRAQ8plex)	0	1.899e-11	67.99	8.89586e-06	2	2177.31	-1.61777	43.5165	0
mAcGAEFSMIMDck	1	A5PLK7	N-Term(iTRAQ8plex); C3(Carbamidomethyl); C13(Carbamidomethyl); K14(iTRAQ8plex)	0	4.919e-10	67.99	1.12787e-06	2	2259.05	-3.42262	35.3223	0	0.702802	0.746913	0.969184
aFDFLSEETEASLASR	3	O60271	N-Term(iTRAQ8plex)	0	9.094e-10	67.98	4.75274e-06	3	2077.04	1.72238	45.419	0	0.989823	0.927099	1.00194
dAQDVQASQAEADQQQTR	3	A7BI36;A1A5C5	N-Term(iTRAQ8plex)	0	5.727e-10	67.96	2.79923e-06	2	2293.1	0.271182	17.0193	0
dIDIEDLEELDPDFIMAk	2	J9R021	N-Term(iTRAQ8plex); K18(iTRAQ8plex)	0	2.958e-11	67.96	8.41368e-06	3	2729.4	-1.27271	48.8351	0	0.890414	0.875477	0.969317
hMNLILcDcDEFR	2	J3QLE5	N-Term(iTRAQ8plex); C7(Carbamidomethyl); C9(Carbamidomethyl)	0	1.277e-10	67.95	1.45094e-06	2	2026.95	0.00821834	29.4179	0	1.05206	0.998395	1.18143
eLTVSNNDINEAGVR	2	A0A024RC87	N-Term(iTRAQ8plex)	0	3.021e-12	67.94	7.42407e-06	2	1935.01	1.79285	24.5193	0	1.03157	1.16116	0.779295
eAAEAIEAEGATAPLTELLHSR	4	B4DL06	N-Term(iTRAQ8plex)	0	1.098e-14	67.94	9.33633e-06	3	2583.35	-1.8489	40.8048	0	1.13446	1.12582	1.05614
hcEcSTDEVNSEDmDAYcR	1	P05556	N-Term(iTRAQ8plex); C2(Carbamidomethyl); C4(Carbamidomethyl); M14(Oxidation); C18(Carbamidomethyl)	0	2.185e-09	67.94	1.60313e-07	3	2698.05	2.43222	16.7296	0	0.780818	1.01928	0.864146
gRPYTLSVALPGSILDNAQSPELR	2	Q5T280	N-Term(iTRAQ8plex)	0	2.378e-11	67.94	1.13209e-05	3	2858.57	0.38185	38.0787	0	0.946171	1.01708	1.01157
lVVGGLLSPEEDQSLLLSQFR	2	Q9BVI4	N-Term(iTRAQ8plex)	0	5.666e-12	67.92	1.19785e-05	3	2604.47	4.7342	51.5955	0	0.957516	1.01288	0.944131
fFLQGIQLNTILPDAR	1	B3KRY3	N-Term(iTRAQ8plex)	0	1.194e-11	67.91	1.08816e-05	2	2150.24	5.1072	49.5343	0	0.902867	1.08156	1.00329
hVGMAVAGLLADAR	2	P25788	N-Term(iTRAQ8plex)	0	1.728e-11	67.9	1.2788e-05	3	1684.95	0.781692	33.4284	0	1.2162	1.27714	0.867913
nVNQEVVDFEk	2	Q9BUP3	N-Term(iTRAQ8plex); K11(iTRAQ8plex)	0	1.104e-09	67.9	1.11905e-05	2	1929.05	-3.7557	25.077	0	0.856365	0.72955	0.953226
eIENMILNDPDFQHEDLNFLTR	3	A0A024R8L7	N-Term(iTRAQ8plex)	0	2.863e-12	67.89	4.90916e-06	3	3007.47	-1.68484	44.5552	0	1.08569	1.00035	1.17351
gVNLPGAAVDLPAVSEk	5	P14618;A0A024R5Z9	N-Term(iTRAQ8plex); K17(iTRAQ8plex)	0	7.632e-13	67.87	1.64367e-05	2	2245.3	0.885829	32.5829	0
gIDVQQVSLVINYDLPTNR	3	A8K7F6;E7EQG2	N-Term(iTRAQ8plex)	0	1.088e-11	67.87	1.20029e-05	2	2448.34	-0.0653305	40.7428	0
sASSGAEGDVSSER	1	Q496C9	N-Term(iTRAQ8plex)	0	1.364e-14	67.87	1.51057e-06	2	1642.78	-0.487972	15.0305	0	1.32593	1.33016	1.13446
fYQAEMEELDFISAVEk	4	P35237	N-Term(iTRAQ8plex); K17(iTRAQ8plex)	0	4.106e-11	67.86	8.50326e-06	3	2657.37	1.58402	53.2915	0	1.05258	1.09866	0.91316
aGQSAAGAAPGGGVDTR	4	P21333	N-Term(iTRAQ8plex)	0	9.951e-10	67.85	6.25885e-06	3	1746.9	-0.897325	15.5827	0	0.822633	0.841986	0.677123
sLAEAcSEGDVNAVR	1	H0YM23	N-Term(iTRAQ8plex); C6(Carbamidomethyl)	0	1.742e-13	67.85	3.6175e-06	2	1881.93	-0.752473	22.665	0	0.905192	0.857873	0.729736
lFIGGLSFETTDESLR	25	F8W6I7	N-Term(iTRAQ8plex)	0	2.781e-10	67.85	9.85174e-06	3	2089.12	2.46433	45.2169	0	0.951156	1.07934	1.04666
lSSPcIMVVNHDASSIPR	3	Q08J23	N-Term(iTRAQ8plex); C5(Carbamidomethyl)	0	5.878e-09	67.85	7.07914e-06	2	2287.18	-0.838934	29.5863	0	0.81399	0.903376	0.802731
scQTALVEILDVIVR	10	Q9NSE4	N-Term(iTRAQ8plex); C2(Carbamidomethyl)	0	2.379e-10	67.83	1.0952e-05	3	2020.14	0.895166	58.0134	0	0.970981	0.811108	1.22122
nDEYENLFNMIVEIPR	3	Q9H2U2	N-Term(iTRAQ8plex)	0	3.779e-14	67.83	5.70264e-06	2	2300.15	-0.164132	53.208	0	0.986146	0.975013	1.12404
rPDVVENQPDAASQLNVDASGNLAk	2	Q9NZL9	N-Term(iTRAQ8plex); K25(iTRAQ8plex)	0	3.76e-11	67.82	9.37488e-06	3	3216.7	-3.03496	24.7137	0	1.1049	1.28308	0.966369
kLETAVNLAWTAGNSNTR	6	P21796	N-Term(iTRAQ8plex); K1(iTRAQ8plex)	0	1.053e-14	67.81	1.1756e-05	3	2554.42	0.411152	33.2133	1	1.22038	1.12287	1.31289
qIWQNLGLDDTk	2	P49588	N-Term(iTRAQ8plex); K12(iTRAQ8plex)	0	5.205e-09	67.81	1.17477e-05	2	2039.14	2.22961	34.4049	0	1.02096	0.995171	0.991352
dVATVAFcDAQSTQEIHEk	1	D6RAX2	N-Term(iTRAQ8plex); C8(Carbamidomethyl); K19(iTRAQ8plex)	0	4.106e-09	67.79	7.49367e-06	3	2757.4	-0.0447217	27.2813	0	0.838811	0.816469	0.860126
nISFTVWDVGGQDk	3	P84077	N-Term(iTRAQ8plex); K14(iTRAQ8plex)	0	1.847e-14	67.79	3.02658e-05	2	2174.17	0.211849	34.3989	0	1.08086	1.09923	0.995355
aGFDSDYDQALADIR	1	P52701	N-Term(iTRAQ8plex)	0	2.987e-12	67.78	3.90136e-06	2	1960.96	0.0880719	35.1437	0	0.793434	0.790737	0.880032
iQIVSQMVELVENR	1	A0A087WXF7	N-Term(iTRAQ8plex)	0	3.608e-09	67.77	1.96687e-05	3	1962.11	4.93132	58.0257	0	0.922953	1.03208	0.904304
sLQDIIAILGMDELSEEDk	11	P06576	N-Term(iTRAQ8plex); K19(iTRAQ8plex)	0	7.166e-12	67.77	1.09122e-05	3	2727.45	-3.17188	55.3055	0	1.04403	0.962093	1.02397
aPVAIGVAAMSTAEMLTSGLk	2	P41214	N-Term(iTRAQ8plex); K21(iTRAQ8plex)	0	1.852e-11	67.76	1.12389e-05	4	2626.48	2.89607	57.921	0	0.843008	0.800116	0.76358
aFVHWYVGEGMEEGEFSEAR	4	P68366;B3KT06;Q53GA7;Q15670	N-Term(iTRAQ8plex)	0	1.265e-12	67.76	2.74691e-06	3	2634.25	8.13138	36.2366	0
tIGGGDDSFNTFFSETGAGk	18	B3KT06;Q53GA7	N-Term(iTRAQ8plex); K20(iTRAQ8plex)	0	2.891e-11	67.75	8.33526e-06	3	2616.3	-1.51413	37.3426	0
gDLFAATFLIk	2	Q9P2R3	N-Term(iTRAQ8plex); K11(iTRAQ8plex)	0	2.016e-09	67.75	1.16929e-05	2	1804.08	-0.534633	42.4855	0	1.07638	1.05861	0.934353
gLGTDEDAIISVLAYR	2	P09525	N-Term(iTRAQ8plex)	0	1.635e-14	67.74	1.00708e-05	2	1997.09	-0.300785	46.2587	0	1.17788	1.3077	0.973578
nVmSAFGLTDDQVSGPPSAPAEDR	1	Q7Z426	N-Term(iTRAQ8plex); M3(Oxidation)	0	8.459e-13	67.74	4.07207e-06	3	2781.34	4.6343	31.1147	0	1.28323	1.38391	1.06309
iQDVGLVPMGGVMSGAVPAAAAQEAVEEDIPIAk	1	B4DLN1	N-Term(iTRAQ8plex); K34(iTRAQ8plex)	0	7.647e-11	67.74	8.83404e-06	3	3942.12	1.31622	47.9184	0	1.04025	0.974436	1.09893
lLEQALVIEEQLR	5	Q12873;F5GWX5;Q8TDI0	N-Term(iTRAQ8plex)	0	1.714e-08	67.73	1.21516e-05	3	1858.09	-1.6006	53.8101	0
aQGATGEVYcPSGEk	1	Q9H1B7	N-Term(iTRAQ8plex); C10(Carbamidomethyl); K15(iTRAQ8plex)	0	9.002e-11	67.73	6.37517e-06	2	2162.1	-1.10958	18.6367	0	1.01818	1.039	0.985974
qYYTLLNQAPDMLHR	2	Q13283;Q6FI03	N-Term(iTRAQ8plex)	0	1.687e-10	67.72	7.76758e-06	2	2167.13	-0.425909	33.1841	0
mTAEEMASDELk	1	P23193	N-Term(iTRAQ8plex); K12(iTRAQ8plex)	0	4.316e-11	67.72	7.16747e-06	2	1963	2.20744	26.5921	0	1.15376	1.00852	0.892619
nINADEAAAMGAVYQAAALSk	5	Q9Y4L1	N-Term(iTRAQ8plex); K21(iTRAQ8plex)	0	9.535e-14	67.7	3.10779e-05	3	2687.43	-1.24259	42.8635	0	0.871491	0.836171	1.03011
eLDPTNMTYITNQAAVYFEk	3	A8K690	N-Term(iTRAQ8plex); K20(iTRAQ8plex)	0	7.525e-10	67.7	1.01895e-05	2	2956.52	-0.669716	44.155	0	0.994337	1.0386	0.974911
nAGVEGSLIVEk	7	P10809	N-Term(iTRAQ8plex); K12(iTRAQ8plex)	0	5.675e-11	67.7	1.33737e-05	2	1824.07	-0.244726	23.2985	0	0.959903	0.935714	1.20547
aLmLQGVDLLADAVAVTmGPk	1	P10809	N-Term(iTRAQ8plex); M3(Oxidation); M18(Oxidation); K21(iTRAQ8plex)	0	8.448e-11	67.69	1.2596e-05	2	2753.54	-1.21243	49.9466	0	0.901092	0.878791	1.13032
nDATAQAFLAEASVMTQLR	2	Q53EL3	N-Term(iTRAQ8plex)	0	1.046e-12	67.67	7.63522e-06	3	2341.21	-3.0219	46.9289	0	1.12496	1.3934	1.15302
qLVEIILTAcPQDLIQAEDR	1	Q92621	N-Term(iTRAQ8plex); C10(Carbamidomethyl)	0	5.689e-13	67.67	1.22865e-05	3	2629.42	1.7589	51.9281	0	0.702962	0.909677	0.76292
vLQASVLDDWFPLQGGQGQVHLR	3	Q9BSJ8	N-Term(iTRAQ8plex)	0	5.545e-15	67.66	1.48429e-05	3	2867.55	1.30917	45.6927	0	1.12693	1.10547	1.07096
aFLDALQNQAEASSk	5	Q9BV61;K0A7K7	N-Term(iTRAQ8plex); K15(iTRAQ8plex)	0	4.989e-11	67.65	1.18879e-05	2	2201.2	-1.80879	33.752	0
gFDPNQLSVATLLFEGDR	2	O00116	N-Term(iTRAQ8plex)	0	1.949e-10	67.64	9.08286e-06	3	2283.19	-2.21238	48.4664	0	0.874173	1.04778	1.02013
gAQAAIVVYDITNEESFAR	2	P20339	N-Term(iTRAQ8plex)	0	3.032e-13	67.63	8.09418e-06	3	2358.22	-0.812069	42.6207	0	0.919095	0.975906	0.825797
aAcQEAQVFGNQLIPPNAQVk	2	B4E2Z8	N-Term(iTRAQ8plex); C3(Carbamidomethyl); K21(iTRAQ8plex)	0	9.153e-14	67.63	1.21499e-05	3	2891.56	-2.66835	33.6582	0	0.957638	1.14575	1.06149
iSNLIVLHLR	3	Q14566	N-Term(iTRAQ8plex)	0	5.169e-08	67.62	1.04221e-05	3	1481.95	-0.121679	35.8702	0	1.30699	1.32866	0.991511
lSLDGQNIYNAccTLR	5	A6NLN1;A0A0U1RRM4	N-Term(iTRAQ8plex); C12(Carbamidomethyl); C13(Carbamidomethyl)	0	3.748e-10	67.62	5.08566e-06	3	2202.1	0.122002	33.2311	0
lQQELDDLLVDLDHQR	6	P35579	N-Term(iTRAQ8plex)	0	4.924e-11	67.62	9.26317e-06	2	2254.2	-0.0424339	50.0213	0	1.10909	0.902412	0.869317
hLAILGAGLMGAGIAQVSVDk	2	P40939	N-Term(iTRAQ8plex); K21(iTRAQ8plex)	0	7.053e-12	67.62	1.04308e-05	4	2629.53	-1.92166	38.1934	0	1.14031	0.993025	1.21994
sSVQEFMTFTSQLIVER	2	Q9UES0	N-Term(iTRAQ8plex)	0	2.377e-10	67.61	1.18159e-05	3	2306.2	1.46528	54.222	0	1.14657	1.16091	0.899387
sINQQSGAHVELQR	2	Q96I24	N-Term(iTRAQ8plex)	0	1.662e-09	67.6	9.3233e-06	2	1871	-1.50145	18.0257	0	0.680724	1.06492	1.55893
aTTLSNAVSSLASTGLSLTk	1	A0A024R5L7	N-Term(iTRAQ8plex); K20(iTRAQ8plex)	0	5.879e-11	67.6	1.4893e-05	2	2530.45	-2.78994	48.286	0	1.45816	1.29405	1.36131
vAMQDATAQMAMLQFISSGLSk	2	A0A0K0K1H7;Q71UF1	N-Term(iTRAQ8plex); K22(iTRAQ8plex)	0	2.584e-12	67.6	1.2573e-05	3	2936.56	1.98098	53.3589	0
vQLDLAETDLSQGVAR	2	Q9BSJ8	N-Term(iTRAQ8plex)	0	3.43e-11	67.59	1.18007e-05	3	2019.1	-0.0605347	34.7692	0	0.812752	0.866168	1.12795
aGVMALANLLQIQR	2	Q5RLJ0	N-Term(iTRAQ8plex)	0	1.16e-09	67.58	1.23604e-05	3	1802.06	-0.591997	48.2278	0	1.07036	1.16471	1.0363
tALGVAELTVTDLFR	2	Q8NF37	N-Term(iTRAQ8plex)	0	1.244e-09	67.58	1.36349e-05	3	1910.09	0.591268	56.4064	0	0.694692	0.639802	0.810037
aLSITLVQEPPPVSTVVHFk	3	Q68CZ2	N-Term(iTRAQ8plex); K20(iTRAQ8plex)	0	8.599e-10	67.58	9.18302e-06	3	2770.63	-1.47441	38.4436	0	0.99566	1.03467	1.11276
sGSLAVDNADPILk	1	A0A0M4G3H8	N-Term(iTRAQ8plex); K14(iTRAQ8plex)	0	4.123e-08	67.58	1.13391e-05	2	2008.15	-0.871599	25.7923	0	1.01848	1.0079	0.935116
tYADYESVNEcMEGVck	3	P84090	N-Term(iTRAQ8plex); C11(Carbamidomethyl); C16(Carbamidomethyl); K17(iTRAQ8plex)	0	2.754e-09	67.58	1.56251e-06	2	2663.23	0.221572	27.3949	0	0.892129	0.855587	1.14849
hTAAGQLVQDLLTQVR	2	B4DW96	N-Term(iTRAQ8plex)	0	2.681e-10	67.57	1.35526e-05	2	2054.16	-1.29669	40.4183	0	1.00953	0.85176	0.83274
lLEAQIATGGVIDPVHSHR	3	Q15149	N-Term(iTRAQ8plex)	0	2.405e-11	67.56	1.24701e-05	2	2317.3	1.98668	29.2097	0	1.01305	0.990367	0.970104
sVGMIAGGTGITPmLQVIR	2	A0A024R4X0	N-Term(iTRAQ8plex); M14(Oxidation)	0	5.035e-12	67.55	1.17254e-05	3	2221.23	-3.16708	35.7205	0	0.819722	0.940379	0.778064
iSALQSAGVVVSMSPAQLGTTIYk	3	A8K4W7	N-Term(iTRAQ8plex); K24(iTRAQ8plex)	0	6.965e-10	67.55	1.22703e-05	2	3029.71	-1.69254	44.5721	0	0.954828	0.889727	1.16037
mDSLLIAGQINTYcQNIk	1	O15372	N-Term(iTRAQ8plex); C14(Carbamidomethyl); K18(iTRAQ8plex)	0	1.355e-10	67.54	2.04654e-05	3	2690.45	-0.203024	40.356	0	0.919354	0.854518	0.948802
kIcYQEVSQcFGVLSSR	1	Q16531	K1(iTRAQ8plex); N-Term(iTRAQ8plex); C3(Carbamidomethyl); C10(Carbamidomethyl)	0	8.358e-14	67.53	1.05962e-05	3	2669.39	-3.11028	32.5972	1	0.931573	0.854076	0.910573
aVQcTSDYPEHVcEVLLTMER	2	Q15020	N-Term(iTRAQ8plex); C4(Carbamidomethyl); C13(Carbamidomethyl)	0	1.104e-10	67.53	2.03977e-06	3	2841.34	-3.90224	39.2318	0	1.03927	1.08277	1.09991
kGEPVSAEDLGVSGALTVLmk	1	F5H2F4	N-Term(iTRAQ8plex); K1(iTRAQ8plex); M20(Oxidation); K21(iTRAQ8plex)	0	6.01e-09	67.53	1.17618e-05	4	3029.73	-0.396284	33.5487	1	1.10098	1.15848	1.04822
[truncated: 35,631 more rows]
