# Supplementary material for: Proteomic analysis of human prostate cancer PC-3M-1E8 cells and PC-3M-2B4 cells of same origin but with different metastatic potential
Source: PLoS One. 2018 Oct 31;13(10):e0206139. doi: 10.1371/journal.pone.0206139 (PMC6209233; doi:10.1371/journal.pone.0206139)
Supplement: S4 Table — (XLSX) [file pone.0206139.s007.xlsx]

## Sheet: Sheet1
Proteomic Analysis of Human Prostate Cancer PC-3M-1E8 cells and PC-3M-2B4 cells of Same Origin but with Different Metastatic Potential
Shujiang Zhang, Chengcheng Zheng, Shunheng Yao, Zhonghui Wang, Li Xu, Rongfu Yang, Xiang Meng, Jianhui Wu, Li Zhou, Zuyue Sun
S4 Table. Total proteins identified from PC-3M-1E8 cells and PC-3M-2B4 cells using LC-MS/MS analysis.
Accession	Description	Coverage	Unique Peptides	Peptides	PSMs	AAs	MW [kDa]	calc. pI	1E8-1/2B4	1E8-1/2B4 Count	1E8-1/2B4 Variability [%]	1E8-2/2B4	1E8-2/2B4 Count	1E8-2/2B4 Variability [%]	1E8-3/2B4	1E8-3/2B4 Count	1E8-3/2B4 Variability [%]
P10809	60 kDa heat shock protein, mitochondrial OS=Homo sapiens GN=HSPD1 PE=1 SV=2 - [CH60_HUMAN]	80.45	23	40	549	573	61.0164	5.87158	0.980058	328	21.6219	0.952199	331	24.0846	1.1978	331	16.8256
Q8WVW5	Putative uncharacterized protein (Fragment) OS=Homo sapiens PE=2 SV=1 - [Q8WVW5_HUMAN]	66.12	6	17	286	363	40.4772	6.13818	1.08686	187	21.8669	1.06524	187	23.5922	1.02622	187	14.4829
Q15149	Plectin OS=Homo sapiens GN=PLEC PE=1 SV=3 - [PLEC_HUMAN]	51.05	181	201	408	4684	531.466	5.96045	1.11054	363	12.7635	1.09716	363	16.3651	1.10252	363	11.6359
Q09666	Neuroblast differentiation-associated protein AHNAK OS=Homo sapiens GN=AHNAK PE=1 SV=2 - [AHNK_HUMAN]	60.05	197	199	395	5890	628.699	6.15088	1.01125	377	12.6422	0.99863	377	15.058	1.00926	377	9.7994
B7Z532	cDNA FLJ51028, highly similar to 60 kDa heat shock protein, mitochondrial OS=Homo sapiens PE=2 SV=1 - [B7Z532_HUMAN]	74.69	1	17	207	245	26.6692	5.22412	1.21653	3	7.0608	0.933944	3	3.93662	1.19735	3	0.284845
P06733	Alpha-enolase OS=Homo sapiens GN=ENO1 PE=1 SV=2 - [ENOA_HUMAN]	63.13	15	24	240	434	47.1393	7.38623	1.06286	135	19.28	1.03849	135	24.8434	0.913857	135	12.1225
P21333	Filamin-A OS=Homo sapiens GN=FLNA PE=1 SV=4 - [FLNA_HUMAN]	54.48	91	99	299	2647	280.564	6.06201	0.772755	269	24.4222	0.775414	269	25.7627	0.744057	269	19.9125
P78371	T-complex protein 1 subunit beta OS=Homo sapiens GN=CCT2 PE=1 SV=4 - [TCPB_HUMAN]	74.21	31	31	158	535	57.4521	6.45557	1.02654	158	16.9476	1.00547	158	16.1678	1.05642	158	13.7167
P07195	L-lactate dehydrogenase B chain OS=Homo sapiens GN=LDHB PE=1 SV=2 - [LDHB_HUMAN]	61.68	15	17	140	334	36.6151	6.04932	1.01507	127	20.7245	0.994447	127	20.0654	0.895797	127	12.6863
P35579	Myosin-9 OS=Homo sapiens GN=MYH9 PE=1 SV=4 - [MYH9_HUMAN]	48.16	84	84	191	1960	226.392	5.60498	0.909415	191	16.553	0.86587	191	19.2122	0.855773	191	11.8977
P08670	Vimentin OS=Homo sapiens GN=VIM PE=1 SV=4 - [VIME_HUMAN]	79.61	32	36	224	466	53.6191	5.12256	0.809734	212	22.9842	0.799194	212	26.0309	0.907278	212	14.3766
P78527	DNA-dependent protein kinase catalytic subunit OS=Homo sapiens GN=PRKDC PE=1 SV=3 - [PRKDC_HUMAN]	37.52	139	139	284	4128	468.788	7.12256	0.893697	284	18.6778	0.890962	284	19.0044	0.991689	284	9.56605
P04406	Glyceraldehyde-3-phosphate dehydrogenase OS=Homo sapiens GN=GAPDH PE=1 SV=3 - [G3P_HUMAN]	60.9	12	17	251	335	36.0304	8.45557	1.14552	213	15.8803	1.14026	213	18.437	1.03179	213	11.6251
Q14204	Cytoplasmic dynein 1 heavy chain 1 OS=Homo sapiens GN=DYNC1H1 PE=1 SV=5 - [DYHC1_HUMAN]	40.81	146	146	261	4646	532.072	6.40479	1.04251	261	16.0733	1.01386	261	16.7027	0.993242	261	10.114
Q00610	Clathrin heavy chain 1 OS=Homo sapiens GN=CLTC PE=1 SV=5 - [CLH1_HUMAN]	55.94	71	71	189	1675	191.493	5.69385	1.01158	189	16.1948	1.01087	189	16.1857	0.975006	189	12.9729
P07900	Heat shock protein HSP 90-alpha OS=Homo sapiens GN=HSP90AA1 PE=1 SV=5 - [HS90A_HUMAN]	59.56	24	44	241	732	84.6067	5.021	0.990057	112	16.0605	0.959712	112	22.1044	0.887621	112	12.0534
O75369	Filamin-B OS=Homo sapiens GN=FLNB PE=1 SV=2 - [FLNB_HUMAN]	56.46	92	101	219	2602	277.99	5.73193	0.943631	188	15.4752	0.951123	188	17.0566	0.914837	188	9.65331
P11142	Heat shock cognate 71 kDa protein OS=Homo sapiens GN=HSPA8 PE=1 SV=1 - [HSP7C_HUMAN]	56.66	16	33	204	646	70.8542	5.51611	0.924616	98	21.402	0.923723	98	22.8202	0.900186	98	10.5729
P00558	Phosphoglycerate kinase 1 OS=Homo sapiens GN=PGK1 PE=1 SV=3 - [PGK1_HUMAN]	81.29	26	32	176	417	44.5861	8.104	0.763201	150	21.623	0.734688	150	25.8495	0.664987	150	25.1607
P08238	Heat shock protein HSP 90-beta OS=Homo sapiens GN=HSP90AB1 PE=1 SV=4 - [HS90B_HUMAN]	51.93	22	40	218	724	83.2121	5.03369	1.02343	90	12.7539	0.994288	90	14.3466	0.958882	90	13.3705
P07437	Tubulin beta chain OS=Homo sapiens GN=TUBB PE=1 SV=2 - [TBB5_HUMAN]	73.2	5	25	179	444	49.639	4.89404	1.03705	38	23.2818	1.00495	38	15.2074	0.864385	38	13.3032
A0A024QZN4	Vinculin, isoform CRA_c OS=Homo sapiens GN=VCL PE=4 SV=1 - [A0A024QZN4_HUMAN]	65.67	10	63	201	1066	116.649	6.0874	0.773458	34	30.5503	0.772696	34	21.546	0.683791	34	25.7059
P06576	ATP synthase subunit beta, mitochondrial OS=Homo sapiens GN=ATP5B PE=1 SV=3 - [ATPB_HUMAN]	71.83	24	25	157	529	56.5246	5.40186	0.9972	155	19.5926	1.00043	155	18.983	1.08782	155	14.6168
P14618	Pyruvate kinase PKM OS=Homo sapiens GN=PKM PE=1 SV=4 - [KPYM_HUMAN]	71.37	1	34	188	531	57.9	7.84033	1.13464	7	11.9595	1.13212	7	11.7157	0.985613	7	7.22796
B7Z4V2	cDNA FLJ51907, highly similar to Stress-70 protein, mitochondrial OS=Homo sapiens PE=2 SV=1 - [B7Z4V2_HUMAN]	54.29	28	33	122	665	72.3561	5.93506	1.11915	101	13.3984	1.11152	101	18.4208	1.35196	101	13.9873
Q13813	Spectrin alpha chain, non-erythrocytic 1 OS=Homo sapiens GN=SPTAN1 PE=1 SV=3 - [SPTN1_HUMAN]	49.72	95	95	165	2472	284.364	5.35107	0.994337	165	12.1837	0.962948	165	14.397	0.996988	165	9.24361
P62805	Histone H4 OS=Homo sapiens GN=HIST1H4A PE=1 SV=2 - [H4_HUMAN]	51.46	6	6	155	103	11.3604	11.356	1.00904	155	20.0363	0.964245	155	18.0102	1.18659	155	14.855
D3DVC4	Nestin, isoform CRA_c OS=Homo sapiens GN=NES PE=3 SV=1 - [D3DVC4_HUMAN]	50.89	64	64	149	1621	177.32	4.36084	0.888444	149	21.2436	0.890421	149	26.044	0.973131	149	8.636
B3KT06	cDNA FLJ37398 fis, clone BRAMY2027467, highly similar to Tubulin alpha-ubiquitous chain OS=Homo sapiens PE=2 SV=1 - [B3KT06_HUMAN]	65.14	1	21	152	416	46.3119	5.13525	0.850526	2	14.1408	0.904626	2	11.7374	0.817481	2	30.9903
A0A0U1RQF0	Fatty acid synthase OS=Homo sapiens GN=FASN PE=4 SV=1 - [A0A0U1RQF0_HUMAN]	47.95	80	81	168	2509	273.026	6.46826	1.09433	166	16.2518	1.12795	167	17.8709	0.987937	167	9.6618
A0A024R5Z9	Pyruvate kinase OS=Homo sapiens GN=PKM2 PE=3 SV=1 - [A0A024R5Z9_HUMAN]	67.98	3	34	173	531	58.0249	7.7085	1.11171	5	13.0551	1.24164	5	16.9615	1.06417	5	6.83639
P19338	Nucleolin OS=Homo sapiens GN=NCL PE=1 SV=3 - [NUCL_HUMAN]	44.93	39	39	172	710	76.5684	4.70361	1.02141	172	22.2161	1.00652	172	20.5586	1.09294	172	17.4384
P22314	Ubiquitin-like modifier-activating enzyme 1 OS=Homo sapiens GN=UBA1 PE=1 SV=3 - [UBA1_HUMAN]	51.98	37	37	96	1058	117.774	5.75732	1.01718	95	12.0976	1.02475	95	18.2031	0.883044	95	10.5465
P11021	78 kDa glucose-regulated protein OS=Homo sapiens GN=HSPA5 PE=1 SV=2 - [GRP78_HUMAN]	54.43	33	36	147	654	72.2884	5.16064	0.960206	127	12.3981	0.983979	127	17.9338	1.0697	127	10.2502
P0DMV8	Heat shock 70 kDa protein 1A OS=Homo sapiens GN=HSPA1A PE=1 SV=1 - [HS71A_HUMAN]	57.41	14	30	152	641	70.009	5.65576	1.10079	50	14.286	1.05299	50	13.8164	1.01266	50	13.3818
P07355	Annexin A2 OS=Homo sapiens GN=ANXA2 PE=1 SV=2 - [ANXA2_HUMAN]	75.52	26	26	155	339	38.5798	7.75244	1.05156	155	20.3759	1.00854	155	19.9497	0.988724	155	10.9058
P68366	Tubulin alpha-4A chain OS=Homo sapiens GN=TUBA4A PE=1 SV=1 - [TBA4A_HUMAN]	55.8	4	20	121	448	49.8924	5.05908	1.20205	10	14.0052	1.24701	10	13.8739	0.966672	10	4.31489
P02545	Prelamin-A/C OS=Homo sapiens GN=LMNA PE=1 SV=1 - [LMNA_HUMAN]	59.64	37	39	157	664	74.0947	7.02002	0.737979	154	27.9619	0.706383	154	33.3856	0.802839	154	10.9308
P13639	Elongation factor 2 OS=Homo sapiens GN=EEF2 PE=1 SV=4 - [EF2_HUMAN]	63.4	45	46	158	858	95.277	6.82959	1.05179	154	19.3971	0.994662	154	16.2795	0.916551	154	9.82611
P50991	T-complex protein 1 subunit delta OS=Homo sapiens GN=CCT4 PE=1 SV=4 - [TCPD_HUMAN]	67.9	31	32	117	539	57.8878	7.82568	0.979431	114	16.8672	1.04035	114	21.7231	1.07421	114	10.5769
P09104	Gamma-enolase OS=Homo sapiens GN=ENO2 PE=1 SV=3 - [ENOG_HUMAN]	46.54	8	12	83	434	47.239	5.03369	1.343	12	15.1929	1.31802	12	15.1728	1.23623	12	21.5493
P42704	Leucine-rich PPR motif-containing protein, mitochondrial OS=Homo sapiens GN=LRPPRC PE=1 SV=3 - [LPPRC_HUMAN]	57.25	70	70	172	1394	157.805	6.12549	0.981624	172	13.1097	1.00256	172	18.2482	1.1518	172	11.78
B4E3Q9	cDNA FLJ59659, highly similar to Vinculin OS=Homo sapiens PE=2 SV=1 - [B4E3Q9_HUMAN]	61.06	1	54	169	927	100.875	5.47803	0.882578	2	12.0404	1.09527	2	7.30537	0.715609	2	22.756
O75643	U5 small nuclear ribonucleoprotein 200 kDa helicase OS=Homo sapiens GN=SNRNP200 PE=1 SV=2 - [U520_HUMAN]	39.28	66	66	134	2136	244.353	6.06201	0.98606	134	16.626	0.969001	134	18.5058	1.10832	134	12.6485
Q9Y490	Talin-1 OS=Homo sapiens GN=TLN1 PE=1 SV=3 - [TLN1_HUMAN]	42.11	62	73	120	2541	269.599	6.07471	1.02035	103	12.9857	1.00755	103	16.3368	0.931099	102	11.4975
P25705	ATP synthase subunit alpha, mitochondrial OS=Homo sapiens GN=ATP5A1 PE=1 SV=1 - [ATPA_HUMAN]	55.33	24	25	101	553	59.7136	9.12939	0.942724	100	17.9004	1.01003	100	25.2264	1.04128	100	13.7616
P30041	Peroxiredoxin-6 OS=Homo sapiens GN=PRDX6 PE=1 SV=3 - [PRDX6_HUMAN]	79.46	10	17	124	224	25.0192	6.37939	0.787173	66	17.6792	0.815455	66	27.1348	0.697614	66	15.7279
Q53GA7	Tubulin alpha 6 variant (Fragment) OS=Homo sapiens PE=2 SV=1 - [Q53GA7_HUMAN]	55.68	2	20	124	449	49.7914	5.13525	1.08612	15	12.2911	1.12041	15	15.6153	0.908848	15	10.5415
Q75MT9	Malate dehydrogenase (Fragment) OS=Homo sapiens GN=MDH2 PE=3 SV=1 - [Q75MT9_HUMAN]	67.72	17	17	97	316	33.2075	8.25049	0.935454	97	28.7793	0.916543	97	37.0364	1.06326	97	13.7636
P50990	T-complex protein 1 subunit theta OS=Homo sapiens GN=CCT8 PE=1 SV=4 - [TCPQ_HUMAN]	75.18	37	37	116	548	59.5825	5.60498	0.936189	116	20.0703	0.928934	116	19.748	0.961987	116	9.6372
Q01082	Spectrin beta chain, non-erythrocytic 1 OS=Homo sapiens GN=SPTBN1 PE=1 SV=2 - [SPTB2_HUMAN]	45.85	78	85	152	2364	274.439	5.56689	0.97165	135	13.4256	0.979251	135	18.1043	0.9821	135	10.3537
P22626	Heterogeneous nuclear ribonucleoproteins A2/B1 OS=Homo sapiens GN=HNRNPA2B1 PE=1 SV=2 - [ROA2_HUMAN]	50.99	15	18	118	353	37.4067	8.95361	0.981496	104	16.7541	1.0333	104	22.9197	1.20391	104	14.586
P04075	Fructose-bisphosphate aldolase A OS=Homo sapiens GN=ALDOA PE=1 SV=2 - [ALDOA_HUMAN]	75	16	22	97	364	39.3953	8.08936	1.21887	75	20.0261	1.24402	75	14.4889	1.09805	75	10.835
P17987	T-complex protein 1 subunit alpha OS=Homo sapiens GN=TCP1 PE=1 SV=1 - [TCPA_HUMAN]	62.59	27	27	97	556	60.3056	6.11279	0.967442	97	18.1017	0.953492	97	16.7741	1.00937	97	10.4148
P00338	L-lactate dehydrogenase A chain OS=Homo sapiens GN=LDHA PE=1 SV=2 - [LDHA_HUMAN]	79.82	22	24	150	332	36.6654	8.26514	1.04438	127	23.5987	1.04828	127	21.936	0.94886	127	16.6388
P40939	Trifunctional enzyme subunit alpha, mitochondrial OS=Homo sapiens GN=HADHA PE=1 SV=2 - [ECHA_HUMAN]	53.6	32	32	103	763	82.9469	9.0415	1.13293	101	14.8939	1.11351	101	13.8741	1.24551	101	19.75
P07814	Bifunctional glutamate/proline--tRNA ligase OS=Homo sapiens GN=EPRS PE=1 SV=5 - [SYEP_HUMAN]	47.29	53	54	124	1512	170.483	7.32764	0.986302	122	16.4408	0.94998	122	20.4968	0.922884	122	10.0258
B2R9K8	cDNA, FLJ94440, highly similar to Homo sapiens chaperonin containing TCP1, subunit 6A (zeta 1)(CCT6A), mRNA OS=Homo sapiens PE=2 SV=1 - [B2R9K8_HUMAN]	61.02	26	26	99	531	57.9296	6.80029	0.983215	99	16.2286	0.975017	99	23.9147	1.00882	99	11.6595
Q13885	Tubulin beta-2A chain OS=Homo sapiens GN=TUBB2A PE=1 SV=1 - [TBB2A_HUMAN]	56.63	3	20	130	445	49.875	4.89404	1.03162	4	3.40806	0.970641	4	2.06391	0.884583	4	0.966656
Q08211	ATP-dependent RNA helicase A OS=Homo sapiens GN=DHX9 PE=1 SV=4 - [DHX9_HUMAN]	40.94	42	42	100	1270	140.869	6.84424	0.980404	100	18.6949	1.00734	100	14.2978	1.11102	100	11.4507
Q01813	ATP-dependent 6-phosphofructokinase, platelet type OS=Homo sapiens GN=PFKP PE=1 SV=2 - [PFKAP_HUMAN]	40.18	11	25	69	784	85.5415	7.54736	1.08262	33	16.8093	1.07444	33	24.2894	0.942585	31	17.0307
B4DUQ1	cDNA FLJ54552, highly similar to Heterogeneous nuclear ribonucleoprotein K OS=Homo sapiens PE=2 SV=1 - [B4DUQ1_HUMAN]	52.85	20	20	111	439	48.4802	5.92236	0.935716	110	12.886	0.943692	110	21.3412	1.01545	110	15.2631
Q53HV2	Chaperonin containing TCP1, subunit 7 (Eta) variant (Fragment) OS=Homo sapiens PE=2 SV=1 - [Q53HV2_HUMAN]	66.67	28	28	92	543	59.3029	7.6499	0.970314	92	24.7474	0.999992	92	30.1645	0.984144	92	12.925
P52272	Heterogeneous nuclear ribonucleoprotein M OS=Homo sapiens GN=HNRNPM PE=1 SV=3 - [HNRPM_HUMAN]	47.53	32	32	95	730	77.4643	8.70459	0.948295	95	14.124	0.947012	95	15.0948	1.13257	95	11.5783
P04083	Annexin A1 OS=Homo sapiens GN=ANXA1 PE=1 SV=2 - [ANXA1_HUMAN]	59.83	18	18	94	346	38.69	7.02002	0.904231	94	18.5365	0.86733	94	23.9586	0.797588	94	15.5853
P37802	Transgelin-2 OS=Homo sapiens GN=TAGLN2 PE=1 SV=3 - [TAGL2_HUMAN]	88.94	15	15	91	199	22.3772	8.25049	0.90032	91	19.7148	0.926851	91	23.2029	0.781737	91	12.7428
O00410	Importin-5 OS=Homo sapiens GN=IPO5 PE=1 SV=4 - [IPO5_HUMAN]	41.02	29	32	82	1097	123.55	4.94482	0.99159	77	14.5283	0.933721	77	16.052	0.864742	77	17.0489
B3KX11	T-complex protein 1 subunit gamma OS=Homo sapiens PE=2 SV=1 - [B3KX11_HUMAN]	55.75	3	28	101	522	57.909	6.93213	1.04284	9	7.516	1.10386	9	12.168	1.01164	9	3.29936
Q5CAQ5	Tumor rejection antigen (Gp96) 1 OS=Homo sapiens GN=TRA1 PE=2 SV=1 - [Q5CAQ5_HUMAN]	45.64	36	37	134	802	92.2823	4.85596	0.823139	126	21.6692	0.838292	126	25.6791	0.980236	126	9.83675
P04350	Tubulin beta-4A chain OS=Homo sapiens GN=TUBB4A PE=1 SV=2 - [TBB4A_HUMAN]	65.77	1	21	139	444	49.5539	4.88135	1.13154	1		1.12784	1		1.22751	1
Q14980	Nuclear mitotic apparatus protein 1 OS=Homo sapiens GN=NUMA1 PE=1 SV=2 - [NUMA1_HUMAN]	35.89	56	56	87	2115	238.115	5.78271	0.867002	87	15.5126	0.886159	87	16.056	1.00352	87	10.6562
P34931	Heat shock 70 kDa protein 1-like OS=Homo sapiens GN=HSPA1L PE=1 SV=2 - [HS71L_HUMAN]	25.12	1	13	97	641	70.3313	6.02393	1.26316	1		1.3297	1		1.09127	1
G3V4C1	Heterogeneous nuclear ribonucleoproteins C1/C2 OS=Homo sapiens GN=HNRNPC PE=1 SV=1 - [G3V4C1_HUMAN]	57.19	18	19	75	292	32.2188	5.08447	1.00364	71	19.5126	0.969151	71	22.6849	1.2024	71	15.1063
Q05639	Elongation factor 1-alpha 2 OS=Homo sapiens GN=EEF1A2 PE=1 SV=1 - [EF1A2_HUMAN]	52.7	10	17	132	463	50.4383	9.02686	1.11938	59	17.5695	1.06345	59	13.4776	1.01646	59	11.0342
P26038	Moesin OS=Homo sapiens GN=MSN PE=1 SV=3 - [MOES_HUMAN]	63.26	29	41	128	577	67.7778	6.40479	0.801525	95	22.1228	0.794391	95	25.6775	0.764915	95	19.0246
P55072	Transitional endoplasmic reticulum ATPase OS=Homo sapiens GN=VCP PE=1 SV=4 - [TERA_HUMAN]	60.3	35	35	94	806	89.2657	5.26221	0.861182	93	21.2845	0.876217	93	20.0564	0.916381	93	8.7961
A4QPB0	IQ motif containing GTPase activating protein 1 OS=Homo sapiens GN=IQGAP1 PE=1 SV=1 - [A4QPB0_HUMAN]	34.94	43	44	79	1657	189.162	6.48096	1.12995	77	22.9172	1.12562	77	23.7327	1.02803	77	9.57392
Q53HR1	Eukaryotic translation elongation factor 1 alpha 1 variant (Fragment) OS=Homo sapiens PE=2 SV=1 - [Q53HR1_HUMAN]	68.85	4	17	122	366	39.2314	8.83643	1.08254	32	13.6127	1.08277	32	18.0662	1.07718	32	8.4465
P62258	14-3-3 protein epsilon OS=Homo sapiens GN=YWHAE PE=1 SV=1 - [1433E_HUMAN]	69.02	13	16	89	255	29.1554	4.7417	0.974942	65	14.9724	0.974765	65	18.8577	0.897402	65	10.1187
B4DDU6	cDNA FLJ50442, highly similar to T-complex protein 1 subunit epsilon OS=Homo sapiens PE=2 SV=1 - [B4DDU6_HUMAN]	62.03	29	30	107	503	55.3856	5.42725	0.983655	103	13.7216	0.972586	103	16.1241	0.985902	103	10.7453
Q9NZM1	Myoferlin OS=Homo sapiens GN=MYOF PE=1 SV=1 - [MYOF_HUMAN]	47.36	80	80	145	2061	234.561	6.17627	0.95955	144	13.7126	0.961352	144	18.3064	1.05285	144	9.36767
Q9BQG0	Myb-binding protein 1A OS=Homo sapiens GN=MYBBP1A PE=1 SV=2 - [MBB1A_HUMAN]	37.58	40	40	93	1328	148.762	9.27588	0.943551	92	18.7919	0.885771	92	21.5258	1.06096	92	11.2027
P63104	14-3-3 protein zeta/delta OS=Homo sapiens GN=YWHAZ PE=1 SV=1 - [1433Z_HUMAN]	56.33	9	13	85	245	27.7277	4.79248	0.94484	57	20.822	0.92052	57	19.5929	0.818669	57	14.0086
B4DLR3	cDNA FLJ54020, highly similar to Heterogeneous nuclear ribonucleoprotein U OS=Homo sapiens PE=2 SV=1 - [B4DLR3_HUMAN]	43.75	1	29	101	784	86.8064	6.43018	1.17961	2	0.458208	1.20328	2	0.0622982	1.50511	2	2.94567
O43707	Alpha-actinin-4 OS=Homo sapiens GN=ACTN4 PE=1 SV=2 - [ACTN4_HUMAN]	47.97	18	37	97	911	104.788	5.43994	1.13292	38	15.0615	1.22369	38	16.7002	1.1637	38	13.6174
B2RBD5	cDNA, FLJ95457, highly similar to Homo sapiens tubulin, beta, 4 (TUBB4), mRNA OS=Homo sapiens PE=2 SV=1 - [B2RBD5_HUMAN]	54.44	4	19	103	450	50.3722	4.93213	1.23775	9	8.80657	1.1997	9	26.2593	1.16179	9	7.90983
P12956	X-ray repair cross-complementing protein 6 OS=Homo sapiens GN=XRCC6 PE=1 SV=2 - [XRCC6_HUMAN]	59.93	33	33	97	609	69.7991	6.63916	0.974758	95	16.6389	0.956329	95	13.8815	1.01519	96	8.93816
Q00839	Heterogeneous nuclear ribonucleoprotein U OS=Homo sapiens GN=HNRNPU PE=1 SV=6 - [HNRPU_HUMAN]	43.64	2	30	105	825	90.528	5.99854	0.804521	6	7.27878	0.94093	6	26.5755	1.10156	6	5.22811
P06748	Nucleophosmin OS=Homo sapiens GN=NPM1 PE=1 SV=2 - [NPM_HUMAN]	46.6	12	14	100	294	32.5548	4.77979	1.05893	77	12.9768	1.0237	77	14.5881	1.19419	77	20.0885
P12814	Alpha-actinin-1 OS=Homo sapiens GN=ACTN1 PE=1 SV=2 - [ACTN1_HUMAN]	52.35	26	39	97	892	102.993	5.41455	0.903519	53	17.6398	0.893676	53	14.8641	0.870966	53	12.4821
E1NZA1	Peroxisome proliferator activated receptor interacting complex protein OS=Homo sapiens GN=PRIC295 PE=2 SV=1 - [E1NZA1_HUMAN]	32.38	66	66	114	2671	292.558	7.43018	1.13455	114	16.2606	1.1082	114	17.065	1.05997	114	12.1488
Q07065	Cytoskeleton-associated protein 4 OS=Homo sapiens GN=CKAP4 PE=1 SV=2 - [CKAP4_HUMAN]	49.83	25	26	51	602	65.9827	5.92236	0.983175	50	13.6151	0.980516	50	15.2078	1.09619	50	9.00507
V9HWK1	Triosephosphate isomerase OS=Homo sapiens GN=HEL-S-49 PE=2 SV=1 - [V9HWK1_HUMAN]	81.53	18	18	95	249	26.6527	6.90283	0.991364	95	20.2107	0.96393	95	16.44	0.847283	95	14.4937
Q2TU64	T-complex protein 1 subunit gamma OS=Homo sapiens PE=2 SV=1 - [Q2TU64_HUMAN]	49.17	1	26	93	545	60.5403	6.354	0.5754	1		0.577182	1		0.472275	1
P12236	ADP/ATP translocase 3 OS=Homo sapiens GN=SLC25A6 PE=1 SV=4 - [ADT3_HUMAN]	52.68	2	16	102	298	32.8452	9.74463	0.888148	13	32.0332	0.99991	13	21.2626	1.00459	13	8.21703
P05141	ADP/ATP translocase 2 OS=Homo sapiens GN=SLC25A5 PE=1 SV=7 - [ADT2_HUMAN]	49.66	6	18	112	298	32.8312	9.68604	0.777767	30	31.6283	0.791649	30	25.0427	0.961282	30	9.68849
A8K9J7	Histone H2B OS=Homo sapiens PE=2 SV=1 - [A8K9J7_HUMAN]	53.17	2	8	103	126	13.9876	10.3159	0.842667	16	28.8416	0.843743	16	36.4824	1.09777	16	22.7961
A8K7F6	cDNA FLJ78244, highly similar to Homo sapiens eukaryotic translation initiation factor 4A, isoform 1 (EIF4A1), mRNA OS=Homo sapiens PE=2 SV=1 - [A8K7F6_HUMAN]	57.14	11	22	87	406	46.0926	5.47803	0.977512	45	17.6295	1.01176	45	18.098	0.996856	45	11.7067
P49588	Alanine--tRNA ligase, cytoplasmic OS=Homo sapiens GN=AARS PE=1 SV=2 - [SYAC_HUMAN]	45.45	32	32	69	968	106.743	5.52881	1.11013	69	12.7929	1.06172	69	16.4823	1.00374	69	10.7052
Q6P2Q9	Pre-mRNA-processing-splicing factor 8 OS=Homo sapiens GN=PRPF8 PE=1 SV=2 - [PRP8_HUMAN]	37.73	68	69	111	2335	273.427	8.83643	0.982843	110	12.656	0.969021	110	13.097	1.09512	110	10.1489
B2RCM2	cDNA, FLJ96156, highly similar to Homo sapiens leucyl-tRNA synthetase (LARS), mRNA OS=Homo sapiens PE=2 SV=1 - [B2RCM2_HUMAN]	39.03	37	37	79	1176	134.352	7.1958	0.907909	79	14.7912	0.909901	79	16.5611	0.887357	79	10.8184
F8W6I7	Heterogeneous nuclear ribonucleoprotein A1 OS=Homo sapiens GN=HNRNPA1 PE=1 SV=2 - [F8W6I7_HUMAN]	57	12	15	102	307	33.1348	9.12939	0.931562	88	14.8908	0.919401	88	19.8045	1.12772	88	15.6338
Q86UP2	Kinectin OS=Homo sapiens GN=KTN1 PE=1 SV=1 - [KTN1_HUMAN]	39.87	38	44	87	1357	156.179	5.64307	0.832083	74	15.9243	0.829999	74	16.8646	0.960658	74	9.1665
Q9BV61	TRAP1 protein (Fragment) OS=Homo sapiens GN=TRAP1 PE=2 SV=2 - [Q9BV61_HUMAN]	46.21	4	26	79	699	79.3072	7.79639	0.945312	10	17.1569	0.981632	10	20.6351	1.23149	10	10.3582
Q92598	Heat shock protein 105 kDa OS=Homo sapiens GN=HSPH1 PE=1 SV=1 - [HS105_HUMAN]	58.86	35	39	95	858	96.8037	5.38916	0.9091	84	17.4171	0.881563	84	19.6969	0.85579	84	11.6287
E9PI65	Heat shock cognate 71 kDa protein (Fragment) OS=Homo sapiens GN=HSPA8 PE=1 SV=1 - [E9PI65_HUMAN]	83.33	1	12	82	168	17.9051	5.2876	0.809296	1		1.18896	1		1.05193	1
Q9Y4L1	Hypoxia up-regulated protein 1 OS=Homo sapiens GN=HYOU1 PE=1 SV=1 - [HYOU1_HUMAN]	48.15	37	37	77	999	111.266	5.22412	0.899371	77	15.5562	0.897808	77	17.5389	0.950817	77	10.9059
A8K3K1	cDNA FLJ78096, highly similar to Homo sapiens actin, alpha, cardiac muscle (ACTC), mRNA OS=Homo sapiens PE=2 SV=1 - [A8K3K1_HUMAN]	46.15	2	13	122	377	42.0199	5.38916	1.08739	23	42.0565	1.01701	23	15.835	0.946521	23	19.5418
Q15084	Protein disulfide-isomerase A6 OS=Homo sapiens GN=PDIA6 PE=1 SV=1 - [PDIA6_HUMAN]	41.59	16	17	50	440	48.0913	5.08447	0.906965	49	21.0724	0.918446	49	16.6748	1.09871	49	10.6687
B2RBR9	cDNA, FLJ95650, highly similar to Homo sapiens karyopherin (importin) beta 1 (KPNB1), mRNA OS=Homo sapiens PE=2 SV=1 - [B2RBR9_HUMAN]	37.67	24	24	77	876	97.122	4.77979	1.02493	77	11.5859	1.04264	77	15.7519	0.997721	77	12.5143
Q16658	Fascin OS=Homo sapiens GN=FSCN1 PE=1 SV=3 - [FSCN1_HUMAN]	54.16	21	21	53	493	54.4961	7.23975	0.917022	53	21.435	0.920109	53	20.7532	0.832182	53	12.9223
Q8N257	Histone H2B type 3-B OS=Homo sapiens GN=HIST3H2BB PE=1 SV=3 - [H2B3B_HUMAN]	47.62	1	7	92	126	13.8995	10.3159	1.18226	1		1.3983	1		1.36481	1
P45880	Voltage-dependent anion-selective channel protein 2 OS=Homo sapiens GN=VDAC2 PE=1 SV=2 - [VDAC2_HUMAN]	62.59	14	14	80	294	31.5465	7.56201	0.937913	80	23.813	0.97121	80	21.8023	1.1325	80	12.156
P49792	E3 SUMO-protein ligase RanBP2 OS=Homo sapiens GN=RANBP2 PE=1 SV=2 - [RBP2_HUMAN]	24.53	34	58	83	3224	357.974	6.20166	0.907656	46	15.036	0.93514	46	17.8654	1.12175	46	12.3664
O95373	Importin-7 OS=Homo sapiens GN=IPO7 PE=1 SV=1 - [IPO7_HUMAN]	31.6	25	26	72	1038	119.44	4.81787	0.998425	61	14.2887	1.03262	61	13.9572	0.920249	61	14.6124
P16615	Sarcoplasmic/endoplasmic reticulum calcium ATPase 2 OS=Homo sapiens GN=ATP2A2 PE=1 SV=1 - [AT2A2_HUMAN]	42.32	35	35	76	1042	114.683	5.33838	0.97364	76	12.1028	0.975527	76	19.6187	1.13522	76	10.1532
Q99714	3-hydroxyacyl-CoA dehydrogenase type-2 OS=Homo sapiens GN=HSD17B10 PE=1 SV=3 - [HCD2_HUMAN]	78.93	14	14	41	261	26.9061	7.78174	1.02961	41	19.7013	1.06285	41	28.9234	1.05699	41	14.4381
B2R8Z8	cDNA, FLJ94136, highly similar to Homo sapiens synaptotagmin binding, cytoplasmic RNA interacting protein (SYNCRIP), mRNA OS=Homo sapiens PE=2 SV=1 - [B2R8Z8_HUMAN]	43.18	16	22	69	623	69.5587	8.76318	0.969164	51	23.5089	0.957733	51	17.5993	1.05084	51	11.065
Q16891	MICOS complex subunit MIC60 OS=Homo sapiens GN=IMMT PE=1 SV=1 - [MIC60_HUMAN]	55.01	3	31	59	758	83.6264	6.48096	1.04842	8	21.6986	1.10902	8	21.47	1.37976	8	5.55034
B2R825	Alpha-1,4 glucan phosphorylase OS=Homo sapiens PE=2 SV=1 - [B2R825_HUMAN]	46.99	1	35	81	847	97.006	7.29834	0.747762	1		0.824691	1		0.874072	1
Q15029	116 kDa U5 small nuclear ribonucleoprotein component OS=Homo sapiens GN=EFTUD2 PE=1 SV=1 - [U5S1_HUMAN]	53.81	37	38	85	972	109.366	4.99561	0.964768	81	17.6462	1.00841	81	21.3227	1.08365	81	13.2897
Q13263	Transcription intermediary factor 1-beta OS=Homo sapiens GN=TRIM28 PE=1 SV=5 - [TIF1B_HUMAN]	49.22	27	27	96	835	88.4934	5.77002	0.976323	96	14.3026	0.976486	96	15.6068	1.01485	96	11.1683
Q96KK5	Histone H2A type 1-H OS=Homo sapiens GN=HIST1H2AH PE=1 SV=3 - [H2A1H_HUMAN]	32.81	1	4	79	128	13.8978	10.8872	0.983092	45	17.3845	0.955235	45	16.9958	1.17145	45	15.515
P06737	Glycogen phosphorylase, liver form OS=Homo sapiens GN=PYGL PE=1 SV=4 - [PYGL_HUMAN]	44.63	1	35	81	847	97.087	7.1665	1.14043	1		0.981848	1		1.03969	1
P05023	Sodium/potassium-transporting ATPase subunit alpha-1 OS=Homo sapiens GN=ATP1A1 PE=1 SV=1 - [AT1A1_HUMAN]	34.6	2	29	67	1023	112.824	5.49072	0.915818	8	12.6912	0.863993	8	11.1565	1.06591	8	9.7293
B5BUB1	DNA helicase (Fragment) OS=Homo sapiens GN=RUVBL1 PE=2 SV=1 - [B5BUB1_HUMAN]	55.26	18	18	47	456	50.1843	6.41748	1.01908	47	19.2016	0.98759	47	19.2887	1.03137	47	10.2098
Q53SY7	Putative uncharacterized protein CAD (Fragment) OS=Homo sapiens GN=CAD PE=3 SV=1 - [Q53SY7_HUMAN]	31.89	48	48	78	2151	235.029	6.59521	1.09447	78	10.4199	1.11405	78	13.7131	1.02785	78	9.76668
P13010	X-ray repair cross-complementing protein 5 OS=Homo sapiens GN=XRCC5 PE=1 SV=3 - [XRCC5_HUMAN]	48.77	25	25	77	732	82.6523	5.80811	1.00645	77	23.2468	0.962565	77	25.6856	1.00617	77	11.3923
A0A024R9U8	HECT, UBA and WWE domain containing 1, isoform CRA_c OS=Homo sapiens GN=HUWE1 PE=4 SV=1 - [A0A024R9U8_HUMAN]	15.23	9	47	69	4365	480.716	5.21143	1.20036	13	12.0864	1.16782	13	22.6185	0.997208	13	13.0847
B3KML9	cDNA FLJ11352 fis, clone HEMBA1000020, highly similar to Tubulin beta-2C chain OS=Homo sapiens PE=2 SV=1 - [B3KML9_HUMAN]	55.92	2	19	118	397	44.5735	4.93213	0.910428	7	4.00642	0.869582	7	10.7832	0.805732	7	8.86691
P49748	Very long-chain specific acyl-CoA dehydrogenase, mitochondrial OS=Homo sapiens GN=ACADVL PE=1 SV=1 - [ACADV_HUMAN]	48.55	11	23	50	655	70.3454	8.74854	0.88449	18	11.2602	0.841101	18	9.16349	0.961312	18	8.20685
A0A087WTT1	Polyadenylate-binding protein OS=Homo sapiens GN=PABPC1 PE=1 SV=1 - [A0A087WTT1_HUMAN]	40.8	16	21	55	522	58.4988	9.26123	0.966802	35	9.73236	0.942154	35	13.5487	0.975669	35	5.58155
F5H2F4	C-1-tetrahydrofolate synthase, cytoplasmic OS=Homo sapiens GN=MTHFD1 PE=1 SV=1 - [F5H2F4_HUMAN]	44.41	37	37	89	1020	110.544	8.42627	0.989176	89	13.6405	0.999593	89	15.735	0.91992	89	11.316
B4DG62	Hexokinase OS=Homo sapiens PE=2 SV=1 - [B4DG62_HUMAN]	41.75	29	33	75	915	102.246	6.80029	1.12946	67	15.6971	1.09022	67	15.7442	1.283	67	14.5953
P31943	Heterogeneous nuclear ribonucleoprotein H OS=Homo sapiens GN=HNRNPH1 PE=1 SV=4 - [HNRH1_HUMAN]	40.98	6	13	66	449	49.1984	6.30322	1.02419	30	19.495	1.07465	30	13.7083	1.14492	30	12.6537
P07954	Fumarate hydratase, mitochondrial OS=Homo sapiens GN=FH PE=1 SV=3 - [FUMH_HUMAN]	59.41	22	22	64	510	54.6022	8.76318	1.04148	64	16.7951	1.02776	64	20.6859	1.19834	64	12.4921
C9J406	MICOS complex subunit MIC60 OS=Homo sapiens GN=IMMT PE=1 SV=1 - [C9J406_HUMAN]	56.75	1	29	52	659	73.209	6.07471	1.64841	1		1.64107	1		1.28829	1
Q59FI4	Importin 4 variant (Fragment) OS=Homo sapiens PE=2 SV=1 - [Q59FI4_HUMAN]	29.91	26	26	51	1264	138.112	5.24951	1.04353	51	13.0604	1.02883	51	12.1653	0.904743	51	11.4422
E5KLJ7	Mitochondrial dynamin-like 120 kDa protein OS=Homo sapiens GN=OPA1 PE=4 SV=1 - [E5KLJ7_HUMAN]	42.33	36	36	69	997	115.812	7.86963	0.99128	68	15.5847	0.967415	68	14.0105	1.10811	68	9.80593
P50995	Annexin A11 OS=Homo sapiens GN=ANXA11 PE=1 SV=1 - [ANX11_HUMAN]	34.46	17	17	57	505	54.3551	7.6499	0.925526	57	18.8312	0.91968	57	20.9491	0.825932	57	11.6239
Q9Y678	Coatomer subunit gamma-1 OS=Homo sapiens GN=COPG1 PE=1 SV=1 - [COPG1_HUMAN]	52.06	30	33	75	874	97.6555	5.46533	1.08254	67	16.1855	1.0549	67	16.7504	0.978937	67	13.5597
Q6PUJ7	Epididymis luminal protein 215 OS=Homo sapiens GN=HEL-S-54e PE=2 SV=1 - [Q6PUJ7_HUMAN]	76.47	1	15	54	272	29.8019	5.75732	0.841704	2	28.2608	0.67019	2	25.1807	0.917076	2	20.359
P09874	Poly [ADP-ribose] polymerase 1 OS=Homo sapiens GN=PARP1 PE=1 SV=4 - [PARP1_HUMAN]	46.35	42	42	97	1014	113.012	8.88037	0.825628	97	16.1871	0.821619	97	20.6631	0.998134	97	9.83575
D6R9P3	Heterogeneous nuclear ribonucleoprotein A/B OS=Homo sapiens GN=HNRNPAB PE=1 SV=1 - [D6R9P3_HUMAN]	37.5	9	10	65	280	30.284	7.91357	0.922741	57	22.9069	0.895132	57	24.1145	1.08292	57	9.532
P35232	Prohibitin OS=Homo sapiens GN=PHB PE=1 SV=1 - [PHB_HUMAN]	79.04	1	15	53	272	29.7859	5.75732	1.21607	1		1.11145	1		1.2168	1
B5BUB5	Autoantigen La (Fragment) OS=Homo sapiens GN=SSB PE=2 SV=1 - [B5BUB5_HUMAN]	48.77	19	19	67	408	46.8382	7.12256	1.08616	67	14.2714	0.98569	67	20.5646	0.954582	67	11.982
B7Z3V1	Sodium/potassium-transporting ATPase subunit alpha (Fragment) OS=Homo sapiens PE=2 SV=1 - [B7Z3V1_HUMAN]	33.24	1	28	60	1020	112.366	5.35107	0.906183	1		0.968545	1		1.00687	1
P29401	Transketolase OS=Homo sapiens GN=TKT PE=1 SV=3 - [TKT_HUMAN]	52.33	24	25	79	623	67.8347	7.66455	0.882877	78	23.5782	0.904061	78	26.1133	0.807552	78	14.2585
E9PB90	Hexokinase OS=Homo sapiens GN=HK2 PE=1 SV=1 - [E9PB90_HUMAN]	41.62	25	29	50	889	98.9088	6.03662	0.974256	42	14.3154	1.04362	42	15.0891	1.04995	42	10.1769
Q5H924	HECT, UBA and WWE domain containing 1 (Fragment) OS=Homo sapiens GN=HUWE1 PE=4 SV=1 - [Q5H924_HUMAN]	16.97	1	39	57	3407	373.963	5.09717	1.1963	1		1.05562	1		0.886254	1
O95831	Apoptosis-inducing factor 1, mitochondrial OS=Homo sapiens GN=AIFM1 PE=1 SV=1 - [AIFM1_HUMAN]	42.25	17	17	48	613	66.8589	8.95361	0.833943	48	14.5669	0.800619	48	19.4829	0.863897	48	8.45757
P53618	Coatomer subunit beta OS=Homo sapiens GN=COPB1 PE=1 SV=3 - [COPB_HUMAN]	36.2	26	26	55	953	107.074	6.04932	1.01236	55	17.9135	0.999073	55	19.1557	0.954065	55	9.41932
B4DY09	Interleukin enhancer-binding factor 2 OS=Homo sapiens GN=ILF2 PE=1 SV=1 - [B4DY09_HUMAN]	73.01	17	17	56	352	38.8862	4.94482	0.992514	56	20.765	0.979636	56	19.2294	1.13061	56	13.135
Q12906	Interleukin enhancer-binding factor 3 OS=Homo sapiens GN=ILF3 PE=1 SV=3 - [ILF3_HUMAN]	42.73	1	31	81	894	95.2791	8.76318	1.02906	6	15.3375	1.09147	6	13.8964	1.1186	6	18.5349
E9PMV1	Plectin (Fragment) OS=Homo sapiens GN=PLEC PE=1 SV=1 - [E9PMV1_HUMAN]	39.83	1	21	46	703	80.7306	6.771	0.983016	1		1.0107	1		0.805275	1
P07237	Protein disulfide-isomerase OS=Homo sapiens GN=P4HB PE=1 SV=3 - [PDIA1_HUMAN]	55.71	25	25	82	508	57.0807	4.86865	1.05525	82	14.0176	1.00903	82	20.297	1.2845	81	12.3244
B1ANR0	Polyadenylate-binding protein OS=Homo sapiens GN=PABPC4 PE=1 SV=1 - [B1ANR0_HUMAN]	33.66	14	19	46	615	67.9279	9.45166	0.915889	26	11.4865	0.8945	26	14.7676	0.932755	26	6.85938
P13667	Protein disulfide-isomerase A4 OS=Homo sapiens GN=PDIA4 PE=1 SV=2 - [PDIA4_HUMAN]	56.9	31	32	84	645	72.887	5.07178	0.774235	78	17.7678	0.782584	78	23.8241	0.883043	78	12.4536
B4DVQ5	Eukaryotic translation initiation factor 3 subunit C OS=Homo sapiens GN=EIF3C PE=2 SV=1 - [B4DVQ5_HUMAN]	24.39	20	20	45	898	103.58	5.52881	0.97807	45	10.7959	1.0006	45	21.742	0.954261	45	5.35288
F4ZW66	NF110b OS=Homo sapiens PE=2 SV=1 - [F4ZW66_HUMAN]	41.65	1	31	76	898	95.7183	8.80713	0.966162	1		1.21237	1		1.13977	1
J3KTA4	Probable ATP-dependent RNA helicase DDX5 OS=Homo sapiens GN=DDX5 PE=1 SV=1 - [J3KTA4_HUMAN]	40.39	14	25	81	614	69.0438	8.85107	0.9527	40	23.9399	0.954912	40	17.4869	1.17463	40	9.44348
P07737	Profilin-1 OS=Homo sapiens GN=PFN1 PE=1 SV=2 - [PROF1_HUMAN]	69.29	8	8	67	140	15.0446	8.26514	0.965195	67	27.4283	0.960791	67	29.2726	0.889866	67	10.9526
Q13200	26S proteasome non-ATPase regulatory subunit 2 OS=Homo sapiens GN=PSMD2 PE=1 SV=3 - [PSMD2_HUMAN]	47.03	30	30	65	908	100.136	5.19873	0.997504	65	14.5166	0.96781	65	16.7018	0.92995	65	13.2367
A0A024RC87	Ribonuclease/angiogenin inhibitor 1, isoform CRA_a OS=Homo sapiens GN=RNH1 PE=4 SV=1 - [A0A024RC87_HUMAN]	58.77	18	18	38	456	49.3848	4.84326	1.00199	37	18.2155	0.979358	37	12.9561	0.859756	37	11.0685
A5A3E0	POTE ankyrin domain family member F OS=Homo sapiens GN=POTEF PE=1 SV=2 - [POTEF_HUMAN]	10.42	1	7	44	1075	121.367	6.20166	1.39267	4	17.7116	2.49156	4	50.2632	2.96248	4	40.5567
P31939	Bifunctional purine biosynthesis protein PURH OS=Homo sapiens GN=ATIC PE=1 SV=3 - [PUR9_HUMAN]	59.8	26	26	46	592	64.5753	6.7124	1.15192	46	14.1198	1.14317	46	16.2575	1.01074	46	7.78259
P08758	Annexin A5 OS=Homo sapiens GN=ANXA5 PE=1 SV=2 - [ANXA5_HUMAN]	73.44	20	21	66	320	35.9144	5.04639	1.04247	64	18.097	1.00977	64	20.831	0.89888	64	9.96609
Q14697	Neutral alpha-glucosidase AB OS=Homo sapiens GN=GANAB PE=1 SV=3 - [GANAB_HUMAN]	38.35	5	31	73	944	106.807	6.13818	0.959273	11	15.8409	0.967207	11	16.9593	1.1756	11	22.2166
P30101	Protein disulfide-isomerase A3 OS=Homo sapiens GN=PDIA3 PE=1 SV=4 - [PDIA3_HUMAN]	61.78	18	25	80	505	56.7468	6.354	1.15793	64	19.2288	1.12326	64	19.6043	1.33249	64	18.5706
Q15365	Poly(rC)-binding protein 1 OS=Homo sapiens GN=PCBP1 PE=1 SV=2 - [PCBP1_HUMAN]	62.64	11	15	45	356	37.4739	7.09326	1.16468	31	14.9454	1.19696	31	22.8021	1.10579	31	15.671
P05787	Keratin, type II cytoskeletal 8 OS=Homo sapiens GN=KRT8 PE=1 SV=7 - [K2C8_HUMAN]	44.51	17	22	61	483	53.6711	5.59229	2.01906	48	33.7106	2.02399	48	27.2836	2.10678	48	26.6918
B2R7C5	DNA helicase OS=Homo sapiens PE=2 SV=1 - [B2R7C5_HUMAN]	39.23	26	26	48	808	90.952	5.77002	1.03554	48	14.2154	1.07861	48	20.2234	0.982286	48	12.9417
P04899	Guanine nucleotide-binding protein G(i) subunit alpha-2 OS=Homo sapiens GN=GNAI2 PE=1 SV=3 - [GNAI2_HUMAN]	57.18	8	16	50	355	40.4251	5.5415	0.920495	30	16.7906	0.914324	30	16.4602	0.914775	30	12.8096
P02786	Transferrin receptor protein 1 OS=Homo sapiens GN=TFRC PE=1 SV=2 - [TFR1_HUMAN]	46.71	1	28	86	760	84.8179	6.60986	1.04513	2	36.5326	1.13073	2	57.8175	1.25748	2	23.5338
P34932	Heat shock 70 kDa protein 4 OS=Homo sapiens GN=HSPA4 PE=1 SV=4 - [HSP74_HUMAN]	48.45	30	32	61	840	94.2712	5.18604	1.13872	54	16.9027	1.08613	54	20.4083	1.08319	54	13.9551
Q16531	DNA damage-binding protein 1 OS=Homo sapiens GN=DDB1 PE=1 SV=1 - [DDB1_HUMAN]	35.7	34	34	68	1140	126.887	5.26221	0.900871	68	12.4195	0.922842	68	14.8041	0.946112	68	10.617
A8K6Q8	cDNA FLJ75881, highly similar to Homo sapiens transferrin receptor (p90, CD71) (TFRC), mRNA OS=Homo sapiens PE=2 SV=1 - [A8K6Q8_HUMAN]	47.24	1	28	85	760	84.8199	6.60986	0.977734	1		0.927211	1		1.08836	1
P31946	14-3-3 protein beta/alpha OS=Homo sapiens GN=YWHAB PE=1 SV=3 - [1433B_HUMAN]	51.22	5	11	58	246	28.0648	4.83057	1.01409	23	10.5355	1.0222	23	13.2664	0.952234	23	7.29801
Q07021	Complement component 1 Q subcomponent-binding protein, mitochondrial OS=Homo sapiens GN=C1QBP PE=1 SV=1 - [C1QBP_HUMAN]	40.78	7	7	39	282	31.3426	4.84326	1.01471	39	20.5904	0.968659	39	23.7971	1.12581	39	20.3549
Q9NR30	Nucleolar RNA helicase 2 OS=Homo sapiens GN=DDX21 PE=1 SV=5 - [DDX21_HUMAN]	45.34	30	32	67	783	87.2904	9.27588	1.11583	65	12.7059	1.14599	65	12.5239	1.39826	65	22.6875
P55084	Trifunctional enzyme subunit beta, mitochondrial OS=Homo sapiens GN=HADHB PE=1 SV=3 - [ECHB_HUMAN]	53.59	19	20	54	474	51.2615	9.40771	1.03176	51	13.6769	1.01918	51	13.3447	1.28903	51	13.3885
P62979	Ubiquitin-40S ribosomal protein S27a OS=Homo sapiens GN=RPS27A PE=1 SV=2 - [RS27A_HUMAN]	50	9	9	69	156	17.9535	9.64209	0.931291	69	19.179	0.95896	69	20.9879	0.981987	69	11.0516
E7EUU4	Eukaryotic translation initiation factor 4 gamma 1 OS=Homo sapiens GN=EIF4G1 PE=1 SV=1 - [E7EUU4_HUMAN]	29.42	1	42	80	1560	171.535	5.31299	0.894988	1		1.11596	1		0.800293	1
B4DGF1	cDNA FLJ56479, highly similar to Eukaryotic translation initiation factor 4 gamma 1 OS=Homo sapiens PE=2 SV=1 - [B4DGF1_HUMAN]	29.25	1	42	80	1566	172.053	5.32568	0.626885	1		0.694495	1		0.687155	1
B2R5M9	cDNA, FLJ92537, highly similar to Homo sapiens procollagen-lysine, 2-oxoglutarate 5-dioxygenase (lysine hydroxylase, Ehlers-Danlos syndrome type VI) (PLOD), mRNA OS=Homo sapiens PE=2 SV=1 - [B2R5M9_HUMAN]	39.61	22	22	53	727	83.4514	7.02002	0.87378	53	23.4034	0.877476	53	19.0575	0.966662	53	10.209
P21796	Voltage-dependent anion-selective channel protein 1 OS=Homo sapiens GN=VDAC1 PE=1 SV=2 - [VDAC1_HUMAN]	75.27	14	15	54	283	30.7536	8.54346	1.04615	46	16.595	1.03556	46	23.0609	1.31433	46	11.9199
A0A0K0K1H7	Aconitate hydratase, mitochondrial OS=Homo sapiens GN=HEL-S-284 PE=2 SV=1 - [A0A0K0K1H7_HUMAN]	41.79	3	25	55	780	85.511	7.72314	0.998862	10	20.2612	0.97779	10	15.7129	1.27768	10	20.4014
P54652	Heat shock-related 70 kDa protein 2 OS=Homo sapiens GN=HSPA2 PE=1 SV=1 - [HSP72_HUMAN]	18.78	1	11	61	639	69.9779	5.74463	1.13823	1		1.1733	1		0.983848	1
P55060	Exportin-2 OS=Homo sapiens GN=CSE1L PE=1 SV=3 - [XPO2_HUMAN]	36.87	32	32	67	971	110.346	5.77002	0.990401	66	16.2998	1.00489	66	19.9318	0.916732	66	9.93996
A8K690	cDNA FLJ76863, highly similar to Homo sapiens stress-induced-phosphoprotein 1 (Hsp70/Hsp90-organizing protein) (STIP1), mRNA OS=Homo sapiens PE=2 SV=1 - [A8K690_HUMAN]	56.17	33	33	79	543	62.6154	6.80029	1.02268	79	20.1206	1.00824	79	18.7325	0.951438	79	7.55177
P05387	60S acidic ribosomal protein P2 OS=Homo sapiens GN=RPLP2 PE=1 SV=1 - [RLA2_HUMAN]	85.22	6	7	38	115	11.6578	4.53857	1.03486	35	15.7197	1.01376	35	20.972	0.945427	35	15.2536
B2RE46	cDNA, FLJ96923, highly similar to Homo sapiens ribophorin II (RPN2), mRNA OS=Homo sapiens PE=2 SV=1 - [B2RE46_HUMAN]	33.44	17	17	39	631	69.2911	5.78271	0.959653	39	14.0707	1.02768	39	16.3557	1.21401	39	16.3884
Q03252	Lamin-B2 OS=Homo sapiens GN=LMNB2 PE=1 SV=4 - [LMNB2_HUMAN]	43.23	23	27	52	620	69.9057	5.59229	0.861947	45	18.6573	0.907588	45	22.6021	1.01159	45	8.28404
A4UCS6	Peroxiredoxin 6 (Fragment) OS=Homo sapiens PE=2 SV=1 - [A4UCS6_HUMAN]	67.5	1	8	59	80	9.00878	5.14795	1.08054	1		1.25953	1		0.953769	1
P31930	Cytochrome b-c1 complex subunit 1, mitochondrial OS=Homo sapiens GN=UQCRC1 PE=1 SV=3 - [QCR1_HUMAN]	44.79	13	13	41	480	52.6124	6.3667	1.04367	41	15.3307	1.03844	41	17.458	1.16263	41	10.3413
P12270	Nucleoprotein TPR OS=Homo sapiens GN=TPR PE=1 SV=3 - [TPR_HUMAN]	21.92	38	38	58	2363	267.131	5.021	0.855941	58	15.8101	0.863408	58	15.815	0.962469	58	9.359
P33176	Kinesin-1 heavy chain OS=Homo sapiens GN=KIF5B PE=1 SV=1 - [KINH_HUMAN]	42.99	25	31	54	963	109.617	6.50732	0.857917	41	23.9162	0.896814	41	32.4893	0.819788	41	15.1017
Q15670	Alpha-tubulin isotype H2-alpha (Fragment) OS=Homo sapiens PE=4 SV=1 - [Q15670_HUMAN]	70.41	1	5	40	98	10.8921	4.25928	1.09202	1		1.29502	1		0.672272	1
B4DJQ5	cDNA FLJ59211, highly similar to Glucosidase 2 subunit beta OS=Homo sapiens PE=2 SV=1 - [B4DJQ5_HUMAN]	40.19	17	17	52	535	60.0962	4.42432	0.925868	52	14.1359	0.914412	52	26.1275	1.04868	52	13.7743
P16403	Histone H1.2 OS=Homo sapiens GN=HIST1H1C PE=1 SV=2 - [H12_HUMAN]	47.42	5	13	62	213	21.3517	10.9312	1.01673	10	34.0424	0.986779	10	46.0645	1.28034	10	11.0294
J9R021	Eukaryotic translation initiation factor 3 subunit A OS=Homo sapiens GN=eIF3a PE=2 SV=1 - [J9R021_HUMAN]	27.64	35	35	62	1382	166.381	6.78564	0.968852	62	10.935	0.991043	62	17.1107	0.948765	62	14.6435
A0A024RB99	Serine hydroxymethyltransferase OS=Homo sapiens GN=SHMT2 PE=3 SV=1 - [A0A024RB99_HUMAN]	57.76	21	22	59	483	53.4214	8.14795	0.923414	52	10.2171	0.978934	52	20.2506	1.10887	52	9.82334
Q92841	Probable ATP-dependent RNA helicase DDX17 OS=Homo sapiens GN=DDX17 PE=1 SV=2 - [DDX17_HUMAN]	40.6	20	27	73	729	80.222	8.26514	0.865359	38	13.5417	0.853078	38	19.9425	1.05731	38	9.54324
B4DQY1	cDNA FLJ56133, highly similar to Serine/threonine-protein phosphatase 2A 65 kDa regulatory subunit A alpha isoform OS=Homo sapiens PE=2 SV=1 - [B4DQY1_HUMAN]	55.32	20	27	59	555	61.4819	5.12256	1.05686	36	14.7495	0.990924	36	11.882	0.925962	36	11.4489
A8MXP9	Matrin-3 OS=Homo sapiens GN=MATR3 PE=1 SV=1 - [A8MXP9_HUMAN]	31.06	22	22	48	895	99.9054	6.03662	1.03447	47	17.5908	1.0301	47	18.031	1.17826	47	14.1876
B2RWN5	HEAT repeat containing 1 OS=Homo sapiens GN=HEATR1 PE=2 SV=1 - [B2RWN5_HUMAN]	26.26	43	44	75	2144	242.108	6.55127	1.0044	74	15.9127	1.01429	74	19.2881	1.16626	74	8.2551
Q13707	ACTA2 protein (Fragment) OS=Homo sapiens GN=ACTA2 PE=3 SV=1 - [Q13707_HUMAN]	44.24	3	11	91	330	36.7832	5.35107	1.05419	11	10.1005	1.0065	11	13.1263	0.933645	11	9.53758
B3KXZ4	DNA helicase OS=Homo sapiens PE=2 SV=1 - [B3KXZ4_HUMAN]	41.46	25	25	44	808	91.2142	6.48096	1.03201	44	12.4668	1.13038	44	18.804	0.995162	44	7.40702
Q5VYK3	Proteasome-associated protein ECM29 homolog OS=Homo sapiens GN=ECM29 PE=1 SV=2 - [ECM29_HUMAN]	25.37	36	36	63	1845	204.16	7.12256	0.973467	63	10.9741	0.924112	63	10.5982	0.92275	63	10.5485
P49411	Elongation factor Tu, mitochondrial OS=Homo sapiens GN=TUFM PE=1 SV=2 - [EFTU_HUMAN]	60.4	23	23	72	452	49.5102	7.60596	1.03213	72	9.9919	1.01069	72	17.6698	1.17606	72	11.4329
P15880	40S ribosomal protein S2 OS=Homo sapiens GN=RPS2 PE=1 SV=2 - [RS2_HUMAN]	56.66	13	17	59	293	31.3046	10.2427	1.01349	48	16.4956	1.01055	48	20.2285	0.933842	48	13.8476
P10412	Histone H1.4 OS=Homo sapiens GN=HIST1H1E PE=1 SV=2 - [H14_HUMAN]	45.66	4	13	60	219	21.852	11.0337	0.933771	7	12.2299	0.751099	7	40.4452	0.965096	7	33.8278
P41252	Isoleucine--tRNA ligase, cytoplasmic OS=Homo sapiens GN=IARS PE=1 SV=2 - [SYIC_HUMAN]	40.33	42	42	70	1262	144.406	6.15088	0.918761	70	13.8647	0.878679	70	13.2127	0.866576	70	10.2653
B4DZ53	cDNA FLJ59643, highly similar to Neutral alpha-glucosidase AB OS=Homo sapiens PE=2 SV=1 - [B4DZ53_HUMAN]	36.38	1	27	64	852	96.4671	5.99854	0.751531	2	12.9954	0.835694	2	3.80761	1.2111	2	25.8468
P16402	Histone H1.3 OS=Homo sapiens GN=HIST1H1D PE=1 SV=2 - [H13_HUMAN]	34.39	5	12	60	221	22.3363	11.019	0.989693	10	5.36002	0.921177	10	11.167	1.32473	10	16.7674
Q15393	Splicing factor 3B subunit 3 OS=Homo sapiens GN=SF3B3 PE=1 SV=4 - [SF3B3_HUMAN]	37.3	31	32	59	1217	135.492	5.26221	1.00624	58	11.1373	1.0757	58	17.5712	1.10638	58	11.057
Q9UHB9	Signal recognition particle subunit SRP68 OS=Homo sapiens GN=SRP68 PE=1 SV=2 - [SRP68_HUMAN]	36.36	17	17	32	627	70.6856	8.55811	1.08309	32	17.2071	1.11932	32	14.5987	1.10656	32	14.6886
P53992	Protein transport protein Sec24C OS=Homo sapiens GN=SEC24C PE=1 SV=3 - [SC24C_HUMAN]	34.37	29	31	56	1094	118.249	7.06396	0.995677	52	15.4544	1.01834	52	18.0531	0.920588	52	11.6096
A8K4Z4	60S acidic ribosomal protein P0 OS=Homo sapiens PE=2 SV=1 - [A8K4Z4_HUMAN]	55.84	13	13	46	317	34.2178	5.97314	1.00696	46	19.3655	0.968305	46	12.8945	1.05454	46	7.12042
A0A0D9SFB3	ATP-dependent RNA helicase DDX3X OS=Homo sapiens GN=DDX3X PE=1 SV=1 - [A0A0D9SFB3_HUMAN]	47.66	29	30	57	640	70.7961	7.35693	1.03147	49	15.9085	1.01978	49	14.1397	1.00183	49	7.51626
F5GWX5	Chromodomain-helicase-DNA-binding protein 4 OS=Homo sapiens GN=CHD4 PE=1 SV=1 - [F5GWX5_HUMAN]	20.73	20	30	51	1905	216.967	5.80811	0.909297	31	13.4748	0.886856	31	24.2284	1.12	31	13.3198
Q9BYX7	Putative beta-actin-like protein 3 OS=Homo sapiens GN=POTEKP PE=5 SV=1 - [ACTBM_HUMAN]	24.53	2	6	37	375	41.9888	6.32861	1.08667	3	9.53875	1.39429	3	15.5931	1.34212	3	16.3687
A8K787	cDNA FLJ75273, highly similar to Homo sapiens solute carrier family 25 (mitochondrial carrier; adenine nucleotide translocator), member 4, mRNA OS=Homo sapiens PE=2 SV=1 - [A8K787_HUMAN]	42.62	2	13	76	298	33.0592	9.75928	1.40147	2	8.53051	1.39443	2	8.26799	1.17907	2	35.6545
K0A7K7	TNF receptor-associated protein 1 (Fragment) OS=Homo sapiens GN=TRAP1 PE=2 SV=1 - [K0A7K7_HUMAN]	42.16	2	23	58	676	76.8798	7.26904	1.14109	4	14.6347	0.9729	4	11.9526	1.00685	4	8.30721
Q27J81	Inverted formin-2 OS=Homo sapiens GN=INF2 PE=1 SV=2 - [INF2_HUMAN]	31.39	25	25	45	1249	135.54	5.37646	0.878138	45	18.9081	0.846801	45	22.8512	0.810829	45	19.5974
Q9Y5B9	FACT complex subunit SPT16 OS=Homo sapiens GN=SUPT16H PE=1 SV=1 - [SP16H_HUMAN]	37.63	33	34	68	1047	119.838	5.65576	0.874896	66	24.4653	0.891538	66	21.9704	1.00551	66	10.5167
O14943	Phosphofructokinase-P (Fragment) OS=Homo sapiens GN=PFK-P PE=2 SV=1 - [O14943_HUMAN]	41.02	1	13	32	412	45.5753	8.5874	0.954652	1		0.932876	1		0.721284	1
Q9NTJ3	Structural maintenance of chromosomes protein 4 OS=Homo sapiens GN=SMC4 PE=1 SV=2 - [SMC4_HUMAN]	29.66	32	32	49	1288	147.091	6.78564	0.948502	49	13.2715	0.922231	49	16.3986	0.891626	49	10.5818
P27348	14-3-3 protein theta OS=Homo sapiens GN=YWHAQ PE=1 SV=1 - [1433T_HUMAN]	58.78	9	14	64	245	27.7468	4.77979	1.06531	32	15.7506	1.02236	32	15.5409	0.95564	32	10.4501
P20700	Lamin-B1 OS=Homo sapiens GN=LMNB1 PE=1 SV=2 - [LMNB1_HUMAN]	57.51	26	30	70	586	66.3676	5.16064	0.970468	62	14.879	0.959012	62	18.8207	1.15456	62	9.50831
P13674	Prolyl 4-hydroxylase subunit alpha-1 OS=Homo sapiens GN=P4HA1 PE=1 SV=2 - [P4HA1_HUMAN]	44.38	1	20	56	534	61.011	6.01123	1.22601	1		0.995392	1		1.20103	1
P09382	Galectin-1 OS=Homo sapiens GN=LGALS1 PE=1 SV=2 - [LEG1_HUMAN]	68.89	7	7	54	135	14.7062	5.50342	1.19501	54	25.7693	1.10982	54	29.3754	1.18782	54	26.4376
Q13838	Spliceosome RNA helicase DDX39B OS=Homo sapiens GN=DDX39B PE=1 SV=1 - [DX39B_HUMAN]	38.55	5	15	46	428	48.9599	5.66846	0.963767	21	19.1388	1.01051	21	25.6167	1.16865	21	10.314
O95782	AP-2 complex subunit alpha-1 OS=Homo sapiens GN=AP2A1 PE=1 SV=3 - [AP2A1_HUMAN]	42.89	23	33	61	977	107.478	7.03467	0.965788	39	14.141	0.967658	39	15.886	1.01313	39	8.65996
O75083	WD repeat-containing protein 1 OS=Homo sapiens GN=WDR1 PE=1 SV=4 - [WDR1_HUMAN]	52.81	24	24	49	606	66.1519	6.65381	0.863324	49	15.4201	0.887201	49	12.5305	0.827156	49	13.2527
A8K132	cDNA FLJ75476, highly similar to Homo sapiens glutaminase (GLS), mRNA OS=Homo sapiens PE=2 SV=1 - [A8K132_HUMAN]	29.15	11	16	33	669	73.4619	7.76709	1.1455	15	13.5447	1.19507	15	15.7187	1.30336	15	14.0542
Q53G71	Calreticulin variant (Fragment) OS=Homo sapiens PE=2 SV=1 - [Q53G71_HUMAN]	64.78	23	23	64	406	46.8901	4.44971	0.87996	64	15.9376	0.831834	64	19.6701	1.04873	64	9.98839
B2RBA6	DNA helicase OS=Homo sapiens PE=2 SV=1 - [B2RBA6_HUMAN]	47.15	28	28	51	719	81.2286	6.45557	0.982184	51	12.5054	1.02721	51	17.2772	0.949937	51	10.8098
Q02790	Peptidyl-prolyl cis-trans isomerase FKBP4 OS=Homo sapiens GN=FKBP4 PE=1 SV=3 - [FKBP4_HUMAN]	57.73	23	23	67	459	51.7721	5.42725	0.905203	67	16.7883	0.880358	67	20.1625	0.834087	67	12.6997
Q13435	Splicing factor 3B subunit 2 OS=Homo sapiens GN=SF3B2 PE=1 SV=2 - [SF3B2_HUMAN]	39.44	25	25	50	895	100.165	5.66846	0.954455	50	19.1168	0.991188	50	21.8535	1.04096	50	9.74664
P50395	Rab GDP dissociation inhibitor beta OS=Homo sapiens GN=GDI2 PE=1 SV=2 - [GDIB_HUMAN]	65.84	18	25	64	445	50.6309	6.46826	0.93701	53	16.34	0.90499	53	16.796	0.810536	53	11.4522
P62244	40S ribosomal protein S15a OS=Homo sapiens GN=RPS15A PE=1 SV=2 - [RS15A_HUMAN]	56.92	2	7	33	130	14.83	10.1255	1.07997	15	12.723	0.927743	15	10.8655	0.997502	15	3.73984
B3KUZ8	Aspartate aminotransferase OS=Homo sapiens PE=2 SV=1 - [B3KUZ8_HUMAN]	63.61	19	19	61	371	41.3001	8.83643	0.849643	61	29.0681	0.850103	61	31.9739	1.03715	61	7.62911
P35241	Radixin OS=Homo sapiens GN=RDX PE=1 SV=1 - [RADI_HUMAN]	43.57	11	25	63	583	68.5214	6.3667	0.876218	27	16.4166	0.899739	27	24.0073	0.903404	27	8.0786
Q9Y230	RuvB-like 2 OS=Homo sapiens GN=RUVBL2 PE=1 SV=3 - [RUVB2_HUMAN]	55.08	20	20	48	463	51.1246	5.64307	1.04948	48	20.3246	1.00901	48	26.2115	1.04278	48	9.07603
B2R5P6	cDNA, FLJ92557, highly similar to Homo sapiens thioredoxin reductase 1 (TXNRD1), mRNA OS=Homo sapiens PE=2 SV=1 - [B2R5P6_HUMAN]	56.34	21	22	45	497	54.5119	6.46826	1.131	43	10.1414	1.13368	43	19.1796	0.996064	43	11.9967
B4E299	cDNA FLJ54574, highly similar to Staphylococcal nuclease domain-containing protein 1 OS=Homo sapiens PE=2 SV=1 - [B4E299_HUMAN]	41.39	1	31	71	889	99.6164	7.06396	0.92783	2	12.3053	0.87996	2	11.2511	0.996773	2	2.87435
Q71UH4	DNA topoisomerase 2 (Fragment) OS=Homo sapiens GN=TOP2B PE=3 SV=1 - [Q71UH4_HUMAN]	25.97	31	39	57	1598	180.501	7.94287	0.838914	41	13.7727	0.829338	41	20.3503	0.942	41	9.7432
A0A087WTP3	Far upstream element-binding protein 2 OS=Homo sapiens GN=KHSRP PE=1 SV=1 - [A0A087WTP3_HUMAN]	36.57	17	20	59	711	72.9823	7.7085	0.949619	50	18.3975	0.963777	50	21.6768	1.04588	50	11.3233
B2R5U1	cDNA, FLJ92620, highly similar to Homo sapiens staphylococcal nuclease domain containing 1 (SND1),mRNA OS=Homo sapiens PE=2 SV=1 - [B2R5U1_HUMAN]	43.62	3	33	74	885	99.6093	6.96143	0.901375	5	16.2122	0.825011	5	6.62439	0.986621	5	9.86162
P04843	Dolichyl-diphosphooligosaccharide--protein glycosyltransferase subunit 1 OS=Homo sapiens GN=RPN1 PE=1 SV=1 - [RPN1_HUMAN]	44.15	21	21	51	607	68.5268	6.37939	1.00493	51	9.78494	0.976117	51	12.6197	1.17127	51	13.5724
H3BRU6	Poly(rC)-binding protein 2 (Fragment) OS=Homo sapiens GN=PCBP2 PE=1 SV=1 - [H3BRU6_HUMAN]	63.79	4	12	40	301	31.6903	8.44092	0.984497	7	12.2101	1.03041	7	18.9133	0.976595	7	12.3292
Q04837	Single-stranded DNA-binding protein, mitochondrial OS=Homo sapiens GN=SSBP1 PE=1 SV=1 - [SSBP_HUMAN]	59.46	8	8	28	148	17.249	9.59814	0.918532	28	17.2721	0.953743	28	11.4941	1.1171	28	11.9779
M0R116	Sodium/potassium-transporting ATPase subunit alpha OS=Homo sapiens GN=ATP1A3 PE=1 SV=1 - [M0R116_HUMAN]	20.96	1	16	40	983	108.209	5.2749	1.40318	2	2.43461	1.06894	2	22.9825	1.12849	2	0.709484
A0A024R4E5	High density lipoprotein binding protein (Vigilin), isoform CRA_a OS=Homo sapiens GN=HDLBP PE=1 SV=1 - [A0A024R4E5_HUMAN]	30.84	30	30	43	1268	141.352	6.87354	0.959817	43	10.1345	0.966606	43	14.4013	0.970464	43	9.88107
J3KPX7	Prohibitin-2 OS=Homo sapiens GN=PHB2 PE=1 SV=2 - [J3KPX7_HUMAN]	70.47	18	18	43	298	33.2189	9.83252	0.971598	43	16.0134	0.982898	43	16.1561	1.15133	43	11.4379
P08237	ATP-dependent 6-phosphofructokinase, muscle type OS=Homo sapiens GN=PFKM PE=1 SV=2 - [PFKAM_HUMAN]	34.62	19	21	47	780	85.1284	7.98682	1.12659	44	21.9313	1.06751	44	23.4926	1.05224	44	14.0042
P49915	GMP synthase [glutamine-hydrolyzing] OS=Homo sapiens GN=GMPS PE=1 SV=1 - [GUAA_HUMAN]	42.28	23	23	42	693	76.667	6.87354	0.976345	42	13.2809	0.980307	42	16.3292	0.896113	42	10.8886
P55795	Heterogeneous nuclear ribonucleoprotein H2 OS=Homo sapiens GN=HNRNPH2 PE=1 SV=1 - [HNRH2_HUMAN]	33.63	5	11	40	449	49.2323	6.30322	0.585823	9	13.6257	0.569758	9	13.8823	0.687389	9	6.45785
Q5VSQ6	Procollagen-proline, 2-oxoglutarate 4-dioxygenase (Proline 4-hydroxylase), alpha polypeptide I variant (Fragment) OS=Homo sapiens GN=P4HA1 PE=2 SV=1 - [Q5VSQ6_HUMAN]	44.38	2	21	58	534	60.9289	6.01123	0.978021	3	5.61843	1.27088	3	39.6214	1.555	3	4.70814
H0UID5	AP complex subunit beta OS=Homo sapiens GN=AP2B1 PE=3 SV=1 - [H0UID5_HUMAN]	40.15	18	34	57	934	104.157	5.33838	1.01482	28	14.8964	1.00074	28	18.1937	1.04234	28	9.73164
A8K486	Peptidyl-prolyl cis-trans isomerase OS=Homo sapiens PE=2 SV=1 - [A8K486_HUMAN]	75.76	11	13	80	165	18.0018	6.90283	0.986179	70	16.2463	1.04186	70	27.2001	0.893347	70	14.4041
A0A024R7U6	MCM4 minichromosome maintenance deficient 4 (S. cerevisiae), isoform CRA_a OS=Homo sapiens GN=MCM4 PE=3 SV=1 - [A0A024R7U6_HUMAN]	40.67	23	23	34	863	96.5156	6.7417	1.02369	34	14.8449	1.03515	34	12.2368	0.999076	34	11.4309
Q99497	Protein deglycase DJ-1 OS=Homo sapiens GN=PARK7 PE=1 SV=2 - [PARK7_HUMAN]	67.72	12	12	33	189	19.8785	6.78564	0.960038	33	22.1348	1.01879	33	21.8821	0.794347	33	13.5506
O95757	Heat shock 70 kDa protein 4L OS=Homo sapiens GN=HSPA4L PE=1 SV=3 - [HS74L_HUMAN]	38.86	17	22	41	839	94.4525	5.88428	0.924453	28	10.3488	0.934597	28	13.5766	0.838169	28	8.39073
Q71UF1	Aconitate hydratase, mitochondrial OS=Homo sapiens GN=ACO2 PE=3 SV=1 - [Q71UF1_HUMAN]	37.05	1	23	46	780	85.5629	7.48877	1.2506	1		1.32408	1		1.20743	1
Q68D38	Putative uncharacterized protein DKFZp686O15119 (Fragment) OS=Homo sapiens GN=DKFZp686O15119 PE=2 SV=1 - [Q68D38_HUMAN]	39.68	4	8	25	252	28.0205	5.79541	1.09899	8	18.6009	1.12024	8	24.9837	1.37574	8	22.2964
P54136	Arginine--tRNA ligase, cytoplasmic OS=Homo sapiens GN=RARS PE=1 SV=2 - [SYRC_HUMAN]	46.52	24	24	40	660	75.3309	6.68311	1.02639	40	13.7127	1.01866	40	9.59713	0.993786	40	9.51623
O43175	D-3-phosphoglycerate dehydrogenase OS=Homo sapiens GN=PHGDH PE=1 SV=4 - [SERA_HUMAN]	45.59	19	19	43	533	56.6144	6.7124	0.82181	43	20.818	0.787104	43	24.8416	0.746334	43	18.3549
P35998	26S protease regulatory subunit 7 OS=Homo sapiens GN=PSMC2 PE=1 SV=3 - [PRS7_HUMAN]	64.2	24	24	52	433	48.6031	5.94775	0.97686	52	10.4841	0.967903	52	18.2233	0.955774	52	8.86803
P50570	Dynamin-2 OS=Homo sapiens GN=DNM2 PE=1 SV=2 - [DYN2_HUMAN]	32.18	9	22	36	870	98.0032	7.44482	1.03829	15	22.3472	1.04872	15	18.8719	0.997858	15	12.4899
B4DT77	Annexin OS=Homo sapiens PE=2 SV=1 - [B4DT77_HUMAN]	46.73	14	14	46	336	37.7809	7.18115	1.03637	46	22.6797	1.08211	46	27.3408	0.937183	46	14.2637
Q9BTQ7	Similar to ribosomal protein L23 (Fragment) OS=Homo sapiens PE=2 SV=1 - [Q9BTQ7_HUMAN]	65.67	8	8	35	134	14.1407	10.2573	1.06887	35	17.8027	1.03039	35	18.7264	1.09833	35	9.02833
B3KPX1	cDNA FLJ32394 fis, clone SKMUS2000078, highly similar to Very-long-chain specific acyl-CoA dehydrogenase, mitochondrial OS=Homo sapiens PE=2 SV=1 - [B3KPX1_HUMAN]	46.91	1	13	35	356	38.671	8.41162	1.05772	3	2.20623	1.00615	3	4.1322	0.976521	3	7.4123
R4GNH3	26S protease regulatory subunit 6A OS=Homo sapiens GN=PSMC3 PE=1 SV=1 - [R4GNH3_HUMAN]	50.12	18	18	52	423	47.3225	5.22412	0.982645	52	15.7867	0.979132	52	16.7076	0.898518	52	8.84028
A8KA19	cDNA FLJ75831, highly similar to Homo sapiens exportin, tRNA (nuclear export receptor for tRNAs) (XPOT), mRNA OS=Homo sapiens PE=2 SV=1 - [A8KA19_HUMAN]	31.7	23	23	48	962	109.849	5.38916	1.12442	48	18.6873	1.08844	48	22.0094	0.992217	48	8.53699
P17066	Heat shock 70 kDa protein 6 OS=Homo sapiens GN=HSPA6 PE=1 SV=2 - [HSP76_HUMAN]	24.57	1	12	53	643	70.9842	6.13818	1.22464	5	10.8163	1.15742	5	4.49491	1.05474	5	1.83738
Q5RLJ0	CLE OS=Homo sapiens PE=2 SV=1 - [Q5RLJ0_HUMAN]	59.84	13	13	46	244	27.9516	6.44287	1.03781	46	18.7819	0.965972	46	16.6513	1.00759	46	10.0584
A8K8U1	cDNA FLJ77762, highly similar to Homo sapiens cullin-associated and neddylation-dissociated 1 (CAND1), mRNA OS=Homo sapiens PE=2 SV=1 - [A8K8U1_HUMAN]	36.83	37	37	60	1230	136.231	5.8335	1.01959	60	14.0308	1.03161	60	10.4118	0.973769	60	10.69
B3KSM6	cDNA FLJ36606 fis, clone TRACH2015654, highly similar to HEAT SHOCK 70 kDa PROTEIN 6 OS=Homo sapiens PE=2 SV=1 - [B3KSM6_HUMAN]	24.57	1	12	57	643	70.9282	6.13818	1.03162	9	8.75914	0.994051	9	13.3413	0.934911	9	4.58213
Q562R1	Beta-actin-like protein 2 OS=Homo sapiens GN=ACTBL2 PE=1 SV=2 - [ACTBL_HUMAN]	17.02	2	6	51	376	41.976	5.59229	1.05817	6	13.7911	1.21662	6	22.069	0.88139	6	8.22162
A8K984	Structural maintenance of chromosomes protein OS=Homo sapiens PE=2 SV=1 - [A8K984_HUMAN]	26.4	26	26	38	1197	135.512	8.42627	0.856858	38	9.0159	0.873998	38	9.99296	0.859494	38	7.56313
Q58FG1	Putative heat shock protein HSP 90-alpha A4 OS=Homo sapiens GN=HSP90AA4P PE=5 SV=1 - [HS904_HUMAN]	13.4	1	5	41	418	47.6821	5.18604	1.29809	1		1.75087	1		1.48524	1
O75533	Splicing factor 3B subunit 1 OS=Homo sapiens GN=SF3B1 PE=1 SV=3 - [SF3B1_HUMAN]	35.66	22	35	62	1304	145.738	7.09326	1.06461	40	12.0195	1.07313	40	17.8484	1.12355	40	12.9731
P67809	Nuclease-sensitive element-binding protein 1 OS=Homo sapiens GN=YBX1 PE=1 SV=3 - [YBOX1_HUMAN]	34.26	4	8	24	324	35.9027	9.87646	1.02809	12	37.304	0.9196	12	35.6726	0.945573	12	26.8599
Q02218	2-oxoglutarate dehydrogenase, mitochondrial OS=Homo sapiens GN=OGDH PE=1 SV=3 - [ODO1_HUMAN]	38.91	29	29	68	1023	115.861	6.85889	1.00471	68	12.2113	0.994609	68	17.4399	1.16262	68	14.0667
O43143	Pre-mRNA-splicing factor ATP-dependent RNA helicase DHX15 OS=Homo sapiens GN=DHX15 PE=1 SV=2 - [DHX15_HUMAN]	38.99	27	28	48	795	90.8752	7.45947	0.98688	46	17.1495	1.01074	46	23.8576	1.05813	46	12.7
O00148	ATP-dependent RNA helicase DDX39A OS=Homo sapiens GN=DDX39A PE=1 SV=2 - [DX39A_HUMAN]	42.62	5	16	43	427	49.098	5.68115	0.921349	17	13.3901	0.994135	17	17.9862	1.0978	17	15.9693
B4DFL1	Dihydrolipoyl dehydrogenase OS=Homo sapiens PE=2 SV=1 - [B4DFL1_HUMAN]	42.48	15	15	33	459	48.8683	7.48877	0.934501	33	15.1633	0.928087	33	11.6175	1.11354	33	12.6608
E9PKG1	Protein arginine N-methyltransferase 1 OS=Homo sapiens GN=PRMT1 PE=1 SV=1 - [E9PKG1_HUMAN]	54.46	16	16	37	325	37.6848	6.15088	1.01332	37	14.4871	1.02467	37	10.3602	0.998323	37	8.77897
O00151	PDZ and LIM domain protein 1 OS=Homo sapiens GN=PDLIM1 PE=1 SV=4 - [PDLI1_HUMAN]	56.84	12	12	24	329	36.049	7.02002	1.09393	24	14.5812	1.0497	24	14.1101	1.02038	24	11.3969
Q9BUF5	Tubulin beta-6 chain OS=Homo sapiens GN=TUBB6 PE=1 SV=1 - [TBB6_HUMAN]	43.05	3	14	60	446	49.825	4.88135	1.15498	5	10.4843	1.14906	5	21.8808	1.30651	5	20.2982
A0A0S2Z377	Annexin A6 isoform 3 (Fragment) OS=Homo sapiens GN=ANXA6 PE=2 SV=1 - [A0A0S2Z377_HUMAN]	51.12	1	29	50	667	75.2292	5.66846	0.9661	2	7.42724	0.940885	2	29.6635	0.877022	2	11.3181
E9PDF6	Unconventional myosin-Ib OS=Homo sapiens GN=MYO1B PE=1 SV=1 - [E9PDF6_HUMAN]	31.71	26	28	55	1107	128.4	9.30518	1.03894	52	17.7594	1.0105	52	17.3309	1.11908	52	11.1124
F8W1A4	Adenylate kinase 2, mitochondrial OS=Homo sapiens GN=AK2 PE=1 SV=1 - [F8W1A4_HUMAN]	61.64	11	11	34	232	25.6143	7.82568	0.694389	34	25.8393	0.683398	34	26.8157	0.697155	34	19.9852
Q9BSJ8	Extended synaptotagmin-1 OS=Homo sapiens GN=ESYT1 PE=1 SV=1 - [ESYT1_HUMAN]	34.69	29	29	47	1104	122.78	5.8335	0.956142	47	14.0464	0.980313	47	17.8945	1.07429	47	10.5184
Q53QD5	Putative uncharacterized protein HSPD1 (Fragment) OS=Homo sapiens GN=HSPD1 PE=4 SV=1 - [Q53QD5_HUMAN]	96.36	1	4	43	55	6.01824	4.88135	1.08531	1		0.853146	1		1.03982	1
P53621	Coatomer subunit alpha OS=Homo sapiens GN=COPA PE=1 SV=2 - [COPA_HUMAN]	38.89	36	36	60	1224	138.258	7.66455	0.970005	60	18.3278	0.949298	60	20.4609	0.943231	60	9.71429
P22234	Multifunctional protein ADE2 OS=Homo sapiens GN=PAICS PE=1 SV=3 - [PUR6_HUMAN]	52.24	22	22	52	425	47.0491	7.2251	0.798667	52	17.4544	0.808371	52	16.1	0.753222	52	14.5322
B4DLC0	cDNA FLJ58476, highly similar to Poly(rC)-binding protein 2 OS=Homo sapiens PE=2 SV=1 - [B4DLC0_HUMAN]	41.53	1	9	35	301	32.1445	7.89893	0.903745	2	2.97907	0.857207	2	8.4945	1.04302	2	6.59177
P11216	Glycogen phosphorylase, brain form OS=Homo sapiens GN=PYGB PE=1 SV=5 - [PYGB_HUMAN]	45.43	1	32	55	843	96.6345	6.85889	1.09534	3	0.438245	0.991563	3	4.59752	1.04274	3	4.71249
P30050	60S ribosomal protein L12 OS=Homo sapiens GN=RPL12 PE=1 SV=1 - [RL12_HUMAN]	63.64	8	8	32	165	17.8075	9.42236	1.08504	31	17.4681	1.07164	31	21.966	1.04333	31	17.4867
Q9NUJ1	Mycophenolic acid acyl-glucuronide esterase, mitochondrial OS=Homo sapiens GN=ABHD10 PE=1 SV=1 - [ABHDA_HUMAN]	40.2	9	9	33	306	33.9107	8.57275	0.952735	33	14.9751	0.910481	33	11.713	1.13791	33	16.7698
B3KW93	Sodium/potassium-transporting ATPase subunit alpha OS=Homo sapiens PE=2 SV=1 - [B3KW93_HUMAN]	18.7	2	13	31	920	101.237	5.63037	1.09307	3	1.72564	0.995177	3	15.2084	1.054	3	4.32507
B3KU28	Lon protease homolog OS=Homo sapiens PE=2 SV=1 - [B3KU28_HUMAN]	36.92	26	27	62	845	95.0918	6.26514	1.05024	61	13.431	1.03753	61	20.2972	1.21397	61	13.7057
Q04917	14-3-3 protein eta OS=Homo sapiens GN=YWHAH PE=1 SV=4 - [1433F_HUMAN]	52.03	8	12	47	246	28.201	4.84326	0.930927	19	15.4392	0.939564	19	21.5878	0.920453	19	10.4784
P25787	Proteasome subunit alpha type-2 OS=Homo sapiens GN=PSMA2 PE=1 SV=2 - [PSA2_HUMAN]	43.16	7	7	22	234	25.8823	7.43018	0.947599	22	18.38	0.99726	22	23.4422	0.948233	22	15.2075
P23526	Adenosylhomocysteinase OS=Homo sapiens GN=AHCY PE=1 SV=4 - [SAHH_HUMAN]	34.72	13	14	41	432	47.6852	6.34131	1.09928	39	13.0081	1.09406	39	17.367	0.957743	39	15.859
B4DL06	cDNA FLJ59565, highly similar to Beta-catenin OS=Homo sapiens PE=2 SV=1 - [B4DL06_HUMAN]	34.37	15	18	29	739	80.775	6.0874	1.02799	23	14.1236	0.946575	23	17.8404	0.987429	23	8.76597
O00116	Alkyldihydroxyacetonephosphate synthase, peroxisomal OS=Homo sapiens GN=AGPS PE=1 SV=1 - [ADAS_HUMAN]	32.67	14	14	27	658	72.8658	7.34229	0.909522	26	11.3427	1.01055	26	24.4062	1.0655	26	12.1736
Q6IPN0	Reticulon OS=Homo sapiens GN=RTN4 PE=2 SV=1 - [Q6IPN0_HUMAN]	31.49	6	7	24	343	36.8953	4.80518	1.03287	23	14.9486	1.00856	23	14.3396	1.13579	23	9.15341
Q3ZCM7	Tubulin beta-8 chain OS=Homo sapiens GN=TUBB8 PE=1 SV=2 - [TBB8_HUMAN]	27.93	1	11	65	444	49.7439	4.89404	0.931424	1		1.42107	1		1.37145	1
P60900	Proteasome subunit alpha type-6 OS=Homo sapiens GN=PSMA6 PE=1 SV=1 - [PSA6_HUMAN]	47.56	11	11	30	246	27.3818	6.75635	1.03204	29	15.344	1.05561	29	16.3884	0.971766	29	11.3761
A0A0A0MSI0	Peroxiredoxin-1 (Fragment) OS=Homo sapiens GN=PRDX1 PE=1 SV=1 - [A0A0A0MSI0_HUMAN]	74.85	10	14	65	171	18.9637	6.91748	0.882432	46	19.0275	0.843223	46	19.084	0.795228	46	16.6167
P62195	26S protease regulatory subunit 8 OS=Homo sapiens GN=PSMC5 PE=1 SV=1 - [PRS8_HUMAN]	56.65	18	20	42	406	45.5971	7.54736	0.986756	40	15.1832	0.962022	40	20.1921	0.955461	40	7.05073
F5H365	Protein transport protein Sec23A OS=Homo sapiens GN=SEC23A PE=1 SV=1 - [F5H365_HUMAN]	39.95	1	20	43	736	82.9156	7.45947	0.948687	1		0.83971	1		0.887237	1
P08133	Annexin A6 OS=Homo sapiens GN=ANXA6 PE=1 SV=3 - [ANXA6_HUMAN]	51.56	1	29	49	673	75.8256	5.60498	1.08368	1		1.00356	1		1.01766	1
P05198	Eukaryotic translation initiation factor 2 subunit 1 OS=Homo sapiens GN=EIF2S1 PE=1 SV=3 - [IF2A_HUMAN]	52.38	15	15	40	315	36.0894	5.08447	1.02831	40	15.1214	1.01281	40	16.7082	0.954064	40	11.5658
A0A0S2Z472	Protein kinase cAMP-dependent regulatory type II alpha isoform 1 (Fragment) OS=Homo sapiens GN=PRKAR2A PE=2 SV=1 - [A0A0S2Z472_HUMAN]	54.19	14	16	31	382	43.0397	5.08447	0.946028	27	11.8515	0.954977	27	24.2407	0.994944	27	14.7829
B4DJV2	Citrate synthase OS=Homo sapiens GN=CS PE=1 SV=1 - [B4DJV2_HUMAN]	40.62	9	16	55	453	50.3997	7.89893	1.13879	25	10.1136	1.09071	25	11.5923	1.25465	25	10.0222
A8K548	cDNA FLJ75008, highly similar to Homo sapiens proline-, glutamic acid-, leucine-rich protein 1 (PELP1), mRNA OS=Homo sapiens PE=2 SV=1 - [A8K548_HUMAN]	21.95	17	17	28	1130	119.566	4.33545	0.914945	28	12.5955	0.978253	28	29.097	0.936969	28	12.9618
Q16577	Elongation factor 1-alpha 1 OS=Homo sapiens GN=PTI-1 PE=2 SV=1 - [Q16577_HUMAN]	36.93	2	12	73	398	42.7971	8.33838	1.14376	16	23.3366	1.1091	16	23.658	1.01464	15	15.2533
A7BI36	p180/ribosome receptor OS=Homo sapiens GN=RRBP1 PE=2 SV=2 - [A7BI36_HUMAN]	24.74	9	27	42	1540	165.649	8.96826	1.14754	13	10.8786	1.16122	13	13.232	1.23581	13	10.3181
B3KY60	cDNA FLJ16777 fis, clone BRHIP2029567, highly similar to Cell division cycle 5-like protein OS=Homo sapiens PE=2 SV=1 - [B3KY60_HUMAN]	27.18	17	17	34	802	92.2197	8.17725	0.894966	34	9.67622	0.901077	34	11.7651	1.04214	34	7.97722
H0Y8G5	Heterogeneous nuclear ribonucleoprotein D0 (Fragment) OS=Homo sapiens GN=HNRNPD PE=1 SV=7 - [H0Y8G5_HUMAN]	36.02	1	10	42	261	29.7056	9.15869	0.910399	1		0.936689	1		0.953659	1
P62191	26S protease regulatory subunit 4 OS=Homo sapiens GN=PSMC1 PE=1 SV=1 - [PRS4_HUMAN]	52.27	15	17	37	440	49.1537	6.21436	0.990964	35	17.9276	1.01978	35	16.8283	0.943567	35	9.48267
P00491	Purine nucleoside phosphorylase OS=Homo sapiens GN=PNP PE=1 SV=2 - [PNPH_HUMAN]	58.82	12	12	26	289	32.0972	6.94678	1.02866	26	10.4855	1.06234	26	9.35296	0.915674	26	10.5159
O15397	Importin-8 OS=Homo sapiens GN=IPO8 PE=1 SV=2 - [IPO8_HUMAN]	25.27	18	19	36	1037	119.861	5.16064	0.825414	25	18.549	0.779575	25	24.8749	0.755311	25	20.5812
P61981	14-3-3 protein gamma OS=Homo sapiens GN=YWHAG PE=1 SV=2 - [1433G_HUMAN]	38.46	4	9	48	247	28.2849	4.89404	1.01499	17	20.642	0.967713	17	18.1789	0.87789	17	8.17829
P52597	Heterogeneous nuclear ribonucleoprotein F OS=Homo sapiens GN=HNRNPF PE=1 SV=3 - [HNRPF_HUMAN]	34.94	7	9	29	415	45.6429	5.57959	0.902572	22	20.876	0.922655	22	17.4992	0.985855	22	8.74932
P00492	Hypoxanthine-guanine phosphoribosyltransferase OS=Homo sapiens GN=HPRT1 PE=1 SV=2 - [HPRT_HUMAN]	72.02	12	12	42	218	24.5636	6.68311	0.754714	42	17.9785	0.754875	42	22.7545	0.693662	42	19.0256
O75691	Small subunit processome component 20 homolog OS=Homo sapiens GN=UTP20 PE=1 SV=3 - [UTP20_HUMAN]	15.73	33	33	46	2785	318.182	7.38623	1.19337	46	14.264	1.09954	46	19.8197	1.24301	46	14.1717
Q96QK1	Vacuolar protein sorting-associated protein 35 OS=Homo sapiens GN=VPS35 PE=1 SV=2 - [VPS35_HUMAN]	37.19	23	23	49	796	91.6489	5.49072	0.893228	49	13.7485	0.895367	49	11.0078	0.798229	49	13.2483
P24534	Elongation factor 1-beta OS=Homo sapiens GN=EEF1B2 PE=1 SV=3 - [EF1B_HUMAN]	61.33	8	10	28	225	24.7483	4.66553	1.05649	25	27.7917	1.04662	25	26.119	1.03393	25	8.28104
P18085	ADP-ribosylation factor 4 OS=Homo sapiens GN=ARF4 PE=1 SV=3 - [ARF4_HUMAN]	81.67	7	11	38	180	20.4977	7.13721	0.946602	17	10.5165	0.910876	17	18.7087	0.840686	17	14.3487
B4DSQ5	cDNA FLJ53608, highly similar to Protein transport protein Sec23A OS=Homo sapiens PE=2 SV=1 - [B4DSQ5_HUMAN]	38.59	1	20	43	736	82.8745	7.1958	0.952951	1		1.17792	1		0.737336	1
H6VRF8	Keratin 1 OS=Homo sapiens GN=KRT1 PE=3 SV=1 - [H6VRF8_HUMAN]	33.54	15	18	30	644	66.013	8.11865	0.860935	26	16.0532	0.67791	26	29.5881	0.673267	26	18.0817
B4DWS6	cDNA FLJ61181, highly similar to Homo sapiens hydroxysteroid (17-beta) dehydrogenase 12 (HSD17B12), mRNA OS=Homo sapiens PE=2 SV=1 - [B4DWS6_HUMAN]	39.8	9	9	25	304	33.5068	9.39307	0.924444	25	16.6128	0.943617	25	23.2233	1.08042	25	6.93845
Q14789	Golgin subfamily B member 1 OS=Homo sapiens GN=GOLGB1 PE=1 SV=2 - [GOGB1_HUMAN]	13.32	31	32	38	3259	375.79	4.99561	0.891923	37	10.9033	0.877211	37	16.2431	0.974466	37	8.48979
P13804	Electron transfer flavoprotein subunit alpha, mitochondrial OS=Homo sapiens GN=ETFA PE=1 SV=1 - [ETFA_HUMAN]	50.15	12	12	27	333	35.0576	8.38232	0.803358	27	16.7249	0.804603	27	21.8698	1.06869	27	10.3221
Q14683	Structural maintenance of chromosomes protein 1A OS=Homo sapiens GN=SMC1A PE=1 SV=2 - [SMC1A_HUMAN]	25.39	27	27	36	1233	143.144	7.63525	0.85374	36	14.7242	0.81455	36	15.4221	1.02746	36	6.33118
P26641	Elongation factor 1-gamma OS=Homo sapiens GN=EEF1G PE=1 SV=3 - [EF1G_HUMAN]	44.85	20	20	66	437	50.0871	6.66846	0.965425	65	16.8355	0.944119	65	20.4431	0.888659	65	14.4295
D3DQV9	Eukaryotic translation initiation factor 4 gamma 2 (Fragment) OS=Homo sapiens GN=EIF4G2 PE=1 SV=1 - [D3DQV9_HUMAN]	40.02	29	29	56	907	102.265	7.13721	1.04142	56	17.1855	1.01797	56	13.2754	0.984096	56	7.70921
P62879	Guanine nucleotide-binding protein G(I)/G(S)/G(T) subunit beta-2 OS=Homo sapiens GN=GNB2 PE=1 SV=3 - [GBB2_HUMAN]	43.53	5	11	29	340	37.3071	5.99854	0.971496	12	37.9093	0.865397	12	17.2372	0.886653	12	19.3341
A0A024R4X0	NADH-cytochrome b5 reductase OS=Homo sapiens GN=CYB5R3 PE=3 SV=1 - [A0A024R4X0_HUMAN]	42.61	9	9	24	291	33.2172	7.57666	0.858248	24	16.767	0.882798	24	23.9327	0.906775	24	10.1575
Q16555	Dihydropyrimidinase-related protein 2 OS=Homo sapiens GN=DPYSL2 PE=1 SV=1 - [DPYL2_HUMAN]	47.55	5	18	30	572	62.2546	6.37939	1.12972	8	13.339	1.12001	8	9.01046	1.08669	8	12.572
Q12771	P37 AUF1 OS=Homo sapiens PE=2 SV=1 - [Q12771_HUMAN]	32.17	1	10	42	286	31.4617	7.35693	0.646806	1		0.570274	1		0.890365	1
C9J9K3	40S ribosomal protein SA (Fragment) OS=Homo sapiens GN=RPSA PE=1 SV=7 - [C9J9K3_HUMAN]	63.64	4	13	33	264	29.487	5.24951	0.930414	8	11.3684	0.829293	8	15.2604	0.97073	8	18.0975
Q9UNX4	WD repeat-containing protein 3 OS=Homo sapiens GN=WDR3 PE=1 SV=1 - [WDR3_HUMAN]	30.75	22	22	37	943	106.032	6.63916	0.922319	37	16.0349	0.907753	37	15.7321	1.03697	37	11.4703
E7EQG2	Eukaryotic initiation factor 4A-II OS=Homo sapiens GN=EIF4A2 PE=1 SV=1 - [E7EQG2_HUMAN]	55.8	5	16	50	362	41.2642	5.64307	0.989969	8	8.53674	1.0206	8	30.1651	0.970176	8	10.2496
P28066	Proteasome subunit alpha type-5 OS=Homo sapiens GN=PSMA5 PE=1 SV=3 - [PSA5_HUMAN]	52.28	8	8	38	241	26.3942	4.79248	0.95802	38	16.111	0.97907	38	16.8534	0.936987	38	11.9649
Q99460	26S proteasome non-ATPase regulatory subunit 1 OS=Homo sapiens GN=PSMD1 PE=1 SV=2 - [PSMD1_HUMAN]	41.66	30	30	50	953	105.769	5.38916	0.956457	50	10.8476	0.932756	50	14.5173	0.979273	50	11.5031
P23921	Ribonucleoside-diphosphate reductase large subunit OS=Homo sapiens GN=RRM1 PE=1 SV=1 - [RIR1_HUMAN]	36.87	22	22	32	792	90.0125	7.15186	0.896043	32	15.3862	0.856364	32	16.6693	0.86199	32	10.4694
B4E3E6	cDNA FLJ58832, highly similar to Heterogeneous nuclear ribonucleoprotein A3 OS=Homo sapiens PE=2 SV=1 - [B4E3E6_HUMAN]	35.6	10	12	41	323	34.168	8.104	0.878562	30	19.7084	0.97449	30	28.215	1.13409	30	14.316
P62701	40S ribosomal protein S4, X isoform OS=Homo sapiens GN=RPS4X PE=1 SV=2 - [RS4X_HUMAN]	47.91	12	12	36	263	29.5791	10.1548	1.01542	36	19.3178	0.961099	36	21.7217	0.961702	36	8.14192
P23528	Cofilin-1 OS=Homo sapiens GN=CFL1 PE=1 SV=3 - [COF1_HUMAN]	69.88	9	14	73	166	18.4907	8.08936	0.872205	41	26.0116	0.858145	41	29.0709	0.806606	41	14.1053
P11387	DNA topoisomerase 1 OS=Homo sapiens GN=TOP1 PE=1 SV=2 - [TOP1_HUMAN]	37.91	25	28	47	765	90.6689	9.30518	0.897188	42	12.5454	0.864775	42	17.232	1.15605	42	12.4878
P43304	Glycerol-3-phosphate dehydrogenase, mitochondrial OS=Homo sapiens GN=GPD2 PE=1 SV=3 - [GPDM_HUMAN]	49.24	28	28	44	727	80.8016	7.69385	1.03004	44	11.2417	1.01908	44	11.7033	1.12997	44	10.1351
P23381	Tryptophan--tRNA ligase, cytoplasmic OS=Homo sapiens GN=WARS PE=1 SV=2 - [SYWC_HUMAN]	47.13	15	15	29	471	53.1316	6.22705	1.07188	29	19.6403	1.16088	29	19.4815	1.02116	29	10.8586
Q5T4S7	E3 ubiquitin-protein ligase UBR4 OS=Homo sapiens GN=UBR4 PE=1 SV=1 - [UBR4_HUMAN]	11.46	41	41	53	5183	573.476	6.03662	1.10105	53	11.5562	1.07299	53	20.0336	1.006	53	10.5494
G3V529	ATP-dependent RNA helicase DDX24 OS=Homo sapiens GN=DDX24 PE=1 SV=1 - [G3V529_HUMAN]	31.62	20	20	36	816	91.4239	8.82178	0.855501	35	12.7488	0.865745	35	23.6589	0.969738	35	12.0312
A8K525	cDNA FLJ76817, highly similar to Homo sapiens non-POU domain containing, octamer-binding (NONO), mRNA OS=Homo sapiens PE=2 SV=1 - [A8K525_HUMAN]	35.24	16	17	46	471	54.2534	9.20264	0.928841	44	19.1268	0.955721	44	19.9244	1.08199	44	13.5569
P17655	Calpain-2 catalytic subunit OS=Homo sapiens GN=CAPN2 PE=1 SV=6 - [CAN2_HUMAN]	39	19	19	39	700	79.9448	4.98291	1.01382	39	14.747	0.98963	39	16.3346	0.978235	39	11.9066
Q5UIP0	Telomere-associated protein RIF1 OS=Homo sapiens GN=RIF1 PE=1 SV=2 - [RIF1_HUMAN]	16.42	27	27	34	2472	274.294	5.51611	1.10524	34	9.61325	1.06269	34	19.9937	1.24343	34	14.1424
F8W020	Nucleosome assembly protein 1-like 1 (Fragment) OS=Homo sapiens GN=NAP1L1 PE=1 SV=1 - [F8W020_HUMAN]	57.49	2	9	39	207	24.3513	4.51318	1.16332	5	4.6157	1.26215	5	2.75013	1.06837	5	13.9679
Q10567	AP-1 complex subunit beta-1 OS=Homo sapiens GN=AP1B1 PE=1 SV=2 - [AP1B1_HUMAN]	35.3	12	28	44	949	104.57	5.05908	1.01679	15	19.8784	0.989757	15	21.833	1.02276	15	9.81873
B7Z5J7	cDNA FLJ58682, highly similar to Vesicle-fusing ATPase (EC 3.6.4.6) OS=Homo sapiens PE=2 SV=1 - [B7Z5J7_HUMAN]	35.45	24	24	42	739	82.0059	6.81494	1.06376	42	16.9787	1.01966	42	21.9955	1.06154	42	10.5685
O94973	AP-2 complex subunit alpha-2 OS=Homo sapiens GN=AP2A2 PE=1 SV=2 - [AP2A2_HUMAN]	30.46	3	22	39	939	103.895	6.96143	1.00492	5	1.49229	1.03878	5	21.7182	1.06678	5	4.43866
Q32Q12	Nucleoside diphosphate kinase OS=Homo sapiens GN=NME1-NME2 PE=1 SV=1 - [Q32Q12_HUMAN]	68.84	2	13	73	292	32.6209	8.48486	1.0118	7	15.5834	0.932983	7	4.09579	0.95896	7	4.17138
P33992	DNA replication licensing factor MCM5 OS=Homo sapiens GN=MCM5 PE=1 SV=5 - [MCM5_HUMAN]	35.15	21	21	31	734	82.2332	8.36768	1.04894	31	10.0079	1.07839	31	15.5704	0.991771	31	9.28612
P38919	Eukaryotic initiation factor 4A-III OS=Homo sapiens GN=EIF4A3 PE=1 SV=4 - [IF4A3_HUMAN]	48.91	13	16	39	411	46.8412	6.72705	0.983792	30	24.799	1.02654	30	23.2104	1.17623	30	14.8823
Q6FI03	G3BP protein OS=Homo sapiens GN=G3BP PE=2 SV=1 - [Q6FI03_HUMAN]	37.77	1	13	35	466	52.1321	5.59229	1.2329	2	14.1351	1.27785	2	1.02233	0.942547	2	3.08242
Q32Q62	RSL1D1 protein (Fragment) OS=Homo sapiens GN=RSL1D1 PE=2 SV=1 - [Q32Q62_HUMAN]	45.04	21	21	51	464	52.1326	10.1694	1.02778	51	19.9698	0.99659	51	20.2613	1.28198	51	17.5785
Q59GM9	Alpha-1,4 glucan phosphorylase (Fragment) OS=Homo sapiens PE=2 SV=1 - [Q59GM9_HUMAN]	42.31	1	30	50	865	98.7666	6.96143	0.791154	2	34.3414	0.565995	2	54.5543	0.744814	2	3.25662
P54886	Delta-1-pyrroline-5-carboxylate synthase OS=Homo sapiens GN=ALDH18A1 PE=1 SV=2 - [P5CS_HUMAN]	32.96	21	21	42	795	87.2475	7.12256	0.916422	42	17.5872	0.900753	42	20.9791	1.02937	42	9.85963
Q9UQ35	Serine/arginine repetitive matrix protein 2 OS=Homo sapiens GN=SRRM2 PE=1 SV=2 - [SRRM2_HUMAN]	16.53	32	32	68	2752	299.438	12.0591	1.05375	68	16.9617	1.13814	68	22.7073	1.01346	68	14.8771
O00567	Nucleolar protein 56 OS=Homo sapiens GN=NOP56 PE=1 SV=4 - [NOP56_HUMAN]	47.14	19	19	35	594	66.0087	9.18799	1.02669	35	13.7833	1.00152	35	13.2576	1.22796	35	13.2159
E7EVA0	Microtubule-associated protein OS=Homo sapiens GN=MAP4 PE=1 SV=1 - [E7EVA0_HUMAN]	20.98	38	38	73	2297	245.292	6.22705	0.920118	73	15.8906	0.904335	73	18.0271	0.870841	73	13.7609
Q07955	Serine/arginine-rich splicing factor 1 OS=Homo sapiens GN=SRSF1 PE=1 SV=2 - [SRSF1_HUMAN]	52.82	14	14	40	248	27.7278	10.3599	0.987872	40	14.5393	1.01321	40	16.2794	1.08535	40	8.17926
Q9H0A0	RNA cytidine acetyltransferase OS=Homo sapiens GN=NAT10 PE=1 SV=2 - [NAT10_HUMAN]	34.63	14	25	41	1025	115.657	8.26514	1.03437	20	10.4681	1.04597	20	10.7547	1.21549	20	10.6406
Q92973	Transportin-1 OS=Homo sapiens GN=TNPO1 PE=1 SV=2 - [TNPO1_HUMAN]	30.29	14	19	42	898	102.289	4.98291	1.17407	31	13.7382	1.11383	31	16.2827	1.0851	31	9.36052
P52948	Nuclear pore complex protein Nup98-Nup96 OS=Homo sapiens GN=NUP98 PE=1 SV=4 - [NUP98_HUMAN]	19.59	26	26	39	1817	197.457	6.40479	0.947654	39	14.9789	0.976087	39	13.58	1.01813	39	10.1667
Q08945	FACT complex subunit SSRP1 OS=Homo sapiens GN=SSRP1 PE=1 SV=1 - [SSRP1_HUMAN]	36.81	20	20	44	709	81.0244	6.87354	0.886544	44	17.2534	0.884589	44	19.2452	0.950767	44	9.22331
A8K7D9	Importin subunit alpha OS=Homo sapiens PE=2 SV=1 - [A8K7D9_HUMAN]	33.46	13	13	27	529	57.7979	5.40186	1.13207	25	16.9896	1.08834	25	31.7028	1.057	25	9.87243
Q92499	ATP-dependent RNA helicase DDX1 OS=Homo sapiens GN=DDX1 PE=1 SV=2 - [DDX1_HUMAN]	44.32	24	24	48	740	82.3798	7.2251	1.01167	48	8.15893	0.973217	48	14.3777	1.06792	48	12.7311
B0AZQ4	Structural maintenance of chromosomes protein OS=Homo sapiens PE=2 SV=1 - [B0AZQ4_HUMAN]	31.96	31	32	44	1217	141.442	7.18115	0.897836	42	18.9982	0.897161	42	15.6425	1.0049	42	8.03945
A8K4W0	40S ribosomal protein S3a OS=Homo sapiens GN=RPS3A PE=2 SV=1 - [A8K4W0_HUMAN]	57.58	17	17	46	264	29.9358	9.72998	0.967829	46	15.184	0.946894	46	22.4406	0.928834	46	9.4362
Q02878	60S ribosomal protein L6 OS=Homo sapiens GN=RPL6 PE=1 SV=3 - [RL6_HUMAN]	40.28	12	12	38	288	32.7076	10.5796	1.05235	37	22.0529	1.03264	37	21.9652	1.05467	37	13.0967
I3L397	Eukaryotic translation initiation factor 5A (Fragment) OS=Homo sapiens GN=EIF5A PE=1 SV=7 - [I3L397_HUMAN]	50.34	4	8	39	147	16.108	4.99561	1.00409	19	24.0761	1.00492	19	24.1555	0.864983	19	13.0485
Q96AG4	Leucine-rich repeat-containing protein 59 OS=Homo sapiens GN=LRRC59 PE=1 SV=1 - [LRC59_HUMAN]	55.05	16	16	40	307	34.9089	9.56885	0.935716	40	19.9853	0.885859	40	18.8758	1.10189	40	10.0961
P52209	6-phosphogluconate dehydrogenase, decarboxylating OS=Homo sapiens GN=PGD PE=1 SV=3 - [6PGD_HUMAN]	28.99	6	13	30	483	53.106	7.2251	0.902477	13	18.3655	0.824593	13	22.122	0.865614	13	13.322
A1A5C5	RRBP1 protein OS=Homo sapiens GN=RRBP1 PE=2 SV=1 - [A1A5C5_HUMAN]	35.15	1	18	29	751	84.2561	5.0083	0.919518	1		1.12475	1		1.12927	1
B2R7W4	cDNA, FLJ93632, highly similar to Homo sapiens heterogeneous nuclear ribonucleoprotein R (HNRPR), mRNA OS=Homo sapiens PE=2 SV=1 - [B2R7W4_HUMAN]	36.65	2	22	53	633	70.8582	7.73779	0.944509	5	20.8448	0.917684	5	16.2185	0.950473	5	13.0473
V9HW89	Epididymis secretory sperm binding protein Li 95n OS=Homo sapiens GN=HEL-S-95n PE=2 SV=1 - [V9HW89_HUMAN]	41.46	10	10	18	357	38.2868	7.97217	1.24646	17	25.6825	1.17435	17	24.6139	1.00741	17	15.3824
Q9UJZ1	Stomatin-like protein 2, mitochondrial OS=Homo sapiens GN=STOML2 PE=1 SV=1 - [STML2_HUMAN]	41.29	10	10	24	356	38.5102	7.38623	0.906898	24	12.8892	0.95988	24	23.4878	1.03633	24	11.1969
P32969	60S ribosomal protein L9 OS=Homo sapiens GN=RPL9 PE=1 SV=1 - [RL9_HUMAN]	50	7	7	25	192	21.8498	9.94971	1.1233	25	20.5727	1.10903	25	27.2664	1.04988	25	10.0512
Q93009	Ubiquitin carboxyl-terminal hydrolase 7 OS=Homo sapiens GN=USP7 PE=1 SV=2 - [UBP7_HUMAN]	32.12	27	27	51	1102	128.22	5.5542	0.935745	51	18.4564	0.99965	51	25.2047	1.01456	51	9.10217
P48444	Coatomer subunit delta OS=Homo sapiens GN=ARCN1 PE=1 SV=1 - [COPD_HUMAN]	34.25	17	17	38	511	57.1741	6.21436	0.931079	38	22.2304	0.995084	38	21.5761	0.910542	38	8.72775
E9PF10	Nuclear pore complex protein Nup155 OS=Homo sapiens GN=NUP155 PE=1 SV=1 - [E9PF10_HUMAN]	26.15	24	24	35	1327	148	6.30322	0.882716	35	27.3067	0.916627	35	19.9934	0.947352	35	11.3285
A0A087WV66	Antigen KI-67 OS=Homo sapiens GN=MKI67 PE=1 SV=1 - [A0A087WV66_HUMAN]	16.62	34	35	51	3255	358.407	9.42236	0.907202	48	12.5609	0.886396	48	16.6971	1.0879	48	7.92303
P07205	Phosphoglycerate kinase 2 OS=Homo sapiens GN=PGK2 PE=1 SV=3 - [PGK2_HUMAN]	16.31	1	7	27	417	44.7673	8.54346	0.651152	1		0.557164	1		0.659509	1
Q12788	Transducin beta-like protein 3 OS=Homo sapiens GN=TBL3 PE=1 SV=2 - [TBL3_HUMAN]	38.12	20	20	29	808	88.9785	6.90283	0.91047	29	14.6719	0.946661	29	12.6769	0.95907	29	9.82699
P28838	Cytosol aminopeptidase OS=Homo sapiens GN=LAP3 PE=1 SV=3 - [AMPL_HUMAN]	58	23	23	47	519	56.1308	7.92822	0.905029	47	12.7613	0.902827	47	13.7382	0.921449	47	8.98727
Q4W4Y1	Dopamine receptor interacting protein 4 OS=Homo sapiens GN=DRIP4 PE=2 SV=1 - [Q4W4Y1_HUMAN]	37.33	10	26	41	868	96.0192	6.52197	0.983094	19	12.1426	0.970337	19	21.2788	0.918393	19	6.02457
Q13283	Ras GTPase-activating protein-binding protein 1 OS=Homo sapiens GN=G3BP1 PE=1 SV=1 - [G3BP1_HUMAN]	37.77	1	13	34	466	52.1321	5.51611	1.08996	1		1.04701	1		0.904842	1
B4DF70	cDNA FLJ60461, highly similar to Peroxiredoxin-2 (EC 1.11.1.15) OS=Homo sapiens PE=2 SV=1 - [B4DF70_HUMAN]	52.46	9	10	32	183	20.0946	8.77783	1.21418	24	26.6682	1.22949	24	21.6847	1.10134	24	11.7713
A8K3A8	cDNA FLJ75085, highly similar to Homo sapiens glutaminyl-tRNA synthetase (QARS), mRNA OS=Homo sapiens PE=2 SV=1 - [A8K3A8_HUMAN]	36.39	22	23	37	775	87.7529	7.15186	0.900421	36	13.9966	0.924427	36	17.4575	0.843908	36	16.9251
A0A0U1RRM4	Polypyrimidine tract-binding protein 1 OS=Homo sapiens GN=PTBP1 PE=4 SV=1 - [A0A0U1RRM4_HUMAN]	35.2	1	13	30	588	62.4253	9.1001	1.12825	1		0.726921	1		0.60802	1
Q08J23	tRNA (cytosine(34)-C(5))-methyltransferase OS=Homo sapiens GN=NSUN2 PE=1 SV=2 - [NSUN2_HUMAN]	43.94	24	24	47	767	86.4158	6.771	0.883178	47	16.7478	0.891576	47	14.0763	0.846008	47	11.8512
Q5T9A4	ATPase family AAA domain-containing protein 3B OS=Homo sapiens GN=ATAD3B PE=1 SV=1 - [ATD3B_HUMAN]	32.41	7	15	23	648	72.5273	9.20264	1.18987	10	19.4128	1.27631	10	27.8269	1.18683	10	18.9926
O00232	26S proteasome non-ATPase regulatory subunit 12 OS=Homo sapiens GN=PSMD12 PE=1 SV=3 - [PSD12_HUMAN]	43.2	16	16	31	456	52.8706	7.6499	0.94301	31	15.3754	0.958141	31	15.4908	0.955493	31	12.6744
A6NLN1	Polypyrimidine tract binding protein 1, isoform CRA_b OS=Homo sapiens GN=PTBP1 PE=1 SV=4 - [A6NLN1_HUMAN]	36.43	1	13	31	527	56.4753	9.37842	0.998476	2	9.5296	1.10153	2	7.03221	1.05211	2	6.12317
Q53GR7	Solute carrier family 25, member 13 (Citrin) variant (Fragment) OS=Homo sapiens PE=2 SV=1 - [Q53GR7_HUMAN]	33.33	11	17	25	675	74.0696	8.38232	0.86121	15	9.50286	0.828214	15	16.6816	1.00808	15	6.80809
B4DE36	Glucose-6-phosphate isomerase OS=Homo sapiens PE=2 SV=1 - [B4DE36_HUMAN]	30	14	14	49	530	60.1477	8.14795	1.25268	49	19.3508	1.32875	49	17.5381	1.15426	49	12.2547
P63244	Guanine nucleotide-binding protein subunit beta-2-like 1 OS=Homo sapiens GN=GNB2L1 PE=1 SV=3 - [GBLP_HUMAN]	68.77	18	18	52	317	35.0546	7.69385	0.965555	52	23.4412	0.943613	52	22.5946	0.978367	52	7.80565
O75531	Barrier-to-autointegration factor OS=Homo sapiens GN=BANF1 PE=1 SV=1 - [BAF_HUMAN]	57.3	4	4	26	89	10.052	6.0874	0.960548	26	17.6091	0.825242	26	23.3405	1.0557	26	9.49672
P22102	Trifunctional purine biosynthetic protein adenosine-3 OS=Homo sapiens GN=GART PE=1 SV=1 - [PUR2_HUMAN]	37.92	24	24	49	1010	107.699	6.69775	0.817068	49	18.5692	0.79173	49	19.2276	0.787328	49	18.1062
P84077	ADP-ribosylation factor 1 OS=Homo sapiens GN=ARF1 PE=1 SV=2 - [ARF1_HUMAN]	66.3	5	10	40	181	20.6837	6.80029	1.05446	11	6.72633	1.09771	11	7.98034	0.990792	11	2.204
O14980	Exportin-1 OS=Homo sapiens GN=XPO1 PE=1 SV=1 - [XPO1_HUMAN]	36.23	30	30	61	1071	123.306	6.06201	1.01714	61	16.7012	1.0231	61	19.7274	0.982551	61	10.7938
P36578	60S ribosomal protein L4 OS=Homo sapiens GN=RPL4 PE=1 SV=5 - [RL4_HUMAN]	42.86	15	16	40	427	47.6674	11.063	1.05434	39	15.7114	1.01424	39	12.4394	1.04793	39	10.7638
O95602	DNA-directed RNA polymerase I subunit RPA1 OS=Homo sapiens GN=POLR1A PE=1 SV=2 - [RPA1_HUMAN]	22.44	24	24	36	1720	194.687	7.03467	1.10253	36	16.1441	1.11065	36	19.7111	1.1994	36	11.714
H3BQZ7	HCG2044799 OS=Homo sapiens GN=HNRNPUL2-BSCL2 PE=4 SV=1 - [H3BQZ7_HUMAN]	28.02	15	15	22	746	84.6392	4.93213	0.781956	22	20.7796	0.790196	22	18.2726	0.897485	22	7.28047
Q9NVI7	ATPase family AAA domain-containing protein 3A OS=Homo sapiens GN=ATAD3A PE=1 SV=2 - [ATD3A_HUMAN]	32.18	6	14	26	634	71.3247	8.98291	0.929173	13	16.3539	0.827037	13	20.839	0.99282	13	11.3746
H0Y4R1	Inosine-5'-monophosphate dehydrogenase 2 (Fragment) OS=Homo sapiens GN=IMPDH2 PE=1 SV=1 - [H0Y4R1_HUMAN]	44.89	6	19	44	470	51.0352	8.17725	1.02633	18	26.1618	0.949469	18	22.7914	0.953839	18	10.9699
P55010	Eukaryotic translation initiation factor 5 OS=Homo sapiens GN=EIF5 PE=1 SV=2 - [IF5_HUMAN]	36.43	12	13	44	431	49.1918	5.57959	1.16797	43	12.7679	1.11035	43	14.1416	1.07617	43	8.52318
Q6MZS5	Putative uncharacterized protein DKFZp686A13234 (Fragment) OS=Homo sapiens GN=DKFZp686A13234 PE=2 SV=1 - [Q6MZS5_HUMAN]	36.7	1	21	49	613	68.3171	8.90967	0.787544	1		1.02306	1		1.1962	1
B2RDX5	cDNA, FLJ96812, highly similar to Homo sapiens threonyl-tRNA synthetase (TARS), mRNA OS=Homo sapiens PE=2 SV=1 - [B2RDX5_HUMAN]	44.02	26	27	48	711	82.0612	6.66846	0.871119	47	13.3243	0.893606	47	22.2536	0.802057	47	12.432
A5PLK7	RCC2 protein (Fragment) OS=Homo sapiens GN=RCC2 PE=2 SV=1 - [A5PLK7_HUMAN]	36.32	12	12	30	457	49.6471	8.68994	0.916517	30	21.6751	0.953557	30	22.0699	0.934512	30	7.31471
Q15019	Septin-2 OS=Homo sapiens GN=SEPT2 PE=1 SV=1 - [SEPT2_HUMAN]	41.83	10	10	20	361	41.4613	6.59521	0.925434	20	18.5125	0.908413	20	11.873	0.911962	20	6.43483
P31150	Rab GDP dissociation inhibitor alpha OS=Homo sapiens GN=GDI1 PE=1 SV=2 - [GDIA_HUMAN]	54.59	12	19	35	447	50.5501	5.13525	0.872203	23	23.0171	0.849483	23	13.4905	0.753761	23	16.2929
P61604	10 kDa heat shock protein, mitochondrial OS=Homo sapiens GN=HSPE1 PE=1 SV=2 - [CH10_HUMAN]	77.45	5	10	51	102	10.9249	8.92432	1.07245	24	33.538	1.00687	24	48.4741	1.29993	24	18.9371
P17858	ATP-dependent 6-phosphofructokinase, liver type OS=Homo sapiens GN=PFKL PE=1 SV=6 - [PFKAL_HUMAN]	28.08	12	15	28	780	84.9642	7.50342	0.717375	19	15.6216	0.707711	19	18.6519	0.649549	19	30.2802
B3KTM6	Ribosomal protein L5, isoform CRA_b OS=Homo sapiens GN=RPL5 PE=2 SV=1 - [B3KTM6_HUMAN]	51.42	8	13	45	247	28.0262	9.12939	0.985374	24	8.20402	0.960317	24	11.3505	1.05937	24	11.5472
Q9Y2Q3	Glutathione S-transferase kappa 1 OS=Homo sapiens GN=GSTK1 PE=1 SV=3 - [GSTK1_HUMAN]	63.27	11	11	32	226	25.4803	8.41162	1.14608	32	14.2197	1.08881	32	14.0064	1.21643	32	16.4897
P23246	Splicing factor, proline- and glutamine-rich OS=Homo sapiens GN=SFPQ PE=1 SV=2 - [SFPQ_HUMAN]	28.85	20	20	39	707	76.1016	9.43701	0.884776	39	14.1164	0.95077	39	23.3039	1.12522	39	16.0705
P28070	Proteasome subunit beta type-4 OS=Homo sapiens GN=PSMB4 PE=1 SV=4 - [PSB4_HUMAN]	49.24	9	9	23	264	29.1855	5.97314	1.06796	23	16.6339	1.08648	23	18.8274	1.00801	23	11.3538
P62140	Serine/threonine-protein phosphatase PP1-beta catalytic subunit OS=Homo sapiens GN=PPP1CB PE=1 SV=3 - [PP1B_HUMAN]	49.24	4	13	33	327	37.1626	6.18896	1.18419	5	22.4458	1.15426	5	18.7018	1.02434	5	1.28508
Q5JRA6	Melanoma inhibitory activity protein 3 OS=Homo sapiens GN=MIA3 PE=1 SV=1 - [MIA3_HUMAN]	13.74	19	19	25	1907	213.57	4.84326	0.873001	25	17.0543	0.846048	25	17.7382	0.890178	25	10.8944
O60664	Perilipin-3 OS=Homo sapiens GN=PLIN3 PE=1 SV=3 - [PLIN3_HUMAN]	50.46	14	14	30	434	47.0459	5.43994	0.987166	30	12.8272	0.996365	30	18.2654	0.863592	30	11.8901
Q9NSE4	Isoleucine--tRNA ligase, mitochondrial OS=Homo sapiens GN=IARS2 PE=1 SV=2 - [SYIM_HUMAN]	31.72	27	27	60	1012	113.719	7.1958	0.91714	60	17.5827	0.842111	60	19.8876	1.02501	59	12.0818
Q9BR63	FARSB protein (Fragment) OS=Homo sapiens GN=FARSB PE=2 SV=2 - [Q9BR63_HUMAN]	41.03	20	20	31	585	65.6594	6.84424	1.07985	31	12.8453	1.0785	31	12.2172	1.07841	31	11.1158
P30154	Serine/threonine-protein phosphatase 2A 65 kDa regulatory subunit A beta isoform OS=Homo sapiens GN=PPP2R1B PE=1 SV=3 - [2AAB_HUMAN]	23.46	4	11	28	601	66.1715	4.94482	0.861941	5	14.7506	0.804015	5	10.7571	0.814596	5	9.02354
Q8N766	ER membrane protein complex subunit 1 OS=Homo sapiens GN=EMC1 PE=1 SV=1 - [EMC1_HUMAN]	33.13	25	25	43	993	111.689	7.66455	0.951306	43	13.3696	0.923227	43	13.4276	1.06772	43	8.92223
Q9UHD8	Septin-9 OS=Homo sapiens GN=SEPT9 PE=1 SV=2 - [SEPT9_HUMAN]	37.88	17	17	36	586	65.3608	8.96826	0.892494	36	14.065	0.894383	36	23.328	0.907822	36	15.8512
P46060	Ran GTPase-activating protein 1 OS=Homo sapiens GN=RANGAP1 PE=1 SV=1 - [RAGP1_HUMAN]	49.23	23	23	43	587	63.5023	4.67822	0.958108	42	11.8389	0.947545	42	17.2718	1.01524	42	10.6254
Q8IY81	pre-rRNA processing protein FTSJ3 OS=Homo sapiens GN=FTSJ3 PE=1 SV=2 - [SPB1_HUMAN]	33.77	18	18	23	847	96.4992	8.39697	1.03303	23	17.0299	1.06879	23	15.3152	1.19095	23	9.34107
B4DPW9	cDNA FLJ51929, highly similar to Plastin-3 OS=Homo sapiens PE=2 SV=1 - [B4DPW9_HUMAN]	50.91	22	26	54	603	67.5566	5.65576	0.890701	47	16.3027	0.850804	47	21.9547	0.807377	47	12.2444
H0YD13	CD44 antigen OS=Homo sapiens GN=CD44 PE=1 SV=2 - [H0YD13_HUMAN]	35.44	7	7	22	206	22.6686	8.19189	0.872917	22	22.7403	0.922685	22	30.7505	0.880077	22	13.3377
A6NKT7	RanBP2-like and GRIP domain-containing protein 3 OS=Homo sapiens GN=RGPD3 PE=3 SV=2 - [RGPD3_HUMAN]	15.64	1	24	37	1758	197.364	6.32861	2.1015	1		1.2855	1		1.4836	1
Q14315	Filamin-C OS=Homo sapiens GN=FLNC PE=1 SV=3 - [FLNC_HUMAN]	5.28	1	11	33	2725	290.841	5.97314	1.0387	1		1.149	1		0.973323	1
E7EQR4	Ezrin OS=Homo sapiens GN=EZR PE=1 SV=3 - [E7EQR4_HUMAN]	48.29	14	28	57	586	69.3287	6.16357	0.987213	25	8.83546	0.985162	25	10.2629	1.01914	25	9.12658
B4DV79	Eukaryotic translation initiation factor 3 subunit B OS=Homo sapiens GN=EIF3B PE=2 SV=1 - [B4DV79_HUMAN]	35.23	21	21	34	738	85.0814	5.26221	0.986119	34	23.0293	0.960453	34	20.5129	0.990912	34	7.5115
Q16698	2,4-dienoyl-CoA reductase, mitochondrial OS=Homo sapiens GN=DECR1 PE=1 SV=1 - [DECR_HUMAN]	44.18	12	12	22	335	36.0448	9.27588	1.00924	22	15.8713	1.03144	22	16.4343	1.11015	22	7.45323
P00441	Superoxide dismutase [Cu-Zn] OS=Homo sapiens GN=SOD1 PE=1 SV=2 - [SODC_HUMAN]	62.99	7	7	17	154	15.9259	6.12549	0.742902	17	37.1601	0.714384	17	34.0459	0.707969	17	27.3814
O95433	Activator of 90 kDa heat shock protein ATPase homolog 1 OS=Homo sapiens GN=AHSA1 PE=1 SV=1 - [AHSA1_HUMAN]	51.48	16	16	41	338	38.2503	5.52881	0.972328	41	15.8588	0.967738	41	16.7516	0.919424	41	11.7218
P53396	ATP-citrate synthase OS=Homo sapiens GN=ACLY PE=1 SV=3 - [ACLY_HUMAN]	35.24	31	31	53	1101	120.762	7.32764	0.882514	53	17.3038	0.86875	53	15.6844	0.842816	53	14.7043
Q5VU21	PAI-1 mRNA-binding protein variant OS=Homo sapiens PE=2 SV=1 - [Q5VU21_HUMAN]	28.42	10	10	32	387	42.4013	8.44092	1.1634	32	14.4762	1.01428	32	18.3355	1.13741	32	9.46937
P38606	V-type proton ATPase catalytic subunit A OS=Homo sapiens GN=ATP6V1A PE=1 SV=2 - [VATA_HUMAN]	34.85	16	16	32	617	68.2605	5.51611	0.990076	32	18.1732	1.05185	32	21.5436	1.02348	32	16.7339
P39748	Flap endonuclease 1 OS=Homo sapiens GN=FEN1 PE=1 SV=1 - [FEN1_HUMAN]	34.74	9	9	19	380	42.5661	8.6167	0.911034	19	10.5116	1.01779	19	13.8012	0.997359	19	8.67154
P20042	Eukaryotic translation initiation factor 2 subunit 2 OS=Homo sapiens GN=EIF2S2 PE=1 SV=2 - [IF2B_HUMAN]	42.34	12	12	24	333	38.3644	5.79541	1.05243	24	7.34158	1.02369	24	13.334	1.01758	24	8.9508
P04181	Ornithine aminotransferase, mitochondrial OS=Homo sapiens GN=OAT PE=1 SV=1 - [OAT_HUMAN]	35.54	14	14	30	439	48.5042	7.03467	0.887644	30	17.0638	0.95576	30	17.8589	1.00107	30	7.02327
Q6P2E9	Enhancer of mRNA-decapping protein 4 OS=Homo sapiens GN=EDC4 PE=1 SV=1 - [EDC4_HUMAN]	19.2	16	16	24	1401	151.567	5.85889	0.957258	24	11.5241	1.04115	24	20.8811	0.940471	24	12.126
A0A0J9YXJ8	Poly(U)-binding-splicing factor PUF60 (Fragment) OS=Homo sapiens GN=PUF60 PE=1 SV=1 - [A0A0J9YXJ8_HUMAN]	46.55	1	17	33	522	56.2948	5.2749	1.34562	2	35.032	1.23363	2	52.3718	0.725706	2	80.911
P25789	Proteasome subunit alpha type-4 OS=Homo sapiens GN=PSMA4 PE=1 SV=1 - [PSA4_HUMAN]	43.3	9	9	19	261	29.4652	7.72314	1.07214	19	17.8302	0.988617	19	10.9334	0.99006	19	7.08336
Q12955	Ankyrin-3 OS=Homo sapiens GN=ANK3 PE=1 SV=3 - [ANK3_HUMAN]	10.6	18	38	48	4377	480.113	6.49365	1.32574	22	20.4488	1.2936	22	20.0972	1.33086	22	18.3919
Q6YHK3	CD109 antigen OS=Homo sapiens GN=CD109 PE=1 SV=2 - [CD109_HUMAN]	15.99	15	15	20	1445	161.587	5.84619	0.966123	19	10.8676	0.965927	19	12.3183	1.04882	19	8.32075
Q08257	Quinone oxidoreductase OS=Homo sapiens GN=CRYZ PE=1 SV=1 - [QOR_HUMAN]	47.11	12	12	24	329	35.1845	8.44092	1.01875	24	19.2902	1.0801	24	17.3098	1.2022	24	16.7627
P35606	Coatomer subunit beta' OS=Homo sapiens GN=COPB2 PE=1 SV=2 - [COPB2_HUMAN]	25.06	20	20	32	906	102.422	5.2749	0.961168	32	16.0515	1.02444	32	16.7968	1.01402	32	11.7737
Q96RS2	40S ribosomal protein SA OS=Homo sapiens GN=RPSA PE=2 SV=1 - [Q96RS2_HUMAN]	38.64	1	10	26	295	32.9755	4.93213	0.822723	1		0.849002	1		0.960091	1
Q9Y281	Cofilin-2 OS=Homo sapiens GN=CFL2 PE=1 SV=1 - [COF2_HUMAN]	56.63	5	10	46	166	18.7249	7.88428	0.960282	14	16.9858	0.85788	14	18.8013	0.870911	14	11.2228
P23396	40S ribosomal protein S3 OS=Homo sapiens GN=RPS3 PE=1 SV=2 - [RS3_HUMAN]	80.25	19	19	57	243	26.6714	9.65674	1.01717	57	21.7894	1.00137	57	28.2695	0.98471	57	13.7504
P62753	40S ribosomal protein S6 OS=Homo sapiens GN=RPS6 PE=1 SV=1 - [RS6_HUMAN]	28.92	7	7	26	249	28.663	10.8433	1.03274	26	9.26662	1.0041	26	15.0667	0.942817	26	7.20202
A0A024R0K2	Cold shock domain containing E1, RNA-binding, isoform CRA_b OS=Homo sapiens GN=CSDE1 PE=4 SV=1 - [A0A024R0K2_HUMAN]	32.2	21	21	33	767	85.6934	6.20166	0.964074	33	10.5101	0.956318	33	13.1289	0.96703	33	6.47201
Q9NZB2	Constitutive coactivator of PPAR-gamma-like protein 1 OS=Homo sapiens GN=FAM120A PE=1 SV=2 - [F120A_HUMAN]	27.64	21	22	35	1118	121.811	8.88037	0.914228	34	17.5545	0.901482	34	14.1562	0.917769	34	11.8596
Q86UY0	TXNDC5 protein OS=Homo sapiens GN=TXNDC5 PE=2 SV=1 - [Q86UY0_HUMAN]	47.78	17	17	45	360	40.3439	5.8335	0.768593	45	19.4484	0.76317	45	26.7689	0.837157	45	14.8264
Q9Y2X3	Nucleolar protein 58 OS=Homo sapiens GN=NOP58 PE=1 SV=1 - [NOP58_HUMAN]	45.18	19	19	36	529	59.5405	8.92432	1.0541	35	15.4339	1.00532	35	16.9027	1.20492	35	13.2316
P26640	Valine--tRNA ligase OS=Homo sapiens GN=VARS PE=1 SV=4 - [SYVC_HUMAN]	24.92	25	25	42	1264	140.387	7.59131	0.823497	42	20.4545	0.771134	42	23.1535	0.77753	42	20.7941
P24752	Acetyl-CoA acetyltransferase, mitochondrial OS=Homo sapiens GN=ACAT1 PE=1 SV=1 - [THIL_HUMAN]	39.58	14	14	35	427	45.1706	8.85107	0.994737	35	9.21292	0.949295	35	11.6964	1.09905	35	6.35806
P18669	Phosphoglycerate mutase 1 OS=Homo sapiens GN=PGAM1 PE=1 SV=2 - [PGAM1_HUMAN]	69.69	10	13	39	254	28.7858	7.18115	0.948148	27	9.69894	0.946939	27	10.3065	0.934639	27	9.61554
B2R659	cDNA, FLJ92803, highly similar to Homo sapiens hydroxysteroid (17-beta) dehydrogenase 4 (HSD17B4), mRNA OS=Homo sapiens PE=2 SV=1 - [B2R659_HUMAN]	47.28	23	23	37	736	79.5623	8.89502	1.06223	36	14.5246	1.05695	36	13.5056	1.18928	36	9.07061
P28331	NADH-ubiquinone oxidoreductase 75 kDa subunit, mitochondrial OS=Homo sapiens GN=NDUFS1 PE=1 SV=3 - [NDUS1_HUMAN]	33.29	18	18	35	727	79.4165	6.22705	1.04321	35	15.1053	1.01852	35	15.0951	1.17909	35	11.715
B2RDW0	cDNA, FLJ96792, highly similar to Homo sapiens calmodulin 2 (phosphorylase kinase, delta) (CALM2), mRNA OS=Homo sapiens PE=2 SV=1 - [B2RDW0_HUMAN]	44.3	7	7	23	149	16.7668	4.22119	0.847603	20	15.5014	0.821613	20	12.5502	0.848184	20	10.6167
Q9Y3F4	Serine-threonine kinase receptor-associated protein OS=Homo sapiens GN=STRAP PE=1 SV=1 - [STRAP_HUMAN]	59.43	15	15	30	350	38.414	5.12256	0.888999	30	14.3332	0.890354	30	16.3109	0.92131	30	10.7327
P62136	Serine/threonine-protein phosphatase PP1-alpha catalytic subunit OS=Homo sapiens GN=PPP1CA PE=1 SV=1 - [PP1A_HUMAN]	60	3	14	36	330	37.4878	6.32861	0.941975	4	13.5728	0.89542	4	13.3344	0.95583	4	6.83742
Q9H2U2	Inorganic pyrophosphatase 2, mitochondrial OS=Homo sapiens GN=PPA2 PE=1 SV=2 - [IPYR2_HUMAN]	41.92	10	11	21	334	37.896	7.38623	1.01538	19	10.4766	0.988176	19	9.37403	1.20067	19	9.80157
A0A087WUK2	Heterogeneous nuclear ribonucleoprotein D-like OS=Homo sapiens GN=HNRNPDL PE=1 SV=1 - [A0A087WUK2_HUMAN]	40.22	12	14	40	363	40.0156	9.96436	0.904015	23	15.9786	0.849817	23	15.5449	1.12945	23	11.7149
Q5ZEY3	Glyceraldehyde-3-phosphate dehydrogenase (Fragment) OS=Homo sapiens GN=GAPD PE=2 SV=1 - [Q5ZEY3_HUMAN]	69.77	1	6	36	86	9.19504	9.71533	1.20578	1		1.34439	1		0.986819	1
P61011	Signal recognition particle 54 kDa protein OS=Homo sapiens GN=SRP54 PE=1 SV=1 - [SRP54_HUMAN]	39.48	15	15	20	504	55.6683	8.74854	1.07926	20	9.14999	1.08573	20	16.0277	1.04293	20	7.72958
Q8IVF2	Protein AHNAK2 OS=Homo sapiens GN=AHNAK2 PE=1 SV=2 - [AHNK2_HUMAN]	22.54	41	45	58	5795	616.242	5.36377	0.980675	54	13.6453	1.00024	54	14.8779	1.00885	54	11.7033
O00629	Importin subunit alpha-3 OS=Homo sapiens GN=KPNA4 PE=1 SV=1 - [IMA3_HUMAN]	32.63	8	10	21	521	57.8506	4.95752	1.00216	15	10.2149	1.02702	15	14.8435	1	15	7.47011
Q9BY44	Eukaryotic translation initiation factor 2A OS=Homo sapiens GN=EIF2A PE=1 SV=3 - [EIF2A_HUMAN]	40.68	18	18	31	585	64.9492	8.86572	1.07425	31	19.258	1.07845	31	12.0854	1.05388	31	8.26481
Q9UPN1	Serine/threonine-protein phosphatase (Fragment) OS=Homo sapiens GN=PPP1CC PE=3 SV=1 - [Q9UPN1_HUMAN]	52.72	1	12	33	294	33.7518	5.24951	0.953853	1		0.900875	1		1.03818	1
P04040	Catalase OS=Homo sapiens GN=CAT PE=1 SV=3 - [CATA_HUMAN]	40.42	16	16	29	527	59.7188	7.38623	0.8582	29	17.579	0.922717	29	29.2588	0.92038	29	12.2246
B4DEN6	cDNA FLJ55549, highly similar to 3-ketoacyl-CoA thiolase, peroxisomal (EC 2.3.1.16) OS=Homo sapiens PE=2 SV=1 - [B4DEN6_HUMAN]	59.83	12	12	20	356	37.2202	8.26514	0.811772	20	17.2146	0.825558	20	20.9358	0.866835	20	12.2711
P61026	Ras-related protein Rab-10 OS=Homo sapiens GN=RAB10 PE=1 SV=1 - [RAB10_HUMAN]	42	4	8	23	200	22.5266	8.38232	1.16217	12	23.85	1.1101	12	24.0089	1.22354	12	10.9361
Q13561	Dynactin subunit 2 OS=Homo sapiens GN=DCTN2 PE=1 SV=4 - [DCTN2_HUMAN]	36.91	11	11	22	401	44.2039	5.21143	1.01912	22	21.2264	1.02956	22	26.6406	0.936876	22	11.4271
B2RDE8	cDNA, FLJ96580, highly similar to Homo sapiens hepatoma-derived growth factor (high-mobility group protein 1-like) (HDGF), mRNA OS=Homo sapiens PE=2 SV=1 - [B2RDE8_HUMAN]	64.17	15	15	37	240	26.7888	4.66553	0.880186	37	23.7864	0.932927	37	21.2556	0.930862	37	10.9844
G3V1C3	Apoptosis inhibitor 5 OS=Homo sapiens GN=API5 PE=1 SV=1 - [G3V1C3_HUMAN]	36.47	6	14	24	510	57.5251	6.0874	0.833757	10	23.5147	0.837899	10	23.3228	0.935237	10	6.62403
F8W118	Nucleosome assembly protein 1-like 1 (Fragment) OS=Homo sapiens GN=NAP1L1 PE=1 SV=1 - [F8W118_HUMAN]	42.58	2	9	37	209	24.6783	4.67822	1.12112	3	5.96665	1.12277	3	0.753383	1.01135	3	6.99468
P27695	DNA-(apurinic or apyrimidinic site) lyase OS=Homo sapiens GN=APEX1 PE=1 SV=2 - [APEX1_HUMAN]	58.49	15	15	37	318	35.5322	8.11865	0.863286	37	15.1976	0.844545	37	22.0986	0.869722	37	17.6129
P05556	Integrin beta-1 OS=Homo sapiens GN=ITGB1 PE=1 SV=2 - [ITB1_HUMAN]	26.07	16	16	35	798	88.357	5.38916	0.884717	35	20.9685	0.830863	35	17.0842	1.0145	35	7.47798
P31942	Heterogeneous nuclear ribonucleoprotein H3 OS=Homo sapiens GN=HNRNPH3 PE=1 SV=2 - [HNRH3_HUMAN]	26.3	6	7	29	346	36.9031	6.87354	0.777727	21	15.6331	0.787682	21	21.6029	0.985717	21	6.12525
P60891	Ribose-phosphate pyrophosphokinase 1 OS=Homo sapiens GN=PRPS1 PE=1 SV=2 - [PRPS1_HUMAN]	47.48	4	12	24	318	34.8119	6.97607	0.753945	7	14.02	0.760935	7	12.4839	0.648318	7	4.04198
A0A0S2Z3C0	Actinin alpha 4 isoform 3 (Fragment) OS=Homo sapiens GN=ACTN4 PE=2 SV=1 - [A0A0S2Z3C0_HUMAN]	40.51	1	11	33	311	35.3151	4.77979	1.12679	1		1.12102	1		0.913528	1
P49321	Nuclear autoantigenic sperm protein OS=Homo sapiens GN=NASP PE=1 SV=2 - [NASP_HUMAN]	31.6	15	15	25	788	85.1861	4.29736	0.847706	25	24.0124	0.882835	24	13.7687	0.811958	25	18.8382
J3QLE5	Small nuclear ribonucleoprotein-associated protein N (Fragment) OS=Homo sapiens GN=SNRPN PE=4 SV=1 - [J3QLE5_HUMAN]	35.5	8	8	24	169	17.5353	9.99365	1.03035	24	20.6445	1.0063	24	19.3049	1.16038	24	11.0312
P50914	60S ribosomal protein L14 OS=Homo sapiens GN=RPL14 PE=1 SV=4 - [RL14_HUMAN]	30.23	1	6	25	215	23.417	10.9312	0.980326	4	21.502	0.950215	4	19.3011	1.04045	4	5.26039
P09525	Annexin A4 OS=Homo sapiens GN=ANXA4 PE=1 SV=4 - [ANXA4_HUMAN]	40.75	10	11	17	319	35.8601	6.12549	1.17352	15	11.4382	1.16046	15	12.9217	0.99899	15	9.39498
Q9UKM9	RNA-binding protein Raly OS=Homo sapiens GN=RALY PE=1 SV=1 - [RALY_HUMAN]	47.06	12	12	24	306	32.4436	9.17334	0.875565	22	13.8897	0.89822	22	20.9959	1.04947	22	5.87263
B2R8Y6	cDNA, FLJ94121, highly similar to Homo sapiens stromal antigen 2 (STAG2), mRNA OS=Homo sapiens PE=2 SV=1 - [B2R8Y6_HUMAN]	26.94	18	24	43	1162	133.976	5.33838	0.908177	27	21.3824	0.84812	27	19.5448	0.952272	27	12.0963
P31947	14-3-3 protein sigma OS=Homo sapiens GN=SFN PE=1 SV=1 - [1433S_HUMAN]	42.74	6	10	41	248	27.7567	4.7417	1.11967	13	10.4111	1.1522	13	15.7699	1.09844	13	7.34329
Q4LE74	MYO9B variant protein (Fragment) OS=Homo sapiens GN=MYO9B variant protein PE=2 SV=1 - [Q4LE74_HUMAN]	13.95	20	20	28	2028	229.571	8.5874	1.0948	28	17.192	1.10259	28	14.8338	0.980753	28	13.796
O00425	Insulin-like growth factor 2 mRNA-binding protein 3 OS=Homo sapiens GN=IGF2BP3 PE=1 SV=2 - [IF2B3_HUMAN]	33.68	13	15	26	579	63.6656	8.86572	1.07957	20	14.4102	1.05105	20	16.702	1.0451	20	11.3171
P42166	Lamina-associated polypeptide 2, isoform alpha OS=Homo sapiens GN=TMPO PE=1 SV=2 - [LAP2A_HUMAN]	48.7	15	24	38	694	75.4456	7.66455	0.972045	19	13.3737	1.03283	19	21.3141	1.14949	19	8.69712
Q2NKX8	DNA excision repair protein ERCC-6-like OS=Homo sapiens GN=ERCC6L PE=1 SV=1 - [ERC6L_HUMAN]	10.88	9	9	14	1250	141.015	5.31299	0.856891	14	15.7352	0.918005	14	12.3926	0.853	14	5.74196
P55327	Tumor protein D52 OS=Homo sapiens GN=TPD52 PE=1 SV=2 - [TPD52_HUMAN]	56.25	8	8	27	224	24.3122	4.83057	0.991945	27	26.0147	0.970512	27	26.5368	0.87296	27	9.94271
P09972	Fructose-bisphosphate aldolase C OS=Homo sapiens GN=ALDOC PE=1 SV=2 - [ALDOC_HUMAN]	27.2	4	9	23	364	39.4312	6.87354	1.35252	11	13.5424	1.38712	11	16.6071	1.05763	11	26.4607
P04792	Heat shock protein beta-1 OS=Homo sapiens GN=HSPB1 PE=1 SV=2 - [HSPB1_HUMAN]	62.44	11	11	45	205	22.7685	6.40479	0.91025	45	22.2333	0.878931	45	37.4421	0.774301	45	15.0393
Q15008	26S proteasome non-ATPase regulatory subunit 6 OS=Homo sapiens GN=PSMD6 PE=1 SV=1 - [PSMD6_HUMAN]	39.85	14	14	28	389	45.5023	5.61768	0.918917	28	14.4389	0.913982	28	16.988	0.898672	28	16.8082
O00231	26S proteasome non-ATPase regulatory subunit 11 OS=Homo sapiens GN=PSMD11 PE=1 SV=3 - [PSD11_HUMAN]	50.71	16	16	27	422	47.434	6.48096	0.905739	27	10.9433	0.918736	27	7.50108	0.901348	27	8.91277
Q59GQ7	SWI/SNF-related matrix-associated actin-dependent regulator of chromatin a3 variant (Fragment) OS=Homo sapiens PE=2 SV=1 - [Q59GQ7_HUMAN]	18.65	13	14	26	992	111.896	8.67529	0.925816	25	11.413	0.951722	25	11.5189	0.943615	25	13.7093
O14776	Transcription elongation regulator 1 OS=Homo sapiens GN=TCERG1 PE=1 SV=2 - [TCRG1_HUMAN]	22.95	24	24	44	1098	123.823	8.646	0.947883	44	10.1992	0.975604	44	16.231	1.0455	44	11.2122
P30084	Enoyl-CoA hydratase, mitochondrial OS=Homo sapiens GN=ECHS1 PE=1 SV=4 - [ECHM_HUMAN]	50.34	11	11	31	290	31.3671	8.07471	0.974588	31	21.9996	0.928111	31	15.1852	1.05976	31	11.7757
B3KM36	cDNA FLJ10153 fis, clone HEMBA1003417, highly similar to BAG family molecular chaperone regulator 2 OS=Homo sapiens PE=2 SV=1 - [B3KM36_HUMAN]	36.02	7	7	17	211	23.6972	6.69775	1.00789	17	8.7866	1.0328	17	16.3519	1.08054	17	7.15606
P62263	40S ribosomal protein S14 OS=Homo sapiens GN=RPS14 PE=1 SV=3 - [RS14_HUMAN]	36.42	5	5	19	151	16.2625	10.0522	1.00967	19	13.3861	1.00715	19	20.9146	1.06426	19	12.3348
A8K7N0	cDNA FLJ75556, highly similar to Homo sapiens ribosomal protein L14, mRNA OS=Homo sapiens PE=2 SV=1 - [A8K7N0_HUMAN]	31.19	1	6	25	218	23.6311	10.8433	0.961661	4	4.10088	1.22837	4	23.5662	1.16424	4	29.1463
B4DFP1	cDNA FLJ51818, highly similar to Phosphoglucomutase-1 (EC 5.4.2.2) OS=Homo sapiens PE=2 SV=1 - [B4DFP1_HUMAN]	39.41	5	19	33	538	58.702	6.04932	1.16064	7	10.7164	1.26481	7	16.2772	1.09345	7	7.67191
G8JLD5	Dynamin-1-like protein OS=Homo sapiens GN=DNM1L PE=1 SV=1 - [G8JLD5_HUMAN]	49.16	27	27	38	712	79.572	7.07861	0.942134	38	14.1391	0.977051	38	18.7674	0.870865	38	12.92
P43490	Nicotinamide phosphoribosyltransferase OS=Homo sapiens GN=NAMPT PE=1 SV=1 - [NAMPT_HUMAN]	46.23	17	17	39	491	55.4866	7.15186	0.773323	39	24.421	0.752457	39	19.2563	0.724364	39	18.4893
B4E2Z3	cDNA FLJ54090, highly similar to 4F2 cell-surface antigen heavy chain OS=Homo sapiens PE=2 SV=1 - [B4E2Z3_HUMAN]	42.47	18	19	38	511	55.9047	5.17334	0.981452	37	16.7881	0.912271	37	11.7375	0.996559	37	13.7955
P16989	Y-box-binding protein 3 OS=Homo sapiens GN=YBX3 PE=1 SV=4 - [YBOX3_HUMAN]	26.34	1	7	19	372	40.066	9.77393	1.21187	1		1.0075	1		1.06238	1
B4DHJ3	DNA-directed RNA polymerase OS=Homo sapiens PE=2 SV=1 - [B4DHJ3_HUMAN]	21.68	19	19	32	1167	132.941	7.2251	0.963056	31	17.0608	0.971261	31	15.6807	0.957904	31	8.67398
P30520	Adenylosuccinate synthetase isozyme 2 OS=Homo sapiens GN=ADSS PE=1 SV=3 - [PURA2_HUMAN]	39.25	13	14	30	456	50.0658	6.55127	1.33298	29	24.0833	1.41778	29	31.9757	1.10824	29	15.3107
A8KAK1	cDNA FLJ77398, highly similar to Homo sapiens UDP-glucose ceramide glucosyltransferase-like 1, transcript variant 2, mRNA OS=Homo sapiens PE=2 SV=1 - [A8KAK1_HUMAN]	20.25	23	23	31	1531	174.897	5.51611	1.09798	31	11.6245	1.07271	31	12.4675	1.16301	31	11.7499
D6RFM5	Succinate dehydrogenase [ubiquinone] flavoprotein subunit, mitochondrial OS=Homo sapiens GN=SDHA PE=1 SV=1 - [D6RFM5_HUMAN]	36.36	14	14	31	583	63.5267	7.23975	0.845501	31	18.5201	0.854238	31	19.9691	0.924958	31	9.23922
P27694	Replication protein A 70 kDa DNA-binding subunit OS=Homo sapiens GN=RPA1 PE=1 SV=2 - [RFA1_HUMAN]	34.42	16	16	27	616	68.0953	7.21045	0.978793	27	17.0987	1.09698	27	27.1125	0.999485	27	13.4068
P49419	Alpha-aminoadipic semialdehyde dehydrogenase OS=Homo sapiens GN=ALDH7A1 PE=1 SV=5 - [AL7A1_HUMAN]	31.91	15	15	25	539	58.4501	7.98682	1.08509	25	8.48096	1.1226	25	15.0078	1.10582	25	7.50146
H0YM23	Ankyrin repeat domain-containing protein 17 (Fragment) OS=Homo sapiens GN=ANKRD17 PE=1 SV=1 - [H0YM23_HUMAN]	9.09	9	17	24	2487	263.202	6.37939	0.941255	10	4.3143	0.941864	10	16.077	0.855483	10	11.9162
P43686	26S protease regulatory subunit 6B OS=Homo sapiens GN=PSMC4 PE=1 SV=2 - [PRS6B_HUMAN]	40.91	10	11	26	418	47.3365	5.21143	1.02587	24	16.6367	0.973332	24	9.75925	0.929228	24	8.07939
B4E206	cDNA FLJ55441, highly similar to Nuclear pore complex protein Nup133 OS=Homo sapiens PE=2 SV=1 - [B4E206_HUMAN]	20.7	16	16	25	1140	127.322	5.04639	1.00065	25	10.3559	1.08723	25	19.2965	1.08038	25	15.0669
Q15459	Splicing factor 3A subunit 1 OS=Homo sapiens GN=SF3A1 PE=1 SV=1 - [SF3A1_HUMAN]	32.53	19	19	35	793	88.8305	5.22412	0.949127	35	11.4788	0.977541	35	15.9827	1.10207	35	8.34295
Q9H078	Caseinolytic peptidase B protein homolog OS=Homo sapiens GN=CLPB PE=1 SV=1 - [CLPB_HUMAN]	21.36	4	10	17	707	78.68	9.01221	0.984987	5	7.61791	1.06101	5	5.43801	1.04263	5	6.17924
Q7L2H7	Eukaryotic translation initiation factor 3 subunit M OS=Homo sapiens GN=EIF3M PE=1 SV=1 - [EIF3M_HUMAN]	40.64	10	10	33	374	42.4758	5.63037	0.942069	33	18.2145	0.948939	33	18.6037	0.92624	33	10.3553
H3BR35	Eukaryotic peptide chain release factor GTP-binding subunit ERF3A (Fragment) OS=Homo sapiens GN=GSPT1 PE=1 SV=1 - [H3BR35_HUMAN]	34.74	1	12	23	475	52.9087	5.63037	1.09569	1		1.10752	1		1.08389	1
E7D7X9	Pyrroline-5-carboxylate reductase OS=Homo sapiens PE=2 SV=1 - [E7D7X9_HUMAN]	36.05	6	7	13	319	33.3696	7.60596	0.798337	9	8.69081	0.71811	9	21.2542	0.870024	9	9.55459
Q13045	Protein flightless-1 homolog OS=Homo sapiens GN=FLII PE=1 SV=2 - [FLII_HUMAN]	16.86	11	17	26	1269	144.66	6.04932	1.02404	16	13.7671	0.98324	16	14.8267	0.964279	16	12.8858
O43776	Asparagine--tRNA ligase, cytoplasmic OS=Homo sapiens GN=NARS PE=1 SV=1 - [SYNC_HUMAN]	37.41	18	18	31	548	62.9025	6.25244	0.963692	31	12.0685	0.960956	31	14.77	0.918539	31	12.9183
Q9H4M9	EH domain-containing protein 1 OS=Homo sapiens GN=EHD1 PE=1 SV=2 - [EHD1_HUMAN]	39.51	14	16	30	534	60.5887	6.82959	0.964003	24	9.93278	0.952973	24	12.1634	0.921125	24	6.06057
Q15181	Inorganic pyrophosphatase OS=Homo sapiens GN=PPA1 PE=1 SV=2 - [IPYR_HUMAN]	62.98	16	17	41	289	32.6392	5.85889	1.00819	39	14.7613	1.01131	39	13.5829	0.916379	39	9.85934
P36952	Serpin B5 OS=Homo sapiens GN=SERPINB5 PE=1 SV=2 - [SPB5_HUMAN]	51.47	4	14	29	375	42.0734	6.04932	0.897931	9	6.92545	0.96717	9	15.0214	0.836216	9	14.374
Q96HE7	ERO1-like protein alpha OS=Homo sapiens GN=ERO1A PE=1 SV=2 - [ERO1A_HUMAN]	42.52	16	16	28	468	54.3581	5.68115	0.836476	28	21.1104	0.769149	28	17.4806	0.921825	28	9.03885
Q9BTV4	Transmembrane protein 43 OS=Homo sapiens GN=TMEM43 PE=1 SV=1 - [TMM43_HUMAN]	47.5	13	13	20	400	44.8472	8.1333	0.931709	20	22.3315	0.955042	20	18.6509	1.10861	20	10.4015
C9JZR2	Catenin delta-1 OS=Homo sapiens GN=CTNND1 PE=1 SV=2 - [C9JZR2_HUMAN]	28.78	20	20	36	938	104.784	6.87354	0.978908	36	14.2413	0.933965	36	8.57918	0.98247	36	7.23371
P27824	Calnexin OS=Homo sapiens GN=CANX PE=1 SV=2 - [CALX_HUMAN]	28.72	11	16	40	592	67.5259	4.60205	1.12041	29	24.4944	1.11302	29	22.8411	1.23913	29	13.0812
O95239	Chromosome-associated kinesin KIF4A OS=Homo sapiens GN=KIF4A PE=1 SV=3 - [KIF4A_HUMAN]	25.41	24	25	38	1232	139.794	6.26514	0.793088	36	14.2911	0.721546	36	15.4446	0.861832	36	8.97238
A0A024R201	Proteasome (Prosome, macropain) 26S subunit, non-ATPase, 13, isoform CRA_a OS=Homo sapiens GN=PSMD13 PE=4 SV=1 - [A0A024R201_HUMAN]	43.35	14	14	26	376	42.8911	5.80811	0.937166	26	8.29565	0.89037	26	13.6082	0.910006	26	7.31979
O75367	Core histone macro-H2A.1 OS=Homo sapiens GN=H2AFY PE=1 SV=4 - [H2AY_HUMAN]	45.16	12	14	29	372	39.5925	9.78857	1.02753	23	14.9043	1.05766	23	15.6405	1.2316	23	17.8202
Q96C36	Pyrroline-5-carboxylate reductase 2 OS=Homo sapiens GN=PYCR2 PE=1 SV=1 - [P5CR2_HUMAN]	32.5	8	9	18	320	33.6157	7.76709	0.745954	14	14.5665	0.784905	14	23.7313	0.86129	14	11.2962
P62333	26S protease regulatory subunit 10B OS=Homo sapiens GN=PSMC6 PE=1 SV=1 - [PRS10_HUMAN]	51.41	14	14	30	389	44.1451	7.48877	0.983841	30	12.3841	0.989836	30	17.3259	0.922472	30	7.65712
K7ENG2	Splicing factor U2AF 65 kDa subunit OS=Homo sapiens GN=U2AF2 PE=1 SV=1 - [K7ENG2_HUMAN]	37.79	8	8	26	307	33.8799	5.03369	1.00517	26	14.7087	0.976019	26	13.5889	1.10895	26	7.04167
B3KMV8	cDNA FLJ12766 fis, clone NT2RP2001520, highly similar to Calcium-binding mitochondrial carrier protein Aralar1 OS=Homo sapiens PE=2 SV=1 - [B3KMV8_HUMAN]	32.6	11	17	26	678	74.7308	8.38232	1.1202	16	8.62111	1.10199	16	8.53468	1.26061	16	17.0517
Q9Y5S9	RNA-binding protein 8A OS=Homo sapiens GN=RBM8A PE=1 SV=1 - [RBM8A_HUMAN]	45.4	7	7	20	174	19.8767	5.71924	1.03649	20	14.166	1.00747	20	12.2193	1.0912	20	10.6676
S4R3N1	Protein HSPE1-MOB4 OS=Homo sapiens GN=HSPE1-MOB4 PE=3 SV=1 - [S4R3N1_HUMAN]	25.67	2	7	29	261	29.7177	6.16357	1.05907	2	1.62748	1.00941	2	1.51157	0.983145	2	12.9028
Q14258	E3 ubiquitin/ISG15 ligase TRIM25 OS=Homo sapiens GN=TRIM25 PE=1 SV=2 - [TRI25_HUMAN]	36.35	19	19	38	630	70.9277	8.08936	1.05529	38	15.5514	0.993763	38	15.185	0.955241	38	8.4729
P14868	Aspartate--tRNA ligase, cytoplasmic OS=Homo sapiens GN=DARS PE=1 SV=2 - [SYDC_HUMAN]	54.09	23	23	40	501	57.1	6.55127	1.01171	40	8.89271	1.05804	40	16.0496	1.00038	40	9.04661
Q96ME4	cDNA FLJ32471 fis, clone SKNMC2000322, highly similar to Peptidyl-tRNA hydrolase 2, mitochondrial (EC 3.1.1.29) OS=Homo sapiens PE=2 SV=2 - [Q96ME4_HUMAN]	52.51	6	6	12	179	19.151	8.73389	1.08766	12	12.844	1.13817	12	12.9075	1.41075	12	9.09223
A0A0G2JQM1	AP-2 complex subunit alpha-2 (Fragment) OS=Homo sapiens GN=AP2A2 PE=1 SV=1 - [A0A0G2JQM1_HUMAN]	37.54	1	18	31	634	70.7741	7.18115	0.974403	1		1.55172	1		1.05875	1
X1WI28	60S ribosomal protein L10 (Fragment) OS=Homo sapiens GN=RPL10 PE=1 SV=6 - [X1WI28_HUMAN]	51.24	1	9	26	201	23.0571	10.0083	1.01606	4	8.45712	0.994206	4	17.0074	1.04335	4	11.4559
O00154	Cytosolic acyl coenzyme A thioester hydrolase OS=Homo sapiens GN=ACOT7 PE=1 SV=3 - [BACH_HUMAN]	36.84	10	10	26	380	41.7693	8.54346	1.02599	26	14.2245	1.04087	26	11.6379	0.930413	26	18.1775
P26358	DNA (cytosine-5)-methyltransferase 1 OS=Homo sapiens GN=DNMT1 PE=1 SV=2 - [DNMT1_HUMAN]	26.73	35	35	47	1616	183.05	7.75244	0.916457	47	14.1646	0.937763	47	14.9463	1.04696	47	6.95781
Q96F88	Processing of 1, ribonuclease P/MRP subunit (S. cerevisiae) OS=Homo sapiens GN=POP1 PE=2 SV=1 - [Q96F88_HUMAN]	26.27	19	19	26	1024	114.608	9.20264	0.763321	26	16.5631	0.773366	26	13.2975	0.780204	26	14.6445
A0A0S2Z4G4	Tropomyosin 3 isoform 1 (Fragment) OS=Homo sapiens GN=TPM3 PE=2 SV=1 - [A0A0S2Z4G4_HUMAN]	53.63	11	18	46	248	29.0147	4.77979	0.91692	28	12.7782	0.909911	28	19.1707	0.832932	28	11.6854
P04632	Calpain small subunit 1 OS=Homo sapiens GN=CAPNS1 PE=1 SV=1 - [CPNS1_HUMAN]	50.75	8	8	14	268	28.2977	5.19873	1.05906	14	10.5379	1.05755	14	26.4571	0.934445	14	9.4903
Q13162	Peroxiredoxin-4 OS=Homo sapiens GN=PRDX4 PE=1 SV=1 - [PRDX4_HUMAN]	50.92	8	11	27	271	30.5208	6.29053	0.716404	16	20.4156	0.772992	16	14.2034	0.907586	16	14.8024
B9EGQ8	SMARCA4 protein OS=Homo sapiens GN=SMARCA4 PE=2 SV=1 - [B9EGQ8_HUMAN]	19.39	1	25	35	1681	189.33	8.22119	0.736558	1		0.68055	1		0.792185	1
O14579	Coatomer subunit epsilon OS=Homo sapiens GN=COPE PE=1 SV=3 - [COPE_HUMAN]	48.38	9	9	21	308	34.4603	5.12256	1.01784	21	21.4884	1.00561	21	18.6162	0.959545	21	14.4573
O43290	U4/U6.U5 tri-snRNP-associated protein 1 OS=Homo sapiens GN=SART1 PE=1 SV=1 - [SNUT1_HUMAN]	27.38	16	16	27	800	90.2003	6.12549	0.968211	27	11.2527	0.956748	27	16.3816	1.06036	27	11.1509
G3V0I5	NADH dehydrogenase (Ubiquinone) flavoprotein 1, 51kDa, isoform CRA_c OS=Homo sapiens GN=NDUFV1 PE=1 SV=1 - [G3V0I5_HUMAN]	37.2	10	10	17	457	50.0224	8.20654	1.03216	17	10.5479	0.995418	17	20.9604	1.15698	17	11.3439
Q6UN15	Pre-mRNA 3'-end-processing factor FIP1 OS=Homo sapiens GN=FIP1L1 PE=1 SV=1 - [FIP1_HUMAN]	25.59	9	9	15	594	66.4865	5.59229	0.949324	15	16.8158	0.946838	15	6.33955	1.06526	15	8.23028
B4DXC4	cDNA FLJ58636, moderately similar to Atlastin OS=Homo sapiens PE=2 SV=1 - [B4DXC4_HUMAN]	37.86	13	14	25	523	58.7055	5.64307	0.743992	23	19.1774	0.750925	23	15.0165	0.831445	23	11.5352
P07602	Prosaposin OS=Homo sapiens GN=PSAP PE=1 SV=2 - [SAP_HUMAN]	31.11	5	15	32	524	58.0739	5.17334	0.973151	8	17.5161	0.960853	8	29.6325	1.01886	8	28.0427
P0CG39	POTE ankyrin domain family member J OS=Homo sapiens GN=POTEJ PE=3 SV=1 - [POTEJ_HUMAN]	9.92	1	6	34	1038	117.315	5.97314	1.11729	13	7.98825	1.09539	13	12.3185	1.01812	13	9.9252
Q06323	Proteasome activator complex subunit 1 OS=Homo sapiens GN=PSME1 PE=1 SV=1 - [PSME1_HUMAN]	51.81	14	14	37	249	28.705	6.02393	0.994668	37	14.2978	0.908431	37	21.5608	0.879281	37	12.6229
Q5JPB8	Putative uncharacterized protein DKFZp686O1117 OS=Homo sapiens GN=DKFZp686O1117 PE=2 SV=1 - [Q5JPB8_HUMAN]	29.72	14	14	18	737	82.5658	5.09717	1.04654	18	17.2375	0.970871	18	19.1717	0.898647	18	9.30385
A0A0A0MTR7	E3 ubiquitin-protein ligase RNF213 OS=Homo sapiens GN=RNF213 PE=1 SV=1 - [A0A0A0MTR7_HUMAN]	8.35	30	30	38	5207	591.031	6.48096	1.02016	38	12.8122	1.02248	38	16.3333	0.938993	38	8.82392
Q9NZL4	Hsp70-binding protein 1 OS=Homo sapiens GN=HSPBP1 PE=1 SV=1 - [HPBP1_HUMAN]	57.18	14	14	21	362	39.4485	5.21143	1.08723	21	10.3022	1.06179	21	11.3467	0.940121	21	15.566
A0A024R7L5	UPF1 regulator of nonsense transcripts homolog (Yeast), isoform CRA_b OS=Homo sapiens GN=UPF1 PE=4 SV=1 - [A0A024R7L5_HUMAN]	31.31	28	28	36	1118	122.958	6.68311	1.00783	36	9.63443	1.08772	36	12.0136	1.00234	36	10.2053
B2R6K4	cDNA, FLJ92996, highly similar to Homo sapiens guanine nucleotide binding protein (G protein), beta polypeptide 1 (GNB1), mRNA OS=Homo sapiens PE=2 SV=1 - [B2R6K4_HUMAN]	32.65	3	8	21	340	37.277	6.17627	0.997539	6	27.9077	0.828342	6	8.16957	0.91093	6	13.3047
P61221	ATP-binding cassette sub-family E member 1 OS=Homo sapiens GN=ABCE1 PE=1 SV=1 - [ABCE1_HUMAN]	37.9	20	20	39	599	67.271	8.33838	0.973145	39	12.2645	0.957202	39	14.1265	0.966813	39	9.51321
P61289	Proteasome activator complex subunit 3 OS=Homo sapiens GN=PSME3 PE=1 SV=1 - [PSME3_HUMAN]	30.71	7	7	15	254	29.4876	5.94775	0.78505	15	16.1914	0.785221	15	22.5964	0.704004	15	9.49689
P49720	Proteasome subunit beta type-3 OS=Homo sapiens GN=PSMB3 PE=1 SV=2 - [PSB3_HUMAN]	34.15	5	5	16	205	22.9335	6.55127	1.02648	16	17.3306	1.03379	16	17.3725	0.94619	16	8.63062
Q9Y5M8	Signal recognition particle receptor subunit beta OS=Homo sapiens GN=SRPRB PE=1 SV=3 - [SRPRB_HUMAN]	42.44	9	9	19	271	29.6838	9.0415	1.18585	19	19.2239	1.23214	19	18.4724	1.19299	19	18.0589
O60763	General vesicular transport factor p115 OS=Homo sapiens GN=USO1 PE=1 SV=2 - [USO1_HUMAN]	14.55	11	12	24	962	107.828	4.90674	0.916082	23	22.3482	0.879738	23	17.9905	0.874872	23	12.8131
P49959	Double-strand break repair protein MRE11A OS=Homo sapiens GN=MRE11A PE=1 SV=3 - [MRE11_HUMAN]	24.86	14	14	22	708	80.5433	5.89697	1.03693	22	12.7661	1.08418	22	10.0044	1.1062	22	12.5459
P61224	Ras-related protein Rap-1b OS=Homo sapiens GN=RAP1B PE=1 SV=1 - [RAP1B_HUMAN]	67.39	2	11	33	184	20.8116	5.78271	1.22732	2	49.686	1.1163	2	51.2337	0.937486	2	4.7614
B2RAQ8	cDNA, FLJ95058, highly similar to Homo sapiens carnitine palmitoyltransferase 1A (liver) (CPT1A),nuclear gene encoding mitochondrial protein, mRNA OS=Homo sapiens PE=2 SV=1 - [B2RAQ8_HUMAN]	28.59	19	19	33	773	88.2827	8.5874	0.982814	32	17.1881	0.970225	32	16.4577	1.11952	32	6.67337
B4DHD2	cDNA FLJ55458, highly similar to Programmed cell death 6-interacting protein OS=Homo sapiens PE=2 SV=1 - [B4DHD2_HUMAN]	31.04	1	17	23	683	75.8838	6.75635	1.5177	1		1.46859	1		1.35627	1
A0A0F7KYT8	Fragile X mental retardation autosomal homolog variant p2K OS=Homo sapiens GN=FXR1 PE=2 SV=1 - [A0A0F7KYT8_HUMAN]	24.96	10	13	22	677	76.1532	6.82959	0.975377	18	14.3684	1.01959	18	17.8972	1.03867	18	6.99966
O60361	Putative nucleoside diphosphate kinase OS=Homo sapiens GN=NME2P1 PE=5 SV=1 - [NDK8_HUMAN]	61.31	1	7	47	137	15.519	8.57275	1.3639	1		1.25782	1		1.04526	1
P41091	Eukaryotic translation initiation factor 2 subunit 3 OS=Homo sapiens GN=EIF2S3 PE=1 SV=3 - [IF2G_HUMAN]	50.64	1	17	37	472	51.0772	8.39697	1.03733	1		0.991735	1		1.00884	1
A0A087WZ13	Ribonucleoprotein PTB-binding 1 OS=Homo sapiens GN=RAVER1 PE=1 SV=1 - [A0A087WZ13_HUMAN]	37.35	15	15	22	739	77.7953	8.83643	0.968495	22	11.2411	1.08753	22	13.8285	1.06014	22	11.2692
O60701	UDP-glucose 6-dehydrogenase OS=Homo sapiens GN=UGDH PE=1 SV=1 - [UGDH_HUMAN]	47.77	17	17	30	494	54.9893	7.12256	1.15499	30	11.6428	1.13465	30	20.5174	1.02681	30	9.70394
Q92621	Nuclear pore complex protein Nup205 OS=Homo sapiens GN=NUP205 PE=1 SV=3 - [NU205_HUMAN]	20.08	28	28	37	2012	227.776	6.18896	0.965984	37	17.2624	1.02528	37	17.2133	1.06539	37	8.51265
Q13185	Chromobox protein homolog 3 OS=Homo sapiens GN=CBX3 PE=1 SV=4 - [CBX3_HUMAN]	49.73	8	10	25	183	20.7984	5.32568	0.944885	13	10.0999	0.912983	13	10.0098	1.04658	13	7.25771
Q9H3U1	Protein unc-45 homolog A OS=Homo sapiens GN=UNC45A PE=1 SV=1 - [UN45A_HUMAN]	18.43	13	13	20	944	103.011	6.07471	1.03492	20	17.5562	1.05566	20	24.647	0.876258	20	2.46841
P60228	Eukaryotic translation initiation factor 3 subunit E OS=Homo sapiens GN=EIF3E PE=1 SV=1 - [EIF3E_HUMAN]	47.87	20	20	36	445	52.1874	6.03662	1.02474	36	16.6881	1.02949	36	12.6992	0.981265	36	7.35965
A8K8N7	Phosphoribosylformylglycinamidine synthase (FGAR amidotransferase), isoform CRA_b OS=Homo sapiens GN=PFAS PE=2 SV=1 - [A8K8N7_HUMAN]	17.79	16	16	22	1338	144.633	5.75732	0.982909	22	15.8797	1.02161	22	13.423	0.843028	22	12.8605
B3KMR5	cDNA FLJ12434 fis, clone NT2RM1000037, highly similar to Homo sapiens KIAA0690 protein OS=Homo sapiens PE=2 SV=1 - [B3KMR5_HUMAN]	28.3	25	25	35	1297	143.581	8.74854	0.910652	35	17.4258	0.903731	35	20.1946	1.00358	35	11.7345
Q9BW92	Threonine--tRNA ligase, mitochondrial OS=Homo sapiens GN=TARS2 PE=1 SV=1 - [SYTM_HUMAN]	21.59	11	11	16	718	80.9854	7.29834	0.924361	16	19.6585	0.997034	16	18.0072	1.05063	16	10.6055
Q54A51	Basigin (Ok blood group), isoform CRA_a OS=Homo sapiens GN=hEMMPRIN PE=2 SV=1 - [Q54A51_HUMAN]	50.56	6	10	28	269	29.2027	5.64307	0.934636	17	20.1363	1.02529	17	25.63	1.1113	17	16.6029
E5RHG8	Transcription elongation factor B polypeptide 1 (Fragment) OS=Homo sapiens GN=TCEB1 PE=1 SV=1 - [E5RHG8_HUMAN]	82.02	6	6	17	89	9.95372	5.38916	0.954082	17	16.0629	1.02743	17	12.2458	1.00041	17	6.58976
Q8TDI0	Chromodomain-helicase-DNA-binding protein 5 OS=Homo sapiens GN=CHD5 PE=1 SV=1 - [CHD5_HUMAN]	8.09	1	12	23	1954	222.909	6.15088	1.051	1		1.02705	1		1.21548	1
A0A024R258	Ubiquilin 1, isoform CRA_d OS=Homo sapiens GN=UBQLN1 PE=4 SV=1 - [A0A024R258_HUMAN]	22.99	3	9	24	561	59.1828	5.09717	1.01749	11	11.2466	0.926128	11	26.8848	0.919398	11	3.58773
A0A024RAV4	Cold shock domain protein A, isoform CRA_b OS=Homo sapiens GN=CSDA PE=4 SV=1 - [A0A024RAV4_HUMAN]	27.39	1	7	19	303	31.928	9.65674	0.652545	1		0.57945	1		1.01121	1
A0A0J9YYL3	Poly(U)-binding-splicing factor PUF60 (Fragment) OS=Homo sapiens GN=PUF60 PE=1 SV=1 - [A0A0J9YYL3_HUMAN]	44.75	1	17	34	505	54.592	5.33838	0.935065	3	20.1596	1.05905	3	7.80814	0.992857	3	8.8398
B4DLM0	cDNA FLJ60296, highly similar to RNA-binding region-containing protein 2 OS=Homo sapiens PE=2 SV=1 - [B4DLM0_HUMAN]	26.64	10	11	21	503	56.2983	10.3892	1.01634	18	13.343	1.00929	18	16.4128	1.06424	18	17.4888
Q13617	Cullin-2 OS=Homo sapiens GN=CUL2 PE=1 SV=2 - [CUL2_HUMAN]	39.19	25	25	42	745	86.9268	6.91748	0.989825	42	17.6485	1.04112	42	18.3283	0.945751	42	9.72687
P84085	ADP-ribosylation factor 5 OS=Homo sapiens GN=ARF5 PE=1 SV=2 - [ARF5_HUMAN]	52.78	3	8	33	180	20.5166	6.78564	0.913903	4	2.3238	0.879751	4	4.49706	0.824296	4	7.05961
A0A087WYS1	UTP--glucose-1-phosphate uridylyltransferase OS=Homo sapiens GN=UGP2 PE=1 SV=1 - [A0A087WYS1_HUMAN]	38.19	14	14	22	508	56.9318	7.88428	1.05162	22	12.9299	0.966485	22	11.6358	0.923204	22	6.60148
H0Y8S0	Stress-70 protein, mitochondrial (Fragment) OS=Homo sapiens GN=HSPA9 PE=1 SV=1 - [H0Y8S0_HUMAN]	50	1	6	22	102	11.2678	7.18115	0.697184	1		0.65489	1		1.03041	1
P09211	Glutathione S-transferase P OS=Homo sapiens GN=GSTP1 PE=1 SV=2 - [GSTP1_HUMAN]	51.9	9	9	17	210	23.341	5.64307	0.711144	17	12.6789	0.765273	17	28.0576	0.714874	17	14.1035
P39019	40S ribosomal protein S19 OS=Homo sapiens GN=RPS19 PE=1 SV=2 - [RS19_HUMAN]	47.59	8	8	34	145	16.0505	10.3159	1.0155	34	17.5683	0.940251	34	22.5359	0.940107	34	6.39223
P69849	Nodal modulator 3 OS=Homo sapiens GN=NOMO3 PE=3 SV=2 - [NOMO3_HUMAN]	20.21	17	17	25	1222	134.049	5.66846	0.958882	25	14.2132	1.04987	25	16.0136	0.995726	25	17.8532
Q14008	Cytoskeleton-associated protein 5 OS=Homo sapiens GN=CKAP5 PE=1 SV=3 - [CKAP5_HUMAN]	21.01	32	32	40	2032	225.352	7.79639	0.976091	40	9.94664	0.959048	40	14.0987	0.935765	40	9.94964
P19623	Spermidine synthase OS=Homo sapiens GN=SRM PE=1 SV=1 - [SPEE_HUMAN]	61.59	11	11	20	302	33.8027	5.49072	0.964718	20	15.6558	0.95977	20	20.4711	0.857243	20	17.6026
A0A024RBC7	Calcium-transporting ATPase OS=Homo sapiens GN=ATP2B1 PE=3 SV=1 - [A0A024RBC7_HUMAN]	12.54	8	11	20	1220	134.6	5.90967	1.17654	17	13.974	1.26077	17	22.9297	1.16215	17	11.1321
B2R7D7	cDNA, FLJ93394, highly similar to Homo sapiens anterior gradient 2 homolog (Xenopus laevis) (AGR2), mRNA OS=Homo sapiens PE=2 SV=1 - [B2R7D7_HUMAN]	62.86	9	9	34	175	19.9946	9.01221	0.738511	34	29.2338	0.69357	34	30.6419	0.778807	34	24.4983
A0A0G2JH68	Protein diaphanous homolog 1 OS=Homo sapiens GN=DIAPH1 PE=1 SV=1 - [A0A0G2JH68_HUMAN]	23.9	22	22	29	1272	141.269	5.38916	1.11088	29	7.64156	1.03427	29	13.9665	1.05392	29	7.50594
P37837	Transaldolase OS=Homo sapiens GN=TALDO1 PE=1 SV=2 - [TALDO_HUMAN]	45.7	17	17	36	337	37.5165	6.81494	0.938008	36	13.8752	0.890411	36	14.9296	0.805618	36	10.7864
A0AVT1	Ubiquitin-like modifier-activating enzyme 6 OS=Homo sapiens GN=UBA6 PE=1 SV=1 - [UBA6_HUMAN]	28.52	24	24	33	1052	117.895	6.13818	0.887915	33	17.6744	0.865536	33	20.1356	0.818132	33	11.3664
B4DL86	6-phosphogluconate dehydrogenase, decarboxylating OS=Homo sapiens PE=2 SV=1 - [B4DL86_HUMAN]	26.34	3	10	23	429	47.4448	6.46826	0.931278	6	6.48966	0.96419	6	8.53986	0.833636	6	12.5804
A8K2W7	cDNA FLJ78119, highly similar to Homo sapiens G1 to S phase transition 1 (GSPT1), mRNA OS=Homo sapiens PE=2 SV=1 - [A8K2W7_HUMAN]	33.07	1	12	23	499	55.7063	5.61768	0.960836	1		0.958571	1		1.02622	1
Q96HY6	DDRGK domain-containing protein 1 OS=Homo sapiens GN=DDRGK1 PE=1 SV=2 - [DDRGK_HUMAN]	25.8	5	5	11	314	35.5895	5.12256	1.10228	11	10.9582	1.03761	11	11.3057	1.08057	11	15.7408
B2R5T2	cDNA, FLJ92608, highly similar to Homo sapiens aldehyde dehydrogenase 1 family, member A3 (ALDH1A3), mRNA OS=Homo sapiens PE=2 SV=1 - [B2R5T2_HUMAN]	50	15	18	38	512	56.0828	7.25439	1.50074	32	18.9999	1.5336	32	17.2466	1.41575	32	17.879
Q05CW7	NAT10 protein (Fragment) OS=Homo sapiens GN=NAT10 PE=2 SV=1 - [Q05CW7_HUMAN]	30.51	1	12	24	554	62.345	9.26123	1.06401	3	4.4763	1.06398	3	0.0042459	1.03115	3	2.77712
F8W031	Uncharacterized protein (Fragment) OS=Homo sapiens PE=1 SV=1 - [F8W031_HUMAN]	25.1	4	5	18	263	29.2059	7.00537	0.973901	11	11.1377	1.00272	11	7.74159	1.30266	11	16.7449
Q15269	Periodic tryptophan protein 2 homolog OS=Homo sapiens GN=PWP2 PE=2 SV=2 - [PWP2_HUMAN]	20.89	12	14	24	919	102.387	6.15088	0.759913	17	21.5181	0.753361	17	12.6938	0.892305	17	10.2405
P46087	Probable 28S rRNA (cytosine(4447)-C(5))-methyltransferase OS=Homo sapiens GN=NOP2 PE=1 SV=2 - [NOP2_HUMAN]	23.89	12	17	30	812	89.2471	9.23193	1.05366	24	8.18013	0.971496	24	11.9137	1.16522	24	8.25527
J3KP15	Serine/arginine-rich-splicing factor 2 (Fragment) OS=Homo sapiens GN=SRSF2 PE=1 SV=7 - [J3KP15_HUMAN]	29.85	2	4	9	134	15.5178	11.063	1.1651	7	13.8449	1.20439	7	19.4887	1.05318	7	17.1075
O14744	Protein arginine N-methyltransferase 5 OS=Homo sapiens GN=PRMT5 PE=1 SV=4 - [ANM5_HUMAN]	31.55	15	15	30	637	72.6376	6.29053	0.944612	30	18.8892	0.94157	30	14.1326	0.90647	30	8.72194
A0A0F7NGI8	Leucine rich repeat (In FLII) interacting protein 1, isoform CRA_c OS=Homo sapiens GN=LRRFIP1 PE=2 SV=1 - [A0A0F7NGI8_HUMAN]	34.57	19	20	25	752	82.6386	4.61475	1.07204	24	10.8788	1.03011	24	12.0376	1.04994	24	7.66895
P62820	Ras-related protein Rab-1A OS=Homo sapiens GN=RAB1A PE=1 SV=3 - [RAB1A_HUMAN]	53.66	4	10	27	205	22.6634	6.21436	1.12896	12	27.3727	0.884108	12	26.2832	1.13525	12	20.725
P09960	Leukotriene A-4 hydrolase OS=Homo sapiens GN=LTA4H PE=1 SV=2 - [LKHA4_HUMAN]	36.82	17	17	32	611	69.2412	6.17627	1.22485	32	15.7913	1.23508	32	18.5105	1.06719	32	8.85157
Q14669	E3 ubiquitin-protein ligase TRIP12 OS=Homo sapiens GN=TRIP12 PE=1 SV=1 - [TRIPC_HUMAN]	15.01	20	20	28	1992	220.296	8.48486	0.959348	28	15.5254	1.04973	28	15.3414	0.983012	28	14.545
B7ZLP5	SAFB protein OS=Homo sapiens GN=SAFB PE=2 SV=1 - [B7ZLP5_HUMAN]	21.55	9	17	22	914	102.518	5.43994	0.887726	10	5.83958	0.902032	10	9.47503	1.0952	10	8.92102
P62906	60S ribosomal protein L10a OS=Homo sapiens GN=RPL10A PE=1 SV=2 - [RL10A_HUMAN]	48.85	11	11	36	217	24.8155	9.93506	0.987423	36	14.3061	1.01553	36	16.6208	1.06061	36	13.4892
Q13011	Delta(3,5)-Delta(2,4)-dienoyl-CoA isomerase, mitochondrial OS=Homo sapiens GN=ECH1 PE=1 SV=2 - [ECH1_HUMAN]	36.28	6	10	27	328	35.7934	8.00146	1.24586	21	14.342	1.33909	21	20.6311	1.41895	21	15.045
B2RNR6	Zinc finger RNA binding protein OS=Homo sapiens GN=ZFR PE=2 SV=1 - [B2RNR6_HUMAN]	25.42	19	19	28	1074	116.941	9.0415	0.935551	28	16.4538	1.01645	28	10.7648	1.15674	28	14.4441
Q9Y285	Phenylalanine--tRNA ligase alpha subunit OS=Homo sapiens GN=FARSA PE=1 SV=3 - [SYFA_HUMAN]	28.15	10	10	24	508	57.5275	7.79639	1.10529	24	10.1434	1.18182	24	12.6606	1.05452	24	9.38
Q14222	EEF1A protein (Fragment) OS=Homo sapiens GN=EEF1A PE=2 SV=1 - [Q14222_HUMAN]	37.89	2	6	41	227	24.1809	9.5835	0.968008	19	20.4698	1.04174	19	28.528	1.0668	19	12.035
B4DH52	cDNA FLJ55916, highly similar to General transcription factor II-I OS=Homo sapiens PE=2 SV=1 - [B4DH52_HUMAN]	26.38	21	21	29	993	111.846	6.39209	1.03365	29	19.9766	0.996975	29	12.2808	1.20617	29	8.39443
Q86U75	Dihydropyrimidinase-like 2 OS=Homo sapiens PE=2 SV=1 - [Q86U75_HUMAN]	43.62	4	17	27	619	66.9753	5.99854	0.971841	5	10.0597	0.910757	5	23.284	0.966273	5	1.52967
B2R860	cDNA, FLJ93752, highly similar to Homo sapiens phosphoribosyl pyrophosphate synthetase 2 (PRPS2), mRNA OS=Homo sapiens PE=2 SV=1 - [B2R860_HUMAN]	57.55	7	15	26	318	34.6479	6.45557	1.01002	9	19.4522	0.905199	9	15.5428	0.93369	9	25.9506
Q2Q9H2	Glucose-6-phosphate 1-dehydrogenase (Fragment) OS=Homo sapiens GN=G6PD PE=3 SV=1 - [Q2Q9H2_HUMAN]	51.79	19	19	40	475	54.7898	7.07861	0.704958	40	22.8793	0.705169	40	20.8715	0.652517	40	19.4212
Q15785	Mitochondrial import receptor subunit TOM34 OS=Homo sapiens GN=TOMM34 PE=1 SV=2 - [TOM34_HUMAN]	53.07	14	14	23	309	34.5378	8.98291	1.03644	23	11.5082	1.04108	23	15.4546	0.930261	23	8.06762
Q6IBS0	Twinfilin-2 OS=Homo sapiens GN=TWF2 PE=1 SV=2 - [TWF2_HUMAN]	35.82	8	9	18	349	39.5233	6.84424	0.90318	17	15.7148	0.922671	17	19.1955	0.83559	17	5.58503
E5KND7	Mitochondrial elongation factor G OS=Homo sapiens PE=3 SV=1 - [E5KND7_HUMAN]	32.22	19	19	30	751	83.4325	7.00537	0.986318	30	12.921	0.963605	30	12.9018	1.1969	30	11.9412
Q9ULC4	Malignant T-cell-amplified sequence 1 OS=Homo sapiens GN=MCTS1 PE=1 SV=1 - [MCTS1_HUMAN]	47.51	6	6	19	181	20.5418	8.82178	1.00128	19	28.4484	1.04252	19	14.7784	0.924449	19	8.31343
H7BXI1	Extended synaptotagmin-2 (Fragment) OS=Homo sapiens GN=ESYT2 PE=1 SV=1 - [H7BXI1_HUMAN]	25.11	14	14	23	884	97.9487	8.57275	0.892237	23	10.1089	0.889013	23	12.153	0.90175	23	5.611
B4DJ53	cDNA FLJ56447, highly similar to Dynamin-2 (EC 3.6.5.5) OS=Homo sapiens PE=2 SV=1 - [B4DJ53_HUMAN]	22.41	1	11	18	598	67.8662	7.91357	0.995344	1		0.949147	1		0.966692	1
A8K9U6	cDNA FLJ76121, highly similar to Homo sapiens zinc finger CCCH-type, antiviral 1 (ZC3HAV1), transcript variant 1, mRNA OS=Homo sapiens PE=2 SV=1 - [A8K9U6_HUMAN]	22.17	15	15	22	902	101.392	8.35303	1.08543	22	16.587	1.20038	22	13.8623	1.00628	22	14.2835
Q14566	DNA replication licensing factor MCM6 OS=Homo sapiens GN=MCM6 PE=1 SV=1 - [MCM6_HUMAN]	29.96	21	21	33	821	92.8312	5.41455	1.07908	33	16.7577	1.02398	33	14.4285	0.980562	33	9.8937
O75396	Vesicle-trafficking protein SEC22b OS=Homo sapiens GN=SEC22B PE=1 SV=4 - [SC22B_HUMAN]	38.14	7	7	20	215	24.5775	6.91748	0.869512	20	14.5896	0.871985	20	29.3358	0.887288	20	11.6305
P41214	Eukaryotic translation initiation factor 2D OS=Homo sapiens GN=EIF2D PE=1 SV=3 - [EIF2D_HUMAN]	35.1	11	11	19	584	64.6655	7.6499	0.88098	19	20.6304	0.920577	19	26.8563	0.842266	19	15.2537
P68036	Ubiquitin-conjugating enzyme E2 L3 OS=Homo sapiens GN=UBE2L3 PE=1 SV=1 - [UB2L3_HUMAN]	62.34	6	6	19	154	17.8502	8.51416	1.07014	18	14.558	1.00964	18	12.2765	0.951563	19	20.8016
Q8TEF1	FLJ00246 protein (Fragment) OS=Homo sapiens GN=FLJ00246 PE=2 SV=1 - [Q8TEF1_HUMAN]	12.92	6	14	21	1486	157.713	5.08447	1.12908	7	7.99215	1.07037	7	9.91535	0.989011	7	10.9966
J3KS05	Chromobox protein homolog 1 (Fragment) OS=Homo sapiens GN=CBX1 PE=1 SV=7 - [J3KS05_HUMAN]	47.13	4	6	16	174	20.115	5.021	0.973218	6	11.7767	0.91125	6	13.7305	1.02763	6	4.34552
P0CG38	POTE ankyrin domain family member I OS=Homo sapiens GN=POTEI PE=3 SV=1 - [POTEI_HUMAN]	10.6	1	7	30	1075	121.205	6.21436	1.03138	6	48.5773	0.942221	6	16.7941	1.01106	6	10.9347
P29373	Cellular retinoic acid-binding protein 2 OS=Homo sapiens GN=CRABP2 PE=1 SV=2 - [RABP2_HUMAN]	71.74	9	9	22	138	15.683	5.40186	1.25187	22	18.7849	1.31562	22	26.1501	1.09301	22	6.89586
H0YCY6	Triokinase/FMN cyclase (Fragment) OS=Homo sapiens GN=TKFC PE=1 SV=1 - [H0YCY6_HUMAN]	32.08	10	10	17	533	54.6268	7.72314	1.042	17	11.2949	1.02188	17	11.0635	0.954887	17	15.7425
B2R7M3	cDNA, FLJ93510, highly similar to Homo sapiens JTV1 gene (JTV1), mRNA OS=Homo sapiens PE=2 SV=1 - [B2R7M3_HUMAN]	22.19	4	4	14	320	35.4254	8.41162	1.12556	14	17.0283	0.960306	14	11.0654	0.972238	14	21.0805
Q9NUQ6	SPATS2-like protein OS=Homo sapiens GN=SPATS2L PE=1 SV=2 - [SPS2L_HUMAN]	33.15	15	15	21	558	61.6907	9.64209	1.04288	21	10.9793	1.00341	21	14.9561	1.06953	21	5.32315
Q9NTK5	Obg-like ATPase 1 OS=Homo sapiens GN=OLA1 PE=1 SV=2 - [OLA1_HUMAN]	36.11	12	12	26	396	44.7153	7.81104	1.09541	26	17.7398	1.01047	26	17.8375	1.09374	26	9.64968
Q9H269	Vacuolar protein sorting-associated protein 16 homolog OS=Homo sapiens GN=VPS16 PE=1 SV=2 - [VPS16_HUMAN]	8.94	5	5	10	839	94.6336	6.771	1.11613	10	12.1243	1.32308	10	17.631	1.1447	9	12.9078
P38117	Electron transfer flavoprotein subunit beta OS=Homo sapiens GN=ETFB PE=1 SV=3 - [ETFB_HUMAN]	70.2	15	15	36	255	27.8262	8.104	0.953138	36	20.0845	0.982481	36	27.5843	1.03099	36	10.157
D3DWK1	Eukaryotic translation elongation factor 1 delta (Guanine nucleotide exchange protein), isoform CRA_b OS=Homo sapiens GN=EEF1D PE=3 SV=1 - [D3DWK1_HUMAN]	28.44	1	16	30	647	71.3781	6.41748	0.895233	1		0.748304	1		1.02525	1
J3QRD1	Fatty aldehyde dehydrogenase OS=Homo sapiens GN=ALDH3A2 PE=1 SV=1 - [J3QRD1_HUMAN]	36.39	11	12	25	393	44.6197	5.52881	0.895613	23	14.8393	0.843998	23	16.4856	0.963456	23	6.80206
B4DLN1	Uncharacterized protein OS=Homo sapiens PE=2 SV=1 - [B4DLN1_HUMAN]	31	10	10	15	442	48.0687	9.5249	1.03245	15	9.34914	0.96422	15	10.9426	1.21413	15	7.13962
P08708	40S ribosomal protein S17 OS=Homo sapiens GN=RPS17 PE=1 SV=2 - [RS17_HUMAN]	56.3	7	7	22	135	15.5404	9.84717	0.966385	22	10.901	0.942667	22	5.78611	0.968824	22	9.84371
A4UCT0	Fructose-bisphosphate aldolase (Fragment) OS=Homo sapiens PE=2 SV=1 - [A4UCT0_HUMAN]	63.11	1	5	22	122	13.3938	6.771	1.10927	2	2.51322	1.16862	2	4.59153	0.927377	2	1.68562
F5GX99	Caseinolytic peptidase B protein homolog OS=Homo sapiens GN=CLPB PE=1 SV=1 - [F5GX99_HUMAN]	21.76	1	7	15	501	54.7883	8.79248	1.15639	3	1.54171	1.06884	3	7.47771	1.07126	3	25.9992
Q9Y277	Voltage-dependent anion-selective channel protein 3 OS=Homo sapiens GN=VDAC3 PE=1 SV=1 - [VDAC3_HUMAN]	44.17	8	9	28	283	30.6393	8.66064	0.86672	20	25.2434	0.926297	20	30.5926	1.15928	20	8.65045
Q9NTI5	Sister chromatid cohesion protein PDS5 homolog B OS=Homo sapiens GN=PDS5B PE=1 SV=1 - [PDS5B_HUMAN]	14.65	11	18	26	1447	164.563	8.47021	0.972778	16	17.9871	0.93931	16	12.1767	1.03945	16	9.09816
H3BPE1	Microtubule-actin cross-linking factor 1, isoforms 1/2/3/5 OS=Homo sapiens GN=MACF1 PE=1 SV=1 - [H3BPE1_HUMAN]	8.39	44	46	59	7555	856.346	5.38916	1.0331	56	11.1571	0.995421	56	11.9389	0.992665	56	10.4051
A0A024RAM4	Microtubule-associated protein 1B, isoform CRA_b OS=Homo sapiens GN=MAP1B PE=4 SV=1 - [A0A024RAM4_HUMAN]	15.72	25	25	31	2468	270.454	4.80518	1.2316	31	9.49126	1.16517	31	11.8309	1.13423	31	12.6452
Q9BXP5	Serrate RNA effector molecule homolog OS=Homo sapiens GN=SRRT PE=1 SV=1 - [SRRT_HUMAN]	24.32	16	18	32	876	100.604	5.96045	1.07425	29	27.3027	1.02316	29	27.7437	1.00502	29	8.95883
O95470	Sphingosine-1-phosphate lyase 1 OS=Homo sapiens GN=SGPL1 PE=1 SV=3 - [SGPL1_HUMAN]	31.34	12	13	28	568	63.4827	9.15869	0.850147	27	23.7426	0.79256	27	21.0134	0.90245	27	11.7082
O60568	Procollagen-lysine,2-oxoglutarate 5-dioxygenase 3 OS=Homo sapiens GN=PLOD3 PE=1 SV=1 - [PLOD3_HUMAN]	30.35	18	18	31	738	84.7315	6.04932	0.878826	31	15.1773	0.896534	31	16.0349	0.960584	31	8.89974
B4DRB7	cDNA FLJ54136, highly similar to Proactivator polypeptide OS=Homo sapiens PE=2 SV=1 - [B4DRB7_HUMAN]	23.72	1	11	25	527	58.474	5.13525	0.913472	1		0.897778	1		1.13522	1
Q96CP5	PMPCB protein (Fragment) OS=Homo sapiens GN=PMPCB PE=2 SV=2 - [Q96CP5_HUMAN]	30.63	11	11	21	480	53.475	6.7124	0.960731	21	17.1428	0.919273	21	20.4509	1.07333	21	13.7948
Q29RF7	Sister chromatid cohesion protein PDS5 homolog A OS=Homo sapiens GN=PDS5A PE=1 SV=1 - [PDS5A_HUMAN]	19.52	17	19	25	1337	150.734	7.91357	0.933355	22	6.21159	0.92398	22	11.4889	0.999238	22	7.42681
B4DJX1	Acetyltransferase component of pyruvate dehydrogenase complex OS=Homo sapiens PE=2 SV=1 - [B4DJX1_HUMAN]	31.13	13	13	30	591	62.6576	5.73193	0.926659	30	12.689	0.886178	30	19.5977	0.993932	30	7.23612
O00299	Chloride intracellular channel protein 1 OS=Homo sapiens GN=CLIC1 PE=1 SV=4 - [CLIC1_HUMAN]	62.24	11	11	26	241	26.9057	5.17334	1.01896	26	19.687	1.04447	26	30.0892	0.899536	26	12.3585
Q7L1Q6	Basic leucine zipper and W2 domain-containing protein 1 OS=Homo sapiens GN=BZW1 PE=1 SV=1 - [BZW1_HUMAN]	44.15	15	19	40	419	48.0127	5.92236	0.985951	31	13.9799	0.972315	31	15.6757	1.00657	31	10.3794
B4E0X8	cDNA FLJ61021, highly similar to Far upstream element-binding protein 1 OS=Homo sapiens PE=2 SV=1 - [B4E0X8_HUMAN]	34.66	1	18	47	629	66.1908	7.56201	1.06029	3	2.63133	0.761039	3	0.860519	1.18287	3	3.42964
B7Z6H4	DNA-directed RNA polymerase OS=Homo sapiens PE=2 SV=1 - [B7Z6H4_HUMAN]	20.16	22	22	33	1369	153.412	8.48486	1.09775	33	9.36351	1.0752	33	8.91834	1.01205	33	6.68778
M0R0F0	40S ribosomal protein S5 (Fragment) OS=Homo sapiens GN=RPS5 PE=1 SV=1 - [M0R0F0_HUMAN]	46	8	8	25	200	22.3768	9.5542	0.957114	25	13.7888	0.907023	25	24.118	0.969748	25	9.10666
A0A087WXM6	60S ribosomal protein L17 (Fragment) OS=Homo sapiens GN=RPL17 PE=3 SV=1 - [A0A087WXM6_HUMAN]	44.38	7	8	29	169	19.5732	10.0376	1.02569	28	8.10587	0.999315	28	9.85816	1.02028	28	6.67389
A8K607	cDNA FLJ76855, highly similar to Homo sapiens exportin 7 (XPO7), mRNA OS=Homo sapiens PE=2 SV=1 - [A8K607_HUMAN]	20.15	16	16	24	1087	123.847	6.34131	1.03419	24	8.01174	0.984289	24	10.0513	0.960138	24	6.97384
P35658	Nuclear pore complex protein Nup214 OS=Homo sapiens GN=NUP214 PE=1 SV=2 - [NU214_HUMAN]	14.59	21	21	28	2090	213.488	7.47412	0.864089	28	15.8451	0.95178	28	17.1269	1.00509	28	10.8331
Q9Y6M1	Insulin-like growth factor 2 mRNA-binding protein 2 OS=Homo sapiens GN=IGF2BP2 PE=1 SV=2 - [IF2B2_HUMAN]	27.71	11	13	18	599	66.0806	8.45557	0.947	12	21.3972	0.999691	12	23.0584	0.902529	12	9.91652
B4DPK2	cDNA FLJ59729, highly similar to DnaJ homolog subfamily C member 11 OS=Homo sapiens PE=2 SV=1 - [B4DPK2_HUMAN]	36.47	13	13	23	521	58.8056	8.96826	1.01971	23	16.1848	1.01475	23	15.8169	1.14734	23	11.8181
Q9UBS4	DnaJ homolog subfamily B member 11 OS=Homo sapiens GN=DNAJB11 PE=1 SV=1 - [DJB11_HUMAN]	27.93	7	7	12	358	40.4886	6.17627	0.96494	12	10.7053	0.951993	12	14.1482	0.984413	12	12.0405
Q8WVM8	Sec1 family domain-containing protein 1 OS=Homo sapiens GN=SCFD1 PE=1 SV=4 - [SCFD1_HUMAN]	39.56	18	18	25	642	72.3341	6.26514	1.01518	25	9.32153	0.982322	25	13.2696	1.11411	25	14.6975
P37108	Signal recognition particle 14 kDa protein OS=Homo sapiens GN=SRP14 PE=1 SV=2 - [SRP14_HUMAN]	41.18	7	7	23	136	14.5608	10.0376	1.18472	23	31.6822	1.06606	23	29.055	1.30181	23	11.5954
Q14257	Reticulocalbin-2 OS=Homo sapiens GN=RCN2 PE=1 SV=1 - [RCN2_HUMAN]	38.49	8	9	15	317	36.8536	4.39893	0.96915	13	7.57423	1.00517	13	16.2227	1.07628	13	8.24806
P46100	Transcriptional regulator ATRX OS=Homo sapiens GN=ATRX PE=1 SV=5 - [ATRX_HUMAN]	9.71	17	17	22	2492	282.411	6.58057	0.832616	22	16.7494	0.819956	22	15.503	0.91444	22	13.9238
P22695	Cytochrome b-c1 complex subunit 2, mitochondrial OS=Homo sapiens GN=UQCRC2 PE=1 SV=3 - [QCR2_HUMAN]	45.25	16	16	38	453	48.4129	8.63135	1.02386	38	10.0179	1.00659	38	15.3653	1.15171	38	17.6455
P08559	Pyruvate dehydrogenase E1 component subunit alpha, somatic form, mitochondrial OS=Homo sapiens GN=PDHA1 PE=1 SV=3 - [ODPA_HUMAN]	35.64	12	12	23	390	43.2676	8.06006	0.905049	23	16.7089	0.941757	23	16.411	1.06521	23	8.39173
E9PID8	Cleavage stimulation factor subunit 2 OS=Homo sapiens GN=CSTF2 PE=1 SV=1 - [E9PID8_HUMAN]	25.11	3	8	14	438	46.6365	8.03076	0.962868	4	25.5043	0.979351	4	18.802	0.819945	4	22.9565
A8K2Y2	cDNA FLJ78120, highly similar to Homo sapiens eukaryotic translation initiation factor 2, subunit 3 gamma, 52kDa (EIF2S3), mRNA OS=Homo sapiens PE=2 SV=1 - [A8K2Y2_HUMAN]	50.64	1	17	37	472	51.0782	8.27979	1.08574	1		1.18048	1		0.89814	1
E7EQT4	Apoptotic chromatin condensation inducer in the nucleus OS=Homo sapiens GN=ACIN1 PE=1 SV=2 - [E7EQT4_HUMAN]	23.67	27	27	39	1301	147.275	6.72705	1.07477	39	15.7943	1.07412	39	20.3044	1.19511	39	14.5824
P52907	F-actin-capping protein subunit alpha-1 OS=Homo sapiens GN=CAPZA1 PE=1 SV=3 - [CAZA1_HUMAN]	49.65	9	10	18	286	32.9023	5.69385	0.951284	16	14.5691	0.976981	16	13.5045	0.907622	16	15.9349
B4DZC0	cDNA FLJ51771, highly similar to SWI/SNF-related matrix-associatedactin-dependent regulator of chromatin subfamily A member5 (EC 3.6.1.-) OS=Homo sapiens PE=2 SV=1 - [B4DZC0_HUMAN]	33.47	22	32	49	995	116.683	8.33838	0.921036	30	11.6211	0.906982	30	12.1069	1.06592	30	7.6751
B4DZ87	cDNA FLJ57240, highly similar to Mitochondrial proteins import receptor OS=Homo sapiens PE=2 SV=1 - [B4DZ87_HUMAN]	41.72	18	18	29	501	56.8945	5.90967	0.988829	29	21.415	1.05532	29	18.3953	1.24693	29	14.2739
Q96AE4	Far upstream element-binding protein 1 OS=Homo sapiens GN=FUBP1 PE=1 SV=3 - [FUBP1_HUMAN]	34.01	1	18	45	644	67.5185	7.60596	0.977444	1		0.990518	1		1.11504	1
B4DDQ8	cDNA FLJ50439, highly similar to Phosphoglucomutase-1 (EC 5.4.2.2) OS=Homo sapiens PE=2 SV=1 - [B4DDQ8_HUMAN]	48.77	1	15	29	365	40.2042	5.74463	0.913843	3	1.20638	0.935759	3	15.072	0.837889	3	10.6773
Q6FG99	RPLP1 protein OS=Homo sapiens GN=RPLP1 PE=2 SV=1 - [Q6FG99_HUMAN]	87.72	3	6	18	114	11.5608	4.37354	1.1813	4	8.97734	1.02443	4	5.38863	1.06689	4	2.29729
P25398	40S ribosomal protein S12 OS=Homo sapiens GN=RPS12 PE=1 SV=3 - [RS12_HUMAN]	53.79	7	7	36	132	14.5055	7.21045	0.956611	36	12.1807	0.928888	36	16.9542	0.969777	36	7.47257
B2RA03	cDNA, FLJ94640, highly similar to Homo sapiens keratin 18 (KRT18), mRNA OS=Homo sapiens PE=2 SV=1 - [B2RA03_HUMAN]	39.07	14	16	26	430	48.0005	5.37646	1.51815	23	29.5262	1.54056	23	33.1626	1.56866	23	33.9764
Q2TAY7	WD40 repeat-containing protein SMU1 OS=Homo sapiens GN=SMU1 PE=1 SV=2 - [SMU1_HUMAN]	29.04	12	12	21	513	57.5072	7.18115	1.03135	21	12.9014	1.04403	21	19.2215	1.10478	21	8.20414
P11388	DNA topoisomerase 2-alpha OS=Homo sapiens GN=TOP2A PE=1 SV=3 - [TOP2A_HUMAN]	22.08	20	27	43	1531	174.276	8.71924	0.849532	30	16.883	0.861672	30	17.5204	1.01068	30	7.99455
Q14690	Protein RRP5 homolog OS=Homo sapiens GN=PDCD11 PE=1 SV=3 - [RRP5_HUMAN]	15.23	23	23	28	1871	208.57	8.86572	0.955712	28	8.78296	0.938344	28	9.51487	1.14288	28	7.58605
Q8TCS8	Polyribonucleotide nucleotidyltransferase 1, mitochondrial OS=Homo sapiens GN=PNPT1 PE=1 SV=2 - [PNPT1_HUMAN]	32.06	19	19	36	783	85.8966	7.76709	1.11513	36	17.5395	1.14411	36	14.238	1.31225	36	14.7175
P51532	Transcription activator BRG1 OS=Homo sapiens GN=SMARCA4 PE=1 SV=2 - [SMCA4_HUMAN]	18.28	1	25	35	1647	184.53	7.88428	0.883232	1		0.924553	1		1.04436	1
Q8N1G4	Leucine-rich repeat-containing protein 47 OS=Homo sapiens GN=LRRC47 PE=1 SV=1 - [LRC47_HUMAN]	27.27	12	12	20	583	63.4337	8.27979	1.11389	20	14.4171	1.06979	20	22.1735	0.945729	20	9.40841
B4DMT5	Eukaryotic translation initiation factor 3 subunit F OS=Homo sapiens GN=EIF3F PE=2 SV=1 - [B4DMT5_HUMAN]	30.62	7	8	23	307	33.219	5.59229	0.990031	20	19.9066	1.07023	20	14.8984	0.954961	20	5.68542
P54577	Tyrosine--tRNA ligase, cytoplasmic OS=Homo sapiens GN=YARS PE=1 SV=4 - [SYYC_HUMAN]	43.37	20	20	30	528	59.1061	7.04932	1.05143	30	16.0941	1.06548	30	14.9763	0.970241	30	11.4805
Q9UBB4	Ataxin-10 OS=Homo sapiens GN=ATXN10 PE=1 SV=1 - [ATX10_HUMAN]	28	10	10	17	475	53.4548	5.24951	1.10659	17	16.1681	1.11252	17	15.8836	0.956579	17	7.79668
P62424	60S ribosomal protein L7a OS=Homo sapiens GN=RPL7A PE=1 SV=2 - [RL7A_HUMAN]	33.08	11	11	35	266	29.977	10.6089	0.989132	35	27.8785	0.934022	35	21.5199	1.00703	35	9.99912
V9HW35	Epididymis secretory protein Li 55 OS=Homo sapiens GN=HEL-S-55 PE=2 SV=1 - [V9HW35_HUMAN]	52.47	7	7	24	162	17.02	7.23975	1.12666	24	18.6434	1.06905	24	16.0708	1.0379	24	12.3336
O75131	Copine-3 OS=Homo sapiens GN=CPNE3 PE=1 SV=1 - [CPNE3_HUMAN]	29.8	11	12	24	537	60.0921	5.84619	0.938346	22	13.3992	0.943885	22	9.18459	0.897119	22	8.29569
Q06210	Glutamine--fructose-6-phosphate aminotransferase [isomerizing] 1 OS=Homo sapiens GN=GFPT1 PE=1 SV=3 - [GFPT1_HUMAN]	32.33	14	17	26	699	78.7563	7.10791	1.05436	23	11.2108	1.05025	23	9.4521	0.936746	23	8.12495
P43246	DNA mismatch repair protein Msh2 OS=Homo sapiens GN=MSH2 PE=1 SV=1 - [MSH2_HUMAN]	24.95	18	18	28	934	104.677	5.77002	0.995937	28	14.8701	1.01287	28	15.7748	0.946516	28	6.77862
P56537	Eukaryotic translation initiation factor 6 OS=Homo sapiens GN=EIF6 PE=1 SV=1 - [IF6_HUMAN]	56.73	8	8	18	245	26.5822	4.67822	1.07308	18	16.1963	1.06567	18	20.5685	1.00613	18	8.83459
A5YKK6	CCR4-NOT transcription complex subunit 1 OS=Homo sapiens GN=CNOT1 PE=1 SV=2 - [CNOT1_HUMAN]	18.43	36	36	40	2376	266.768	7.10791	1.05934	40	20.8057	1.0522	40	15.6563	1.0158	40	10.52
Q9H8H0	Nucleolar protein 11 OS=Homo sapiens GN=NOL11 PE=1 SV=1 - [NOL11_HUMAN]	25.73	12	12	22	719	81.0719	6.07471	1.00461	22	12.4952	1.08386	22	17.9819	1.21241	22	12.953
Q96EY7	Pentatricopeptide repeat domain-containing protein 3, mitochondrial OS=Homo sapiens GN=PTCD3 PE=1 SV=3 - [PTCD3_HUMAN]	26.12	13	13	24	689	78.4997	6.41748	1.00989	24	12.158	1.00735	24	21.6529	1.08065	24	13.4628
B4DMF5	Glutamate dehydrogenase OS=Homo sapiens PE=2 SV=1 - [B4DMF5_HUMAN]	42.63	11	17	36	509	56.5676	7.21045	0.95188	23	12.1358	0.953129	23	21.0408	1.0398	23	5.88727
Q7Z426	Putative MAPK activating protein OS=Homo sapiens PE=2 SV=1 - [Q7Z426_HUMAN]	25.76	7	7	13	396	42.98	5.17334	1.08223	12	6.26229	1.07556	12	21.8548	1.05202	12	6.32359
P40925	Malate dehydrogenase, cytoplasmic OS=Homo sapiens GN=MDH1 PE=1 SV=4 - [MDHC_HUMAN]	38.32	13	13	28	334	36.403	7.35693	1.15044	28	14.1756	1.19848	28	19.4318	1.01265	28	10.9453
P62834	Ras-related protein Rap-1A OS=Homo sapiens GN=RAP1A PE=1 SV=1 - [RAP1A_HUMAN]	49.46	2	8	30	184	20.9737	6.66846	0.993951	6	18.2934	0.916959	6	20.8887	0.884947	6	5.95396
O43242	26S proteasome non-ATPase regulatory subunit 3 OS=Homo sapiens GN=PSMD3 PE=1 SV=2 - [PSMD3_HUMAN]	39.7	17	17	30	534	60.9395	8.44092	0.929469	30	15.5252	0.945952	30	15.0626	0.945137	30	10.4109
Q16543	Hsp90 co-chaperone Cdc37 OS=Homo sapiens GN=CDC37 PE=1 SV=1 - [CDC37_HUMAN]	30.95	10	10	26	378	44.44	5.24951	0.93372	26	19.6258	0.911495	26	11.0352	0.855726	26	14.3714
Q05DH1	Proteasome subunit alpha type (Fragment) OS=Homo sapiens GN=PSMA7 PE=2 SV=1 - [Q05DH1_HUMAN]	45.8	7	7	16	238	26.6971	8.86572	0.965789	16	15.0865	1.02161	16	27.9897	0.981538	16	13.0536
Q9UKD2	mRNA turnover protein 4 homolog OS=Homo sapiens GN=MRTO4 PE=1 SV=2 - [MRT4_HUMAN]	37.66	8	8	15	239	27.5429	8.29443	1.01201	15	9.5996	1.02505	15	9.52127	1.14055	15	13.7584
O43399	Tumor protein D54 OS=Homo sapiens GN=TPD52L2 PE=1 SV=2 - [TPD54_HUMAN]	39.32	7	7	22	206	22.2243	5.36377	0.999346	22	11.2201	0.99852	22	18.1372	0.843705	22	12.0266
A0A087WUT6	Eukaryotic translation initiation factor 5B OS=Homo sapiens GN=EIF5B PE=1 SV=1 - [A0A087WUT6_HUMAN]	28.52	26	26	32	1220	138.597	5.57959	1.02513	32	12.6035	1.00073	32	11.4956	0.978604	32	10.7163
B3KN05	cDNA FLJ13129 fis, clone NT2RP3002969, highly similar to Long-chain-fatty-acid--CoA ligase 3 (EC 6.2.1.3) OS=Homo sapiens PE=2 SV=1 - [B3KN05_HUMAN]	34.56	15	17	26	709	79.1717	8.32373	1.12528	23	9.20407	1.0592	23	11.5627	1.24116	23	16.2131
H0YCK3	Double-stranded RNA-specific adenosine deaminase (Fragment) OS=Homo sapiens GN=ADAR PE=1 SV=1 - [H0YCK3_HUMAN]	26.28	1	25	39	1195	132.564	8.47021	1.08252	1		1.05907	1		1.00307	1
F8W7C6	60S ribosomal protein L10 OS=Homo sapiens GN=RPL10 PE=1 SV=2 - [F8W7C6_HUMAN]	57.67	1	9	26	163	18.5527	9.94971	1.2102	4	11.6569	1.3775	4	6.03395	1.0178	4	5.81329
Q12888	Tumor suppressor p53-binding protein 1 OS=Homo sapiens GN=TP53BP1 PE=1 SV=2 - [TP53B_HUMAN]	12.98	15	15	18	1972	213.443	4.70361	1.17088	18	11.1211	1.27447	18	24.9593	1.18369	18	19.7263
O75027	ATP-binding cassette sub-family B member 7, mitochondrial OS=Homo sapiens GN=ABCB7 PE=1 SV=2 - [ABCB7_HUMAN]	16.22	10	10	17	752	82.5892	9.33447	0.894666	17	10.7517	0.868514	17	12.2055	1.0405	17	9.71218
Q9BW34	EEF1D protein (Fragment) OS=Homo sapiens GN=EEF1D PE=2 SV=2 - [Q9BW34_HUMAN]	32.91	1	16	30	550	60.8451	7.54736	0.999223	1		0.830395	1		1.20178	1
Q15758	Neutral amino acid transporter B(0) OS=Homo sapiens GN=SLC1A5 PE=1 SV=2 - [AAAT_HUMAN]	20.7	8	8	15	541	56.5623	5.47803	1.01742	15	26.5798	1.00802	15	35.3021	1.11032	15	4.15759
A0A096LPI6	Uncharacterized protein (Fragment) OS=Homo sapiens PE=4 SV=2 - [A0A096LPI6_HUMAN]	53.41	8	10	23	279	30.4671	7.86963	0.724644	16	25.799	0.723145	16	28.7657	0.875094	16	10.7211
P55263	Adenosine kinase OS=Homo sapiens GN=ADK PE=1 SV=2 - [ADK_HUMAN]	49.72	13	13	29	362	40.5197	6.69775	0.976472	29	14.4591	1.00485	29	16.6049	0.934744	29	10.4602
B3GQE6	DEAD box polypeptide 27 OS=Homo sapiens GN=DDX27 PE=2 SV=1 - [B3GQE6_HUMAN]	28.37	18	18	25	765	86.5806	9.24658	1.09986	25	11.608	1.08982	25	18.833	1.30839	25	12.138
P28074	Proteasome subunit beta type-5 OS=Homo sapiens GN=PSMB5 PE=1 SV=3 - [PSB5_HUMAN]	58.17	11	11	16	263	28.4622	6.91748	1.07337	16	15.5363	1.14896	16	18.5582	0.956147	16	10.6909
B4DI19	cDNA FLJ59524, highly similar to Cysteinyl-tRNA synthetase (EC 6.1.1.16) OS=Homo sapiens PE=2 SV=1 - [B4DI19_HUMAN]	25.38	12	12	20	662	75.6384	6.59521	0.913269	20	12.8448	0.890225	20	10.0935	0.88933	20	8.07965
B4DZF1	cDNA FLJ56541, highly similar to Ubiquilin-2 OS=Homo sapiens PE=2 SV=1 - [B4DZF1_HUMAN]	29.1	5	10	20	512	54.9651	5.5542	0.903994	9	14.6725	0.903111	9	12.1835	0.812385	9	9.56124
O76094	Signal recognition particle subunit SRP72 OS=Homo sapiens GN=SRP72 PE=1 SV=3 - [SRP72_HUMAN]	25.63	12	12	18	671	74.56	9.26123	1.09477	18	11.2326	1.12634	18	8.27056	1.06904	18	9.18376
A8K6Y1	cDNA FLJ75526, highly similar to Homo sapiens proliferation-associated 2G4, 38kDa (PA2G4), mRNA (Fragment) OS=Homo sapiens PE=2 SV=1 - [A8K6Y1_HUMAN]	63.22	18	19	43	367	40.8857	6.40479	1.17123	42	15.5005	1.1062	41	11.7673	1.1168	41	15.21
Q9BPX3	Condensin complex subunit 3 OS=Homo sapiens GN=NCAPG PE=1 SV=1 - [CND3_HUMAN]	25.32	19	20	25	1015	114.262	5.59229	1.01406	24	20.4411	1.07323	24	18.2661	0.930349	24	12.7474
P61160	Actin-related protein 2 OS=Homo sapiens GN=ACTR2 PE=1 SV=1 - [ARP2_HUMAN]	29.95	9	9	19	394	44.7322	6.7417	1.08128	19	14.9543	1.13337	19	19.6021	0.955918	19	8.42223
P43897	Elongation factor Ts, mitochondrial OS=Homo sapiens GN=TSFM PE=1 SV=2 - [EFTS_HUMAN]	36.31	9	9	19	325	35.3682	8.38232	1.03158	19	11.6049	1.02867	19	13.8678	1.16642	19	12.7397
Q9H0U4	Ras-related protein Rab-1B OS=Homo sapiens GN=RAB1B PE=1 SV=1 - [RAB1B_HUMAN]	66.67	5	11	27	201	22.1572	5.73193	0.997212	12	17.7825	0.873383	12	13.5504	0.925315	12	8.11515
Q9Y2R4	Probable ATP-dependent RNA helicase DDX52 OS=Homo sapiens GN=DDX52 PE=1 SV=3 - [DDX52_HUMAN]	32.89	14	15	21	599	67.4559	9.67139	0.982731	19	19.366	1.00828	19	10.1458	1.0887	18	11.3701
A0A087X0S5	Collagen alpha-1(VI) chain OS=Homo sapiens GN=COL6A1 PE=1 SV=1 - [A0A087X0S5_HUMAN]	13.55	9	9	16	1026	108.272	5.42725	0.886169	16	9.98043	0.836994	16	17.0507	0.96039	16	5.92869
B4E0U6	cDNA FLJ53687, highly similar to Hsc70-interacting protein OS=Homo sapiens PE=2 SV=1 - [B4E0U6_HUMAN]	32.31	3	11	29	359	40.1359	5.30029	1.04561	10	15.7536	0.970445	10	6.59833	0.944942	10	11.1729
P11717	Cation-independent mannose-6-phosphate receptor OS=Homo sapiens GN=IGF2R PE=1 SV=3 - [MPRI_HUMAN]	11	20	20	24	2491	274.199	5.93506	0.917382	24	17.8474	0.901455	24	20.8983	0.941639	24	10.7871
P16152	Carbonyl reductase [NADPH] 1 OS=Homo sapiens GN=CBR1 PE=1 SV=3 - [CBR1_HUMAN]	49.46	12	12	21	277	30.3559	8.32373	0.805301	21	14.9609	0.833279	21	28.0763	0.715953	21	14.3118
Q15021	Condensin complex subunit 1 OS=Homo sapiens GN=NCAPD2 PE=1 SV=3 - [CND1_HUMAN]	32.33	1	31	44	1401	157.082	6.60986	0.880387	1		0.849835	1		0.952984	1
B3KMS0	Condensin complex subunit 1 OS=Homo sapiens PE=2 SV=1 - [B3KMS0_HUMAN]	32.33	1	31	44	1401	157.096	6.60986	0.945161	1		0.800266	1		0.869259	1
P07942	Laminin subunit beta-1 OS=Homo sapiens GN=LAMB1 PE=1 SV=2 - [LAMB1_HUMAN]	9.63	11	11	17	1786	197.909	4.94482	1.07311	17	5.91971	1.11403	17	17.3473	1.11922	17	8.98589
O15371	Eukaryotic translation initiation factor 3 subunit D OS=Homo sapiens GN=EIF3D PE=1 SV=1 - [EIF3D_HUMAN]	34.85	14	14	24	548	63.9324	6.04932	0.983048	24	12.7146	0.971155	24	22.6051	0.964117	24	7.2113
P23368	NAD-dependent malic enzyme, mitochondrial OS=Homo sapiens GN=ME2 PE=1 SV=1 - [MAOM_HUMAN]	33.39	13	13	19	584	65.4018	7.60596	0.893636	19	14.3919	0.932802	19	20.4653	1.07316	19	9.90808
B3KTJ9	cDNA FLJ38393 fis, clone FEBRA2007212 OS=Homo sapiens PE=2 SV=1 - [B3KTJ9_HUMAN]	25.89	17	17	29	923	102.866	5.22412	0.885299	29	13.1184	0.928609	29	25.0358	0.948439	29	9.59524
E7EX90	Dynactin subunit 1 OS=Homo sapiens GN=DCTN1 PE=1 SV=1 - [E7EX90_HUMAN]	25.72	21	22	29	1256	139.008	5.66846	0.951364	26	12.1532	0.96637	26	17.8244	0.937581	26	11.7581
A6NEM2	Host cell factor 1 OS=Homo sapiens GN=HCFC1 PE=1 SV=2 - [A6NEM2_HUMAN]	16.2	22	22	33	2080	213.343	7.32764	0.849605	33	16.1231	0.879105	33	25.8243	0.953791	33	6.60858
A0A087WZH7	Myristoylated alanine-rich C-kinase substrate OS=Homo sapiens GN=MARCKS PE=1 SV=1 - [A0A087WZH7_HUMAN]	48.18	8	8	20	330	31.5771	4.71631	1.02102	20	30.5995	0.977745	20	28.0743	0.883576	20	10.9356
Q9BVP2	Guanine nucleotide-binding protein-like 3 OS=Homo sapiens GN=GNL3 PE=1 SV=2 - [GNL3_HUMAN]	27.69	12	13	23	549	61.9545	9.15869	0.953144	22	15.2346	0.912835	22	14.5464	1.12219	22	9.61321
Q9Y262	Eukaryotic translation initiation factor 3 subunit L OS=Homo sapiens GN=EIF3L PE=1 SV=1 - [EIF3L_HUMAN]	36.88	17	17	27	564	66.6844	6.34131	1.03216	27	15.6838	0.990126	27	27.3051	1.0308	27	11.4432
B2R858	cDNA, FLJ93750, Homo sapiens DEAD (Asp-Glu-Ala-Asp) box polypeptide 6 (DDX6), mRNA OS=Homo sapiens PE=2 SV=1 - [B2R858_HUMAN]	38.35	13	14	26	472	53.1827	8.66064	1.04448	20	8.45046	1.03815	20	13.094	1.00121	20	7.97979
K7EQ02	DAZ-associated protein 1 (Fragment) OS=Homo sapiens GN=DAZAP1 PE=1 SV=2 - [K7EQ02_HUMAN]	32.11	2	6	17	327	34.9981	7.85498	0.917392	3	6.81281	0.993309	3	1.25457	0.978024	3	12.4659
A0A024R872	Chromosome 9 open reading frame 88, isoform CRA_a OS=Homo sapiens GN=C9orf88 PE=4 SV=1 - [A0A024R872_HUMAN]	30.01	17	17	30	733	82.6309	6.15088	0.96825	30	16.2643	0.906586	29	17.7711	0.877655	30	9.1268
Q5T7N0	60S ribosomal protein L5 (Fragment) OS=Homo sapiens GN=RPL5 PE=1 SV=2 - [Q5T7N0_HUMAN]	51.54	1	6	21	130	14.1052	7.78174	1.28104	1		1.05138	1		0.77425	1
Q9Y512	Sorting and assembly machinery component 50 homolog OS=Homo sapiens GN=SAMM50 PE=1 SV=3 - [SAM50_HUMAN]	33.69	13	13	22	469	51.9433	6.90283	1.01309	22	18.9415	0.981514	22	16.069	1.2739	22	12.6198
E9PLK3	Puromycin-sensitive aminopeptidase OS=Homo sapiens GN=NPEPPS PE=1 SV=1 - [E9PLK3_HUMAN]	32.9	25	25	37	915	102.922	5.60498	0.940038	37	14.0258	0.975711	37	18.0593	0.858139	37	7.3274
P18859	ATP synthase-coupling factor 6, mitochondrial OS=Homo sapiens GN=ATP5J PE=1 SV=1 - [ATP5J_HUMAN]	50.93	5	5	15	108	12.5796	9.5249	0.885149	15	25.6836	0.922082	15	27.817	1.03448	15	8.64702
Q5SW79	Centrosomal protein of 170 kDa OS=Homo sapiens GN=CEP170 PE=1 SV=1 - [CE170_HUMAN]	18.43	22	22	28	1584	175.187	7.10791	1.00197	28	16.7864	1.01886	28	16.0987	0.985496	28	15.5365
P36957	Dihydrolipoyllysine-residue succinyltransferase component of 2-oxoglutarate dehydrogenase complex, mitochondrial OS=Homo sapiens GN=DLST PE=1 SV=4 - [ODO2_HUMAN]	28.48	10	10	26	453	48.7245	8.95361	0.951323	26	22.3647	1.09203	26	40.1915	1.09001	26	9.41832
Q9BZE1	39S ribosomal protein L37, mitochondrial OS=Homo sapiens GN=MRPL37 PE=1 SV=2 - [RM37_HUMAN]	34.99	11	11	17	423	48.0871	8.5874	1.07648	17	19.6579	1.0681	17	22.8946	1.16599	17	16.8026
Q16643	Drebrin OS=Homo sapiens GN=DBN1 PE=1 SV=4 - [DREB_HUMAN]	23.88	11	11	22	649	71.3854	4.44971	1.16068	22	21.3493	1.15667	22	16.1036	1.14594	22	15.7383
A0A087WUA5	EH domain-containing protein 4 OS=Homo sapiens GN=EHD4 PE=1 SV=1 - [A0A087WUA5_HUMAN]	33.89	13	15	27	540	61.0747	8.26514	1.21141	21	16.2403	1.28921	21	16.3022	1.18594	21	14.8036
B4DV28	cDNA FLJ54170, highly similar to Cytosolic nonspecific dipeptidase OS=Homo sapiens PE=2 SV=1 - [B4DV28_HUMAN]	49.89	17	17	30	463	51.4693	6.43018	1.23065	30	14.5608	1.25454	30	13.7208	1.07013	30	8.76987
O95071	E3 ubiquitin-protein ligase UBR5 OS=Homo sapiens GN=UBR5 PE=1 SV=2 - [UBR5_HUMAN]	10.4	21	21	25	2799	309.158	5.84619	0.944613	24	13.5599	0.957238	24	19.912	0.868811	24	15.0672
Q59EC0	Adenosine deaminase, RNA-specific isoform ADAR-a variant (Fragment) OS=Homo sapiens PE=2 SV=1 - [Q59EC0_HUMAN]	24.6	1	25	43	1244	137.747	8.48486	1.10805	1		0.702394	1		0.730569	1
Q9Y2Z4	Tyrosine--tRNA ligase, mitochondrial OS=Homo sapiens GN=YARS2 PE=1 SV=2 - [SYYM_HUMAN]	32.08	11	11	17	477	53.1657	8.98291	0.98281	17	16.7601	0.989617	17	13.0063	1.09031	17	4.78537
Q12873	Chromodomain-helicase-DNA-binding protein 3 OS=Homo sapiens GN=CHD3 PE=1 SV=3 - [CHD3_HUMAN]	8.65	5	15	25	2000	226.45	7.29834	0.984114	5	6.2723	1.11531	5	7.17145	1.24529	5	2.68198
B3KNM8	cDNA FLJ14980 fis, clone Y79AA1000181, highly similar to Homo sapiens CGI-01 protein mRNA OS=Homo sapiens PE=2 SV=1 - [B3KNM8_HUMAN]	21.7	9	9	16	613	68.6134	6.69775	0.995176	16	13.3174	0.958247	16	14.8569	0.860427	16	6.12812
Q6NTA2	HNRNPL protein (Fragment) OS=Homo sapiens GN=HNRNPL PE=2 SV=2 - [Q6NTA2_HUMAN]	41.78	15	16	37	572	61.8881	7.38623	0.884149	32	15.7264	0.953926	32	12.8374	1.13123	32	11.1965
Q9ULT8	E3 ubiquitin-protein ligase HECTD1 OS=Homo sapiens GN=HECTD1 PE=1 SV=3 - [HECD1_HUMAN]	16.78	35	35	47	2610	289.203	5.35107	0.867694	47	13.2449	0.905941	47	22.9052	0.792475	47	14.797
Q96RQ3	Methylcrotonoyl-CoA carboxylase subunit alpha, mitochondrial OS=Homo sapiens GN=MCCC1 PE=1 SV=3 - [MCCA_HUMAN]	22.21	11	11	12	725	80.4219	7.78174	1.09555	12	8.97091	1.11751	12	13.4445	1.28248	12	7.99402
Q59F20	Neuropilin-1 variant (Fragment) OS=Homo sapiens PE=2 SV=1 - [Q59F20_HUMAN]	26.18	18	18	24	890	99.6308	5.93506	0.707655	24	13.3105	0.739726	24	22.6875	0.805569	24	21.549
Q9Y617	Phosphoserine aminotransferase OS=Homo sapiens GN=PSAT1 PE=1 SV=2 - [SERC_HUMAN]	47.84	13	13	23	370	40.3968	7.66455	1.09735	23	8.38293	1.05785	23	5.74541	0.966507	23	11.2947
Q53F35	Acidic (Leucine-rich) nuclear phosphoprotein 32 family, member B variant (Fragment) OS=Homo sapiens PE=2 SV=1 - [Q53F35_HUMAN]	30.8	3	8	22	250	28.6553	4.05615	1.04639	11	30.181	0.950827	11	20.4419	0.921858	11	11.4698
B4DYY5	cDNA FLJ55671, highly similar to Ubiquitin-associated protein 2-like OS=Homo sapiens PE=2 SV=1 - [B4DYY5_HUMAN]	14.75	11	11	18	1078	113.491	6.68311	0.943145	18	15.4498	0.884044	18	16.5693	0.952096	18	10.3992
P62081	40S ribosomal protein S7 OS=Homo sapiens GN=RPS7 PE=1 SV=1 - [RS7_HUMAN]	51.03	8	8	33	194	22.1133	10.0962	0.936012	33	18.9576	0.918242	33	15.7372	0.970668	33	8.35125
O95817	BAG family molecular chaperone regulator 3 OS=Homo sapiens GN=BAG3 PE=1 SV=3 - [BAG3_HUMAN]	21.04	9	9	22	575	61.5569	6.94678	1.08141	22	20.7353	1.04678	22	20.3941	1.03081	21	10.4662
A0A0C4DG89	Probable ATP-dependent RNA helicase DDX46 OS=Homo sapiens GN=DDX46 PE=1 SV=1 - [A0A0C4DG89_HUMAN]	28.49	1	27	36	1032	117.389	9.29053	0.983808	2	17.8605	1.07012	2	22.685	0.94158	2	4.57163
H0YMG7	Retinal dehydrogenase 2 OS=Homo sapiens GN=ALDH1A2 PE=1 SV=1 - [H0YMG7_HUMAN]	45.81	1	14	21	489	53.7284	6.90283	1.04915	1		0.856774	1		0.775275	1
B4DH89	cDNA FLJ55560, highly similar to Retinal dehydrogenase 2 (EC 1.2.1.36) OS=Homo sapiens PE=2 SV=1 - [B4DH89_HUMAN]	45.81	1	14	21	489	53.7573	6.0874	2.05679	1		1.88462	1		1.56116	1
Q14247	Src substrate cortactin OS=Homo sapiens GN=CTTN PE=1 SV=2 - [SRC8_HUMAN]	32.73	13	13	26	550	61.5485	5.40186	0.96888	26	11.9285	0.969008	26	13.5218	1.00161	26	10.5948
Q14694	Ubiquitin carboxyl-terminal hydrolase 10 OS=Homo sapiens GN=USP10 PE=1 SV=2 - [UBP10_HUMAN]	28.07	14	14	20	798	87.0798	5.31299	0.916501	20	11.0178	0.978676	20	19.6152	0.911733	20	10.6918
A0A0C4DG98	THO complex subunit 2 OS=Homo sapiens GN=THOC2 PE=1 SV=1 - [A0A0C4DG98_HUMAN]	13.46	16	16	28	1478	169.475	8.67529	1.09394	28	12.2948	1.07309	28	16.3144	1.19161	28	14.8153
Q9BWS9	Chitinase domain-containing protein 1 OS=Homo sapiens GN=CHID1 PE=1 SV=1 - [CHID1_HUMAN]	32.32	9	9	18	393	44.9123	8.63135	0.889434	18	10.1649	0.822149	18	12.739	0.954919	18	6.97371
A0A024R0J9	Heterogeneous nuclear ribonucleoprotein U-like 1, isoform CRA_a OS=Homo sapiens GN=HNRPUL1 PE=4 SV=1 - [A0A024R0J9_HUMAN]	28.04	17	17	26	756	84.741	8.77783	1.00563	26	15.6127	1.07424	26	18.2002	1.18785	26	15.6401
Q9NU22	Midasin OS=Homo sapiens GN=MDN1 PE=1 SV=2 - [MDN1_HUMAN]	8.13	32	32	36	5596	632.42	5.68115	0.976607	36	19.9483	0.968308	36	21.5482	0.96646	36	12.2213
B7Z1G4	cDNA FLJ61601, highly similar to Inosine-5'-monophosphate dehydrogenase 2 (EC 1.1.1.205) OS=Homo sapiens PE=2 SV=1 - [B7Z1G4_HUMAN]	49.86	1	14	28	357	38.9832	6.07471	1.06179	1		1.73782	1		1.45131	1
B3KW50	cDNA FLJ42130 fis, clone TESTI2014716, highly similar to G-rich sequence factor 1 OS=Homo sapiens PE=2 SV=1 - [B3KW50_HUMAN]	56.43	16	16	27	459	51.0574	5.84619	0.778334	27	31.2567	0.774953	27	29.2094	0.851413	27	13.2155
Q13177	Serine/threonine-protein kinase PAK 2 OS=Homo sapiens GN=PAK2 PE=1 SV=3 - [PAK2_HUMAN]	29.77	13	14	18	524	58.0059	5.96045	0.998051	16	7.08904	0.994028	16	7.9495	0.93105	16	4.25534
Q9Y295	Developmentally-regulated GTP-binding protein 1 OS=Homo sapiens GN=DRG1 PE=1 SV=1 - [DRG1_HUMAN]	45.5	13	13	19	367	40.5168	8.89502	1.14943	19	19.3362	1.02319	19	12.2261	1.02402	19	6.09862
Q9NQ55	Suppressor of SWI4 1 homolog OS=Homo sapiens GN=PPAN PE=2 SV=1 - [SSF1_HUMAN]	36.36	13	13	16	473	53.1608	10.1255	1.06124	16	10.67	1.12474	16	17.3758	1.2406	16	17.2991
Q6PGP7	Tetratricopeptide repeat protein 37 OS=Homo sapiens GN=TTC37 PE=1 SV=1 - [TTC37_HUMAN]	15.15	18	18	22	1564	175.375	7.53271	1.0626	22	13.2779	0.984292	22	12.6111	0.949171	22	6.27163
P31153	S-adenosylmethionine synthase isoform type-2 OS=Homo sapiens GN=MAT2A PE=1 SV=1 - [METK2_HUMAN]	47.34	12	12	23	395	43.6333	6.48096	1.25781	23	17.412	1.211	23	16.8293	1.11689	23	8.33778
B2RAH5	Protein phosphatase 1 regulatory subunit OS=Homo sapiens PE=2 SV=1 - [B2RAH5_HUMAN]	17.28	13	13	17	1030	115.259	5.42725	1.07653	17	14.5209	1.02484	17	15.7623	0.994882	17	11.5936
B4DWS9	cDNA FLJ57640, highly similar to Serpin B5 OS=Homo sapiens PE=2 SV=1 - [B4DWS9_HUMAN]	48.08	1	11	21	287	32.4394	6.53662	0.687454	1		0.683916	1		0.783829	1
B4DZF6	cDNA FLJ54206, highly similar to Ubiquilin-4 OS=Homo sapiens PE=2 SV=1 - [B4DZF6_HUMAN]	23.41	6	9	16	581	62.1456	5.30029	0.99077	7	23.1393	0.938669	7	7.75415	0.926464	7	11.8341
P36551	Oxygen-dependent coproporphyrinogen-III oxidase, mitochondrial OS=Homo sapiens GN=CPOX PE=1 SV=3 - [HEM6_HUMAN]	35.24	11	11	21	454	50.12	8.25049	0.886225	21	11.0557	0.889925	21	8.71127	1.02654	21	11.545
Q9H1E3	Nuclear ubiquitous casein and cyclin-dependent kinase substrate 1 OS=Homo sapiens GN=NUCKS1 PE=1 SV=1 - [NUCKS_HUMAN]	21.81	5	5	9	243	27.28	5.08447	0.863882	9	48.2017	1.04468	9	33.0872	0.741132	9	10.7841
Q9HAV7	GrpE protein homolog 1, mitochondrial OS=Homo sapiens GN=GRPEL1 PE=1 SV=2 - [GRPE1_HUMAN]	55.76	11	11	30	217	24.2639	8.11865	0.955748	30	16.6851	0.912675	30	18.3857	1.09119	30	12.2018
Q96ST3	Paired amphipathic helix protein Sin3a OS=Homo sapiens GN=SIN3A PE=1 SV=2 - [SIN3A_HUMAN]	12.8	11	11	12	1273	145.085	7.25439	0.913565	12	12.4237	0.895182	12	18.4188	0.992225	12	9.71219
O95202	LETM1 and EF-hand domain-containing protein 1, mitochondrial OS=Homo sapiens GN=LETM1 PE=1 SV=1 - [LETM1_HUMAN]	31.94	17	17	28	739	83.302	6.69775	0.993643	28	21.6443	0.978209	28	13.7184	1.11074	28	11.9198
A0A024R895	SET translocation (Myeloid leukemia-associated), isoform CRA_b OS=Homo sapiens GN=SET PE=3 SV=1 - [A0A024R895_HUMAN]	31.77	1	7	18	277	32.0837	4.22119	0.611635	1		0.898467	1		1.65953	1
Q8WXX5	DnaJ homolog subfamily C member 9 OS=Homo sapiens GN=DNAJC9 PE=1 SV=1 - [DNJC9_HUMAN]	59.23	13	13	22	260	29.8911	5.73193	1.04304	22	17.8719	1.02906	22	21.3819	1.0406	22	8.59762
P49756	RNA-binding protein 25 OS=Homo sapiens GN=RBM25 PE=1 SV=3 - [RBM25_HUMAN]	18.51	14	14	19	843	100.124	6.31592	0.920694	19	10.1329	0.918297	19	10.5979	1.04765	19	10.2629
G3V198	Nuclear pore complex protein Nup160 (Fragment) OS=Homo sapiens GN=NUP160 PE=1 SV=2 - [G3V198_HUMAN]	17.35	18	18	27	1314	148.875	5.56689	0.937057	27	20.0717	0.988892	27	22.1018	1.05514	26	12.5124
A0A024RCR6	HLA-B associated transcript 3, isoform CRA_a OS=Homo sapiens GN=BAT3 PE=1 SV=1 - [A0A024RCR6_HUMAN]	15.28	12	12	23	1126	118.629	5.60498	1.05255	23	17.0018	1.07655	23	15.4688	0.936565	23	11.9101
Q8TBW1	Putative uncharacterized protein (Fragment) OS=Homo sapiens PE=2 SV=1 - [Q8TBW1_HUMAN]	40.11	15	15	36	374	42.7259	9.99365	1.01637	36	13.334	0.984536	36	15.8069	1.03734	36	8.78694
P05386	60S acidic ribosomal protein P1 OS=Homo sapiens GN=RPLP1 PE=1 SV=1 - [RLA1_HUMAN]	71.93	1	4	16	114	11.5067	4.32275	1.01877	2	2.09911	1.21263	2	19.8667	0.928451	2	6.23661
Q7L0Y3	Mitochondrial ribonuclease P protein 1 OS=Homo sapiens GN=TRMT10C PE=1 SV=2 - [MRRP1_HUMAN]	57.07	20	21	36	403	47.3166	9.36377	0.962524	33	11.036	0.986396	33	18.0347	1.16192	33	10.3924
Q08ES8	Cell growth-inhibiting protein 34 OS=Homo sapiens PE=2 SV=1 - [Q08ES8_HUMAN]	42.37	7	7	19	177	20.0816	9.59814	1.09678	19	28.0261	1.00459	19	15.6137	1.04572	19	6.93576
Q6ZT73	cDNA FLJ44903 fis, clone BRAMY3005184, highly similar to Mus musculus ankyrin 3, epithelial (Ank3) OS=Homo sapiens PE=2 SV=1 - [Q6ZT73_HUMAN]	23.98	1	20	26	1101	122.112	5.80811	1.25607	1		1.34662	1		1.26562	1
Q96I99	Succinyl-CoA ligase [GDP-forming] subunit beta, mitochondrial OS=Homo sapiens GN=SUCLG2 PE=1 SV=2 - [SUCB2_HUMAN]	36.81	14	14	25	432	46.4814	6.39209	0.925471	25	18.4835	0.90265	25	19.4805	0.971205	25	13.2918
P18583	Protein SON OS=Homo sapiens GN=SON PE=1 SV=4 - [SON_HUMAN]	14.51	8	23	31	2426	263.664	5.64307	0.890827	11	13.3988	0.823684	11	13.9368	0.940844	11	5.44118
P52701	DNA mismatch repair protein Msh6 OS=Homo sapiens GN=MSH6 PE=1 SV=2 - [MSH6_HUMAN]	20.37	24	24	33	1360	152.689	6.90283	0.981392	32	11.7045	0.978254	32	12.3066	0.938186	32	12.4812
B4DT15	cDNA FLJ56150, highly similar to Zinc phosphodiesterase ELAC protein 2 (EC 3.1.26.11) OS=Homo sapiens PE=2 SV=1 - [B4DT15_HUMAN]	28.11	16	16	19	811	90.5434	7.73779	1.05532	19	10.1074	1.09037	19	18.3105	1.05121	19	7.59318
R4GMT0	Alpha-centractin OS=Homo sapiens GN=ACTR1A PE=1 SV=1 - [R4GMT0_HUMAN]	27.41	4	6	17	332	37.4099	5.65576	0.92309	12	10.0629	0.88772	12	18.1238	0.913156	12	13.3503
V9GYP5	Uncharacterized protein (Fragment) OS=Homo sapiens PE=4 SV=2 - [V9GYP5_HUMAN]	39.17	6	6	18	217	23.7746	9.30518	0.958813	18	13.8876	0.957501	18	22.2987	0.994797	18	11.0324
P31949	Protein S100-A11 OS=Homo sapiens GN=S100A11 PE=1 SV=2 - [S10AB_HUMAN]	34.29	3	3	39	105	11.7328	7.12256	0.75486	39	22.8536	0.77169	39	30.4028	0.725121	39	25.7438
P54578	Ubiquitin carboxyl-terminal hydrolase 14 OS=Homo sapiens GN=USP14 PE=1 SV=3 - [UBP14_HUMAN]	39.68	15	15	25	494	56.033	5.30029	1.09058	25	16.6818	1.07924	25	30.0946	1.05147	25	11.4278
B4DNI0	cDNA FLJ51004, highly similar to WD repeat protein 46 OS=Homo sapiens PE=2 SV=1 - [B4DNI0_HUMAN]	26.29	10	10	15	563	62.6878	9.5542	1.0274	15	6.83366	1.0251	15	10.1345	1.08609	15	6.37368
P07339	Cathepsin D OS=Homo sapiens GN=CTSD PE=1 SV=1 - [CATD_HUMAN]	45.87	14	14	30	412	44.5236	6.53662	0.818956	30	18.8384	0.786345	30	16.4715	0.872054	30	11.1828
Q9UPE4	Mitochondrial import inner membrane translocase subunit TIM44 OS=Homo sapiens GN=hTIM44 PE=2 SV=1 - [Q9UPE4_HUMAN]	35.66	16	16	29	415	47.3365	7.38623	1.03186	29	19.4783	1.07249	29	27.0212	1.1836	29	7.41004
Q53F20	Acidic (Leucine-rich) nuclear phosphoprotein 32 family, member E variant (Fragment) OS=Homo sapiens PE=2 SV=1 - [Q53F20_HUMAN]	35.34	6	6	10	266	30.4158	3.86572	1.07618	10	17.4255	1.04139	10	9.44609	0.943695	10	7.98281
Q96FQ6	Protein S100-A16 OS=Homo sapiens GN=S100A16 PE=1 SV=1 - [S10AG_HUMAN]	63.11	5	5	22	103	11.794	6.78564	0.987145	22	9.42503	1.00369	22	13.711	0.958788	22	13.4623
E7EU96	Casein kinase II subunit alpha OS=Homo sapiens GN=CSNK2A1 PE=1 SV=1 - [E7EU96_HUMAN]	33.25	10	11	20	385	45.2819	7.94287	0.99197	17	17.5821	0.95947	17	18.526	1.01124	17	15.7121
P49189	4-trimethylaminobutyraldehyde dehydrogenase OS=Homo sapiens GN=ALDH9A1 PE=1 SV=3 - [AL9A1_HUMAN]	32.19	13	13	20	494	53.767	5.87158	0.991605	20	8.83509	0.94926	20	14.3706	1.01299	20	6.73484
B2RAX6	cDNA, FLJ95176, Homo sapiens CGI-48 protein (CGI-48), mRNA OS=Homo sapiens PE=2 SV=1 - [B2RAX6_HUMAN]	27.64	10	10	20	521	57.6711	7.45947	0.950371	20	18.3154	0.951814	20	14.4028	1.05335	20	12.8458
Q15046	Lysine--tRNA ligase OS=Homo sapiens GN=KARS PE=1 SV=3 - [SYK_HUMAN]	37.69	19	19	43	597	68.0046	6.354	0.966728	43	18.817	1.02913	43	22.7827	0.909007	43	11.8036
Q9Y6G9	Cytoplasmic dynein 1 light intermediate chain 1 OS=Homo sapiens GN=DYNC1LI1 PE=1 SV=3 - [DC1L1_HUMAN]	28.87	11	11	15	523	56.544	6.41748	1.01229	15	9.27577	1.00918	15	8.3118	0.995576	15	5.21753
A8K168	Malic enzyme OS=Homo sapiens PE=2 SV=1 - [A8K168_HUMAN]	25.7	10	10	20	572	64.0951	6.12549	0.873587	20	13.4445	0.830107	20	24.1926	0.80442	20	23.9394
O60271	C-Jun-amino-terminal kinase-interacting protein 4 OS=Homo sapiens GN=SPAG9 PE=1 SV=4 - [JIP4_HUMAN]	16.12	17	17	24	1321	146.115	5.14795	0.923504	24	13.8647	0.90622	24	15.7854	0.912401	24	12.1351
P67775	Serine/threonine-protein phosphatase 2A catalytic subunit alpha isoform OS=Homo sapiens GN=PPP2CA PE=1 SV=1 - [PP2AA_HUMAN]	48.22	1	11	18	309	35.5714	5.5415	0.848361	4	18.1093	0.744829	4	9.63245	1.07947	4	6.29594
Q4ZG72	Putative uncharacterized protein DDX18 (Fragment) OS=Homo sapiens GN=DDX18 PE=3 SV=1 - [Q4ZG72_HUMAN]	29.67	13	13	25	546	61.5561	9.02686	1.09694	25	24.4043	0.982991	25	30.1826	1.2015	25	15.0055
O95336	6-phosphogluconolactonase OS=Homo sapiens GN=PGLS PE=1 SV=2 - [6PGL_HUMAN]	55.43	11	11	24	258	27.5296	6.04932	1.04988	24	10.2347	1.05762	24	12.0787	0.894715	24	14.6555
B3KU62	cDNA FLJ39243 fis, clone OCBBF2008283, highly similar to Protein NDRG1 OS=Homo sapiens PE=2 SV=1 - [B3KU62_HUMAN]	30.9	7	7	21	356	38.5489	6.34131	0.878451	21	17.5531	0.86763	21	27.066	0.779722	21	10.6792
Q9BTW9	Tubulin-specific chaperone D OS=Homo sapiens GN=TBCD PE=1 SV=2 - [TBCD_HUMAN]	17.79	14	14	19	1192	132.515	6.18896	1.02079	19	25.8989	1.00778	19	14.401	0.86961	19	7.76772
B8ZZQ6	Prothymosin alpha OS=Homo sapiens GN=PTMA PE=1 SV=1 - [B8ZZQ6_HUMAN]	13.08	2	2	8	107	11.7518	3.81494	1.24395	8	18.5975	1.15939	8	9.95298	1.00878	8	7.80231
A0A087X0W7	Acyl-coenzyme A thioesterase 2, mitochondrial OS=Homo sapiens GN=ACOT2 PE=1 SV=1 - [A0A087X0W7_HUMAN]	33.25	9	9	19	421	46.263	7.02002	1.00632	19	19.986	1.01358	19	28.3794	1.06976	19	12.3089
P51149	Ras-related protein Rab-7a OS=Homo sapiens GN=RAB7A PE=1 SV=1 - [RAB7A_HUMAN]	78.26	14	14	28	207	23.4748	6.69775	1.06516	28	18.889	1.10621	28	14.2381	1.23259	28	9.90898
Q9UBQ0	Vacuolar protein sorting-associated protein 29 OS=Homo sapiens GN=VPS29 PE=1 SV=1 - [VPS29_HUMAN]	27.47	5	5	8	182	20.4927	6.78564	0.875576	8	7.89467	0.84359	8	30.6423	0.844868	8	13.1385
Q68D08	Putative uncharacterized protein DKFZp686B04128 OS=Homo sapiens GN=DKFZp686B04128 PE=2 SV=1 - [Q68D08_HUMAN]	37.35	10	10	17	324	36.7266	6.06201	0.890494	17	11.6855	0.96826	17	16.4432	0.88766	17	16.8622
Q9H857	5'-nucleotidase domain-containing protein 2 OS=Homo sapiens GN=NT5DC2 PE=1 SV=1 - [NT5D2_HUMAN]	39.04	14	14	22	520	60.6797	6.771	0.746427	22	28.243	0.766431	22	23.3057	0.853297	22	12.4836
P61758	Prefoldin subunit 3 OS=Homo sapiens GN=VBP1 PE=1 SV=3 - [PFD3_HUMAN]	49.24	9	9	20	197	22.6434	7.10791	0.990725	20	24.8429	0.964449	20	23.0736	0.88786	20	10.4389
Q5T8U5	Surfeit 4 OS=Homo sapiens GN=SURF4 PE=1 SV=1 - [Q5T8U5_HUMAN]	39.78	6	6	10	186	21.1137	6.52197	0.874423	10	16.6077	0.876711	10	29.5545	0.818992	10	12.8684
B3KN06	Coronin OS=Homo sapiens PE=2 SV=1 - [B3KN06_HUMAN]	46.84	19	19	30	474	53.19	6.93213	0.984858	29	12.2225	0.915813	29	14.9826	1.00381	29	13.8109
Q12792	Twinfilin-1 OS=Homo sapiens GN=TWF1 PE=1 SV=3 - [TWF1_HUMAN]	25.43	6	7	12	350	40.2577	6.96143	1.15521	11	20.1485	1.1744	11	23.2583	1.09808	11	9.01155
Q5SY16	Polynucleotide 5'-hydroxyl-kinase NOL9 OS=Homo sapiens GN=NOL9 PE=1 SV=1 - [NOL9_HUMAN]	18.38	10	10	13	702	79.2722	9.12939	0.933585	13	7.61452	1.01233	13	12.2073	1.0976	13	5.6272
Q93008	Probable ubiquitin carboxyl-terminal hydrolase FAF-X OS=Homo sapiens GN=USP9X PE=1 SV=3 - [USP9X_HUMAN]	12.18	25	25	28	2570	292.094	5.79541	0.922391	26	10.4724	0.884054	26	13.936	0.91345	26	12.7414
Q8IYD1	Eukaryotic peptide chain release factor GTP-binding subunit ERF3B OS=Homo sapiens GN=GSPT2 PE=1 SV=2 - [ERF3B_HUMAN]	27.39	7	12	18	628	68.8396	5.42725	0.996935	9	5.1429	1.0456	9	12.5617	0.938412	9	3.13092
Q9UNZ2	NSFL1 cofactor p47 OS=Homo sapiens GN=NSFL1C PE=1 SV=2 - [NSF1C_HUMAN]	30.27	8	8	15	370	40.5483	5.09717	1.16627	15	17.5316	1.29406	15	15.54	1.06133	15	12.1128
Q96DB5	Regulator of microtubule dynamics protein 1 OS=Homo sapiens GN=RMDN1 PE=1 SV=1 - [RMD1_HUMAN]	24.52	6	7	15	314	35.7854	8.49951	0.953176	14	12.7245	0.906915	14	13.8559	1.09946	14	10.0196
B2R9I9	cDNA, FLJ94417, highly similar to Homo sapiens WD repeat domain 57 (U5 snRNP specific) (WDR57), mRNA OS=Homo sapiens PE=2 SV=1 - [B2R9I9_HUMAN]	38.38	8	8	13	357	39.2417	8.41162	0.99426	13	19.2041	1.00775	13	10.7974	1.09054	13	10.7762
B4DTS6	cDNA FLJ54117, highly similar to CD97 antigen OS=Homo sapiens PE=2 SV=1 - [B4DTS6_HUMAN]	18.82	10	10	16	760	83.7735	6.80029	0.861205	16	25.3583	0.86082	16	30.145	0.914804	16	5.995
A0A0C4DGB5	Calpastatin OS=Homo sapiens GN=CAST PE=1 SV=1 - [A0A0C4DGB5_HUMAN]	19.5	8	11	17	754	80.9502	5.09717	1.09603	13	7.14967	1.09641	13	14.2207	1.01381	13	2.67881
P45974	Ubiquitin carboxyl-terminal hydrolase 5 OS=Homo sapiens GN=USP5 PE=1 SV=2 - [UBP5_HUMAN]	24.71	14	15	29	858	95.7253	5.03369	0.919236	27	15.5301	0.924239	27	14.0075	0.865615	27	16.7598
Q6L8Q7	2',5'-phosphodiesterase 12 OS=Homo sapiens GN=PDE12 PE=1 SV=2 - [PDE12_HUMAN]	30.71	12	12	16	609	67.3089	6.56592	1.00681	16	9.08718	1.08308	16	24.734	1.00156	16	7.39021
Q96A33	Coiled-coil domain-containing protein 47 OS=Homo sapiens GN=CCDC47 PE=1 SV=1 - [CCD47_HUMAN]	31.88	13	13	20	483	55.8383	4.86865	0.950089	20	10.4575	0.98458	20	15.3474	1.13104	20	6.30202
P48729	Casein kinase I isoform alpha OS=Homo sapiens GN=CSNK1A1 PE=1 SV=2 - [KC1A_HUMAN]	27.6	7	7	14	337	38.8899	9.56885	1.02895	14	20.6781	1.01733	14	13.413	1.03194	14	9.56502
D3DVL7	Transforming growth factor beta regulator 4, isoform CRA_b OS=Homo sapiens GN=TBRG4 PE=4 SV=1 - [D3DVL7_HUMAN]	27.04	11	11	24	577	64.9673	6.80029	0.929983	24	11.2431	0.883491	24	11.3935	0.98267	24	12.6984
Q15738	Sterol-4-alpha-carboxylate 3-dehydrogenase, decarboxylating OS=Homo sapiens GN=NSDHL PE=1 SV=2 - [NSDHL_HUMAN]	48.53	12	12	19	373	41.8736	8.06006	0.822504	19	15.0965	0.85293	19	18.9302	0.939576	19	6.74629
O60488	Long-chain-fatty-acid--CoA ligase 4 OS=Homo sapiens GN=ACSL4 PE=1 SV=2 - [ACSL4_HUMAN]	30.38	12	15	22	711	79.1367	8.38232	0.804625	18	9.44045	0.869645	18	18.4045	0.86857	18	9.40956
O15294	UDP-N-acetylglucosamine--peptide N-acetylglucosaminyltransferase 110 kDa subunit OS=Homo sapiens GN=OGT PE=1 SV=3 - [OGT1_HUMAN]	18.36	14	14	19	1046	116.85	6.69775	0.92855	19	15.8348	0.898233	19	18.4116	0.934281	19	10.7216
B4DI38	Adenylyl cyclase-associated protein OS=Homo sapiens PE=2 SV=1 - [B4DI38_HUMAN]	41.15	4	15	28	452	49.0493	8.20654	0.895163	10	34.8585	0.909501	10	28.0857	0.722478	10	22.1583
A0A0C4DGS1	Dolichyl-diphosphooligosaccharide--protein glycosyltransferase 48 kDa subunit OS=Homo sapiens GN=DDOST PE=1 SV=1 - [A0A0C4DGS1_HUMAN]	25.28	10	10	15	439	48.769	5.69385	0.884696	15	22.4346	0.920309	15	26.9639	1.16187	15	10.3674
B3KVL0	cDNA FLJ16691 fis, clone TRACH3000692, highly similar to Paxillin OS=Homo sapiens PE=2 SV=1 - [B3KVL0_HUMAN]	19.86	7	7	18	589	64.1178	6.43018	0.987898	18	19.5836	0.939048	18	17.4164	0.899036	18	13.8861
Q15075	Early endosome antigen 1 OS=Homo sapiens GN=EEA1 PE=1 SV=2 - [EEA1_HUMAN]	18.28	21	21	28	1411	162.367	5.68115	0.942387	28	11.8421	0.978489	28	14.6925	0.959057	28	9.8172
P20290	Transcription factor BTF3 OS=Homo sapiens GN=BTF3 PE=1 SV=1 - [BTF3_HUMAN]	61.65	7	7	13	206	22.1544	9.37842	1.0541	13	9.33515	1.11759	13	13.7996	1.02255	13	16.6953
P08754	Guanine nucleotide-binding protein G(k) subunit alpha OS=Homo sapiens GN=GNAI3 PE=1 SV=3 - [GNAI3_HUMAN]	35.03	4	10	22	354	40.5063	5.69385	0.897216	4	11.2956	0.92952	4	3.2476	0.945569	4	9.96102
A8K492	cDNA FLJ76789, highly similar to Homo sapiens methionine-tRNA synthetase (MARS), mRNA OS=Homo sapiens PE=2 SV=1 - [A8K492_HUMAN]	26.22	16	16	32	900	101.08	6.16357	1.00758	32	18.591	1.02723	32	18.65	0.977703	32	7.5002
P47985	Cytochrome b-c1 complex subunit Rieske, mitochondrial OS=Homo sapiens GN=UQCRFS1 PE=1 SV=2 - [UCRI_HUMAN]	33.21	6	6	20	274	29.6494	8.32373	1.12405	20	10.3324	1.07189	20	20.1901	1.17108	20	20.8428
Q9H0L4	Cleavage stimulation factor subunit 2 tau variant OS=Homo sapiens GN=CSTF2T PE=1 SV=1 - [CSTFT_HUMAN]	13.96	1	6	11	616	64.3955	7.25439	1.13691	1		3.4724	1		1.05626	1
A0A024DAK3	RNA-specific adenosine deaminase OS=Homo sapiens PE=2 SV=1 - [A0A024DAK3_HUMAN]	24.96	1	25	42	1226	135.913	8.55811	0.776694	1		0.867485	1		0.983494	1
Q96I24	Far upstream element-binding protein 3 OS=Homo sapiens GN=FUBP3 PE=1 SV=2 - [FUBP3_HUMAN]	42.66	14	17	31	572	61.6022	8.38232	0.980416	23	17.4852	1.01908	23	13.643	1.05556	23	19.821
B4DWN1	cDNA FLJ52285, highly similar to Vesicular integral-membrane protein VIP36 OS=Homo sapiens PE=2 SV=1 - [B4DWN1_HUMAN]	52.98	12	12	27	285	32.5571	6.53662	0.951988	27	12.45	0.947772	27	13.5189	1.01027	27	7.43673
P35237	Serpin B6 OS=Homo sapiens GN=SERPINB6 PE=1 SV=3 - [SPB6_HUMAN]	44.15	10	11	19	376	42.5941	5.2749	1.00238	18	18.913	1.04025	18	20.2937	0.90703	18	11.2051
Q01469	Fatty acid-binding protein, epidermal OS=Homo sapiens GN=FABP5 PE=1 SV=3 - [FABP5_HUMAN]	64.44	7	7	26	135	15.1546	7.00537	0.797688	26	15.1895	0.816416	26	20.8606	0.707715	26	14.9661
P63096	Guanine nucleotide-binding protein G(i) subunit alpha-1 OS=Homo sapiens GN=GNAI1 PE=1 SV=2 - [GNAI1_HUMAN]	32.77	3	10	22	354	40.3352	5.97314	0.936285	3	4.53305	1.02273	3	13.9303	0.837688	3	1.10196
Q01105	Protein SET OS=Homo sapiens GN=SET PE=1 SV=3 - [SET_HUMAN]	27.93	1	7	18	290	33.4687	4.32275	1.01586	1		0.953754	1		0.904944	1
G5E972	Lamina-associated polypeptide 2, isoforms beta/gamma OS=Homo sapiens GN=TMPO PE=1 SV=1 - [G5E972_HUMAN]	45.17	4	13	26	414	46.2782	9.02686	0.959369	7	8.12962	1.01011	7	10.2411	1.15111	7	6.88625
E5RHW4	Erlin-2 (Fragment) OS=Homo sapiens GN=ERLIN2 PE=1 SV=1 - [E5RHW4_HUMAN]	42.9	9	12	17	338	37.7014	5.61768	0.849435	14	14.3541	0.797486	14	19.6096	0.963555	14	4.64896
P38159	RNA-binding motif protein, X chromosome OS=Homo sapiens GN=RBMX PE=1 SV=3 - [RBMX_HUMAN]	39.64	6	16	40	391	42.3063	10.0522	0.921605	28	21.6535	0.908858	28	20.1287	1.10493	28	8.08474
B2R679	cDNA, FLJ92825, highly similar to Homo sapiens SAR1a gene homolog 1 (S. cerevisiae) (SARA1), mRNA OS=Homo sapiens PE=2 SV=1 - [B2R679_HUMAN]	61.62	4	8	24	198	22.2805	7.03467	0.958755	11	12.2684	0.912158	11	16.513	0.816239	11	16.7647
O76003	Glutaredoxin-3 OS=Homo sapiens GN=GLRX3 PE=1 SV=2 - [GLRX3_HUMAN]	31.94	9	9	15	335	37.4082	5.38916	0.99384	15	11.2595	1.03085	15	8.26026	0.884913	15	4.60799
P61158	Actin-related protein 3 OS=Homo sapiens GN=ACTR3 PE=1 SV=3 - [ARP3_HUMAN]	59.33	18	18	36	418	47.341	5.88428	0.976036	36	18.7056	0.994349	36	18.1988	0.957439	36	11.4428
Q7KZ85	Transcription elongation factor SPT6 OS=Homo sapiens GN=SUPT6H PE=1 SV=2 - [SPT6H_HUMAN]	12.34	15	15	17	1726	198.949	4.90674	1.02332	17	11.0213	1.06103	17	12.6953	1.07723	17	15.2745
P46063	ATP-dependent DNA helicase Q1 OS=Homo sapiens GN=RECQL PE=1 SV=3 - [RECQ1_HUMAN]	40.22	20	20	34	649	73.41	7.88428	0.797557	34	15.7677	0.791755	34	11.6658	0.855319	34	12.3022
Q9P2N5	RNA-binding protein 27 OS=Homo sapiens GN=RBM27 PE=1 SV=2 - [RBM27_HUMAN]	12.55	9	10	15	1060	118.645	9.18799	0.953245	14	9.76111	0.988971	14	13.8488	0.982906	14	7.70372
Q8IYB8	ATP-dependent RNA helicase SUPV3L1, mitochondrial OS=Homo sapiens GN=SUPV3L1 PE=1 SV=1 - [SUV3_HUMAN]	29.64	17	17	27	786	87.9354	7.98682	1.19704	27	14.9495	1.16423	27	12.0585	1.25229	27	10.9203
A0A024QZJ7	Coiled-coil domain containing 6, isoform CRA_a OS=Homo sapiens GN=CCDC6 PE=4 SV=1 - [A0A024QZJ7_HUMAN]	27.22	11	11	14	474	53.2618	7.34229	1.20463	14	14.2836	1.24231	14	8.94576	1.05732	14	7.42204
Q53S54	Putative uncharacterized protein CUL3 (Fragment) OS=Homo sapiens GN=CUL3 PE=3 SV=1 - [Q53S54_HUMAN]	22.52	13	13	22	746	86.4112	7.98682	0.997326	22	13.0447	1.01502	22	15.1491	1.02574	22	10.6372
P57740	Nuclear pore complex protein Nup107 OS=Homo sapiens GN=NUP107 PE=1 SV=1 - [NU107_HUMAN]	23.57	18	18	26	925	106.307	5.42725	0.959295	26	12.975	0.956504	26	17.5925	1.04446	26	11.7137
Q13151	Heterogeneous nuclear ribonucleoprotein A0 OS=Homo sapiens GN=HNRNPA0 PE=1 SV=1 - [ROA0_HUMAN]	34.1	6	8	25	305	30.8218	9.29053	1.05068	14	22.0157	1.04593	14	16.526	1.36997	14	18.187
B5MCF9	Pescadillo homolog OS=Homo sapiens GN=PES1 PE=1 SV=1 - [B5MCF9_HUMAN]	32.05	17	18	26	571	66.036	7.50342	1.05748	25	16.7688	1.03476	25	8.72076	1.2098	25	13.1373
Q6DEN2	DPYSL3 protein OS=Homo sapiens GN=DPYSL3 PE=2 SV=1 - [Q6DEN2_HUMAN]	34.8	3	16	23	684	73.864	6.55127	1.06417	5	22.3235	1.07314	5	43.1528	0.960505	5	4.9427
P25685	DnaJ homolog subfamily B member 1 OS=Homo sapiens GN=DNAJB1 PE=1 SV=4 - [DNJB1_HUMAN]	32.94	11	12	27	340	38.0204	8.63135	1.01194	22	20.7553	1.0878	22	23.9991	0.990822	22	10.2807
Q9P287	BRCA2 and CDKN1A-interacting protein OS=Homo sapiens GN=BCCIP PE=1 SV=1 - [BCCIP_HUMAN]	42.36	9	9	21	314	35.9567	4.61475	1.23775	21	18.2817	1.21106	21	14.311	1.05105	21	8.06344
Q96HI4	Glycylpeptide N-tetradecanoyltransferase (Fragment) OS=Homo sapiens GN=NMT1 PE=2 SV=2 - [Q96HI4_HUMAN]	28.74	10	10	21	494	56.5678	7.79639	1.04923	21	9.83576	1.00664	21	16.3268	1.04187	21	7.95151
Q15061	WD repeat-containing protein 43 OS=Homo sapiens GN=WDR43 PE=1 SV=3 - [WDR43_HUMAN]	23.49	13	13	31	677	74.8434	5.56689	1.09318	31	21.1845	1.10256	31	16.3937	1.27248	31	17.1122
Q9UK31	Pyruvate kinase M2 (Fragment) OS=Homo sapiens PE=4 SV=1 - [Q9UK31_HUMAN]	87.5	1	3	15	56	5.99813	5.18604	1.27259	2	14.7955	0.966732	2	14.1519	0.769454	2	7.0348
A0A0C4DGG1	Protein kinase C and casein kinase substrate in neurons protein 3 (Fragment) OS=Homo sapiens GN=PACSIN3 PE=1 SV=1 - [A0A0C4DGG1_HUMAN]	19.26	6	6	8	405	46.4658	6.17627	0.865347	8	14.4472	0.916811	8	10.8875	0.81649	8	5.73118
P11177	Pyruvate dehydrogenase E1 component subunit beta, mitochondrial OS=Homo sapiens GN=PDHB PE=1 SV=3 - [ODPB_HUMAN]	52.92	14	14	35	359	39.208	6.65381	0.892946	35	22.3704	0.901807	35	18.2588	1.07231	35	9.16804
Q96CS3	FAS-associated factor 2 OS=Homo sapiens GN=FAF2 PE=1 SV=2 - [FAF2_HUMAN]	31.91	11	11	22	445	52.5905	5.61768	1.1527	22	12.3391	1.10175	22	22.9623	1.46532	22	18.6418
O14828	Secretory carrier-associated membrane protein 3 OS=Homo sapiens GN=SCAMP3 PE=1 SV=3 - [SCAM3_HUMAN]	19.02	5	5	13	347	38.2623	7.63525	0.94367	13	13.5689	0.92996	13	6.57109	0.920846	13	10.2248
Q16718	NADH dehydrogenase [ubiquinone] 1 alpha subcomplex subunit 5 OS=Homo sapiens GN=NDUFA5 PE=1 SV=3 - [NDUA5_HUMAN]	57.76	5	5	11	116	13.4502	5.98584	1.00998	11	24.7897	1.04012	11	33.2036	1.09215	10	15.468
O75489	NADH dehydrogenase [ubiquinone] iron-sulfur protein 3, mitochondrial OS=Homo sapiens GN=NDUFS3 PE=1 SV=1 - [NDUS3_HUMAN]	40.15	9	9	18	264	30.2227	7.50342	0.962163	18	8.16105	1.08308	18	24.3923	1.12627	18	11.7279
Q9BTT5	Similar to NADH dehydrogenase (Ubiquinone) 1 alpha subcomplex, 9 (39kD) (Fragment) OS=Homo sapiens PE=2 SV=1 - [Q9BTT5_HUMAN]	47.63	13	13	26	338	38.4175	9.67139	1.01333	26	10.9387	1.00428	26	15.2446	1.10492	26	8.18873
Q5IRN2	DAZAP1/MEF2D fusion protein OS=Homo sapiens GN=DAZAP1/MEF2D fusion PE=2 SV=1 - [Q5IRN2_HUMAN]	19.16	1	5	15	454	48.8777	8.77783	0.937404	1		0.85563	1		0.968051	1
A8K5Y7	cDNA FLJ78655, highly similar to Homo sapiens exportin 5 (XPO5), mRNA OS=Homo sapiens PE=2 SV=1 - [A8K5Y7_HUMAN]	23.42	22	22	30	1204	136.221	5.89697	0.999106	30	12.0544	0.985861	30	14.5835	0.935755	30	11.2503
E9PAV3	Nascent polypeptide-associated complex subunit alpha, muscle-specific form OS=Homo sapiens GN=NACA PE=1 SV=1 - [NACAM_HUMAN]	3.46	5	5	13	2078	205.295	9.5835	1.09426	13	19.6403	1.05884	13	8.21828	1.04406	13	8.1852
P31937	3-hydroxyisobutyrate dehydrogenase, mitochondrial OS=Homo sapiens GN=HIBADH PE=1 SV=2 - [3HIDH_HUMAN]	38.39	10	10	18	336	35.3058	8.1333	0.893973	18	10.7955	0.92981	18	15.6789	1.06445	18	12.8076
Q86UE4	Protein LYRIC OS=Homo sapiens GN=MTDH PE=1 SV=2 - [LYRIC_HUMAN]	22.85	11	11	22	582	63.7988	9.31982	0.92041	20	10.1352	0.880057	20	19.2117	1.06795	20	11.288
P62306	Small nuclear ribonucleoprotein F OS=Homo sapiens GN=SNRPF PE=1 SV=1 - [RUXF_HUMAN]	24.42	3	3	10	86	9.71878	4.66553	0.92779	10	19.5283	0.993403	10	14.8617	1.0349	10	15.7035
M0R210	40S ribosomal protein S16 OS=Homo sapiens GN=RPS16 PE=1 SV=1 - [M0R210_HUMAN]	64.34	10	10	27	129	14.41	10.228	1.03138	27	21.1565	0.991044	27	28.7389	0.976289	27	13.1549
Q9Y696	Chloride intracellular channel protein 4 OS=Homo sapiens GN=CLIC4 PE=1 SV=4 - [CLIC4_HUMAN]	64.03	13	13	27	253	28.7537	5.59229	0.835742	27	19.8464	0.894828	27	31.9528	0.759769	27	13.1325
Q7L014	Probable ATP-dependent RNA helicase DDX46 OS=Homo sapiens GN=DDX46 PE=1 SV=2 - [DDX46_HUMAN]	28.42	1	27	36	1031	117.29	9.29053	0.82021	2	19.6425	1.00339	2	12.8443	0.825701	2	19.3317
Q9Y4W2	Ribosomal biogenesis protein LAS1L OS=Homo sapiens GN=LAS1L PE=1 SV=2 - [LAS1L_HUMAN]	26.84	14	14	19	734	83.0128	4.729	0.937181	19	11.8362	0.903009	19	8.66933	1.02483	19	7.80891
A8K885	cDNA FLJ77179, highly similar to Homo sapiens sorting nexin 6 (SNX6) mRNA OS=Homo sapiens PE=2 SV=1 - [A8K885_HUMAN]	31.53	13	13	16	406	46.6188	6.29053	1.08171	16	9.7493	1.06581	16	15.7321	1.04619	16	7.32822
Q8NF37	Lysophosphatidylcholine acyltransferase 1 OS=Homo sapiens GN=LPCAT1 PE=1 SV=2 - [PCAT1_HUMAN]	23.6	9	9	14	534	59.1134	6.02393	0.755277	14	12.2136	0.779941	14	21.3795	0.843384	14	10.6857
Q96AC1	Fermitin family homolog 2 OS=Homo sapiens GN=FERMT2 PE=1 SV=1 - [FERM2_HUMAN]	31.76	1	16	24	680	77.8106	6.69775	0.766343	2	1.88584	0.683658	2	1.62288	0.737705	2	1.76197
P17174	Aspartate aminotransferase, cytoplasmic OS=Homo sapiens GN=GOT1 PE=1 SV=3 - [AATC_HUMAN]	43.58	12	12	20	413	46.2185	7.00537	1.13887	20	14.9416	1.18661	20	12.5705	1.17622	20	17.0961
P09661	U2 small nuclear ribonucleoprotein A' OS=Homo sapiens GN=SNRPA1 PE=1 SV=2 - [RU2A_HUMAN]	34.12	10	10	18	255	28.3981	8.6167	0.961284	18	12.7953	0.995746	18	14.8184	1.0812	18	11.6431
Q14165	Malectin OS=Homo sapiens GN=MLEC PE=1 SV=1 - [MLEC_HUMAN]	31.16	9	9	14	292	32.2136	5.41455	0.920844	14	7.83541	0.919562	14	7.17385	1.17269	14	7.70718
E9PL01	Signal peptidase complex subunit 2 OS=Homo sapiens GN=SPCS2 PE=1 SV=1 - [E9PL01_HUMAN]	31.21	3	3	6	157	17.0166	8.95361	1.07803	6	12.4024	1.1156	6	8.58115	1.16925	6	25.9855
Q12797	Aspartyl/asparaginyl beta-hydroxylase OS=Homo sapiens GN=ASPH PE=1 SV=3 - [ASPH_HUMAN]	31	17	19	28	758	85.8095	5.0083	0.904443	25	16.5606	0.870805	25	12.8495	1.06084	25	9.89902
A0A0A0MSW4	Phosphatidylinositol transfer protein beta isoform OS=Homo sapiens GN=PITPNB PE=1 SV=1 - [A0A0A0MSW4_HUMAN]	35.06	7	8	12	271	31.5609	6.87354	1.00159	11	8.26898	1.10175	11	9.48265	0.926184	11	6.3989
P35268	60S ribosomal protein L22 OS=Homo sapiens GN=RPL22 PE=1 SV=2 - [RL22_HUMAN]	39.06	3	3	14	128	14.7778	9.18799	1.01211	14	15.4169	1.02305	14	11.7042	0.92948	14	26.7746
P13645	Keratin, type I cytoskeletal 10 OS=Homo sapiens GN=KRT10 PE=1 SV=6 - [K1C10_HUMAN]	30.48	11	13	19	584	58.7917	5.21143	0.782444	16	23.5538	0.727628	16	19.6027	0.793922	16	15.7597
Q96JJ7	Protein disulfide-isomerase TMX3 OS=Homo sapiens GN=TMX3 PE=1 SV=2 - [TMX3_HUMAN]	29.74	11	11	19	454	51.8389	4.90674	1.10608	19	15.2704	1.08387	19	29.4799	1.14932	19	19.329
O15372	Eukaryotic translation initiation factor 3 subunit H OS=Homo sapiens GN=EIF3H PE=1 SV=1 - [EIF3H_HUMAN]	27.84	7	7	8	352	39.9051	6.53662	0.903207	8	5.48849	0.942137	8	6.97226	0.962706	8	8.30769
A0A0S2Z4I9	Vasodilator-stimulated phosphoprotein isoform 3 (Fragment) OS=Homo sapiens GN=VASP PE=2 SV=1 - [A0A0S2Z4I9_HUMAN]	28.13	2	6	11	327	35.2778	8.93896	0.85188	2	38.6116	0.840051	2	53.7606	0.880193	2	39.1046
Q14676	Mediator of DNA damage checkpoint protein 1 OS=Homo sapiens GN=MDC1 PE=1 SV=3 - [MDC1_HUMAN]	11.82	17	17	23	2089	226.529	5.46533	0.868809	23	18.9916	0.899602	23	17.3643	0.936463	23	6.48408
O94906	Pre-mRNA-processing factor 6 OS=Homo sapiens GN=PRPF6 PE=1 SV=1 - [PRP6_HUMAN]	25.4	20	20	32	941	106.858	8.25049	0.949264	32	10.8112	0.975274	32	16.4465	1.04265	32	11.3218
P53004	Biliverdin reductase A OS=Homo sapiens GN=BLVRA PE=1 SV=2 - [BIEA_HUMAN]	31.76	9	9	14	296	33.4073	6.44287	1.04995	14	13.0971	1.04122	14	20.5869	0.918334	14	9.26884
P28288	ATP-binding cassette sub-family D member 3 OS=Homo sapiens GN=ABCD3 PE=1 SV=1 - [ABCD3_HUMAN]	23.67	13	14	22	659	75.4276	9.36377	1.05539	18	6.30617	1.02042	18	11.5533	1.18019	18	6.75863
Q15293	Reticulocalbin-1 OS=Homo sapiens GN=RCN1 PE=1 SV=1 - [RCN1_HUMAN]	25.98	6	6	18	331	38.8662	4.99561	0.885652	18	17.9803	0.894776	18	19.2225	0.925039	18	6.40087
Q9NQR4	Omega-amidase NIT2 OS=Homo sapiens GN=NIT2 PE=1 SV=1 - [NIT2_HUMAN]	61.96	13	13	17	276	30.5886	7.21045	0.971961	17	15.8532	0.938293	17	10.935	0.911675	17	10.4448
B4DRA5	cDNA FLJ61346, highly similar to Protein transport protein Sec23B OS=Homo sapiens PE=2 SV=1 - [B4DRA5_HUMAN]	21.83	9	12	19	742	83.7562	7.09326	1.25452	12	11.6315	1.2284	12	5.24275	1.19535	12	14.7241
P31689	DnaJ homolog subfamily A member 1 OS=Homo sapiens GN=DNAJA1 PE=1 SV=2 - [DNJA1_HUMAN]	41.81	10	11	25	397	44.8395	7.07861	1.10077	22	9.58989	1.04658	22	13.6119	1.004	22	9.2991
Q5T1M7	60 kDa U4/U6 snRNP-specific spliceosomal protein OS=Homo sapiens GN=PRPF4 PE=2 SV=1 - [Q5T1M7_HUMAN]	23.22	9	9	15	521	58.2843	7.41553	0.936953	15	14.0666	0.996253	15	14.3446	1.03961	15	6.27731
J3QRJ8	Very long-chain-specific acyl-CoA dehydrogenase, mitochondrial (Fragment) OS=Homo sapiens GN=ACADVL PE=1 SV=1 - [J3QRJ8_HUMAN]	39.69	1	5	14	194	21.6379	6.771	0.882106	1		0.807677	1		0.900376	1
Q8N1F7	Nuclear pore complex protein Nup93 OS=Homo sapiens GN=NUP93 PE=1 SV=2 - [NUP93_HUMAN]	36.02	27	27	41	819	93.4296	5.71924	0.952468	41	16.365	0.94573	41	13.5742	0.995137	41	8.6943
B4DH07	cDNA FLJ53321, highly similar to Homo sapiens pitrilysin metallopeptidase 1 (PITRM1), mRNA OS=Homo sapiens PE=2 SV=1 - [B4DH07_HUMAN]	25.92	19	19	26	1030	116.222	6.66846	0.753464	26	20.8604	0.818	26	25.5158	0.869554	26	9.46968
P20339	Ras-related protein Rab-5A OS=Homo sapiens GN=RAB5A PE=1 SV=2 - [RAB5A_HUMAN]	41.4	4	6	9	215	23.6438	8.14795	1.06594	7	20.5115	1.04246	7	18.472	0.906555	7	14.1946
Q9C0C9	(E3-independent) E2 ubiquitin-conjugating enzyme OS=Homo sapiens GN=UBE2O PE=1 SV=3 - [UBE2O_HUMAN]	15.09	13	13	21	1292	141.205	5.12256	1.11897	21	14.2474	0.962964	21	19.7911	0.990029	21	13.4302
A0A024R588	Splicing factor 1, isoform CRA_d OS=Homo sapiens GN=SF1 PE=4 SV=1 - [A0A024R588_HUMAN]	22.08	8	9	18	548	59.6739	9.49561	0.956219	17	15.9838	1.04164	17	15.5524	1.04114	17	8.95132
Q96HT3	POLR1C protein (Fragment) OS=Homo sapiens GN=POLR1C PE=2 SV=1 - [Q96HT3_HUMAN]	21.6	5	5	9	338	38.4377	5.59229	0.930832	9	13.5011	0.998445	9	20.3901	1.09044	9	9.68753
M0QZS6	SUMO-activating enzyme subunit 1 OS=Homo sapiens GN=SAE1 PE=1 SV=1 - [M0QZS6_HUMAN]	44.53	9	9	15	265	29.4041	4.98291	1.13451	15	8.72586	1.08884	15	10.3425	1.07981	15	12.0321
Q9UG63	ATP-binding cassette sub-family F member 2 OS=Homo sapiens GN=ABCF2 PE=1 SV=2 - [ABCF2_HUMAN]	17.01	10	10	19	623	71.2446	7.37158	0.904971	19	20.0888	0.832422	19	27.957	0.835348	19	16.0335
P21964	Catechol O-methyltransferase OS=Homo sapiens GN=COMT PE=1 SV=2 - [COMT_HUMAN]	39.85	9	9	14	271	30.0176	5.46533	1.10028	14	13.8494	1.06135	14	9.30448	1.00966	14	8.77212
M0R3D6	60S ribosomal protein L18a (Fragment) OS=Homo sapiens GN=RPL18A PE=1 SV=1 - [M0R3D6_HUMAN]	50.35	9	9	20	141	16.7038	10.77	1.06079	20	19.6445	1.06884	20	19.6125	1.04198	20	10.7775
B4DS24	cDNA FLJ50635, highly similar to ATP-dependent RNA helicase DDX19A (EC 3.6.1.-) OS=Homo sapiens PE=2 SV=1 - [B4DS24_HUMAN]	25.73	1	8	16	447	50.402	6.58057	0.950385	2	12.9624	0.921958	2	8.80962	0.817167	2	21.4888
G3V203	60S ribosomal protein L18 OS=Homo sapiens GN=RPL18 PE=1 SV=1 - [G3V203_HUMAN]	39.63	6	6	23	164	18.7445	11.5903	1.09575	23	18.8999	1.18612	23	30.374	0.965425	23	11.4272
C9JRH2	Regulator of chromosome condensation (Fragment) OS=Homo sapiens GN=RCC1 PE=1 SV=1 - [C9JRH2_HUMAN]	53.48	6	6	15	230	24.4496	7.41553	0.961295	15	16.0649	0.983227	15	10.9801	1.17321	15	10.4794
Q86UK7	Zinc finger protein 598 OS=Homo sapiens GN=ZNF598 PE=1 SV=1 - [ZN598_HUMAN]	14.05	10	10	12	904	98.5752	8.39697	0.998592	12	15.3919	1.0002	12	20.0689	0.962029	12	10.6469
J3KQ96	Treacle protein (Fragment) OS=Homo sapiens GN=TCOF1 PE=1 SV=1 - [J3KQ96_HUMAN]	19.59	1	24	36	1414	144.04	8.29443	0.833199	2	17.1765	0.795686	2	21.3332	0.80781	2	31.4736
P12081	Histidine--tRNA ligase, cytoplasmic OS=Homo sapiens GN=HARS PE=1 SV=2 - [SYHC_HUMAN]	31.63	11	15	20	509	57.3742	5.88428	1.24778	15	13.2488	1.21962	15	8.12094	1.17821	15	11.6064
Q14573	Inositol 1,4,5-trisphosphate receptor type 3 OS=Homo sapiens GN=ITPR3 PE=1 SV=2 - [ITPR3_HUMAN]	11.16	22	23	32	2671	303.912	6.48096	0.962387	30	16.3966	0.990955	30	18.2201	1.03845	30	17.4081
B2R7R5	cDNA, FLJ93570, highly similar to Homo sapiens phosphoribosyl pyrophosphate synthetase-associated protein 2 (PRPSAP2), mRNA OS=Homo sapiens PE=2 SV=1 - [B2R7R5_HUMAN]	36.86	9	11	17	369	40.8573	7.44482	1.02164	14	10.8908	1.02907	14	10.2229	0.939004	14	11.9285
P62330	ADP-ribosylation factor 6 OS=Homo sapiens GN=ARF6 PE=1 SV=2 - [ARF6_HUMAN]	33.71	4	5	13	175	20.0694	8.95361	0.998004	12	17.2146	0.958743	12	20.8811	0.906156	12	6.60458
Q9Y3D6	Mitochondrial fission 1 protein OS=Homo sapiens GN=FIS1 PE=1 SV=2 - [FIS1_HUMAN]	24.34	4	4	10	152	16.927	8.79248	1.03118	10	13.4339	0.94969	10	9.68136	1.00888	10	5.68065
E7ESY4	Metastasis-associated protein MTA1 OS=Homo sapiens GN=MTA1 PE=1 SV=1 - [E7ESY4_HUMAN]	23.61	12	12	22	703	79.3235	9.11475	0.963388	22	14.5377	0.922979	22	11.5191	1.05841	22	7.08665
E7EMF1	Integrin alpha-2 OS=Homo sapiens GN=ITGA2 PE=1 SV=1 - [E7EMF1_HUMAN]	19.26	1	11	18	815	88.5061	5.22412	0.997561	3	21.7519	0.939789	3	2.93204	0.89341	3	2.54615
Q9H9J2	39S ribosomal protein L44, mitochondrial OS=Homo sapiens GN=MRPL44 PE=1 SV=1 - [RM44_HUMAN]	25.3	8	8	14	332	37.5117	8.39697	0.974683	14	12.6867	1.06585	14	17.2635	1.14796	14	12.5925
Q9BTY7	Protein HGH1 homolog OS=Homo sapiens GN=HGH1 PE=1 SV=1 - [HGH1_HUMAN]	34.87	9	9	13	390	42.1027	4.80518	0.857146	13	18.6495	0.888477	13	20.6659	0.75175	13	11.4861
Q8TC12	Retinol dehydrogenase 11 OS=Homo sapiens GN=RDH11 PE=1 SV=2 - [RDH11_HUMAN]	23.58	5	5	9	318	35.3634	8.82178	0.861117	9	15.215	1.01374	9	8.44576	1.02207	9	14.5307
A0A0S2Z3S5	GNAS complex locus isoform 2 (Fragment) OS=Homo sapiens GN=GNAS PE=2 SV=1 - [A0A0S2Z3S5_HUMAN]	24.47	9	10	21	380	44.2383	6.29053	0.968586	16	20.349	0.936191	16	16.7661	1.01302	16	6.43279
Q13740	CD166 antigen OS=Homo sapiens GN=ALCAM PE=1 SV=2 - [CD166_HUMAN]	35.68	6	13	21	583	65.0611	6.25244	1.29016	10	13.0735	1.29069	10	11.9754	1.37506	10	20.4671
A8JZZ8	cDNA FLJ77826, highly similar to Homo sapiens BCS1-like (yeast), mRNA OS=Homo sapiens PE=2 SV=1 - [A8JZZ8_HUMAN]	30.79	11	11	17	419	47.5205	8.49951	1.06659	17	16.7161	1.12482	17	16.3519	1.29921	17	9.72786
P16104	Histone H2AX OS=Homo sapiens GN=H2AFX PE=1 SV=2 - [H2AX_HUMAN]	38.46	2	6	45	143	15.1354	10.7407	0.989011	4	27.6362	0.818665	4	49.9068	1.00502	4	31.1515
E9PIN3	Nuclear RNA export factor 1 (Fragment) OS=Homo sapiens GN=NXF1 PE=1 SV=1 - [E9PIN3_HUMAN]	19.4	8	8	12	603	68.0648	8.89502	0.974372	12	20.0607	0.977116	12	25.4149	1.09846	12	20.5928
Q9BS26	Endoplasmic reticulum resident protein 44 OS=Homo sapiens GN=ERP44 PE=1 SV=1 - [ERP44_HUMAN]	30.79	9	9	14	406	46.9414	5.26221	0.96668	14	9.55398	0.8796	14	7.50089	0.898949	14	6.35476
Q14137	Ribosome biogenesis protein BOP1 OS=Homo sapiens GN=BOP1 PE=1 SV=2 - [BOP1_HUMAN]	26.54	18	18	28	746	83.5772	6.18896	1.04132	28	14.1251	1.10991	28	13.6378	1.06191	28	12.2774
P18124	60S ribosomal protein L7 OS=Homo sapiens GN=RPL7 PE=1 SV=1 - [RL7_HUMAN]	46.77	13	13	34	248	29.2072	10.6528	0.98394	34	10.565	0.995185	34	17.9083	1.0363	34	8.22046
Q9H307	Pinin OS=Homo sapiens GN=PNN PE=1 SV=4 - [PININ_HUMAN]	29.01	17	17	24	717	81.565	7.13721	0.957496	24	12.1824	0.92728	24	7.13464	1.0971	24	11.3587
Q5QJE6	Deoxynucleotidyltransferase terminal-interacting protein 2 OS=Homo sapiens GN=DNTTIP2 PE=1 SV=2 - [TDIF2_HUMAN]	22.35	13	13	21	756	84.4179	6.16357	1.02413	21	15.1538	1.03642	21	20.1309	1.11248	21	17.473
O60287	Nucleolar pre-ribosomal-associated protein 1 OS=Homo sapiens GN=URB1 PE=1 SV=4 - [NPA1P_HUMAN]	10.17	16	17	21	2271	254.227	6.46826	0.846957	20	13.1495	0.877829	20	20.4041	1.0495	20	7.4545
O43837	Isocitrate dehydrogenase [NAD] subunit beta, mitochondrial OS=Homo sapiens GN=IDH3B PE=1 SV=2 - [IDH3B_HUMAN]	32.99	10	10	16	385	42.1566	8.45557	1.29143	16	14.1258	1.26431	16	18.506	1.44027	16	27.3433
Q92538	Golgi-specific brefeldin A-resistance guanine nucleotide exchange factor 1 OS=Homo sapiens GN=GBF1 PE=1 SV=2 - [GBF1_HUMAN]	10.06	12	13	15	1859	206.315	5.73193	1.02259	14	23.0006	1.11181	14	17.4747	1.02303	14	21.5226
P08727	Keratin, type I cytoskeletal 19 OS=Homo sapiens GN=KRT19 PE=1 SV=4 - [K1C19_HUMAN]	40.25	11	14	23	400	44.0791	5.13525	1.64049	18	31.9093	1.94483	18	30.1957	1.54496	18	28.4767
B3KRQ2	cDNA FLJ34689 fis, clone MESAN2000815, highly similar to Homo sapiens leucine zipper protein 5 (LUZP5), mRNA OS=Homo sapiens PE=2 SV=1 - [B3KRQ2_HUMAN]	12.77	11	11	16	1143	130.862	6.87354	0.906531	16	8.98101	0.877649	16	20.0668	0.919033	16	11.2623
B3KMB8	cDNA FLJ10654 fis, clone NT2RP2005901, highly similar to FAST kinase domains-containing protein 2 OS=Homo sapiens PE=2 SV=1 - [B3KMB8_HUMAN]	20.56	12	12	14	710	81.3819	8.04541	0.994003	14	7.89219	1.04743	14	9.15164	1.14751	14	11.5257
Q14195	Dihydropyrimidinase-related protein 3 OS=Homo sapiens GN=DPYSL3 PE=1 SV=1 - [DPYL3_HUMAN]	38.6	1	14	19	570	61.9241	6.49365	1.12597	1		1.02502	1		0.906878	1
P21281	V-type proton ATPase subunit B, brain isoform OS=Homo sapiens GN=ATP6V1B2 PE=1 SV=3 - [VATB2_HUMAN]	39.33	14	14	18	511	56.4649	5.80811	1.00166	18	18.3471	1.03956	18	19.5599	0.960296	18	10.634
Q8TED0	U3 small nucleolar RNA-associated protein 15 homolog OS=Homo sapiens GN=UTP15 PE=1 SV=3 - [UTP15_HUMAN]	22.01	10	10	19	518	58.3786	9.11475	1.05315	19	10.1655	1.00439	19	18.8339	1.16281	19	18.025
M0QXL5	rRNA 2'-O-methyltransferase fibrillarin (Fragment) OS=Homo sapiens GN=FBL PE=1 SV=1 - [M0QXL5_HUMAN]	55.74	11	11	30	244	26.6228	8.93896	1.00299	30	10.4778	1.0005	30	13.0238	1.17936	30	11.1925
Q8IUE6	Histone H2A type 2-B OS=Homo sapiens GN=HIST2H2AB PE=1 SV=3 - [H2A2B_HUMAN]	35.38	1	4	29	130	13.9868	10.8872	1.01402	2	4.89388	0.950106	2	8.60085	1.18212	2	11.9413
P24666	Low molecular weight phosphotyrosine protein phosphatase OS=Homo sapiens GN=ACP1 PE=1 SV=3 - [PPAC_HUMAN]	58.86	6	6	9	158	18.0308	6.7417	1.0842	9	4.17641	1.09212	9	23.9896	0.885148	9	6.03794
J3KPM9	Signal transducer and activator of transcription OS=Homo sapiens GN=STAT1 PE=1 SV=1 - [J3KPM9_HUMAN]	26.47	15	15	23	714	83.3076	6.41748	1.05823	23	12.3133	1.12713	23	14.3523	1.00745	23	10.7483
Q13428	Treacle protein OS=Homo sapiens GN=TCOF1 PE=1 SV=3 - [TCOF_HUMAN]	17.34	1	24	35	1488	152.015	9.0415	0.982633	1		1.23639	1		1.11706	1
F8WA11	CLIP-associating protein 1 OS=Homo sapiens GN=CLASP1 PE=1 SV=2 - [F8WA11_HUMAN]	15.9	13	16	19	1478	162.658	8.71924	1.08516	15	10.8548	1.08554	15	8.21663	0.95234	15	8.25591
P62917	60S ribosomal protein L8 OS=Homo sapiens GN=RPL8 PE=1 SV=2 - [RL8_HUMAN]	42.41	10	10	31	257	28.0073	11.0337	1.0058	31	11.5655	1.06303	31	10.7478	1.02687	31	9.99061
P62854	40S ribosomal protein S26 OS=Homo sapiens GN=RPS26 PE=1 SV=3 - [RS26_HUMAN]	44.35	4	4	10	115	13.0071	11.0044	0.960577	10	14.0712	0.963201	10	11.1557	1.03098	10	13.0425
Q53FV3	COP9 signalosome subunit 4 variant (Fragment) OS=Homo sapiens PE=2 SV=1 - [Q53FV3_HUMAN]	44.83	13	13	19	406	46.2387	6.0874	1.02492	19	17.6712	1.03569	19	21.347	0.961015	19	10.9043
P11310	Medium-chain specific acyl-CoA dehydrogenase, mitochondrial OS=Homo sapiens GN=ACADM PE=1 SV=1 - [ACADM_HUMAN]	38.72	12	12	22	421	46.5586	8.36768	0.969411	22	11.028	0.956301	22	12.9133	1.16174	22	8.33721
Q9NX58	Cell growth-regulating nucleolar protein OS=Homo sapiens GN=LYAR PE=1 SV=2 - [LYAR_HUMAN]	38.26	10	10	16	379	43.5879	9.53955	0.965191	16	9.04246	0.93101	16	12.016	1.19501	16	8.12912
P62495	Eukaryotic peptide chain release factor subunit 1 OS=Homo sapiens GN=ETF1 PE=1 SV=3 - [ERF1_HUMAN]	40.5	15	15	26	437	49.0002	5.70654	1.16955	26	12.4423	1.12929	26	13.2379	1.12691	26	9.23222
Q496C9	D-tyrosyl-tRNA(Tyr) deacylase OS=Homo sapiens GN=DTD1 PE=2 SV=1 - [Q496C9_HUMAN]	35.89	5	5	9	209	23.469	8.35303	1.02137	9	14.7495	1.50097	9	13.4995	1.09085	9	23.809
Q9Y2L1	Exosome complex exonuclease RRP44 OS=Homo sapiens GN=DIS3 PE=1 SV=2 - [RRP44_HUMAN]	20.56	16	16	23	958	108.934	7.13721	0.984401	23	16.0074	0.98541	23	18.5301	0.892122	23	10.5839
Q96P11	Probable 28S rRNA (cytosine-C(5))-methyltransferase OS=Homo sapiens GN=NSUN5 PE=1 SV=2 - [NSUN5_HUMAN]	35.66	11	11	18	429	46.6623	8.6167	0.929848	18	8.09865	0.965588	18	15.4638	0.982433	18	10.6354
P62888	60S ribosomal protein L30 OS=Homo sapiens GN=RPL30 PE=1 SV=2 - [RL30_HUMAN]	60	7	8	22	115	12.7757	9.62744	1.01527	19	10.8313	1.05901	19	28.0911	1.04536	19	6.53459
O60231	Putative pre-mRNA-splicing factor ATP-dependent RNA helicase DHX16 OS=Homo sapiens GN=DHX16 PE=1 SV=2 - [DHX16_HUMAN]	13.06	8	9	13	1041	119.189	6.80029	1.07651	11	10.6583	1.03835	11	15.0851	1.05541	11	11.3006
Q8NCW5	NAD(P)H-hydrate epimerase OS=Homo sapiens GN=APOA1BP PE=1 SV=2 - [NNRE_HUMAN]	32.29	8	8	18	288	31.6542	7.66455	0.92885	18	15.0911	0.913024	18	18.3694	0.883431	18	8.44241
P11498	Pyruvate carboxylase, mitochondrial OS=Homo sapiens GN=PC PE=1 SV=2 - [PYC_HUMAN]	18.85	16	16	24	1178	129.551	6.84424	0.899659	24	11.8307	0.976583	24	23.662	0.965066	24	14.2842
P61006	Ras-related protein Rab-8A OS=Homo sapiens GN=RAB8A PE=1 SV=1 - [RAB8A_HUMAN]	41.55	2	9	18	207	23.6532	9.0708	1.13005	5	7.55529	1.12825	5	13.1258	1.11217	5	14.0219
B3KM97	cDNA FLJ10554 fis, clone NT2RP2002385, highly similar to Synaptic glycoprotein SC2 OS=Homo sapiens PE=2 SV=1 - [B3KM97_HUMAN]	17.21	6	6	17	308	36.0298	9.49561	0.930397	17	20.8027	0.920463	17	25.0252	1.09048	17	18.1354
P15531	Nucleoside diphosphate kinase A OS=Homo sapiens GN=NME1 PE=1 SV=1 - [NDKA_HUMAN]	65.13	1	8	38	152	17.1377	6.18896	0.71588	2	55.9808	0.931714	2	1.98416	1.42631	2	115.302
B7SBB1	Aryl hydrocarbon receptor interacting protein OS=Homo sapiens GN=AIP PE=4 SV=1 - [B7SBB1_HUMAN]	41.34	10	10	13	329	37.4771	6.53662	1.10485	13	39.3157	1.01501	13	23.7757	0.995615	13	14.7636
H7BZJ3	Protein disulfide-isomerase A3 (Fragment) OS=Homo sapiens GN=PDIA3 PE=1 SV=1 - [H7BZJ3_HUMAN]	72.36	1	7	18	123	13.5108	7.29834	1.273	4	12.5034	1.35162	4	27.1166	1.22256	4	18.4999
A8K9B2	cDNA FLJ76725, highly similar to Homo sapiens L-2-hydroxyglutarate dehydrogenase (L2HGDH), mRNA OS=Homo sapiens PE=2 SV=1 - [A8K9B2_HUMAN]	26.78	9	9	13	463	50.355	8.35303	0.936509	13	10.9649	0.990497	13	27.8843	0.968469	13	7.23654
B3KRM2	Serine/threonine-protein phosphatase OS=Homo sapiens PE=2 SV=1 - [B3KRM2_HUMAN]	50.81	2	12	17	309	35.5363	5.42725	0.82598	3	9.66783	0.936143	3	0.929541	0.762686	3	4.32379
B4DZM3	cDNA FLJ61500, highly similar to NNP-1 protein OS=Homo sapiens PE=2 SV=1 - [B4DZM3_HUMAN]	25	10	10	19	404	46.1218	6.80029	0.886412	19	10.7938	0.869291	19	13.9168	0.994112	19	8.36343
J3KS54	Protein flightless-1 homolog OS=Homo sapiens GN=FLII PE=1 SV=1 - [J3KS54_HUMAN]	13.86	1	7	11	700	78.0379	6.31592	0.849298	1		1.01695	1		0.991398	1
D3DWL9	Cleavage and polyadenylation specific factor 1, 160kDa, isoform CRA_a OS=Homo sapiens GN=CPSF1 PE=4 SV=1 - [D3DWL9_HUMAN]	15.6	15	15	17	1365	151.89	6.32861	0.973902	17	10.0575	1.03744	17	12.8093	1.13186	17	10.2809
Q15907	Ras-related protein Rab-11B OS=Homo sapiens GN=RAB11B PE=1 SV=4 - [RB11B_HUMAN]	48.17	9	9	19	218	24.4735	5.93506	1.0002	19	9.74019	0.976286	19	13.0013	1.06489	19	8.82158
A8K4W7	cDNA FLJ76284, highly similar to Homo sapiens succinate-CoA ligase, GDP-forming, alpha subunit (SUCLG1), mRNA OS=Homo sapiens PE=2 SV=1 - [A8K4W7_HUMAN]	33.03	8	8	15	333	35.0262	8.79248	0.931971	15	7.04988	1.00817	15	10.2541	1.10434	15	11.0692
Q9NYF8	Bcl-2-associated transcription factor 1 OS=Homo sapiens GN=BCLAF1 PE=1 SV=2 - [BCLF1_HUMAN]	20.22	13	14	26	920	106.059	9.979	0.973827	25	12.8882	0.983084	25	14.1555	1.09899	25	8.50184
A0A024R7F7	Transportin 2 (Importin 3, karyopherin beta 2b), isoform CRA_b OS=Homo sapiens GN=TNPO2 PE=4 SV=1 - [A0A024R7F7_HUMAN]	19.05	8	13	24	887	100.343	4.98291	1.04369	13	16.3879	1.03297	13	15.6956	0.863711	13	11.3887
A8K6S3	cDNA FLJ77570, highly similar to Homo sapiens pleckstrin homology domain containing, family C (with FERM domain) member 1 (PLEKHC1), mRNA OS=Homo sapiens PE=2 SV=1 - [A8K6S3_HUMAN]	31.76	1	16	23	680	77.8266	6.69775	0.730583	1		0.693246	1		0.893437	1
P17301	Integrin alpha-2 OS=Homo sapiens GN=ITGA2 PE=1 SV=1 - [ITA2_HUMAN]	15.58	3	13	19	1181	129.214	5.31299	0.913008	4	6.54032	0.825415	4	5.02723	1.03699	4	5.69356
Q14684	Ribosomal RNA processing protein 1 homolog B OS=Homo sapiens GN=RRP1B PE=1 SV=3 - [RRP1B_HUMAN]	23.22	14	14	21	758	84.3752	9.75928	0.869466	21	26.4984	0.861968	21	24.0961	0.967068	21	13.3831
Q96CT7	Coiled-coil domain-containing protein 124 OS=Homo sapiens GN=CCDC124 PE=1 SV=1 - [CC124_HUMAN]	29.15	6	6	9	223	25.8196	9.53955	0.904402	9	16.8841	0.993293	9	15.3954	0.943941	9	4.03685
Q96C86	m7GpppX diphosphatase OS=Homo sapiens GN=DCPS PE=1 SV=2 - [DCPS_HUMAN]	34.72	8	8	12	337	38.585	6.37939	1.05119	12	14.9058	1.03862	12	13.1939	0.883462	12	11.9571
Q12929	Epidermal growth factor receptor kinase substrate 8 OS=Homo sapiens GN=EPS8 PE=1 SV=1 - [EPS8_HUMAN]	28.95	17	17	21	822	91.8244	7.50342	1.01434	21	23.1757	0.962129	21	22.8048	0.925652	21	12.4376
A6NGP5	Hematological and neurological-expressed 1-like protein OS=Homo sapiens GN=HN1L PE=1 SV=2 - [A6NGP5_HUMAN]	50.56	7	7	15	178	18.8944	9.45166	1.11616	15	8.85908	1.08745	15	15.2288	0.882965	15	4.77867
Q9BZK7	F-box-like/WD repeat-containing protein TBL1XR1 OS=Homo sapiens GN=TBL1XR1 PE=1 SV=1 - [TBL1R_HUMAN]	20.62	7	7	8	514	55.5601	5.5542	1.07568	8	5.42324	1.13896	8	6.70856	1.15352	8	8.76491
Q13144	Translation initiation factor eIF-2B subunit epsilon OS=Homo sapiens GN=EIF2B5 PE=1 SV=3 - [EI2BE_HUMAN]	20.94	12	12	16	721	80.3293	5.08447	1.15807	16	6.26337	1.16238	16	9.68059	1.05537	16	4.90449
O60524	Nuclear export mediator factor NEMF OS=Homo sapiens GN=NEMF PE=1 SV=4 - [NEMF_HUMAN]	10.97	8	8	10	1076	122.878	6.354	1.17928	10	8.62747	1.12531	10	12.7331	1.05745	10	8.48883
B3KQF0	cDNA FLJ90354 fis, clone NT2RP2003390, highly similar to Translocation protein SEC63 homolog OS=Homo sapiens PE=2 SV=1 - [B3KQF0_HUMAN]	15.66	9	10	16	760	87.9435	5.19873	0.922133	15	18.5551	0.928219	15	14.2399	1.09946	15	8.94001
B1AK87	Capping protein (Actin filament) muscle Z-line, beta, isoform CRA_a OS=Homo sapiens GN=CAPZB PE=1 SV=1 - [B1AK87_HUMAN]	43.08	10	10	19	260	29.2768	6.91748	0.93969	19	10.977	0.917842	19	16.4738	0.934581	19	10.2968
A0A0J9YXN7	Perilipin-4 OS=Homo sapiens GN=PLIN4 PE=1 SV=1 - [A0A0J9YXN7_HUMAN]	18.51	9	9	11	1372	135.937	8.82178	1.47043	11	20.952	1.43401	11	33.9656	1.28462	11	16.9169
P62241	40S ribosomal protein S8 OS=Homo sapiens GN=RPS8 PE=1 SV=2 - [RS8_HUMAN]	45.67	8	8	24	208	24.1902	10.3159	0.919901	24	21.664	0.888463	24	25.9385	0.933528	24	14.5523
Q15717	ELAV-like protein 1 OS=Homo sapiens GN=ELAVL1 PE=1 SV=2 - [ELAV1_HUMAN]	24.54	7	7	14	326	36.0692	9.17334	0.889242	14	11.5334	0.98135	14	15.6215	1.09258	14	10.8438
A8K245	cDNA FLJ75441, highly similar to Homo sapiens vaccinia related kinase 1 (VRK1), mRNA OS=Homo sapiens PE=2 SV=1 - [A8K245_HUMAN]	23.48	6	6	13	396	45.4174	8.90967	0.849359	13	11.6287	0.860681	13	18.8101	0.917766	13	10.9661
Q86W56	Poly(ADP-ribose) glycohydrolase OS=Homo sapiens GN=PARG PE=1 SV=1 - [PARG_HUMAN]	18.95	14	14	24	976	111.041	6.43018	0.91911	24	12.0708	0.873432	24	15.9278	0.861984	24	15.6139
Q9Y3I0	tRNA-splicing ligase RtcB homolog OS=Homo sapiens GN=RTCB PE=1 SV=1 - [RTCB_HUMAN]	41.98	18	18	28	505	55.1749	7.2251	1.00571	28	9.59211	0.996038	28	16.4552	1.02884	28	6.5869
B2R5M8	Isocitrate dehydrogenase [NADP] OS=Homo sapiens PE=2 SV=1 - [B2R5M8_HUMAN]	37.2	13	14	27	414	46.6195	7.00537	0.995172	26	28.483	1.07607	26	15.7317	0.968264	26	9.80328
F5GYN4	Ubiquitin thioesterase OTUB1 OS=Homo sapiens GN=OTUB1 PE=1 SV=1 - [F5GYN4_HUMAN]	41.08	8	8	16	241	28.033	5.2876	1.11429	16	9.74841	1.06655	16	18.676	1.02571	16	13.7971
Q10713	Mitochondrial-processing peptidase subunit alpha OS=Homo sapiens GN=PMPCA PE=1 SV=2 - [MPPA_HUMAN]	30.48	15	15	22	525	58.2156	6.91748	0.993119	22	15.0707	0.935348	22	11.0967	1.06867	22	16.8126
Q9H2U1	ATP-dependent RNA helicase DHX36 OS=Homo sapiens GN=DHX36 PE=1 SV=2 - [DHX36_HUMAN]	17.16	12	12	19	1008	114.688	7.6792	1.06431	19	8.89147	1.07616	19	12.9004	1.11316	19	8.37248
A8K3Z5	Nucleoporin NUP53 OS=Homo sapiens PE=2 SV=1 - [A8K3Z5_HUMAN]	27.61	6	6	11	326	34.7925	9.36377	1.01146	11	8.17448	0.982567	11	5.97153	1.03786	11	14.4322
Q6YN16	Hydroxysteroid dehydrogenase-like protein 2 OS=Homo sapiens GN=HSDL2 PE=1 SV=1 - [HSDL2_HUMAN]	41.39	12	12	15	418	45.3655	7.98682	0.809771	15	11.8746	0.827862	15	16.9909	1.00783	15	5.57846
B4DDF4	Calponin OS=Homo sapiens GN=CNN2 PE=1 SV=1 - [B4DDF4_HUMAN]	24.83	6	6	12	298	32.5956	6.97607	0.774121	12	13.4431	0.717328	12	13.4207	0.696198	12	11.2013
P52788	Spermine synthase OS=Homo sapiens GN=SMS PE=1 SV=2 - [SPSY_HUMAN]	36.07	9	9	18	366	41.2418	5.021	0.992047	18	12.3323	0.984964	18	19.2531	0.865145	18	9.02664
P67936	Tropomyosin alpha-4 chain OS=Homo sapiens GN=TPM4 PE=1 SV=3 - [TPM4_HUMAN]	50.81	2	15	30	248	28.5045	4.69092	1.1707	3	12.6731	0.989613	3	22.5531	1.0382	3	13.2538
Q92947	Glutaryl-CoA dehydrogenase, mitochondrial OS=Homo sapiens GN=GCDH PE=1 SV=1 - [GCDH_HUMAN]	28.31	8	9	12	438	48.0964	8.06006	0.866417	11	15.8837	0.906076	11	18.4877	0.917648	11	10.5689
A0A0A0MTB8	WD repeat-containing protein 36 OS=Homo sapiens GN=WDR36 PE=1 SV=1 - [A0A0A0MTB8_HUMAN]	18.88	13	13	16	895	99.3031	7.35693	0.82786	16	28.8063	0.878542	16	28.1731	0.906826	16	10.2248
Q99598	Translin-associated protein X OS=Homo sapiens GN=TSNAX PE=1 SV=1 - [TSNAX_HUMAN]	45.52	9	9	11	290	33.0917	6.55127	1.03568	11	9.68557	1.08453	11	6.07642	0.96757	11	3.07652
Q16222	UDP-N-acetylhexosamine pyrophosphorylase OS=Homo sapiens GN=UAP1 PE=1 SV=3 - [UAP1_HUMAN]	27.97	10	10	15	522	58.7318	6.32861	1.07708	15	9.50246	1.0814	15	22.4589	0.89609	15	10.1553
Q9Y4E8	Ubiquitin carboxyl-terminal hydrolase 15 OS=Homo sapiens GN=USP15 PE=1 SV=3 - [UBP15_HUMAN]	20.59	15	15	23	981	112.348	5.22412	1.15354	23	14.2662	1.08496	23	14.5897	1.08584	23	8.10859
Q08378	Golgin subfamily A member 3 OS=Homo sapiens GN=GOLGA3 PE=1 SV=2 - [GOGA3_HUMAN]	17.29	17	18	25	1498	167.252	5.43994	1.13911	24	11.1667	1.09449	24	14.858	1.07561	24	14.567
Q15427	Splicing factor 3B subunit 4 OS=Homo sapiens GN=SF3B4 PE=1 SV=1 - [SF3B4_HUMAN]	19.1	4	4	9	424	44.3571	8.55811	0.954838	8	4.04531	0.938118	9	8.39878	1.0594	9	15.5801
B3KNU0	cDNA FLJ30470 fis, clone BRAWH1000040, highly similar to Rap1 GTPase-GDP dissociation stimulator 1 OS=Homo sapiens PE=2 SV=1 - [B3KNU0_HUMAN]	20.76	10	11	14	607	66.3365	5.31299	1.03784	13	2.88788	1.01711	13	16.0713	0.918209	13	6.05151
Q2NL95	DDX19B protein (Fragment) OS=Homo sapiens GN=DDX19B PE=2 SV=1 - [Q2NL95_HUMAN]	26.95	1	8	15	449	50.6122	7.34229	1.48959	1		1.10607	1		0.946109	1
B7Z4K8	cDNA FLJ52869, highly similar to Homo sapiens basic leucine zipper and W2 domains 2 (BZW2), mRNA OS=Homo sapiens PE=2 SV=1 - [B7Z4K8_HUMAN]	34.86	12	16	27	393	45.2795	6.66846	1.01424	18	7.73058	0.99429	18	10.7899	1.06751	18	6.4858
A8K4W5	cDNA FLJ76813, highly similar to Homo sapiens acetyl-Coenzyme A acetyltransferase 2 (acetoacetyl Coenzyme A thiolase), mRNA OS=Homo sapiens PE=2 SV=1 - [A8K4W5_HUMAN]	25.94	5	5	10	397	41.3524	6.91748	0.930647	10	10.3349	1.10623	10	10.6194	0.807466	10	14.5917
P61019	Ras-related protein Rab-2A OS=Homo sapiens GN=RAB2A PE=1 SV=1 - [RAB2A_HUMAN]	56.6	3	9	13	212	23.5308	6.53662	0.921839	3	5.15634	0.929599	3	12.3306	1.19342	3	2.19319
Q13573	SNW domain-containing protein 1 OS=Homo sapiens GN=SNW1 PE=1 SV=1 - [SNW1_HUMAN]	31.53	12	12	16	536	61.4565	9.5249	0.953861	16	11.6582	0.97796	16	14.0868	1.1067	16	10.6395
B1AJY7	26S proteasome non-ATPase regulatory subunit 10 OS=Homo sapiens GN=PSMD10 PE=1 SV=1 - [B1AJY7_HUMAN]	42.49	5	5	9	193	20.7946	6.63916	0.856422	9	19.2504	0.859248	9	14.4024	0.782113	9	15.4286
B4DWB1	cDNA FLJ61431, highly similar to Protein arginine N-methyltransferase 3 (EC 2.1.1.-) OS=Homo sapiens PE=2 SV=1 - [B4DWB1_HUMAN]	27.85	12	12	21	517	58.4131	5.26221	1.15986	19	16.2424	1.09709	19	9.93652	0.977512	19	9.73724
Q04760	Lactoylglutathione lyase OS=Homo sapiens GN=GLO1 PE=1 SV=4 - [LGUL_HUMAN]	50.54	9	9	25	184	20.7642	5.31299	0.821788	25	17.217	0.809738	25	14.9206	0.732102	25	13.5932
P29317	Ephrin type-A receptor 2 OS=Homo sapiens GN=EPHA2 PE=1 SV=2 - [EPHA2_HUMAN]	21	15	16	26	976	108.197	6.22705	0.922005	23	16.0322	0.892864	23	13.5179	0.939932	23	8.47727
O96008	Mitochondrial import receptor subunit TOM40 homolog OS=Homo sapiens GN=TOMM40 PE=1 SV=1 - [TOM40_HUMAN]	50.42	12	12	20	361	37.8691	7.25439	1.09157	20	13.7108	1.08242	20	9.75756	1.29996	20	14.7297
A0A024QZW7	Nucleoporin 153kDa, isoform CRA_a OS=Homo sapiens GN=NUP153 PE=4 SV=1 - [A0A024QZW7_HUMAN]	15.53	15	15	18	1475	153.873	8.73389	0.854893	18	13.3135	0.90615	18	14.8854	0.950189	18	11.5642
P10606	Cytochrome c oxidase subunit 5B, mitochondrial OS=Homo sapiens GN=COX5B PE=1 SV=2 - [COX5B_HUMAN]	61.24	1	7	15	129	13.6869	8.80713	0.974449	2	7.37598	0.987836	2	4.62599	1.06392	2	5.67417
A0PJH5	SF3B1 protein (Fragment) OS=Homo sapiens GN=SF3B1 PE=2 SV=1 - [A0PJH5_HUMAN]	45.51	1	14	23	501	54.9813	6.69775	1.25834	1		1.16737	1		1.10715	1
P62316	Small nuclear ribonucleoprotein Sm D2 OS=Homo sapiens GN=SNRPD2 PE=1 SV=1 - [SMD2_HUMAN]	61.86	8	8	24	118	13.5182	9.90576	0.976744	24	19.0709	0.967649	24	17.3571	1.09658	24	7.98789
Q9UNS2	COP9 signalosome complex subunit 3 OS=Homo sapiens GN=COPS3 PE=1 SV=3 - [CSN3_HUMAN]	35.22	10	10	14	423	47.842	6.65381	0.922252	14	10.8059	0.939042	14	13.0669	0.964313	14	8.50388
C9JLU1	DNA-directed RNA polymerases I, II, and III subunit RPABC3 (Fragment) OS=Homo sapiens GN=POLR2H PE=1 SV=7 - [C9JLU1_HUMAN]	57.72	6	6	13	149	16.9854	4.67822	0.98696	13	14.1335	1.01428	13	14.8967	1.14876	13	9.23099
Q86XP3	ATP-dependent RNA helicase DDX42 OS=Homo sapiens GN=DDX42 PE=1 SV=1 - [DDX42_HUMAN]	22.39	15	15	19	938	102.912	7.02002	0.99325	19	13.1801	0.994473	19	11.3497	1.00992	19	5.67412
G3V1S6	Polypeptide N-acetylgalactosaminyltransferase OS=Homo sapiens GN=GALNT2 PE=3 SV=1 - [G3V1S6_HUMAN]	37.71	15	16	26	533	60.7554	7.6499	0.990383	22	21.6742	0.974975	22	18.2534	1.06061	22	6.96281
P62318	Small nuclear ribonucleoprotein Sm D3 OS=Homo sapiens GN=SNRPD3 PE=1 SV=1 - [SMD3_HUMAN]	47.62	4	4	16	126	13.9073	10.3159	1.00475	16	12.775	0.958265	16	10.4284	1.0499	16	15.4096
H0YN26	Acidic leucine-rich nuclear phosphoprotein 32 family member A OS=Homo sapiens GN=ANP32A PE=1 SV=1 - [H0YN26_HUMAN]	33.33	2	7	14	177	19.9851	4.57666	1.24685	3	1.03448	1.24176	3	1.70902	1.01627	3	0.976519
Q8WWY3	U4/U6 small nuclear ribonucleoprotein Prp31 OS=Homo sapiens GN=PRPF31 PE=1 SV=2 - [PRP31_HUMAN]	36.87	14	14	22	499	55.4214	5.78271	1.02271	22	10.2782	1.0149	22	11.7052	1.08496	22	9.2028
A0A0G2JMS7	Protein scribble homolog OS=Homo sapiens GN=SCRIB PE=1 SV=1 - [A0A0G2JMS7_HUMAN]	11.17	12	12	14	1549	165.172	4.99561	1.08103	14	13.0432	1.07964	14	10.7901	0.959325	14	13.739
Q6PIU2	Neutral cholesterol ester hydrolase 1 OS=Homo sapiens GN=NCEH1 PE=1 SV=3 - [NCEH1_HUMAN]	24.75	8	8	17	408	45.7787	7.2251	1.17635	17	8.67686	1.2424	17	12.9155	1.33242	17	12.681
P48637	Glutathione synthetase OS=Homo sapiens GN=GSS PE=1 SV=1 - [GSHB_HUMAN]	27	9	9	15	474	52.3523	5.92236	1.08481	15	8.46153	1.09225	15	21.9932	0.963292	15	10.8754
Q8WUD1	Ras-related protein Rab-2B OS=Homo sapiens GN=RAB2B PE=1 SV=1 - [RAB2B_HUMAN]	49.54	2	8	13	216	24.1991	7.82568	0.949113	3	2.74669	0.887327	3	16.773	0.964449	3	15.3502
G5E9W7	28S ribosomal protein S22, mitochondrial OS=Homo sapiens GN=MRPS22 PE=1 SV=1 - [G5E9W7_HUMAN]	44.51	12	12	21	319	36.7829	6.81494	1.03567	21	18.1594	0.985439	21	17.1272	1.17144	21	6.15911
Q96DG6	Carboxymethylenebutenolidase homolog OS=Homo sapiens GN=CMBL PE=1 SV=1 - [CMBL_HUMAN]	33.47	8	8	18	245	28.0302	7.18115	0.798385	18	24.8816	0.716736	18	27.6055	0.724652	18	17.2325
O95163	Elongator complex protein 1 OS=Homo sapiens GN=IKBKAP PE=1 SV=3 - [ELP1_HUMAN]	10.06	11	11	15	1332	150.159	5.93506	0.986625	15	4.94547	0.999565	15	6.36127	0.897759	15	23.7147
P55011	Solute carrier family 12 member 2 OS=Homo sapiens GN=SLC12A2 PE=1 SV=1 - [S12A2_HUMAN]	10.97	10	11	16	1212	131.364	6.40479	1.05277	14	19.284	1.11728	14	25.4818	1.04429	14	9.71426
Q9NTJ5	Phosphatidylinositide phosphatase SAC1 OS=Homo sapiens GN=SACM1L PE=1 SV=2 - [SAC1_HUMAN]	25.38	12	12	19	587	66.924	7.12256	0.871437	19	11.9506	0.848126	19	22.7571	0.943755	19	8.59106
O75153	Clustered mitochondria protein homolog OS=Homo sapiens GN=CLUH PE=1 SV=2 - [CLU_HUMAN]	26.74	5	27	36	1309	146.577	6.12549	1.01351	6	11.6285	1.06793	6	3.28062	0.841528	6	8.87261
P51572	B-cell receptor-associated protein 31 OS=Homo sapiens GN=BCAP31 PE=1 SV=3 - [BAP31_HUMAN]	43.09	10	10	17	246	27.974	8.44092	0.823248	17	20.727	0.790396	17	18.3049	0.856149	17	11.0736
P62826	GTP-binding nuclear protein Ran OS=Homo sapiens GN=RAN PE=1 SV=3 - [RAN_HUMAN]	39.81	8	8	25	216	24.4076	7.48877	1.02084	25	10.8842	0.998588	25	11.9864	0.96978	25	10.0916
P19105	Myosin regulatory light chain 12A OS=Homo sapiens GN=MYL12A PE=1 SV=2 - [ML12A_HUMAN]	56.14	7	7	16	171	19.7815	4.80518	0.927135	16	21.4099	0.919104	16	24.9402	0.84994	16	7.90382
O60282	Kinesin heavy chain isoform 5C OS=Homo sapiens GN=KIF5C PE=1 SV=1 - [KIF5C_HUMAN]	13.27	4	10	19	957	109.427	6.18896	1.2219	6	20.8191	1.01019	6	16.0142	0.991367	6	9.36038
B7Z2N5	cDNA FLJ51840, highly similar to Alpha-actinin-2 OS=Homo sapiens PE=2 SV=1 - [B7Z2N5_HUMAN]	12.45	1	7	13	803	92.89	5.80811	0.765928	1		1.18179	1		1.16937	1
Q5JR08	Rho-related GTP-binding protein RhoC (Fragment) OS=Homo sapiens GN=RHOC PE=1 SV=7 - [Q5JR08_HUMAN]	50.79	2	8	21	189	21.566	6.58057	0.820672	4	22.835	0.833514	4	23.4781	0.827353	4	6.07423
B4E2Z8	cDNA FLJ61206, highly similar to Homo sapiens multiple substrate lipid kinase (MULK), mRNA OS=Homo sapiens PE=2 SV=1 - [B4E2Z8_HUMAN]	32.23	9	9	15	394	43.7576	6.34131	0.942497	15	14.0743	0.928902	15	15.7029	1.11914	15	16.4561
B4DU91	cDNA FLJ55368, highly similar to Epsin-1 OS=Homo sapiens PE=2 SV=1 - [B4DU91_HUMAN]	15.49	6	6	12	536	55.7975	4.7417	1.05373	12	8.20814	1.22553	12	43.0906	1.03907	12	12.8412
E5E079	Cytochrome c oxidase subunit 2 OS=Homo sapiens GN=COX2 PE=3 SV=1 - [E5E079_HUMAN]	23.35	1	5	20	227	25.5432	4.89404
Q15124	Phosphoglucomutase-like protein 5 OS=Homo sapiens GN=PGM5 PE=1 SV=2 - [PGM5_HUMAN]	25.4	11	11	16	567	62.1857	7.21045	1.43169	16	11.3719	1.52854	16	19.1776	1.22896	16	10.3596
B2RAU8	cDNA, FLJ95131, highly similar to Homo sapiens nucleolar and coiled-body phosphoprotein 1 (NOLC1), mRNA OS=Homo sapiens PE=2 SV=1 - [B2RAU8_HUMAN]	25.04	14	16	25	699	73.5606	9.42236	0.941474	20	14.4877	0.988797	20	21.5334	1.16185	20	14.4546
A1L0T0	Acetolactate synthase-like protein OS=Homo sapiens GN=ILVBL PE=1 SV=2 - [ILVBL_HUMAN]	30.54	12	12	19	632	67.8248	8.14795	1.03009	19	14.2072	1.11555	19	15.0627	1.07732	19	12.7068
Q92769	Histone deacetylase 2 OS=Homo sapiens GN=HDAC2 PE=1 SV=2 - [HDAC2_HUMAN]	32.99	7	10	17	488	55.3288	5.90967	0.940444	8	17.2151	0.888153	8	17.702	0.990068	8	15.1862
P13693	Translationally-controlled tumor protein OS=Homo sapiens GN=TPT1 PE=1 SV=1 - [TCTP_HUMAN]	31.4	5	5	19	172	19.5826	4.93213	1.01772	19	16.5425	0.98453	19	23.7278	0.993561	19	6.03135
Q9HAV0	Guanine nucleotide-binding protein subunit beta-4 OS=Homo sapiens GN=GNB4 PE=1 SV=3 - [GBB4_HUMAN]	32.65	4	8	16	340	37.543	5.99854	0.813037	6	23.8101	0.703162	6	24.4701	0.823962	6	6.88483
P48047	ATP synthase subunit O, mitochondrial OS=Homo sapiens GN=ATP5O PE=1 SV=1 - [ATPO_HUMAN]	49.77	8	8	22	213	23.2627	9.96436	0.899555	22	11.8157	0.930585	22	18.8624	1.07783	22	7.90432
Q6FHJ9	COX5B protein (Fragment) OS=Homo sapiens GN=COX5B PE=2 SV=1 - [Q6FHJ9_HUMAN]	61.24	1	7	14	129	13.6879	8.49951	0.892706	1		0.788703	1		0.977759	1
Q96JB5	CDK5 regulatory subunit-associated protein 3 OS=Homo sapiens GN=CDK5RAP3 PE=1 SV=2 - [CK5P3_HUMAN]	18.97	8	9	19	506	56.885	4.75439	1.01538	13	16.7913	0.972444	13	12.5696	1.03194	13	7.07114
B2R8G6	cDNA, FLJ93891, Homo sapiens FK506 binding protein 8, 38kDa (FKBP8), mRNA OS=Homo sapiens PE=2 SV=1 - [B2R8G6_HUMAN]	29.78	8	8	12	356	38.4711	7.69385	0.886328	12	15.2025	0.885926	12	5.5516	1.07652	12	10.1853
P08579	U2 small nuclear ribonucleoprotein B'' OS=Homo sapiens GN=SNRPB2 PE=1 SV=1 - [RU2B_HUMAN]	16.44	2	3	8	225	25.4701	9.71533	0.92478	5	10.7272	0.912501	5	5.77672	1.18194	5	3.88102
B4DZC3	cDNA FLJ55645, highly similar to 5'-3' exoribonuclease 2 (EC 3.1.11.-) OS=Homo sapiens PE=2 SV=1 - [B4DZC3_HUMAN]	22.77	17	17	24	896	102.351	7.63525	0.995636	24	9.09409	0.986459	24	13.3311	1.10933	24	13.7884
P53582	Methionine aminopeptidase 1 OS=Homo sapiens GN=METAP1 PE=1 SV=2 - [MAP11_HUMAN]	38.08	8	8	12	386	43.1873	7.1665	0.98683	12	8.04343	0.895267	12	13.9407	0.995988	12	9.5737
A0A087WYU1	Sorting nexin OS=Homo sapiens GN=SNX9 PE=1 SV=1 - [A0A087WYU1_HUMAN]	23.23	9	9	11	594	66.4346	5.57959	1.12749	11	5.09788	1.10503	11	14.7932	1.10325	11	10.2247
E7EPN9	Protein PRRC2C OS=Homo sapiens GN=PRRC2C PE=1 SV=1 - [E7EPN9_HUMAN]	12.7	28	29	38	2819	308.589	9.0708	0.93989	37	17.3516	0.984942	37	21.3064	0.954773	37	9.57855
P07741	Adenine phosphoribosyltransferase OS=Homo sapiens GN=APRT PE=1 SV=2 - [APT_HUMAN]	71.67	9	9	21	180	19.5954	6.02393	0.920062	21	20.6297	0.953491	21	18.281	0.752527	21	14.3034
Q96EK6	Glucosamine 6-phosphate N-acetyltransferase OS=Homo sapiens GN=GNPNAT1 PE=1 SV=1 - [GNA1_HUMAN]	58.15	7	7	18	184	20.7356	7.98682	0.893669	18	12.03	0.892008	18	18.8514	0.856438	18	19.1806
Q01780	Exosome component 10 OS=Homo sapiens GN=EXOSC10 PE=1 SV=2 - [EXOSX_HUMAN]	24.63	17	17	24	885	100.768	8.45557	1.0111	24	10.2629	1.05511	24	11.6601	1.13391	24	9.07311
Q9Y570	Protein phosphatase methylesterase 1 OS=Homo sapiens GN=PPME1 PE=1 SV=3 - [PPME1_HUMAN]	32.12	10	10	21	386	42.2882	5.97314	1.10157	21	24.1965	1.0812	21	19.7747	0.908644	21	12.4728
O14617	AP-3 complex subunit delta-1 OS=Homo sapiens GN=AP3D1 PE=1 SV=1 - [AP3D1_HUMAN]	19.25	14	14	21	1153	130.076	8.48486	0.987955	21	15.1573	0.935106	21	12.8458	0.996264	21	9.72798
O00411	DNA-directed RNA polymerase, mitochondrial OS=Homo sapiens GN=POLRMT PE=1 SV=2 - [RPOM_HUMAN]	12.44	11	11	13	1230	138.532	8.98291	1.00983	13	14.7984	1.05171	13	14.9404	1.00561	13	12.9172
Q9H9B4	Sideroflexin-1 OS=Homo sapiens GN=SFXN1 PE=1 SV=4 - [SFXN1_HUMAN]	41.93	8	10	20	322	35.5963	9.0708	1.02774	16	11.3605	1.01144	16	17.5097	1.2494	16	11.8015
P54727	UV excision repair protein RAD23 homolog B OS=Homo sapiens GN=RAD23B PE=1 SV=1 - [RD23B_HUMAN]	23.72	7	8	19	409	43.1446	4.84326	0.944129	17	9.15601	0.909599	17	14.9102	0.852968	17	9.50759
P98175	RNA-binding protein 10 OS=Homo sapiens GN=RBM10 PE=1 SV=3 - [RBM10_HUMAN]	17.85	13	15	20	930	103.469	5.97314	0.934076	18	12.2198	0.929919	18	19.6639	1.14375	18	9.59376
O00469	Procollagen-lysine,2-oxoglutarate 5-dioxygenase 2 OS=Homo sapiens GN=PLOD2 PE=1 SV=2 - [PLOD2_HUMAN]	19	12	12	17	737	84.6316	6.7124	1.15174	17	13.1692	1.14559	17	11.9711	1.33084	17	13.8998
Q8NBJ5	Procollagen galactosyltransferase 1 OS=Homo sapiens GN=COLGALT1 PE=1 SV=1 - [GT251_HUMAN]	26.37	16	16	32	622	71.5905	7.31299	0.806139	30	13.9325	0.777118	30	14.6685	0.928678	30	8.72723
B7ZLC9	GEMIN5 protein OS=Homo sapiens GN=GEMIN5 PE=2 SV=1 - [B7ZLC9_HUMAN]	14.8	18	18	23	1507	168.326	6.62451	1.17315	23	17.6387	1.15394	23	21.2481	1.09837	23	11.2584
Q9P0M6	Core histone macro-H2A.2 OS=Homo sapiens GN=H2AFY2 PE=1 SV=3 - [H2AW_HUMAN]	25.81	6	8	14	372	40.0334	9.68604	1.24571	8	15.3341	1.18774	8	14.2487	1.43171	8	6.68869
D3YTB1	60S ribosomal protein L32 (Fragment) OS=Homo sapiens GN=RPL32 PE=1 SV=1 - [D3YTB1_HUMAN]	40.6	5	5	18	133	15.6067	11.4438	1.00054	18	18.9714	0.964752	18	22.3297	1.06108	18	9.32025
Q12996	Cleavage stimulation factor subunit 3 OS=Homo sapiens GN=CSTF3 PE=1 SV=1 - [CSTF3_HUMAN]	19.94	12	12	18	717	82.8687	8.11865	0.90084	18	24.9871	0.939114	18	21.7241	1.00019	18	23.8305
A8K4A8	cDNA FLJ76156, highly similar to Homo sapiens aspartyl-tRNA synthetase 2 (DARS2), mRNA OS=Homo sapiens PE=2 SV=1 - [A8K4A8_HUMAN]	29.61	14	14	25	645	73.5281	7.84033	1.03223	25	9.76792	1.00444	25	8.4287	1.11439	25	11.6856
Q53GJ1	DEAD (Asp-Glu-Ala-Asp) box polypeptide 47 isoform 1 variant (Fragment) OS=Homo sapiens PE=2 SV=1 - [Q53GJ1_HUMAN]	26.56	9	9	13	448	49.8504	9.24658	0.987697	13	9.35487	1.01074	13	10.3253	1.17397	13	17.4299
B4DEP6	cDNA FLJ59206, highly similar to Eukaryotic translation initiation factor 4B OS=Homo sapiens PE=2 SV=1 - [B4DEP6_HUMAN]	25.38	12	12	24	587	66.0889	5.70654	1.03825	24	15.1289	1.08508	24	19.6806	0.986555	24	8.46493
Q9P2I0	Cleavage and polyadenylation specificity factor subunit 2 OS=Homo sapiens GN=CPSF2 PE=1 SV=2 - [CPSF2_HUMAN]	20.84	13	13	18	782	88.4307	5.10986	1.06489	18	7.53848	0.991086	18	11.6583	1.13048	18	11.6493
Q5SSJ5	Heterochromatin protein 1-binding protein 3 OS=Homo sapiens GN=HP1BP3 PE=1 SV=1 - [HP1B3_HUMAN]	19.53	10	10	15	553	61.1693	9.67139	0.944573	15	16.4368	0.923682	15	22.6197	1.15415	15	7.52802
E9PH82	Protein FAM98A OS=Homo sapiens GN=FAM98A PE=1 SV=1 - [E9PH82_HUMAN]	25.96	5	6	11	312	34.4091	8.27979	1.02909	9	4.81096	1.01955	9	3.53369	1.0194	9	4.09147
B2R802	cDNA, FLJ93681, highly similar to Homo sapiens small nuclear ribonucleoprotein polypeptide A (SNRPA), mRNA OS=Homo sapiens PE=2 SV=1 - [B2R802_HUMAN]	27.3	4	5	13	282	31.2872	9.86182	0.924261	10	12.4827	0.96148	10	12.0557	1.15408	10	5.27057
Q9UL15	BAG family molecular chaperone regulator 5 OS=Homo sapiens GN=BAG5 PE=1 SV=1 - [BAG5_HUMAN]	28.19	10	10	17	447	51.1677	6.04932	1.04212	17	20.4324	0.97777	17	24.1445	0.895287	17	12.6907
B7Z3E5	cDNA FLJ53573, highly similar to Myosin Ic OS=Homo sapiens PE=2 SV=1 - [B7Z3E5_HUMAN]	23.87	15	16	21	1039	118.982	9.40771	1.05167	20	11.7178	1.06218	20	14.2365	1.0527	20	9.04226
Q14692	Ribosome biogenesis protein BMS1 homolog OS=Homo sapiens GN=BMS1 PE=1 SV=1 - [BMS1_HUMAN]	20.59	18	18	20	1282	145.716	6.44287	0.967475	20	10.0207	0.994563	20	13.7368	1.0907	20	10.9173
A8K9K8	rRNA adenine N(6)-methyltransferase OS=Homo sapiens PE=2 SV=1 - [A8K9K8_HUMAN]	32.27	8	8	12	313	35.215	9.90576	0.947327	12	10.8627	0.983091	12	17.475	1.09025	12	12.4767
Q8WYP5	Protein ELYS OS=Homo sapiens GN=AHCTF1 PE=1 SV=3 - [ELYS_HUMAN]	11.03	20	20	30	2266	252.342	6.59521	0.979464	30	14.7424	0.939381	30	19.9273	1.06343	30	17.5332
G5D8J3	Cytochrome c oxidase subunit 2 OS=Homo sapiens GN=COX2 PE=3 SV=1 - [G5D8J3_HUMAN]	23.35	1	5	20	227	25.5432	4.89404	0.831274	1		0.831062	1		1.06038	1
G5D8C8	Cytochrome c oxidase subunit 2 OS=Homo sapiens GN=COX2 PE=3 SV=1 - [G5D8C8_HUMAN]	23.35	1	5	20	227	25.5591	4.81787	1.03487	2	26.3449	1.11225	2	49.1474	1.2663	2	31.5651
A0A097PWY7	Cytochrome c oxidase subunit 2 OS=Homo sapiens GN=COX2 PE=3 SV=1 - [A0A097PWY7_HUMAN]	23.35	1	5	20	227	25.5872	4.81787	1.09369	1		1.11341	1		0.972381	1
H9T3W9	Cytochrome c oxidase subunit 2 OS=Homo sapiens GN=COX2 PE=3 SV=1 - [H9T3W9_HUMAN]	23.35	1	5	19	227	25.5572	4.81787
E5DZN4	Cytochrome c oxidase subunit 2 OS=Homo sapiens GN=COX2 PE=3 SV=1 - [E5DZN4_HUMAN]	23.35	1	5	20	227	25.5591	4.81787	1.08553	2	5.45456	1.05041	2	3.18126	1.22908	2	14.2089
H9E7B8	Cytochrome c oxidase subunit 2 (Fragment) OS=Homo sapiens GN=COX2 PE=3 SV=1 - [H9E7B8_HUMAN]	24.09	1	5	23	220	24.8368	4.729	1.07028	1		1.14188	1		0.941111	1
A0A024R478	COP9 constitutive photomorphogenic homolog subunit 7B (Arabidopsis), isoform CRA_a OS=Homo sapiens GN=COPS7B PE=4 SV=1 - [A0A024R478_HUMAN]	19.11	2	2	6	157	18.1454	7.34229	1.15439	6	3.40866	1.18127	6	25.3799	1.00465	6	10.6104
E9PR76	Repressor of RNA polymerase III transcription MAF1 homolog (Fragment) OS=Homo sapiens GN=MAF1 PE=1 SV=1 - [E9PR76_HUMAN]	15.48	2	2	4	252	28.2886	5.14795	1.06689	4	5.04854	1.03155	4	7.32239	0.999452	4	11.0977
Q9BQA1	Methylosome protein 50 OS=Homo sapiens GN=WDR77 PE=1 SV=1 - [MEP50_HUMAN]	32.75	9	9	17	342	36.7011	5.17334	0.981977	17	17.3022	1.02694	17	13.7381	0.928981	17	8.98771
Q9H4L4	Sentrin-specific protease 3 OS=Homo sapiens GN=SENP3 PE=1 SV=2 - [SENP3_HUMAN]	14.46	7	7	10	574	64.9687	8.55811	0.948243	10	30.839	0.921295	10	7.51879	1.02779	10	18.5514
Q9H9A6	Leucine-rich repeat-containing protein 40 OS=Homo sapiens GN=LRRC40 PE=1 SV=1 - [LRC40_HUMAN]	33.89	14	14	21	602	68.2071	6.43018	1.12044	21	11.1606	1.09614	21	16.504	1.07723	21	11.8236
A0A024R6M2	KIAA2010, isoform CRA_a OS=Homo sapiens GN=KIAA2010 PE=4 SV=1 - [A0A024R6M2_HUMAN]	14.76	7	10	15	820	93.8371	4.89404	1.01108	9	13.3017	1.00717	9	23.3714	0.968004	9	12.1154
Q9NRF9	DNA polymerase epsilon subunit 3 OS=Homo sapiens GN=POLE3 PE=1 SV=1 - [DPOE3_HUMAN]	38.1	5	5	7	147	16.8493	4.7417	0.925956	7	9.32833	1.00419	7	16.3329	0.951308	7	4.65005
Q9Y4G6	Talin-2 OS=Homo sapiens GN=TLN2 PE=1 SV=4 - [TLN2_HUMAN]	4.96	1	12	16	2542	271.443	5.56689	1.01607	1		1.17705	1		0.869127	1
A0A024R8L7	Acyl-coenzyme A oxidase OS=Homo sapiens GN=ACOX1 PE=3 SV=1 - [A0A024R8L7_HUMAN]	36.67	16	16	25	660	74.6381	7.62061	1.00273	25	15.0268	0.998504	25	19.7029	1.01858	25	17.0785
Q96T88	E3 ubiquitin-protein ligase UHRF1 OS=Homo sapiens GN=UHRF1 PE=1 SV=1 - [UHRF1_HUMAN]	19.67	12	12	16	793	89.757	7.56201	0.909556	16	9.35428	0.945186	16	13.2992	1.16664	16	6.12024
Q53F37	SAR1a gene homolog 2 variant (Fragment) OS=Homo sapiens PE=2 SV=1 - [Q53F37_HUMAN]	35.35	3	6	17	198	22.3955	6.11279	1.17696	5	4.90111	1.22639	5	7.26628	1.0958	5	7.86084
P55809	Succinyl-CoA:3-ketoacid coenzyme A transferase 1, mitochondrial OS=Homo sapiens GN=OXCT1 PE=1 SV=1 - [SCOT1_HUMAN]	31.54	13	13	19	520	56.1219	7.45947	0.693471	19	28.669	0.722256	19	26.4031	0.744806	19	16.6609
P61586	Transforming protein RhoA OS=Homo sapiens GN=RHOA PE=1 SV=1 - [RHOA_HUMAN]	49.74	2	8	21	193	21.7541	6.1001	0.820543	4	42.0873	0.841789	4	45.5981	1.05481	4	4.1964
Q7L576	Cytoplasmic FMR1-interacting protein 1 OS=Homo sapiens GN=CYFIP1 PE=1 SV=1 - [CYFP1_HUMAN]	22.43	24	24	30	1253	145.089	6.90283	1.0376	30	10.2806	1.0223	30	14.4983	1.01805	30	7.47203
B3KQ21	cDNA FLJ32640 fis, clone SYNOV2001033, highly similar to U3 small nucleolar RNA-associated protein 6 homolog OS=Homo sapiens PE=2 SV=1 - [B3KQ21_HUMAN]	22.61	11	11	15	597	70.1629	7.45947	1.02895	15	12.4525	1.0058	15	6.77111	1.15292	15	11.5311
P49006	MARCKS-related protein OS=Homo sapiens GN=MARCKSL1 PE=1 SV=2 - [MRP_HUMAN]	52.82	5	5	12	195	19.5172	4.66553	0.746527	12	19.8916	0.773921	12	28.9692	0.741067	12	9.87133
P20618	Proteasome subunit beta type-1 OS=Homo sapiens GN=PSMB1 PE=1 SV=2 - [PSB1_HUMAN]	50.21	8	8	18	241	26.4724	8.1333	1.00039	17	15.2654	1.07672	17	20.7146	1.0133	17	23.5464
Q6P587	Acylpyruvase FAHD1, mitochondrial OS=Homo sapiens GN=FAHD1 PE=1 SV=2 - [FAHD1_HUMAN]	45.98	7	7	10	224	24.8267	7.38623	0.925665	10	9.74216	0.867287	10	20.3635	1.06082	10	5.02872
B2RAH7	cDNA, FLJ94921, highly similar to Homo sapiens prolyl endopeptidase (PREP), mRNA OS=Homo sapiens PE=2 SV=1 - [B2RAH7_HUMAN]	36.9	19	19	25	710	80.682	5.85889	1.03299	25	13.9966	0.985291	25	16.8174	0.890579	25	10.6181
P82933	28S ribosomal protein S9, mitochondrial OS=Homo sapiens GN=MRPS9 PE=1 SV=2 - [RT09_HUMAN]	29.55	10	10	16	396	45.8058	9.51025	0.991058	16	16.6857	1.03467	16	23.4837	1.08692	16	11.4987
P41250	Glycine--tRNA ligase OS=Homo sapiens GN=GARS PE=1 SV=3 - [SYG_HUMAN]	30.85	17	17	27	739	83.1126	7.03467	1.1446	27	17.6004	1.19093	27	14.8513	1.08506	27	7.42082
O95747	Serine/threonine-protein kinase OSR1 OS=Homo sapiens GN=OXSR1 PE=1 SV=1 - [OXSR1_HUMAN]	19.35	6	8	10	527	57.9861	6.43018	0.971854	8	14.6529	1.00466	8	13.1855	0.881565	8	16.3097
Q15645	Pachytene checkpoint protein 2 homolog OS=Homo sapiens GN=TRIP13 PE=1 SV=2 - [PCH2_HUMAN]	27.55	9	9	15	432	48.5205	6.0874	0.832226	15	15.4174	0.848659	15	30.5419	0.794011	15	20.637
A8KA74	cDNA FLJ76065 OS=Homo sapiens PE=2 SV=1 - [A8KA74_HUMAN]	15.75	10	10	15	857	97.6093	7.69385	1.01716	15	12.0742	0.948062	15	11.1252	1.10392	15	13.0484
A0A0A0MRM8	Unconventional myosin-VI OS=Homo sapiens GN=MYO6 PE=1 SV=1 - [A0A0A0MRM8_HUMAN]	9.26	7	7	10	1253	144.924	8.55811	0.961103	10	15.3417	0.958813	10	28.7926	0.876179	10	9.55496
Q8IX12	Cell division cycle and apoptosis regulator protein 1 OS=Homo sapiens GN=CCAR1 PE=1 SV=2 - [CCAR1_HUMAN]	16.43	16	16	26	1150	132.739	5.75732	0.925156	26	11.3999	1.00911	26	17.9434	1.1028	26	13.752
B4DRU9	cDNA FLJ57179, highly similar to Homo sapiens ATP-binding cassette, sub-family F (GCN20), member 3 (ABCF3), mRNA OS=Homo sapiens PE=2 SV=1 - [B4DRU9_HUMAN]	24.85	12	12	16	668	75.5271	7.18115	1.11226	16	12.3234	1.10448	16	19.6325	0.967304	16	4.4365
Q9Y2V2	Calcium-regulated heat stable protein 1 OS=Homo sapiens GN=CARHSP1 PE=1 SV=2 - [CHSP1_HUMAN]	18.37	2	2	8	147	15.882	8.20654	0.988196	8	11.0129	0.891109	8	8.43631	0.740428	8	19.5657
E9PKG6	Nucleobindin-2 OS=Homo sapiens GN=NUCB2 PE=1 SV=2 - [E9PKG6_HUMAN]	25.15	6	6	9	338	40.3433	5.17334	0.908976	9	7.0279	0.847234	9	7.66817	0.959971	9	6.71637
A0A087WYF7	MICOS complex subunit MIC27 OS=Homo sapiens GN=APOOL PE=1 SV=1 - [A0A087WYF7_HUMAN]	38.81	8	8	10	268	29.1862	9.45166	1.02462	10	36.5955	0.98728	10	28.7301	1.13096	10	12.9391
A8K905	cDNA FLJ77615, highly similar to Homo sapiens nucleolar complex associated 3 homolog (S. cerevisiae) (NOC3L), mRNA OS=Homo sapiens PE=2 SV=1 - [A8K905_HUMAN]	17.88	12	12	18	800	92.4905	9.1001	0.98287	18	13.1926	1.01689	18	21.6007	1.12069	18	13.2358
B7Z722	Tropomyosin 1 (Alpha), isoform CRA_i OS=Homo sapiens GN=TPM1 PE=2 SV=1 - [B7Z722_HUMAN]	37.5	4	9	21	248	28.5905	4.79248	0.971918	6	24.7994	0.974185	6	20.6969	0.81988	6	5.31131
O76024	Wolframin OS=Homo sapiens GN=WFS1 PE=1 SV=2 - [WFS1_HUMAN]	15.06	12	12	19	890	100.227	8.04541	0.866417	19	10.2531	0.848506	19	12.7525	0.883857	19	14.8486
H0Y512	Adipocyte plasma membrane-associated protein (Fragment) OS=Homo sapiens GN=APMAP PE=1 SV=1 - [H0Y512_HUMAN]	22.25	8	8	15	409	45.3761	5.65576	1.01653	15	9.27772	0.972228	15	15.2924	1.15615	15	14.4593
P12004	Proliferating cell nuclear antigen OS=Homo sapiens GN=PCNA PE=1 SV=1 - [PCNA_HUMAN]	50.96	10	10	21	261	28.7503	4.69092	0.971503	21	10.3052	1.0079	21	13.3909	0.98308	21	8.79546
P23229	Integrin alpha-6 OS=Homo sapiens GN=ITGA6 PE=1 SV=5 - [ITA6_HUMAN]	20.8	17	17	21	1130	126.526	6.60986	1.26008	21	13.7894	1.28139	21	23.0016	1.28107	21	21.1709
Q59G16	SWI/SNF-related matrix-associated actin-dependent regulator of chromatin c2 isoform b variant (Fragment) OS=Homo sapiens PE=2 SV=1 - [Q59G16_HUMAN]	16.44	8	15	20	1156	127.298	5.52881	1.0634	11	9.23875	1.01397	11	18.1785	1.20099	11	5.39
P29084	Transcription initiation factor IIE subunit beta OS=Homo sapiens GN=GTF2E2 PE=1 SV=1 - [T2EB_HUMAN]	28.18	6	6	11	291	33.0234	9.65674	0.816892	11	14.4216	0.842171	11	12.6643	0.884687	11	18.3778
Q96M27	Protein PRRC1 OS=Homo sapiens GN=PRRC1 PE=1 SV=1 - [PRRC1_HUMAN]	15.06	5	5	14	445	46.6718	5.8335	0.954245	14	17.8698	0.893937	14	15.665	0.923699	14	11.1092
E5RGW4	Nucleophosmin (Fragment) OS=Homo sapiens GN=NPM1 PE=1 SV=1 - [E5RGW4_HUMAN]	59.32	1	3	14	59	6.85811	4.4751	0.945546	1		1.08027	1		0.876875	1
C9J7B5	Eukaryotic translation initiation factor 5A OS=Homo sapiens GN=EIF5A2 PE=1 SV=1 - [C9J7B5_HUMAN]	55.96	1	5	21	109	11.9368	8.07471	1.04706	1		0.930769	1
E9PGZ1	Caldesmon OS=Homo sapiens GN=CALD1 PE=1 SV=1 - [E9PGZ1_HUMAN]	17.54	8	8	11	536	61.6685	6.11279	0.926877	11	16.8588	0.925179	11	30.2797	0.907001	11	10.8831
H7C2W9	60S ribosomal protein L31 (Fragment) OS=Homo sapiens GN=RPL31 PE=1 SV=1 - [H7C2W9_HUMAN]	37.04	4	4	15	108	12.8031	11.0044	1.08796	15	10.8197	1.06668	15	21.5835	1.03215	15	9.4798
B4DNA3	Adenylyl cyclase-associated protein OS=Homo sapiens PE=2 SV=1 - [B4DNA3_HUMAN]	33.72	1	12	20	433	47.0913	8.27979	1.13747	2	3.66739	1.06827	2	16.5067	1.05655	2	14.2197
O15511	Actin-related protein 2/3 complex subunit 5 OS=Homo sapiens GN=ARPC5 PE=1 SV=3 - [ARPC5_HUMAN]	49.01	5	5	7	151	16.3103	5.66846	0.970791	7	27.4902	1.03178	7	38.2188	0.985773	7	5.56872
Q12768	WASH complex subunit strumpellin OS=Homo sapiens GN=KIAA0196 PE=1 SV=1 - [STRUM_HUMAN]	17.34	17	17	21	1159	134.201	6.97607	1.04805	21	7.88095	1.0427	21	19.2025	0.950749	21	5.95457
Q53H82	Beta-lactamase-like protein 2 OS=Homo sapiens GN=LACTB2 PE=1 SV=2 - [LACB2_HUMAN]	34.38	7	7	14	288	32.7849	6.80029	0.936678	14	10.8029	0.937175	14	9.5396	0.879681	14	5.24928
B4DM33	cDNA FLJ52068, highly similar to Microtubule-associated protein RP/EB family member 1 OS=Homo sapiens PE=2 SV=1 - [B4DM33_HUMAN]	40.34	5	7	16	238	26.5656	5.2876	0.983464	11	14.3033	0.977603	11	21.4004	0.952777	11	6.76021
E7ETK0	40S ribosomal protein S24 OS=Homo sapiens GN=RPS24 PE=1 SV=1 - [E7ETK0_HUMAN]	39.69	5	5	23	131	15.1873	10.8872	1.08016	23	11.6731	1.12225	23	13.5431	1.01168	23	12.3144
Q5JQ44	Putative uncharacterized protein DKFZp547A0616 (Fragment) OS=Homo sapiens GN=DKFZp547A0616 PE=2 SV=1 - [Q5JQ44_HUMAN]	59.67	5	8	12	181	20.2811	4.80518	1.02107	6	13.6492	0.990111	6	11.449	1.08029	6	2.39211
P33897	ATP-binding cassette sub-family D member 1 OS=Homo sapiens GN=ABCD1 PE=1 SV=2 - [ABCD1_HUMAN]	19.46	11	11	17	745	82.8845	8.95361	0.88406	17	23.5102	0.861928	17	20.028	0.848243	17	12.3883
Q52LW3	Rho GTPase-activating protein 29 OS=Homo sapiens GN=ARHGAP29 PE=1 SV=2 - [RHG29_HUMAN]	18.64	21	21	27	1261	141.974	6.7417	0.904797	27	6.38564	0.918879	27	14.7767	0.858322	27	5.80083
Q9NV06	DDB1- and CUL4-associated factor 13 OS=Homo sapiens GN=DCAF13 PE=1 SV=2 - [DCA13_HUMAN]	27.87	9	9	17	445	51.3692	9.18799	0.933091	17	19.2242	0.983019	17	15.3149	1.12997	17	12.0121
B2R6N0	cDNA, FLJ93029, highly similar to Homo sapiens COP9 constitutive photomorphogenic homolog subunit 2 (Arabidopsis) (COPS2), mRNA OS=Homo sapiens PE=2 SV=1 - [B2R6N0_HUMAN]	23.48	9	9	15	443	51.5831	5.5415	0.968234	15	13.1159	0.942491	15	7.5576	0.964358	15	7.31661
Q9Y2U8	Inner nuclear membrane protein Man1 OS=Homo sapiens GN=LEMD3 PE=1 SV=2 - [MAN1_HUMAN]	18.44	9	9	11	911	99.9351	7.54736	0.98873	11	14.8665	1.04708	11	12.9119	0.983474	11	11.1608
A0A087WXP7	Diphthine methyl ester synthase OS=Homo sapiens GN=DPH5 PE=1 SV=1 - [A0A087WXP7_HUMAN]	28.4	6	6	11	243	27.3719	5.19873	0.968774	11	20.443	1.06368	11	58.7049	0.980974	11	6.01707
Q2L6I2	ABC50 protein OS=Homo sapiens GN=ABCF1 PE=3 SV=1 - [Q2L6I2_HUMAN]	22.68	13	13	17	807	91.6235	7.6792	0.939626	17	12.6054	0.909936	17	13.1516	0.905873	17	9.96315
Q9NY61	Protein AATF OS=Homo sapiens GN=AATF PE=1 SV=1 - [AATF_HUMAN]	27.5	9	10	15	560	63.0943	4.94482	1.04465	14	5.62247	1.0463	14	7.80609	1.19344	14	9.1566
A8K2R3	cDNA FLJ75083, highly similar to Homo sapiens amine oxidase (flavin containing) domain 2 (AOF2),mRNA OS=Homo sapiens PE=2 SV=1 - [A8K2R3_HUMAN]	24.38	12	12	18	730	81.1187	6.22705	0.939687	18	12.4905	0.986992	18	10.6541	1.01041	18	16.8705
O60884	DnaJ homolog subfamily A member 2 OS=Homo sapiens GN=DNAJA2 PE=1 SV=1 - [DNJA2_HUMAN]	30.34	10	10	13	412	45.7166	6.48096	0.991322	13	6.79961	0.934276	13	9.57866	1.00187	13	7.98745
Q7Z4S6	Kinesin-like protein KIF21A OS=Homo sapiens GN=KIF21A PE=1 SV=2 - [KI21A_HUMAN]	7.65	7	7	9	1674	187.063	6.41748	1.03718	9	16.2471	0.993539	9	13.6753	0.996769	9	15.1707
B4DII5	Importin subunit alpha OS=Homo sapiens PE=2 SV=1 - [B4DII5_HUMAN]	34.71	7	13	18	533	59.6033	5.0083	1.00481	8	14.3299	1.03217	8	13.6619	0.973718	8	8.76153
A0A024R4H5	DNAation factor, 45kDa, alpha polypeptide, isoform CRA_b OS=Homo sapiens GN=DFFA PE=4 SV=1 - [A0A024R4H5_HUMAN]	26.49	5	5	8	268	29.3927	4.61475	0.954797	8	14.8692	1.0726	8	15.0873	0.955912	8	7.8259
K7ENT6	Tropomyosin alpha-4 chain (Fragment) OS=Homo sapiens GN=TPM4 PE=1 SV=1 - [K7ENT6_HUMAN]	65.36	2	15	30	179	20.6084	4.61475	1.0419	3	1.84642	1.05371	3	2.90956	0.998951	3	11.1153
Q5T3I0	G patch domain-containing protein 4 OS=Homo sapiens GN=GPATCH4 PE=1 SV=2 - [GPTC4_HUMAN]	29.15	11	11	15	446	50.3508	9.62744	1.03164	15	13.8649	1.00899	15	14.6652	1.19306	15	18.1442
Q86V81	THO complex subunit 4 OS=Homo sapiens GN=ALYREF PE=1 SV=3 - [THOC4_HUMAN]	23.35	4	4	9	257	26.8716	11.1509	0.967711	9	4.26052	0.968435	9	7.31567	1.20556	9	12.0494
O43747	AP-1 complex subunit gamma-1 OS=Homo sapiens GN=AP1G1 PE=1 SV=5 - [AP1G1_HUMAN]	22.14	14	14	20	822	91.2931	6.80029	1.05863	20	13.2042	1.15425	20	22.4304	0.962915	20	13.0976
Q68E01	Integrator complex subunit 3 OS=Homo sapiens GN=INTS3 PE=1 SV=1 - [INT3_HUMAN]	13.33	8	8	13	1043	117.994	5.79541	1.05525	13	7.08734	1.12796	13	10.2615	1.04825	13	8.23871
P61106	Ras-related protein Rab-14 OS=Homo sapiens GN=RAB14 PE=1 SV=4 - [RAB14_HUMAN]	60	8	9	18	215	23.8819	6.21436	0.969217	15	19.8019	1.01983	15	16.0201	1.03885	15	5.06564
P18031	Tyrosine-protein phosphatase non-receptor type 1 OS=Homo sapiens GN=PTPN1 PE=1 SV=1 - [PTN1_HUMAN]	27.82	9	9	13	435	49.9348	6.26514	0.854941	13	20.0539	0.887077	13	14.9299	1.01656	13	9.98075
Q9BZF1	Oxysterol-binding protein-related protein 8 OS=Homo sapiens GN=OSBPL8 PE=1 SV=3 - [OSBL8_HUMAN]	19.24	11	13	17	889	101.132	6.96143	0.9774	15	9.50863	0.958624	15	13.6985	1.07898	15	9.39604
Q09161	Nuclear cap-binding protein subunit 1 OS=Homo sapiens GN=NCBP1 PE=1 SV=1 - [NCBP1_HUMAN]	30.38	18	18	27	790	91.7805	6.43018	0.892909	27	16.9972	0.877278	27	22.269	0.905272	27	12.2337
V9HWC6	Peptidyl-prolyl cis-trans isomerase OS=Homo sapiens GN=HEL-S-39 PE=2 SV=1 - [V9HWC6_HUMAN]	43.75	11	11	31	208	22.728	9.31982	1.05678	31	14.8925	1.08702	31	16.157	1.214	31	15.4621
O15212	Prefoldin subunit 6 OS=Homo sapiens GN=PFDN6 PE=1 SV=1 - [PFD6_HUMAN]	48.06	8	8	13	129	14.5738	8.88037	1.03731	13	8.14139	1.01281	13	14.0164	0.948699	13	8.556
Q12972	Nuclear inhibitor of protein phosphatase 1 OS=Homo sapiens GN=PPP1R8 PE=1 SV=2 - [PP1R8_HUMAN]	28.21	6	6	9	351	38.4548	7.37158	0.96509	9	6.48562	1.00738	9	9.91237	1.03764	9	11.4326
A0A096LPK7	Thioredoxin reductase 2, mitochondrial OS=Homo sapiens GN=TXNRD2 PE=1 SV=1 - [A0A096LPK7_HUMAN]	11.88	3	4	5	463	50.0255	7.1958	1.04642	3	1.92274	0.964908	3	29.3506	1.05385	3	10.651
Q9Y3D7	Mitochondrial import inner membrane translocase subunit TIM16 OS=Homo sapiens GN=PAM16 PE=1 SV=2 - [TIM16_HUMAN]	27.2	2	2	4	125	13.8162	9.70068	1.1073	4	1.92259	1.02673	4	0.971933	1.26721	4	6.97612
B4DDR3	cDNA FLJ52148, highly similar to Apoptosis inhibitor 5 OS=Homo sapiens PE=2 SV=1 - [B4DDR3_HUMAN]	39.58	1	9	15	331	37.4847	8.67529	1.22879	1		1.45204	1		1.11194	1
B2RBE5	cDNA, FLJ95468, highly similar to Homo sapiens transcriptional coactivator tubedown-100 (TBDN100),transcript variant 1, mRNA OS=Homo sapiens PE=2 SV=1 - [B2RBE5_HUMAN]	18.48	10	12	22	866	101.236	7.41553	0.937255	19	9.45203	0.950861	19	19.2981	0.962261	19	8.31824
A7E261	5-oxoprolinase (ATP-hydrolysing) OS=Homo sapiens GN=OPLAH PE=2 SV=1 - [A7E261_HUMAN]	14.21	12	12	16	1288	137.343	6.58057	1.20074	16	7.90243	1.32319	16	15.3516	1.01623	16	11.3994
B2R774	cDNA, FLJ93313, highly similar to Homo sapiens lectin, mannose-binding, 1 (LMAN1), mRNA OS=Homo sapiens PE=2 SV=1 - [B2R774_HUMAN]	23.14	9	10	18	510	57.483	6.771	0.87506	17	9.27232	0.842872	17	13.914	0.927829	17	7.25459
H3BLU7	Aflatoxin B1 aldehyde reductase member 2 (Fragment) OS=Homo sapiens GN=AKR7A2 PE=1 SV=1 - [H3BLU7_HUMAN]	21.66	5	5	9	314	34.6622	7.18115	0.991284	9	5.02181	0.973432	9	16.6165	0.850656	9	5.89865
Q9H3P7	Golgi resident protein GCP60 OS=Homo sapiens GN=ACBD3 PE=1 SV=4 - [GCP60_HUMAN]	27.27	9	9	16	528	60.556	5.05908	1.03586	16	14.6867	1.00164	16	14.1869	0.952582	16	8.2032
Q9BVJ6	U3 small nucleolar RNA-associated protein 14 homolog A OS=Homo sapiens GN=UTP14A PE=1 SV=1 - [UT14A_HUMAN]	25.42	14	14	24	771	87.9241	7.86963	0.996369	24	14.5571	0.947854	24	13.1079	1.08583	24	12.8323
B7WPG3	Heterogeneous nuclear ribonucleoprotein L-like OS=Homo sapiens GN=HNRNPLL PE=1 SV=1 - [B7WPG3_HUMAN]	27.95	9	10	18	508	56.4151	7.79639	0.935592	13	28.8675	1.00415	13	27.4477	1.019	13	7.39296
Q6NX51	Exocyst complex component 4 OS=Homo sapiens GN=EXOC4 PE=2 SV=1 - [Q6NX51_HUMAN]	17.86	13	13	16	974	110.429	6.49365	0.901805	16	14.3117	0.91394	16	28.2521	0.767724	16	12.0193
Q14400	GLUD1 protein (Fragment) OS=Homo sapiens GN=GLUD1 PE=2 SV=1 - [Q14400_HUMAN]	44.19	1	7	14	258	28.6767	7.97217	0.808043	1		0.7921	1		0.913651	1
C9IZG4	Protein CutA OS=Homo sapiens GN=CUTA PE=1 SV=1 - [C9IZG4_HUMAN]	34.07	3	3	7	135	14.3913	5.45264	0.928343	7	15.3518	0.8935	7	8.49135	0.812003	7	3.17559
A0A024RBE8	Solute carrier family 25 (Mitochondrial carrier phosphate carrier), member 3, isoform CRA_a OS=Homo sapiens GN=SLC25A3 PE=2 SV=1 - [A0A024RBE8_HUMAN]	34.35	10	10	41	361	39.9326	9.36377	1.16409	41	15.6325	1.2043	41	25.5375	1.42253	41	20.1902
P10599	Thioredoxin OS=Homo sapiens GN=TXN PE=1 SV=3 - [THIO_HUMAN]	88.57	7	7	18	105	11.7297	4.91943	0.865754	18	14.5005	0.849482	18	5.98873	0.808823	18	14.8071
P26373	60S ribosomal protein L13 OS=Homo sapiens GN=RPL13 PE=1 SV=4 - [RL13_HUMAN]	39.34	8	9	26	211	24.2465	11.6489	1.05059	25	21.3253	1.11843	25	34.0219	0.930364	25	11.6763
O15116	U6 snRNA-associated Sm-like protein LSm1 OS=Homo sapiens GN=LSM1 PE=1 SV=1 - [LSM1_HUMAN]	46.62	5	5	8	133	15.1701	5.22412	0.9438	8	4.33774	0.93939	8	12.808	0.913386	8	13.5675
B3KT11	cDNA FLJ37430 fis, clone BRAWH2001679, highly similar to Homo sapiens NMD3 homolog (NMD3), mRNA OS=Homo sapiens PE=2 SV=1 - [B3KT11_HUMAN]	29.22	12	12	17	503	57.5558	7.13721	0.968888	17	9.81957	1.01006	17	11.6773	0.944317	17	9.80615
P78318	Immunoglobulin-binding protein 1 OS=Homo sapiens GN=IGBP1 PE=1 SV=1 - [IGBP1_HUMAN]	33.63	9	9	14	339	39.1975	5.37646	0.884212	14	6.33644	1.00332	14	14.2115	0.875953	14	14.8221
Q9H9B7	Coatomer subunit gamma OS=Homo sapiens PE=2 SV=1 - [Q9H9B7_HUMAN]	9.14	3	6	13	799	89.3294	5.68115	1.06673	5	2.16353	0.907756	5	31.1135	0.922216	5	16.0476
B4DX01	cDNA FLJ59092 OS=Homo sapiens PE=2 SV=1 - [B4DX01_HUMAN]	40.88	9	9	14	274	30.5013	5.94775	0.991736	14	10.7762	0.915563	14	8.73624	0.9825	14	14.7465
A0A087WYK8	Protein NRDC OS=Homo sapiens GN=NRDC PE=1 SV=1 - [A0A087WYK8_HUMAN]	13.15	13	13	20	1148	131.059	4.97021	1.04674	20	18.9916	0.996813	20	23.6929	0.927195	20	10.6057
A0A087WZX2	NADH dehydrogenase [ubiquinone] 1 beta subcomplex subunit 6 OS=Homo sapiens GN=NDUFB6 PE=1 SV=1 - [A0A087WZX2_HUMAN]	34.02	3	3	7	97	11.7081	9.48096	1.02929	7	10.5062	1.05334	7	17.5568	1.16675	7	14.6117
A0A024R5H8	RAB6A, member RAS oncogene family, isoform CRA_b OS=Homo sapiens GN=RAB6A PE=3 SV=1 - [A0A024R5H8_HUMAN]	47.12	1	8	17	208	23.5339	5.5415	0.88547	1		0.908071	1		0.904696	1
Q7Z3U7	Protein MON2 homolog OS=Homo sapiens GN=MON2 PE=1 SV=3 - [MON2_HUMAN]	10.54	15	15	19	1717	190.237	6.06201	1.08953	19	15.3595	1.10568	19	10.4272	1.00396	19	4.92567
S4R341	Nucleolar and coiled-body phosphoprotein 1 OS=Homo sapiens GN=NOLC1 PE=1 SV=1 - [S4R341_HUMAN]	67.12	1	3	6	73	8.04602	5.26221	0.903388	1		1.19811	1		1.10803	1
Q8NFH4	Nucleoporin Nup37 OS=Homo sapiens GN=NUP37 PE=1 SV=1 - [NUP37_HUMAN]	21.78	5	5	10	326	36.684	5.92236	0.942137	10	11.7187	0.900417	10	5.47076	1.04058	10	7.69201
P09132	Signal recognition particle 19 kDa protein OS=Homo sapiens GN=SRP19 PE=1 SV=3 - [SRP19_HUMAN]	45.83	4	4	8	144	16.1454	9.84717	1.00268	8	14.5943	1.12576	8	30.0963	1.10855	8	9.51722
A0A0B4J287	COMM domain-containing protein 4 OS=Homo sapiens GN=COMMD4 PE=1 SV=1 - [A0A0B4J287_HUMAN]	36.72	4	4	6	177	19.37	6.90283	1.00769	6	12.3001	1.05678	6	17.9886	1.02685	6	7.7989
B5BUD2	Replication factor C 2 isoform 1 (Fragment) OS=Homo sapiens GN=RFC2 PE=2 SV=1 - [B5BUD2_HUMAN]	32.2	9	9	12	354	39.1601	6.44287	0.96097	12	12.124	0.993858	12	12.2173	1.02365	12	3.25175
Q69YP1	Putative uncharacterized protein DKFZp762M013 (Fragment) OS=Homo sapiens GN=DKFZp762M013 PE=2 SV=1 - [Q69YP1_HUMAN]	19.92	13	13	14	728	87.3125	6.87354	0.989882	14	13.6603	1.00518	14	13.8216	1.18181	14	13.0183
H7BXY3	Putative ATP-dependent RNA helicase DHX30 OS=Homo sapiens GN=DHX30 PE=1 SV=1 - [H7BXY3_HUMAN]	29.85	28	28	34	1166	130.469	8.55811	0.994363	34	15.4645	0.996174	34	12.3445	1.06883	34	7.81069
Q8TBT6	Putative uncharacterized protein (Fragment) OS=Homo sapiens PE=2 SV=1 - [Q8TBT6_HUMAN]	27.3	6	6	14	315	34.4675	8.86572	0.894719	14	20.5005	0.920423	14	22.6003	1.01861	14	15.5081
Q8NFI4	Putative protein FAM10A5 OS=Homo sapiens GN=ST13P5 PE=5 SV=1 - [F10A5_HUMAN]	29.27	1	9	21	369	41.3513	5.04639	2.08975	1		1.88515	1		1.26	1
P62750	60S ribosomal protein L23a OS=Homo sapiens GN=RPL23A PE=1 SV=1 - [RL23A_HUMAN]	46.79	9	9	27	156	17.6841	10.4478	1.00311	27	25.696	0.938408	27	20.3547	1.03983	27	11.4056
P16435	NADPH--cytochrome P450 reductase OS=Homo sapiens GN=POR PE=1 SV=2 - [NCPR_HUMAN]	35.89	18	18	21	677	76.6413	5.57959	0.992967	21	14.8509	0.977549	21	20.4733	1.06094	21	6.7083
D3DUJ0	AFG3 ATPase family gene 3-like 2 (Yeast), isoform CRA_a (Fragment) OS=Homo sapiens GN=AFG3L2 PE=3 SV=1 - [D3DUJ0_HUMAN]	17.92	12	12	19	759	84.3921	8.42627	1.03401	19	18.067	1.10682	19	27.9833	1.27057	19	14.8738
A0A0C4DGX4	Cullin-1 OS=Homo sapiens GN=CUL1 PE=1 SV=1 - [A0A0C4DGX4_HUMAN]	24.87	14	14	17	752	87.3328	7.47412	0.844623	17	13.9918	0.86397	17	16.579	0.934845	17	9.17444
B2RD27	cDNA, FLJ96428, highly similar to Homo sapiens proteasome (prosome, macropain) 26S subunit, non-ATPase, 7 (Mov34 homolog) (PSMD7), mRNA OS=Homo sapiens PE=2 SV=1 - [B2RD27_HUMAN]	30.25	7	7	15	324	36.9885	6.771	1.02713	15	18.3283	0.938544	15	9.80956	0.905568	15	8.68898
P17812	CTP synthase 1 OS=Homo sapiens GN=CTPS1 PE=1 SV=2 - [PYRG1_HUMAN]	28.6	13	14	19	591	66.648	6.45557	0.899611	18	10.0765	0.901066	18	14.3994	0.84307	18	12.6683
B2RB06	cDNA, FLJ95242, highly similar to Homo sapiens L-3-hydroxyacyl-Coenzyme A dehydrogenase, short chain (HADHSC), mRNA OS=Homo sapiens PE=2 SV=1 - [B2RB06_HUMAN]	33.44	7	8	21	314	34.2399	8.85107	0.959389	20	10.3302	0.946413	20	34.732	1.08343	20	13.6333
P21399	Cytoplasmic aconitate hydratase OS=Homo sapiens GN=ACO1 PE=1 SV=3 - [ACOC_HUMAN]	19.24	12	12	20	889	98.3366	6.68311	0.931178	20	10.1461	0.95486	20	12.3101	0.873965	20	15.8805
O15143	Actin-related protein 2/3 complex subunit 1B OS=Homo sapiens GN=ARPC1B PE=1 SV=3 - [ARC1B_HUMAN]	23.39	6	7	9	372	40.9234	8.35303	0.783621	8	6.2439	0.83375	8	6.91289	0.956692	8	14.7109
Q5RKV6	Exosome complex component MTR3 OS=Homo sapiens GN=EXOSC6 PE=1 SV=1 - [EXOS6_HUMAN]	31.25	7	7	12	272	28.2177	6.27783	0.951901	12	15.1854	1.13769	12	19.0866	1.00298	12	20.1771
O60832	H/ACA ribonucleoprotein complex subunit 4 OS=Homo sapiens GN=DKC1 PE=1 SV=3 - [DKC1_HUMAN]	38.33	14	14	24	514	57.6378	9.42236	0.963436	24	17.0579	0.987336	24	16.3207	1.17732	24	10.9195
P25786	Proteasome subunit alpha type-1 OS=Homo sapiens GN=PSMA1 PE=1 SV=1 - [PSA1_HUMAN]	42.97	12	12	16	263	29.5369	6.60986	0.99933	16	10.6203	1.01208	16	7.74154	1.00703	16	13.9461
Q7Z7M4	Superoxide dismutase (Fragment) OS=Homo sapiens GN=SOD2 PE=2 SV=1 - [Q7Z7M4_HUMAN]	23.47	5	5	10	213	23.658	7.31299	0.820497	10	11.0755	0.824953	10	11.8064	0.974737	10	8.94398
B2RA56	Nicalin OS=Homo sapiens PE=2 SV=1 - [B2RA56_HUMAN]	24.46	10	10	14	552	61.72	7.48877	0.959315	14	6.27216	0.994032	14	18.9483	1.07463	14	11.9892
E5KN59	Peptidyl-prolyl cis-trans isomerase D OS=Homo sapiens PE=4 SV=1 - [E5KN59_HUMAN]	28.92	10	11	18	370	40.7379	7.21045	0.857223	17	18.7999	0.768227	17	23.2965	0.830211	17	12.7135
Q15020	Squamous cell carcinoma antigen recognized by T-cells 3 OS=Homo sapiens GN=SART3 PE=1 SV=1 - [SART3_HUMAN]	17.86	11	11	16	963	109.865	5.56689	1.0671	16	8.66483	1.03938	16	5.24504	0.995437	16	5.71551
O95292	Vesicle-associated membrane protein-associated protein B/C OS=Homo sapiens GN=VAPB PE=1 SV=3 - [VAPB_HUMAN]	34.16	5	6	11	243	27.2111	7.29834	0.885539	7	17.518	0.858342	7	9.44633	1.02222	7	7.4657
A6NML8	Diaphanous homolog 2 (Drosophila), isoform CRA_c OS=Homo sapiens GN=DIAPH2 PE=1 SV=3 - [A6NML8_HUMAN]	16.51	14	15	20	1096	124.775	6.43018	0.768963	19	15.2865	0.783151	19	14.4394	0.752782	19	13.2626
B5BU83	Stathmin OS=Homo sapiens GN=STMN1 PE=2 SV=1 - [B5BU83_HUMAN]	34.9	5	5	15	149	17.32	5.97314	0.784262	15	8.56063	0.776357	15	15.9281	0.724015	15	14.371
B2RE59	cDNA, FLJ93148, highly similar to Homo sapiens RCD1 required for cell differentiation1 homolog (S. pombe) (RQCD1), mRNA OS=Homo sapiens PE=2 SV=1 - [B2RE59_HUMAN]	35.45	9	9	13	299	33.5959	8.03076	0.997186	13	16.7388	0.975745	13	22.6178	1.04032	13	9.1527
A8K9E1	cDNA FLJ77957, highly similar to Homo sapiens HBS1-like (S. cerevisiae) (HBS1L), mRNA OS=Homo sapiens PE=2 SV=1 - [A8K9E1_HUMAN]	31.14	14	14	18	684	75.4556	6.60986	0.884267	18	14.4767	0.894521	18	20.0736	0.918707	18	14.3195
P54920	Alpha-soluble NSF attachment protein OS=Homo sapiens GN=NAPA PE=1 SV=3 - [SNAA_HUMAN]	50.85	11	11	19	295	33.2113	5.36377	1.04266	19	5.88925	1.00337	19	7.4676	1.04563	19	4.09312
B3KSL5	cDNA FLJ36545 fis, clone TRACH2006670, highly similar to RNA-binding protein Luc7-like 2 OS=Homo sapiens PE=2 SV=1 - [B3KSL5_HUMAN]	28.06	7	11	15	392	46.4556	10.0083	1.13552	11	14.44	1.04139	11	18.4704	0.901085	11	10.7622
Q53GI2	Testis expressed sequence 264 variant (Fragment) OS=Homo sapiens PE=2 SV=1 - [Q53GI2_HUMAN]	23.64	6	6	9	313	34.166	4.95752	0.904311	9	15.2922	1.00777	9	14.0104	0.981115	9	11.3385
P51571	Translocon-associated protein subunit delta OS=Homo sapiens GN=SSR4 PE=1 SV=1 - [SSRD_HUMAN]	30.64	4	4	10	173	18.9866	6.15088	0.881032	10	16.3826	0.959123	10	23.8601	1.14757	10	9.90092
Q9BUP3	Oxidoreductase HTATIP2 OS=Homo sapiens GN=HTATIP2 PE=1 SV=2 - [HTAI2_HUMAN]	41.74	9	9	12	242	27.032	8.38232	0.960929	12	12.6911	0.943769	12	16.6152	0.965908	12	8.13671
Q9UIG0	Tyrosine-protein kinase BAZ1B OS=Homo sapiens GN=BAZ1B PE=1 SV=2 - [BAZ1B_HUMAN]	19.55	22	22	28	1483	170.796	8.48486	0.985075	28	14.3552	1.02859	28	9.96549	1.09847	28	8.13899
Q96GK7	Fumarylacetoacetate hydrolase domain-containing protein 2A OS=Homo sapiens GN=FAHD2A PE=1 SV=1 - [FAH2A_HUMAN]	18.15	4	4	8	314	34.5741	8.23584	0.988472	8	10.7474	1.1077	8	12.0357	0.950379	8	7.47957
P30049	ATP synthase subunit delta, mitochondrial OS=Homo sapiens GN=ATP5D PE=1 SV=2 - [ATPD_HUMAN]	13.69	2	2	9	168	17.4792	5.49072	0.94195	9	26.9387	0.991136	9	41.32	1.00024	9	16.1386
D3DXC9	Serine hydroxymethyltransferase OS=Homo sapiens GN=SHMT1 PE=3 SV=1 - [D3DXC9_HUMAN]	23.42	7	8	14	444	49.0309	7.69385	0.947713	7	14.4306	0.978515	7	19.9031	0.907304	7	7.95248
C9J712	Profilin-2 OS=Homo sapiens GN=PFN2 PE=1 SV=1 - [C9J712_HUMAN]	60.44	2	5	14	91	9.79195	9.36377	1.10037	6	23.534	1.02281	6	20.6011	0.883803	6	15.4951
B4DDH8	cDNA FLJ55184, highly similar to Homo sapiens leukocyte receptor cluster (LRC) member 4 (LENG4), mRNA OS=Homo sapiens PE=2 SV=1 - [B4DDH8_HUMAN]	15.2	5	5	8	454	50.5301	8.98291	0.701847	8	6.58623	0.727937	8	12.7868	0.897939	8	11.9476
Q92888	Rho guanine nucleotide exchange factor 1 OS=Homo sapiens GN=ARHGEF1 PE=1 SV=2 - [ARHG1_HUMAN]	15.46	10	10	13	912	102.371	5.65576	1.0692	13	13.9968	1.07377	13	12.0623	0.976818	13	6.0539
P22059	Oxysterol-binding protein 1 OS=Homo sapiens GN=OSBP PE=1 SV=1 - [OSBP1_HUMAN]	11.65	8	8	13	807	89.3646	7.29834	0.93585	13	18.6171	0.890672	13	9.14587	0.97537	13	9.88439
P62857	40S ribosomal protein S28 OS=Homo sapiens GN=RPS28 PE=1 SV=1 - [RS28_HUMAN]	46.38	3	3	12	69	7.8362	10.6968	1.01725	12	18.7811	1.02187	12	7.76878	0.963674	12	7.13292
B4DLP6	Serine/threonine-protein phosphatase OS=Homo sapiens PE=2 SV=1 - [B4DLP6_HUMAN]	16.8	6	6	10	482	54.8502	5.85889	1.1417	10	9.99782	1.09597	10	6.76415	0.979676	10	13.5279
P55145	Mesencephalic astrocyte-derived neurotrophic factor OS=Homo sapiens GN=MANF PE=1 SV=3 - [MANF_HUMAN]	40.66	7	7	16	182	20.6868	8.68994	0.868247	16	19.3029	0.844836	16	16.571	0.9696	16	8.58223
Q7Z3N6	Putative uncharacterized protein DKFZp686A01173 (Fragment) OS=Homo sapiens GN=DKFZp686A01173 PE=2 SV=1 - [Q7Z3N6_HUMAN]	10.91	9	9	14	917	105.736	9.49561	0.970609	14	10.8543	0.869657	14	16.798	0.941623	14	8.32006
Q9NY93	Probable ATP-dependent RNA helicase DDX56 OS=Homo sapiens GN=DDX56 PE=1 SV=1 - [DDX56_HUMAN]	19.01	9	9	18	547	61.551	9.26123	1.09484	18	19.813	1.09529	18	15.8727	1.19761	18	9.07002
O75400	Pre-mRNA-processing factor 40 homolog A OS=Homo sapiens GN=PRPF40A PE=1 SV=2 - [PR40A_HUMAN]	15.78	9	12	19	957	108.737	7.56201	0.923137	16	11.1674	0.928872	16	16.8628	1.07218	16	9.78401
P25788	Proteasome subunit alpha type-3 OS=Homo sapiens GN=PSMA3 PE=1 SV=2 - [PSA3_HUMAN]	36.86	10	10	18	255	28.4151	5.32568	0.993894	18	20.1591	1.05799	18	18.7618	0.942392	18	13.1645
P00390	Glutathione reductase, mitochondrial OS=Homo sapiens GN=GSR PE=1 SV=2 - [GSHR_HUMAN]	20.11	6	6	9	522	56.221	8.49951	0.752812	9	12.242	0.853068	9	14.8133	0.821135	9	15.1817
B2R761	cDNA, FLJ93299, highly similar to Homo sapiens sterol carrier protein 2 (SCP2), mRNA OS=Homo sapiens PE=2 SV=1 - [B2R761_HUMAN]	15.9	8	8	15	547	58.9837	7.04932	0.881179	15	14.1507	0.85391	15	11.3503	0.998231	15	11.6508
Q9Y2W1	Thyroid hormone receptor-associated protein 3 OS=Homo sapiens GN=THRAP3 PE=1 SV=2 - [TR150_HUMAN]	19.79	12	13	17	955	108.601	10.1548	0.922647	16	5.34368	0.904266	16	11.7281	1.1065	16	8.71392
Q9HC35	Echinoderm microtubule-associated protein-like 4 OS=Homo sapiens GN=EML4 PE=1 SV=3 - [EMAL4_HUMAN]	17.94	13	13	18	981	108.848	6.40479	0.955335	18	15.7609	0.983941	18	18.3643	0.954488	18	12.5508
B4DFM1	cDNA FLJ53034, highly similar to AP-2 complex subunit mu-1 OS=Homo sapiens PE=2 SV=1 - [B4DFM1_HUMAN]	41.04	13	13	21	385	43.884	9.37842	1.10925	21	12.1394	0.986917	21	11.0042	1.06044	21	10.1224
P35527	Keratin, type I cytoskeletal 9 OS=Homo sapiens GN=KRT9 PE=1 SV=3 - [K1C9_HUMAN]	29.86	10	11	13	623	62.0268	5.23682	1.2725	11	33.7473	0.970643	11	22.5012	0.861902	11	20.7039
Q9BU61	NADH dehydrogenase [ubiquinone] 1 alpha subcomplex assembly factor 3 OS=Homo sapiens GN=NDUFAF3 PE=1 SV=1 - [NDUF3_HUMAN]	38.04	4	5	6	184	20.3374	8.22119	0.977418	5	14.2398	1.32914	5	20.8342	1.32605	5	6.84749
B3KSE0	cDNA FLJ36069 fis, clone TESTI2019406, highly similar to HEME OXYGENASE 2 (EC 1.14.99.3) OS=Homo sapiens PE=2 SV=1 - [B3KSE0_HUMAN]	36.71	8	8	13	316	35.9378	5.50342	1.01729	13	12.0379	1.15759	13	8.74027	1.25859	13	12.9899
A8K3Y8	cDNA FLJ76141 OS=Homo sapiens PE=2 SV=1 - [A8K3Y8_HUMAN]	29.63	6	6	9	297	33.7305	7.31299	1.15385	9	23.6425	1.09499	9	16.8526	0.965504	9	8.27842
P20340	Ras-related protein Rab-6A OS=Homo sapiens GN=RAB6A PE=1 SV=3 - [RAB6A_HUMAN]	47.12	1	8	18	208	23.5779	5.5415	0.879198	2	16.3973	0.879009	2	28.5699	0.836997	2	21.7801
B3KQF5	cDNA FLJ90381 fis, clone NT2RP2005035, highly similar to Calumenin OS=Homo sapiens PE=2 SV=1 - [B3KQF5_HUMAN]	37.78	5	12	20	315	36.9956	4.66553	0.897276	7	7.83024	0.881167	7	10.2678	1.00132	7	5.69898
C9JP00	Muscleblind-like protein 1 OS=Homo sapiens GN=MBNL1 PE=1 SV=1 - [C9JP00_HUMAN]	25.86	5	5	11	348	37.8739	8.74854	0.955365	11	14.9476	0.977091	11	19.3301	1.04603	11	13.7216
P12931	Proto-oncogene tyrosine-protein kinase Src OS=Homo sapiens GN=SRC PE=1 SV=3 - [SRC_HUMAN]	27.24	6	10	15	536	59.797	7.41553	0.968966	6	10.7055	0.95709	6	13.2361	0.914556	6	13.0794
B7ZB41	cDNA, FLJ79405, highly similar to Homo sapiens solute carrier family 25, member 24, transcript variant 1, mRNA OS=Homo sapiens PE=2 SV=1 - [B7ZB41_HUMAN]	21.8	9	9	13	477	53.3484	6.60986	0.859846	13	9.97695	0.813903	13	23.3196	0.946386	13	9.35475
P49366	Deoxyhypusine synthase OS=Homo sapiens GN=DHPS PE=1 SV=1 - [DHYS_HUMAN]	26.83	6	6	8	369	40.9446	5.36377	0.927264	8	26.684	0.820375	8	17.5282	0.753583	8	8.22274
B2RA70	Tyrosine-protein kinase OS=Homo sapiens PE=2 SV=1 - [B2RA70_HUMAN]	17.31	3	8	14	543	60.7925	6.7417	1.04978	3	19.292	1.02743	3	6.50896	0.99116	3	0.0889246
Q9NWT1	p21-activated protein kinase-interacting protein 1 OS=Homo sapiens GN=PAK1IP1 PE=1 SV=2 - [PK1IP_HUMAN]	23.72	7	7	9	392	43.9359	8.90967	1.06121	9	6.67964	1.05762	9	5.49199	1.12816	9	9.89356
Q5T123	SH3 domain-binding glutamic acid-rich-like protein 3 OS=Homo sapiens GN=SH3BGRL3 PE=1 SV=1 - [Q5T123_HUMAN]	42.05	4	4	11	88	9.37476	9.36377	1.01273	11	9.09896	1.11246	11	44.9408	0.860661	11	14.5738
A0A087X0K9	Tight junction protein ZO-1 OS=Homo sapiens GN=TJP1 PE=1 SV=1 - [A0A087X0K9_HUMAN]	8.11	9	9	12	1676	187.734	6.69775	1.09109	12	18.1617	1.06313	12	18.492	1.08935	12	8.86425
P49770	Translation initiation factor eIF-2B subunit beta OS=Homo sapiens GN=EIF2B2 PE=1 SV=3 - [EI2BB_HUMAN]	23.36	6	6	13	351	38.9649	6.16357	1.04596	13	21.9197	1.05559	13	31.2574	1.04366	13	10.5331
B4DHS5	cDNA FLJ54678, highly similar to N(2),N(2)-dimethylguanosine tRNA methyltransferase (EC 2.1.1.32) OS=Homo sapiens PE=2 SV=1 - [B4DHS5_HUMAN]	23.12	8	8	11	532	58.3436	6.96143	1.12077	11	24.0178	1.02728	11	13.5653	0.927949	11	10.7461
P42566	Epidermal growth factor receptor substrate 15 OS=Homo sapiens GN=EPS15 PE=1 SV=2 - [EPS15_HUMAN]	16.74	11	11	15	896	98.5948	4.64014	0.942213	15	9.0208	0.883751	15	7.12194	0.856477	15	7.38632
O94776	Metastasis-associated protein MTA2 OS=Homo sapiens GN=MTA2 PE=1 SV=1 - [MTA2_HUMAN]	30.84	17	17	26	668	74.9757	9.65674	0.920318	26	21.5319	0.90651	26	28.8509	1.08163	26	10.4688
Q8ND76	Cyclin-Y OS=Homo sapiens GN=CCNY PE=1 SV=2 - [CCNY_HUMAN]	23.46	3	6	9	341	39.3119	7.1958	0.695168	5	4.63176	0.716177	5	15.9872	0.754592	5	20.9
P82673	28S ribosomal protein S35, mitochondrial OS=Homo sapiens GN=MRPS35 PE=1 SV=1 - [RT35_HUMAN]	35.91	9	9	14	323	36.8211	8.23584	0.960508	14	15.852	0.916876	14	9.82886	1.14365	14	9.57613
Q96PK6	RNA-binding protein 14 OS=Homo sapiens GN=RBM14 PE=1 SV=2 - [RBM14_HUMAN]	22.42	12	12	24	669	69.4489	9.67139	0.947148	24	12.9508	0.95885	24	17.8049	1.13503	24	7.56858
A8K8K1	cDNA FLJ76936, highly similar to Homo sapiens RNA terminal phosphate cyclase domain 1 (RTCD1), mRNA OS=Homo sapiens PE=2 SV=1 - [A8K8K1_HUMAN]	33.06	8	8	14	366	39.2954	8.04541	0.878597	14	19.2111	0.835856	14	29.5884	0.817631	14	6.97884
Q15056	Eukaryotic translation initiation factor 4H OS=Homo sapiens GN=EIF4H PE=1 SV=5 - [IF4H_HUMAN]	23.39	5	5	10	248	27.3684	7.2251	0.984664	10	18.5624	1.01172	10	32.1096	0.943404	10	11.4147
Q9UJU6	Drebrin-like protein OS=Homo sapiens GN=DBNL PE=1 SV=1 - [DBNL_HUMAN]	32.56	2	10	12	430	48.1776	5.04639	0.8395	3	9.58849	0.860129	3	5.45615	0.687012	3	11.47
A0A0A0MS41	Sideroflexin OS=Homo sapiens GN=SFXN3 PE=1 SV=1 - [A0A0A0MS41_HUMAN]	43.93	8	10	20	321	35.4805	9.1001	1.02759	16	17.1983	1.13141	16	16.9814	1.05089	16	18.2709
P30837	Aldehyde dehydrogenase X, mitochondrial OS=Homo sapiens GN=ALDH1B1 PE=1 SV=3 - [AL1B1_HUMAN]	30.37	10	12	22	517	57.1702	6.80029	0.998586	17	7.79068	1.02569	17	8.6921	1.09225	17	12.8349
Q15397	Pumilio homolog 3 OS=Homo sapiens GN=PUM3 PE=1 SV=3 - [PUM3_HUMAN]	21.6	12	12	19	648	73.5383	9.64209	0.986572	19	11.5927	0.94134	19	10.6245	1.11663	19	5.18628
P61923	Coatomer subunit zeta-1 OS=Homo sapiens GN=COPZ1 PE=1 SV=1 - [COPZ1_HUMAN]	31.64	4	4	11	177	20.1855	4.80518	0.98264	11	16.9383	0.945882	11	14.8842	0.966109	11	14.7934
P61088	Ubiquitin-conjugating enzyme E2 N OS=Homo sapiens GN=UBE2N PE=1 SV=1 - [UBE2N_HUMAN]	36.84	4	4	12	152	17.127	6.56592	1.02442	12	9.70097	1.05442	12	11.409	0.928395	12	10.5452
Q8N4P8	GTPBP4 protein (Fragment) OS=Homo sapiens GN=GTPBP4 PE=2 SV=1 - [Q8N4P8_HUMAN]	25.16	16	16	29	632	73.6628	9.5542	1.08106	29	10.8852	1.06099	29	12.7143	1.25278	29	9.94101
X5DP03	Serine threonine kinase 39 isoform B (Fragment) OS=Homo sapiens GN=STK39 PE=2 SV=1 - [X5DP03_HUMAN]	18.16	3	5	5	523	57.6616	6.29053	1.0204	3	3.80818	1.1398	3	14.733	0.834956	3	6.21284
B4DRW6	Alpha-1,4 glucan phosphorylase OS=Homo sapiens PE=2 SV=1 - [B4DRW6_HUMAN]	14.9	1	11	18	832	95.8432	7.91357	1.40515	1		1.77716	1		0.922924	1
P23193	Transcription elongation factor A protein 1 OS=Homo sapiens GN=TCEA1 PE=1 SV=2 - [TCEA1_HUMAN]	35.22	8	8	11	301	33.948	8.38232	0.937724	11	5.65908	0.958629	11	7.53239	0.871522	11	11.01
Q96T23	Remodeling and spacing factor 1 OS=Homo sapiens GN=RSF1 PE=1 SV=2 - [RSF1_HUMAN]	10.9	12	12	14	1441	163.72	5.0083	0.903837	14	7.27364	0.87756	14	20.2037	0.993724	14	9.71065
Q9H1B7	Interferon regulatory factor 2-binding protein-like OS=Homo sapiens GN=IRF2BPL PE=1 SV=1 - [I2BPL_HUMAN]	14.2	7	8	11	796	82.607	8.23584	1.01526	9	9.98382	1.1171	9	10.7756	0.957384	9	15.6951
Q13228	Selenium-binding protein 1 OS=Homo sapiens GN=SELENBP1 PE=1 SV=2 - [SBP1_HUMAN]	24.15	9	9	13	472	52.3576	6.3667	0.973488	13	8.07765	0.8778	13	13.1904	0.793814	13	13.6576
Q9BQS8	FYVE and coiled-coil domain-containing protein 1 OS=Homo sapiens GN=FYCO1 PE=1 SV=3 - [FYCO1_HUMAN]	12.72	14	14	17	1478	166.879	4.91943	0.892658	17	15.7862	0.954098	17	12.9727	0.943371	17	6.59691
R4GMX5	Basigin (Fragment) OS=Homo sapiens GN=BSG PE=1 SV=1 - [R4GMX5_HUMAN]	69.05	1	5	13	84	9.32951	5.36377	1.04248	2	42.5202	1.05371	2	51.5992	1.08942	2	49.2525
Q13619	Cullin-4A OS=Homo sapiens GN=CUL4A PE=1 SV=3 - [CUL4A_HUMAN]	17	5	11	12	759	87.6244	8.1333	1.03613	5	20.3964	1.1819	5	9.98374	1.09295	5	26.0509
Q15942	Zyxin OS=Homo sapiens GN=ZYX PE=1 SV=1 - [ZYX_HUMAN]	31.82	12	12	34	572	61.2382	6.66846	1.10159	30	20.013	1.04203	30	23.2595	0.96008	30	12.4056
A0A0M4G3H8	Amylo-alpha-1, 6-glucosidase, 4-alpha-glucanotransferaseprovided OS=Homo sapiens GN=AGL PE=4 SV=1 - [A0A0M4G3H8_HUMAN]	17.89	20	20	24	1532	174.707	6.80029	1.05038	24	15.6628	1.02146	24	17.8909	0.969791	24	12.516
B7Z6F7	cDNA FLJ61705, highly similar to Symplekin OS=Homo sapiens PE=2 SV=1 - [B7Z6F7_HUMAN]	18.13	18	18	23	1274	141.043	6.12549	1.13291	23	11.2063	1.08275	23	10.753	1.26241	23	17.2745
Q14011	Cold-inducible RNA-binding protein OS=Homo sapiens GN=CIRBP PE=1 SV=1 - [CIRBP_HUMAN]	38.37	5	5	11	172	18.6367	9.51025	0.850545	11	22.5183	0.862989	11	22.891	0.964287	11	5.49112
B3KM90	cDNA FLJ10529 fis, clone NT2RP2000965, highly similar to Targeting protein for Xklp2 OS=Homo sapiens PE=2 SV=1 - [B3KM90_HUMAN]	16.36	7	7	8	605	69.7149	9.34912	1.0237	8	13.6629	0.981588	8	17.0602	1.10165	8	5.67556
O75947	ATP synthase subunit d, mitochondrial OS=Homo sapiens GN=ATP5H PE=1 SV=3 - [ATP5H_HUMAN]	72.05	9	9	21	161	18.4795	5.30029	0.91499	21	18.6897	0.88424	21	18.4741	1.09143	21	9.92949
B3KQI5	cDNA FLJ90522 fis, clone NT2RP4000108, highly similar to Neurofilament triplet L protein OS=Homo sapiens PE=2 SV=1 - [B3KQI5_HUMAN]	10.87	5	6	12	543	61.4512	4.65283	1.07911	8	15.794	1.09181	8	14.0252	1.23896	8	3.91124
Q9UH51	Low density lipoprotein receptor (Fragment) OS=Homo sapiens GN=LDLR PE=4 SV=1 - [Q9UH51_HUMAN]	14.46	7	7	10	837	92.8543	5.0083	1.06476	10	4.15898	1.0941	10	3.92001	1.06689	10	21.0281
B4DHE8	RNA-binding protein Musashi homolog 2 OS=Homo sapiens GN=MSI2 PE=1 SV=1 - [B4DHE8_HUMAN]	27.47	7	7	16	324	34.7901	8.88037	0.869711	16	23.0269	0.86075	16	19.5206	0.919769	16	4.84476
Q9NX55	Huntingtin-interacting protein K OS=Homo sapiens GN=HYPK PE=1 SV=2 - [HYPK_HUMAN]	24.81	2	2	10	129	14.6564	4.93213	1.10168	10	18.4187	1.09971	10	28.8703	0.990593	10	11.1229
F6X2W2	Neuronal growth regulator 1 OS=Homo sapiens GN=NEGR1 PE=1 SV=1 - [F6X2W2_HUMAN]	23.75	4	4	6	299	32.8295	6.87354	1.24899	6	21.5705	1.32417	6	28.0748	1.21683	6	12.9545
A0A024RBL4	RNA binding motif protein 19, isoform CRA_a OS=Homo sapiens GN=RBM19 PE=4 SV=1 - [A0A024RBL4_HUMAN]	12.1	1	7	12	777	86.7571	6.26514	0.938167	3	6.00721	1.29857	3	12.5859	1.45253	3	33.0702
P46783	40S ribosomal protein S10 OS=Homo sapiens GN=RPS10 PE=1 SV=1 - [RS10_HUMAN]	52.73	1	8	36	165	18.8859	10.1548	0.980697	4	13.4883	1.11797	4	26.3278	0.826922	4	8.06481
B4DDC8	cDNA FLJ57252, highly similar to Protein phosphatase 2C isoform gamma (EC 3.1.3.16) OS=Homo sapiens PE=2 SV=1 - [B4DDC8_HUMAN]	27.18	9	9	15	515	56.1002	4.33545	1.10294	15	11.4894	1.07988	15	37.1567	0.988335	15	14.6412
P13073	Cytochrome c oxidase subunit 4 isoform 1, mitochondrial OS=Homo sapiens GN=COX4I1 PE=1 SV=1 - [COX41_HUMAN]	30.77	5	5	13	169	19.564	9.51025	1.11144	13	12.271	1.11099	13	12.0411	1.1541	13	22.1163
A0A087WVZ9	DNA-directed RNA polymerases I, II, and III subunit RPABC1 OS=Homo sapiens GN=POLR2E PE=1 SV=1 - [A0A087WVZ9_HUMAN]	35.87	4	4	7	184	21.4461	7.44482	1.0135	7	5.50161	0.97898	7	9.87315	1.07878	7	5.29013
A0A024QZU5	Peroxisomal D3,D2-enoyl-CoA isomerase, isoform CRA_a OS=Homo sapiens GN=PECI PE=4 SV=1 - [A0A024QZU5_HUMAN]	29.12	8	8	13	364	40.1857	8.76318	0.866973	13	7.88244	0.823267	13	15.8116	0.967334	13	8.70105
Q86TU7	Histone-lysine N-methyltransferase setd3 OS=Homo sapiens GN=SETD3 PE=1 SV=1 - [SETD3_HUMAN]	16.84	8	8	10	594	67.2152	5.96045	0.839328	10	20.6601	0.836052	10	16.7137	0.794293	10	8.00711
Q12789	General transcription factor 3C polypeptide 1 OS=Homo sapiens GN=GTF3C1 PE=1 SV=4 - [TF3C1_HUMAN]	10.43	18	18	21	2109	238.725	7.29834	1.04367	21	14.7417	1.11434	21	24.1492	1.18091	21	14.8583
Q8NCK5	cDNA FLJ90195 fis, clone MAMMA1001310 OS=Homo sapiens PE=2 SV=1 - [Q8NCK5_HUMAN]	23.32	5	5	6	446	49.3151	4.89404	1.33537	6	19.2964	1.28756	6	10.6638	1.18565	6	11.0092
H3BN98	Uncharacterized protein (Fragment) OS=Homo sapiens PE=4 SV=2 - [H3BN98_HUMAN]	28.27	2	8	21	237	27.1504	9.5542	0.971006	2	16.4685	0.861004	2	22.5097	0.904994	2	11.159
A8K9K4	cDNA FLJ75504, highly similar to Homo sapiens glucosidase I, mRNA OS=Homo sapiens PE=2 SV=1 - [A8K9K4_HUMAN]	20.28	8	8	13	562	62.2003	7.10791	0.828893	13	18.3006	0.841455	13	9.6031	0.839748	13	8.04724
B2RDZ9	cDNA, FLJ96850 OS=Homo sapiens PE=2 SV=1 - [B2RDZ9_HUMAN]	58.08	10	10	12	291	31.8542	5.2749	0.927524	12	7.75085	0.896188	12	11.1131	1.07553	12	22.4275
A0A024QZP7	Cyclin-dependent kinase 1 OS=Homo sapiens GN=CDK1 PE=1 SV=1 - [A0A024QZP7_HUMAN]	44.78	10	12	18	297	34.0599	8.39697	1.0826	15	14.4931	1.13423	15	19.638	1.00098	15	16.2074
Q9Y266	Nuclear migration protein nudC OS=Homo sapiens GN=NUDC PE=1 SV=1 - [NUDC_HUMAN]	37.76	15	15	31	331	38.2191	5.37646	1.02459	31	10.429	0.994247	31	13.6947	0.949684	31	9.53386
P63167	Dynein light chain 1, cytoplasmic OS=Homo sapiens GN=DYNLL1 PE=1 SV=1 - [DYL1_HUMAN]	44.94	2	3	7	89	10.3591	7.40088	1.03896	5	6.05102	0.974121	5	3.31811	0.997411	5	6.83224
Q9NZL9	Methionine adenosyltransferase 2 subunit beta OS=Homo sapiens GN=MAT2B PE=1 SV=1 - [MAT2B_HUMAN]	24.85	6	6	10	334	37.5282	7.35693	1.19376	10	13.1479	1.2671	10	12.2072	1.03491	10	16.0146
Q9NQG5	Regulation of nuclear pre-mRNA domain-containing protein 1B OS=Homo sapiens GN=RPRD1B PE=1 SV=1 - [RPR1B_HUMAN]	27.91	5	8	13	326	36.8772	5.97314	1.09737	8	7.56045	1.0557	8	15.6506	1.11801	8	6.98108
A8K8X0	cDNA FLJ75187, highly similar to Homo sapiens nap1 P120 OS=Homo sapiens PE=2 SV=1 - [A8K8X0_HUMAN]	13.17	10	10	15	972	112.123	6.69775	1.11765	15	14.0452	1.20788	15	25.3511	0.976747	15	6.45704
A0A0S2Z5K8	Spermatid perinuclear RNA binding protein isoform 2 (Fragment) OS=Homo sapiens GN=STRBP PE=2 SV=1 - [A0A0S2Z5K8_HUMAN]	11.87	3	7	20	657	72.0862	8.73389	0.876112	3	8.9878	0.890735	3	8.17042	0.816857	3	3.27448
O15173	Membrane-associated progesterone receptor component 2 OS=Homo sapiens GN=PGRMC2 PE=1 SV=1 - [PGRC2_HUMAN]	31.84	4	6	9	223	23.8037	4.88135	0.788209	6	8.4918	0.798023	6	11.7635	0.907191	6	7.75242
Q8NBY1	Serine/threonine-protein kinase 26 OS=Homo sapiens GN=STK26 PE=1 SV=1 - [Q8NBY1_HUMAN]	19.39	4	6	10	392	43.8403	5.41455	1.15699	7	14.0077	1.0921	7	12.9755	1.02054	7	14.3623
B2R6H7	cDNA, FLJ92955, highly similar to Homo sapiens transportin-SR (TRN-SR), mRNA OS=Homo sapiens PE=2 SV=1 - [B2R6H7_HUMAN]	17.23	13	13	16	923	104.164	5.56689	0.878554	16	19.101	0.989285	16	37.6231	0.782383	16	5.59477
P28340	DNA polymerase delta catalytic subunit OS=Homo sapiens GN=POLD1 PE=1 SV=2 - [DPOD1_HUMAN]	25.93	22	23	27	1107	123.553	7.03467	1.00234	26	12.9817	1.09497	26	15.1339	0.914146	26	10.317
A8MZF9	Developmentally-regulated GTP-binding protein 2 OS=Homo sapiens GN=DRG2 PE=1 SV=1 - [A8MZF9_HUMAN]	30.03	8	8	12	343	38.105	8.90967	1.08758	12	12.3441	1.08691	12	10.459	1.02794	12	4.20029
P46199	Translation initiation factor IF-2, mitochondrial OS=Homo sapiens GN=MTIF2 PE=1 SV=2 - [IF2M_HUMAN]	19.39	8	8	15	727	81.2665	7.15186	1.01891	15	13.2733	1.11583	15	14.6511	1.1721	15	25.6954
A0A024R394	Cysteine and histidine-rich domain (CHORD)-containing 1, isoform CRA_c OS=Homo sapiens GN=CHORDC1 PE=4 SV=1 - [A0A024R394_HUMAN]	23.8	7	7	13	332	37.5096	7.72314	1.11967	13	5.30762	1.00223	13	11.0179	0.9734	13	14.0584
Q08AM6	Protein VAC14 homolog OS=Homo sapiens GN=VAC14 PE=1 SV=1 - [VAC14_HUMAN]	19.57	12	12	19	782	87.9167	6.12549	0.983042	19	15.3642	0.895819	19	13.7326	0.85674	19	13.911
Q562M3	Actin-like protein (Fragment) OS=Homo sapiens GN=ACT PE=3 SV=1 - [Q562M3_HUMAN]	57.28	1	3	12	103	11.5289	6.68311	1.1034	2	1.5209	1.15618	2	5.02677	1.05193	2	11.5972
Q99471	Prefoldin subunit 5 OS=Homo sapiens GN=PFDN5 PE=1 SV=2 - [PFD5_HUMAN]	60.39	7	7	15	154	17.317	6.32861	1.06746	15	9.85065	0.984058	15	8.36741	1.00879	15	8.45909
Q96ER9	Coiled-coil domain-containing protein 51 OS=Homo sapiens GN=CCDC51 PE=1 SV=2 - [CCD51_HUMAN]	32.36	11	11	13	411	45.7828	8.19189	1.00595	13	12.9058	1.04946	13	17.5155	1.11438	13	9.13282
Q8N9J5	cDNA FLJ37043 fis, clone BRACE2012061, weakly similar to Possible threonine synthase OS=Homo sapiens PE=2 SV=1 - [Q8N9J5_HUMAN]	17.01	7	7	12	576	64.3284	6.56592	0.764675	12	16.4047	0.727771	12	24.4647	0.790972	12	8.52625
Q8N5N7	39S ribosomal protein L50, mitochondrial OS=Homo sapiens GN=MRPL50 PE=1 SV=2 - [RM50_HUMAN]	43.67	5	5	7	158	18.3134	7.88428	1.09584	7	14.0927	1.17853	7	30.8449	1.11995	7	7.09369
Q9NW13	RNA-binding protein 28 OS=Homo sapiens GN=RBM28 PE=1 SV=3 - [RBM28_HUMAN]	18.97	12	12	15	759	85.6847	9.21729	0.962025	15	9.21489	0.971951	15	8.76536	1.08537	15	9.46187
Q01650	Large neutral amino acids transporter small subunit 1 OS=Homo sapiens GN=SLC7A5 PE=1 SV=2 - [LAT1_HUMAN]	9.27	3	3	9	507	54.9743	7.72314	0.908816	9	21.3007	1.01568	9	54.4001	1.06008	9	10.1041
Q9NZ45	CDGSH iron-sulfur domain-containing protein 1 OS=Homo sapiens GN=CISD1 PE=1 SV=1 - [CISD1_HUMAN]	34.26	3	3	10	108	12.1912	9.08545	1.02984	10	7.38304	0.998422	10	6.01708	1.21893	10	7.69239
P23258	Tubulin gamma-1 chain OS=Homo sapiens GN=TUBG1 PE=1 SV=2 - [TBG1_HUMAN]	31.04	7	7	8	451	51.1378	6.13818	0.993768	8	9.29163	1.02265	8	11.1421	0.929557	8	7.13389
P61964	WD repeat-containing protein 5 OS=Homo sapiens GN=WDR5 PE=1 SV=1 - [WDR5_HUMAN]	34.43	9	9	15	334	36.5655	8.26514	0.856137	15	13.0032	0.896059	15	13.3491	0.99316	15	12.7656
O15270	Serine palmitoyltransferase 2 OS=Homo sapiens GN=SPTLC2 PE=1 SV=1 - [SPTC2_HUMAN]	11.21	4	4	8	562	62.8839	7.78174	0.87242	8	8.85037	0.920176	8	15.8826	0.918818	8	12.4339
B3KM81	cDNA FLJ10471 fis, clone NT2RP2000045, highly similar to DnaJ homolog subfamily A member 3, mitochondrial OS=Homo sapiens PE=2 SV=1 - [B3KM81_HUMAN]	28.26	11	11	21	453	49.5521	9.34912	1.13469	21	22.241	1.21556	21	18.6064	1.22049	21	17.6294
B4E324	cDNA FLJ60397, highly similar to Lysosomal protective protein (EC 3.4.16.5) OS=Homo sapiens PE=2 SV=1 - [B4E324_HUMAN]	15.21	7	7	9	480	54.235	6.97607	0.832092	9	22.3722	0.855804	9	26.0523	0.95069	9	11.6089
Q8WVM7	Cohesin subunit SA-1 OS=Homo sapiens GN=STAG1 PE=1 SV=3 - [STAG1_HUMAN]	5.96	1	7	17	1258	144.336	5.59229	1.11726	1		1.54553	1		1.33187	1
A0A087WWP4	Putative RNA-binding protein 15 OS=Homo sapiens GN=RBM15 PE=1 SV=1 - [A0A087WWP4_HUMAN]	10.93	7	7	10	933	102.073	9.93506	1.00423	10	14.0999	0.924068	10	7.54781	1.04333	10	17.0101
Q9NP72	Ras-related protein Rab-18 OS=Homo sapiens GN=RAB18 PE=1 SV=1 - [RAB18_HUMAN]	47.57	7	7	9	206	22.9626	5.23682	0.789692	9	10.7457	0.825925	9	10.3361	0.867244	9	13.4416
A6NHR9	Structural maintenance of chromosomes flexible hinge domain-containing protein 1 OS=Homo sapiens GN=SMCHD1 PE=1 SV=2 - [SMHD1_HUMAN]	9.58	15	16	21	2005	226.231	7.29834	0.952921	20	10.134	0.976097	20	12.0373	1.09306	20	10.8422
Q2TNB3	Cell migration-inducing protein 22 OS=Homo sapiens PE=2 SV=1 - [Q2TNB3_HUMAN]	29.71	6	6	14	239	27.3313	5.57959	0.890661	14	11.1131	0.867078	14	15.8344	1.01094	14	16.7608
A6NDG6	Phosphoglycolate phosphatase OS=Homo sapiens GN=PGP PE=1 SV=1 - [PGP_HUMAN]	18.07	5	5	8	321	33.9845	6.13818	1.20989	8	27.7249	1.17781	8	17.3981	1.03641	8	1.87352
B7ZW15	Uncharacterized protein OS=Homo sapiens PE=2 SV=1 - [B7ZW15_HUMAN]	32.8	1	4	13	125	13.9432	5.31299	0.972373	1		0.960612	1		0.932081	1
Q13895	Bystin OS=Homo sapiens GN=BYSL PE=1 SV=3 - [BYST_HUMAN]	24.71	10	10	15	437	49.57	8.11865	1.03879	15	15.622	0.995327	15	6.14158	1.04117	15	5.56553
B3KML1	cDNA FLJ11308 fis, clone PLACE1010074, highly similar to Sorting nexin-2 OS=Homo sapiens PE=2 SV=1 - [B3KML1_HUMAN]	26.01	10	12	18	519	58.4356	5.05908	1.1062	14	10.2504	1.11695	14	13.7568	1.06524	14	12.0316
Q9Y305	Acyl-coenzyme A thioesterase 9, mitochondrial OS=Homo sapiens GN=ACOT9 PE=1 SV=2 - [ACOT9_HUMAN]	25.97	4	10	17	439	49.8695	8.60205	1.06828	8	12.1016	1.10399	8	4.92808	1.28524	8	8.22585
P10644	cAMP-dependent protein kinase type I-alpha regulatory subunit OS=Homo sapiens GN=PRKAR1A PE=1 SV=1 - [KAP0_HUMAN]	30.97	8	11	19	381	42.955	5.35107	1.28085	14	19.2685	1.18925	14	13.6412	1.01298	14	8.40751
B3KPX5	cDNA FLJ32418 fis, clone SKMUS2000863, weakly similar to PROBABLE ASPARAGINYL-TRNA SYNTHETASE (EC 6.1.1.22) OS=Homo sapiens PE=2 SV=1 - [B3KPX5_HUMAN]	27.67	9	9	14	477	54.0097	7.23975	0.885274	14	12.4401	0.881007	14	10.4196	0.961155	14	12.311
Q9BT22	Chitobiosyldiphosphodolichol beta-mannosyltransferase OS=Homo sapiens GN=ALG1 PE=1 SV=2 - [ALG1_HUMAN]	17.67	6	6	9	464	52.4839	7.2251	1.16059	9	12.6402	1.22018	9	20.2948	1.2921	9	2.79909
Q9NQW7	Xaa-Pro aminopeptidase 1 OS=Homo sapiens GN=XPNPEP1 PE=1 SV=3 - [XPP1_HUMAN]	15.89	3	8	12	623	69.8732	5.66846	0.977376	5	6.48189	0.956033	5	3.03464	0.8764	5	6.85974
Q9NQT4	Exosome complex component RRP46 OS=Homo sapiens GN=EXOSC5 PE=1 SV=1 - [EXOS5_HUMAN]	29.36	5	5	9	235	25.2329	7.59131	1.10867	9	15.1863	1.11438	9	8.50707	1.12185	9	6.46189
Q6PKC2	CROP protein (Fragment) OS=Homo sapiens GN=CROP PE=2 SV=1 - [Q6PKC2_HUMAN]	35.17	6	6	13	236	26.9988	8.20654	1.14086	13	12.5865	1.11459	13	18.6284	1.11872	13	10.4208
C9J9W2	LIM and SH3 domain protein 1 (Fragment) OS=Homo sapiens GN=LASP1 PE=1 SV=1 - [C9J9W2_HUMAN]	40.96	6	6	13	166	18.9683	9.01221	1.01444	13	14.7736	0.948002	13	28.5093	0.800509	13	11.2752
O75208	Ubiquinone biosynthesis protein COQ9, mitochondrial OS=Homo sapiens GN=COQ9 PE=1 SV=1 - [COQ9_HUMAN]	26.1	6	6	8	318	35.4866	5.93506	1.05062	8	11.1114	0.996641	8	22.5121	1.12077	8	12.2644
P46926	Glucosamine-6-phosphate isomerase 1 OS=Homo sapiens GN=GNPDA1 PE=1 SV=1 - [GNPI1_HUMAN]	46.71	5	9	18	289	32.6476	6.91748	1.06948	9	12.3947	1.06267	9	15.3945	0.997453	9	10.2141
P46781	40S ribosomal protein S9 OS=Homo sapiens GN=RPS9 PE=1 SV=3 - [RS9_HUMAN]	47.42	12	12	28	194	22.5776	10.6528	0.99239	28	19.4498	0.979399	28	16.1779	0.928959	28	5.92381
B4DHL7	cDNA FLJ59515 OS=Homo sapiens PE=2 SV=1 - [B4DHL7_HUMAN]	21.86	10	10	12	773	85.1015	5.50342	1.09682	12	12.5948	1.16092	12	16.5785	1.05116	12	8.63275
A8K6I4	cDNA FLJ76877, highly similar to Homo sapiens superkiller viralicidic activity 2-like 2 (SKIV2L2), mRNA OS=Homo sapiens PE=2 SV=1 - [A8K6I4_HUMAN]	20.54	16	16	25	1042	117.823	6.53662	1.03338	25	13.1071	0.95848	25	14.8651	1.10867	25	8.1501
Q03701	CCAAT/enhancer-binding protein zeta OS=Homo sapiens GN=CEBPZ PE=1 SV=3 - [CEBPZ_HUMAN]	10.06	8	8	11	1054	120.898	5.93506	1.00256	11	5.63257	1.00651	11	9.01409	1.25943	11	9.44635
Q13868	Exosome complex component RRP4 OS=Homo sapiens GN=EXOSC2 PE=1 SV=2 - [EXOS2_HUMAN]	35.49	7	7	13	293	32.7681	7.50342	1.09334	13	12.4267	1.08061	13	15.6495	1.03441	13	2.07874
O43314	Inositol hexakisphosphate and diphosphoinositol-pentakisphosphate kinase 2 OS=Homo sapiens GN=PPIP5K2 PE=1 SV=3 - [VIP2_HUMAN]	5.79	6	6	8	1243	140.318	8.22119	1.11475	8	14.6532	1.13115	8	10.668	0.986724	8	8.35675
Q8N335	Glycerol-3-phosphate dehydrogenase 1-like protein OS=Homo sapiens GN=GPD1L PE=1 SV=1 - [GPD1L_HUMAN]	25.93	7	7	11	351	38.3939	7.02002	0.842838	11	7.67275	0.830603	11	9.87041	0.820867	11	17.1672
C9JG87	39S ribosomal protein L39, mitochondrial (Fragment) OS=Homo sapiens GN=MRPL39 PE=1 SV=1 - [C9JG87_HUMAN]	42.76	10	10	14	297	34.0104	8.14795	0.957203	14	13.8924	0.919278	14	8.83269	1.09802	14	7.4914
A8K5H7	cDNA FLJ77542, highly similar to Homo sapiens YME1-like 1 (S. cerevisiae) (YME1L1), transcript variant 3, mRNA OS=Homo sapiens PE=2 SV=1 - [A8K5H7_HUMAN]	19.55	10	10	15	716	79.7946	8.55811	0.904276	15	8.93526	0.894876	15	13.4449	1.03113	15	5.90767
Q06587	E3 ubiquitin-protein ligase RING1 OS=Homo sapiens GN=RING1 PE=1 SV=2 - [RING1_HUMAN]	23.65	5	6	8	406	42.4028	5.61768	0.973424	7	17.9908	0.987452	7	14.456	0.96079	7	12.3174
K7EKJ9	Interleukin enhancer-binding factor 3 (Fragment) OS=Homo sapiens GN=ILF3 PE=1 SV=1 - [K7EKJ9_HUMAN]	64.57	1	13	18	254	28.3007	5.43994	0.947188	1		0.714124	1		1.04565	1
P13798	Acylamino-acid-releasing enzyme OS=Homo sapiens GN=APEH PE=1 SV=4 - [ACPH_HUMAN]	16.8	8	8	10	732	81.1726	5.47803	0.810876	10	24.2663	0.776632	10	22.4693	0.728091	10	15.5564
P15559	NAD(P)H dehydrogenase [quinone] 1 OS=Homo sapiens GN=NQO1 PE=1 SV=1 - [NQO1_HUMAN]	33.58	7	7	16	274	30.848	8.88037	1.31404	16	14.0951	1.2639	16	19.0666	1.17462	16	9.31929
Q92552	28S ribosomal protein S27, mitochondrial OS=Homo sapiens GN=MRPS27 PE=1 SV=3 - [RT27_HUMAN]	29.47	12	12	16	414	47.5814	6.17627	1.14596	16	20.0569	1.08082	16	12.4038	1.19089	16	8.25453
A0A0B4J2A4	3-ketoacyl-CoA thiolase, mitochondrial OS=Homo sapiens GN=ACAA2 PE=1 SV=1 - [A0A0B4J2A4_HUMAN]	27.66	7	7	9	394	41.5754	7.89893	1.15154	9	17.9753	1.17397	9	15.1622	1.25489	9	9.921
Q96KA5	Cleft lip and palate transmembrane protein 1-like protein OS=Homo sapiens GN=CLPTM1L PE=1 SV=1 - [CLP1L_HUMAN]	11.52	1	4	10	538	62.189	8.55811	0.75092	1		0.833214	1		0.869276	1
G5E9Z2	Cisplatin resistance related protein CRR9p, isoform CRA_c OS=Homo sapiens GN=CLPTM1L PE=1 SV=1 - [G5E9Z2_HUMAN]	20.6	1	4	10	369	43.2522	8.79248	0.830751	1		0.753352	1		1.0205	1
Q8NFW8	N-acylneuraminate cytidylyltransferase OS=Homo sapiens GN=CMAS PE=1 SV=2 - [NEUA_HUMAN]	30.88	12	12	18	434	48.3487	7.92822	0.825145	18	5.57595	0.788831	18	9.44346	0.891181	18	8.20794
Q9BYG3	MKI67 FHA domain-interacting nucleolar phosphoprotein OS=Homo sapiens GN=NIFK PE=1 SV=1 - [MK67I_HUMAN]	36.52	9	9	20	293	34.201	9.87646	1.00443	20	17.0337	1.04706	20	36.7883	1.16218	20	16.1668
B4DRS4	cDNA FLJ60139, highly similar to Homo sapiens HIV TAT specific factor 1 (HTATSF1), mRNA OS=Homo sapiens PE=2 SV=1 - [B4DRS4_HUMAN]	24.27	13	13	19	721	81.9719	4.42432	0.773882	19	19.5754	0.779707	19	26.0463	0.892865	19	10.7171
Q92879	CUGBP Elav-like family member 1 OS=Homo sapiens GN=CELF1 PE=1 SV=2 - [CELF1_HUMAN]	16.46	4	7	10	486	52.0299	8.45557	1.04101	7	11.0402	1.09934	7	9.13308	1.14173	7	4.85807
O43252	Bifunctional 3'-phosphoadenosine 5'-phosphosulfate synthase 1 OS=Homo sapiens GN=PAPSS1 PE=1 SV=2 - [PAPS1_HUMAN]	10.74	5	5	9	624	70.7876	6.85889	0.917123	9	6.56029	0.855938	9	13.0527	0.815163	9	16.328
Q05BU6	SFRS11 protein (Fragment) OS=Homo sapiens GN=SFRS11 PE=2 SV=1 - [Q05BU6_HUMAN]	21.54	4	4	12	246	24.8321	6.34131	1.05548	12	27.1284	1.10442	12	36.1982	1.0944	12	7.46064
P55081	Microfibrillar-associated protein 1 OS=Homo sapiens GN=MFAP1 PE=1 SV=2 - [MFAP1_HUMAN]	13.44	5	5	9	439	51.9266	4.98291	0.985863	9	8.37289	1.0012	9	5.04649	1.11911	9	9.94004
A0A0S2Z4I7	Vasodilator-stimulated phosphoprotein isoform 4 (Fragment) OS=Homo sapiens GN=VASP PE=2 SV=1 - [A0A0S2Z4I7_HUMAN]	26.04	1	5	10	288	31.6498	8.25049	1.07878	1		1.0608	1		0.877116	1
O15144	Actin-related protein 2/3 complex subunit 2 OS=Homo sapiens GN=ARPC2 PE=1 SV=1 - [ARPC2_HUMAN]	42	12	12	19	300	34.3115	7.35693	1.02046	19	8.06763	1.01024	19	16.1318	1.04613	19	15.8391
Q14376	UDP-glucose 4-epimerase OS=Homo sapiens GN=GALE PE=1 SV=2 - [GALE_HUMAN]	20.11	5	5	6	348	38.2573	6.72705	0.709496	6	12.6694	0.768227	6	9.38539	0.659803	6	5.43944
Q14558	Phosphoribosyl pyrophosphate synthase-associated protein 1 OS=Homo sapiens GN=PRPSAP1 PE=1 SV=2 - [KPRA_HUMAN]	35.96	7	9	13	356	39.3686	7.1958	1.07485	10	11.5412	1.04835	10	16.5137	0.958696	10	6.98972
B2RAG5	cDNA, FLJ94903, highly similar to Homo sapiens glyceronephosphate O-acyltransferase (GNPAT), mRNA OS=Homo sapiens PE=2 SV=1 - [B2RAG5_HUMAN]	12.79	6	6	10	680	77.257	6.69775	0.802165	10	24.6408	0.821417	10	12.8096	0.994195	10	7.67273
H7C1M2	Protein SON (Fragment) OS=Homo sapiens GN=SON PE=1 SV=1 - [H7C1M2_HUMAN]	16.99	1	16	21	1454	159.92	9.12939	0.833354	1		1.16671	1		1.08967	1
Q13085	Acetyl-CoA carboxylase 1 OS=Homo sapiens GN=ACACA PE=1 SV=2 - [ACACA_HUMAN]	13.6	23	23	27	2346	265.385	6.3667	0.909804	27	19.7227	0.955824	27	20.0888	0.873864	27	10.624
Q9NQT5	Exosome complex component RRP40 OS=Homo sapiens GN=EXOSC3 PE=1 SV=3 - [EXOS3_HUMAN]	40	7	7	8	275	29.5534	8.104	0.980591	8	11.6826	0.890079	8	6.75139	1.0504	8	8.53687
Q6WCQ1	Myosin phosphatase Rho-interacting protein OS=Homo sapiens GN=MPRIP PE=1 SV=3 - [MPRIP_HUMAN]	16.2	11	11	13	1025	116.461	6.21436	0.909502	13	10.9635	0.914807	13	13.1591	0.981124	13	7.47844
B3KR70	cDNA FLJ33764 fis, clone BRCOC2000360, highly similar to Vacuolar ATP synthase subunit S1 (EC 3.6.3.14) OS=Homo sapiens PE=2 SV=1 - [B3KR70_HUMAN]	18.84	6	6	10	430	47.7385	6.12549	0.756777	10	14.7081	0.788561	10	24.0649	0.921598	10	12.8595
Q9UMS4	Pre-mRNA-processing factor 19 OS=Homo sapiens GN=PRPF19 PE=1 SV=1 - [PRP19_HUMAN]	29.17	10	10	19	504	55.1463	6.60986	0.844314	19	15.3209	0.890546	19	18.8666	1.01598	19	10.2344
B4E2J1	cDNA FLJ54240, highly similar to ATPase family AAA domain-containing protein 1 OS=Homo sapiens PE=2 SV=1 - [B4E2J1_HUMAN]	18.68	4	4	7	273	30.6146	5.97314	0.949552	7	13.9652	0.908232	7	3.13454	1.0722	7	15.9221
O15247	Chloride intracellular channel protein 2 OS=Homo sapiens GN=CLIC2 PE=1 SV=3 - [CLIC2_HUMAN]	40.49	7	7	8	247	28.3384	5.59229	0.621381	8	13.6795	0.671676	8	22.3382	0.576325	8	8.28863
P49750	YLP motif-containing protein 1 OS=Homo sapiens GN=YLPM1 PE=1 SV=3 - [YLPM1_HUMAN]	12.66	3	17	20	1951	219.849	6.56592	1.00475	4	9.85512	0.969031	4	7.87439	1.09296	4	15.0077
Q92878	DNA repair protein RAD50 OS=Homo sapiens GN=RAD50 PE=1 SV=1 - [RAD50_HUMAN]	11.51	13	13	14	1312	153.797	6.88818	1.21344	14	6.69392	1.16763	14	25.6155	1.25878	14	26.0756
P48634	Protein PRRC2A OS=Homo sapiens GN=PRRC2A PE=1 SV=3 - [PRC2A_HUMAN]	10.89	14	15	18	2157	228.724	9.45166	1.02865	17	8.778	1.24719	17	29.0934	1.02017	17	15.8457
P19022	Cadherin-2 OS=Homo sapiens GN=CDH2 PE=1 SV=4 - [CADH2_HUMAN]	15.01	7	7	13	906	99.7473	4.80518	0.99533	13	8.70233	0.968754	13	10.1934	1.05987	13	6.36963
B5BU61	Histone deacetylase OS=Homo sapiens GN=HDAC1 PE=2 SV=1 - [B5BU61_HUMAN]	25.1	6	9	16	482	55.0407	5.47803	0.981739	7	8.43566	1.04515	7	9.24195	1.2835	7	14.0529
B4E1D4	cDNA FLJ54399, highly similar to Golgin subfamily A member 5 OS=Homo sapiens PE=2 SV=1 - [B4E1D4_HUMAN]	12.5	6	7	8	640	73.0857	5.51611	0.868867	7	9.93051	0.880494	7	21.4051	0.957821	7	14.5877
Q7Z478	ATP-dependent RNA helicase DHX29 OS=Homo sapiens GN=DHX29 PE=1 SV=2 - [DHX29_HUMAN]	13.08	11	12	17	1369	155.139	8.08936	0.921222	16	10.3781	0.967022	16	16.692	0.960604	16	12.9316
Q13347	Eukaryotic translation initiation factor 3 subunit I OS=Homo sapiens GN=EIF3I PE=1 SV=1 - [EIF3I_HUMAN]	53.85	11	11	16	325	36.4786	5.64307	0.991961	16	5.96843	0.947867	16	8.672	1.02093	16	8.02464
Q8NF45	FLJ00353 protein (Fragment) OS=Homo sapiens GN=FLJ00353 PE=2 SV=1 - [Q8NF45_HUMAN]	12.46	1	15	17	1766	200.216	6.63916	0.925689	1		0.8634	1		1.1485	1
Q9NV31	U3 small nucleolar ribonucleoprotein protein IMP3 OS=Homo sapiens GN=IMP3 PE=1 SV=1 - [IMP3_HUMAN]	57.61	7	8	11	184	21.8366	9.49561	1.07296	10	20.3691	1.03926	10	15.3653	1.07221	10	17.4337
B4DZZ0	cDNA FLJ52128, highly similar to PRA1 family protein 3 OS=Homo sapiens PE=2 SV=1 - [B4DZZ0_HUMAN]	22.42	3	3	8	165	19.1931	9.77393	0.994303	8	14.1336	0.940574	8	29.4319	1.04474	8	11.3813
A8K6F0	cDNA FLJ75449, highly similar to Homo sapiens aquarius homolog (mouse) (AQR), mRNA OS=Homo sapiens PE=2 SV=1 - [A8K6F0_HUMAN]	13.8	13	13	18	1485	171.187	6.30322	1.14338	18	26.3281	1.05383	18	12.441	1.17292	18	15.9229
Q9GZL7	Ribosome biogenesis protein WDR12 OS=Homo sapiens GN=WDR12 PE=1 SV=2 - [WDR12_HUMAN]	37.35	13	13	23	423	47.6777	5.89697	0.995418	23	13.4842	1.02024	23	20.3948	1.16226	23	12.5788
Q9H845	Acyl-CoA dehydrogenase family member 9, mitochondrial OS=Homo sapiens GN=ACAD9 PE=1 SV=1 - [ACAD9_HUMAN]	20.61	10	10	14	621	68.7167	7.95752	1.12874	14	13.6342	1.02782	14	16.1937	1.15994	14	17.2508
F8W7U3	WASH complex subunit FAM21A OS=Homo sapiens GN=FAM21A PE=1 SV=1 - [F8W7U3_HUMAN]	14.45	10	10	12	1253	136.78	4.81787	1.00364	12	8.64725	0.960516	12	7.32851	0.914213	12	10.4463
O75306	NADH dehydrogenase [ubiquinone] iron-sulfur protein 2, mitochondrial OS=Homo sapiens GN=NDUFS2 PE=1 SV=2 - [NDUS2_HUMAN]	30.89	11	11	20	463	52.5117	7.54736	0.989446	20	7.96107	0.979724	20	12.963	1.17413	20	9.78071
Q7L8L6	FAST kinase domain-containing protein 5 OS=Homo sapiens GN=FASTKD5 PE=1 SV=1 - [FAKD5_HUMAN]	19.24	12	12	15	764	86.5186	8.1333	1.00179	15	14.4895	0.994891	15	13.1795	1.01212	15	8.64433
P49354	Protein farnesyltransferase/geranylgeranyltransferase type-1 subunit alpha OS=Homo sapiens GN=FNTA PE=1 SV=1 - [FNTA_HUMAN]	30.08	8	8	10	379	44.3811	5.08447	1.05646	10	17.986	1.03069	10	23.5878	1.00333	10	13.0902
P08621	U1 small nuclear ribonucleoprotein 70 kDa OS=Homo sapiens GN=SNRNP70 PE=1 SV=2 - [RU17_HUMAN]	24.94	9	9	14	437	51.5258	9.93506	0.978107	14	18.9823	0.972465	14	20.9081	1.20049	14	12.7792
A0A087X1A5	Double-stranded RNA-binding protein Staufen homolog 1 OS=Homo sapiens GN=STAU1 PE=1 SV=1 - [A0A087X1A5_HUMAN]	17.65	7	8	12	493	54.9116	9.67139	0.968745	11	9.3975	0.97107	11	18.4787	1.05574	11	10.5103
P18615	Negative elongation factor E OS=Homo sapiens GN=NELFE PE=1 SV=3 - [NELFE_HUMAN]	31.32	8	8	10	380	43.2137	9.33447	0.886637	9	17.0023	0.915173	9	7.64287	0.930681	9	13.3824
Q5QNY5	Peroxisomal biogenesis factor 19 (Fragment) OS=Homo sapiens GN=PEX19 PE=1 SV=1 - [Q5QNY5_HUMAN]	38.3	4	5	9	235	26.1204	4.43701	1.12995	7	16.3051	1.03001	7	5.76055	0.92401	7	1.04595
Q68D91	Metallo-beta-lactamase domain-containing protein 2 OS=Homo sapiens GN=MBLAC2 PE=1 SV=3 - [MBLC2_HUMAN]	41.94	9	9	11	279	31.352	6.91748	0.941602	11	8.8775	0.959591	11	5.02781	1.01045	11	5.27676
E7EVG2	Protein polybromo-1 (Fragment) OS=Homo sapiens GN=PBRM1 PE=1 SV=7 - [E7EVG2_HUMAN]	7.8	8	8	10	1461	168.399	6.59521	0.907551	10	8.03026	0.832873	10	8.40665	0.972032	10	6.4826
B4E0R0	cDNA FLJ54220, highly similar to Long-chain-fatty-acid--CoA ligase 1 (EC 6.2.1.3) OS=Homo sapiens PE=2 SV=1 - [B4E0R0_HUMAN]	16.87	10	10	14	664	74.206	7.32764	0.947236	14	16.267	0.976449	14	9.14117	0.903048	14	13.9772
Q9HCD5	Nuclear receptor coactivator 5 OS=Homo sapiens GN=NCOA5 PE=1 SV=2 - [NCOA5_HUMAN]	20.73	9	9	12	579	65.4965	9.59814	1.02887	12	5.80923	1.04388	12	12.0188	1.13497	12	11.7851
P52888	Thimet oligopeptidase OS=Homo sapiens GN=THOP1 PE=1 SV=2 - [THOP1_HUMAN]	17.56	9	9	11	689	78.7895	6.04932	0.887555	11	26.9193	0.848599	11	23.3301	0.846299	11	8.35577
Q9Y6D6	Brefeldin A-inhibited guanine nucleotide-exchange protein 1 OS=Homo sapiens GN=ARFGEF1 PE=1 SV=2 - [BIG1_HUMAN]	7.68	9	11	14	1849	208.635	5.84619	1.0819	11	14.3199	1.03818	11	9.39127	0.999929	11	9.38629
B4DJ38	cDNA FLJ56092, highly similar to Pentatricopeptide repeat protein 1 OS=Homo sapiens PE=2 SV=1 - [B4DJ38_HUMAN]	14.29	9	9	17	749	84.0575	8.57275	0.970805	17	12.7605	0.985086	17	15.5762	1.09935	17	7.94786
Q14019	Coactosin-like protein OS=Homo sapiens GN=COTL1 PE=1 SV=3 - [COTL1_HUMAN]	58.45	7	7	11	142	15.935	5.66846	0.907445	11	17.0312	0.951332	11	22.9684	0.918799	11	14.5411
O00203	AP-3 complex subunit beta-1 OS=Homo sapiens GN=AP3B1 PE=1 SV=3 - [AP3B1_HUMAN]	19.29	14	14	22	1094	121.245	6.03662	1.02381	22	12.39	1.01538	22	15.092	0.923724	22	12.0325
Q5VT52	Regulation of nuclear pre-mRNA domain-containing protein 2 OS=Homo sapiens GN=RPRD2 PE=1 SV=1 - [RPRD2_HUMAN]	10.06	10	10	13	1461	155.924	7.41553	0.970824	13	9.5933	0.926508	13	3.46404	1.17606	13	12.1512
A0A024R2E9	ATG7 autophagy related 7 homolog (S. cerevisiae), isoform CRA_b OS=Homo sapiens GN=ATG7 PE=4 SV=1 - [A0A024R2E9_HUMAN]	14.82	8	8	12	695	76.954	6.68311	1.11726	12	6.77283	1.04473	12	6.73226	1.01149	12	7.26136
Q12765	Secernin-1 OS=Homo sapiens GN=SCRN1 PE=1 SV=2 - [SCRN1_HUMAN]	23.19	6	7	12	414	46.3525	4.75439	1.06474	11	14.1748	1.24042	11	34.6461	0.964475	11	17.0235
Q9UQ90	Paraplegin OS=Homo sapiens GN=SPG7 PE=1 SV=2 - [SPG7_HUMAN]	10.06	5	5	5	795	88.1789	8.68994	0.970182	5	24.2549	0.864236	5	6.21095	1.01432	5	1.16109
A0A0B4J1Z1	Serine/arginine-rich-splicing factor 7 OS=Homo sapiens GN=SRSF7 PE=1 SV=1 - [A0A0B4J1Z1_HUMAN]	42.34	5	6	13	137	15.7528	9.80322	0.995203	10	13.9699	0.991312	10	18.9108	1.13794	10	10.4837
H0Y7L2	Dedicator of cytokinesis protein 7 OS=Homo sapiens GN=DOCK7 PE=1 SV=2 - [H0Y7L2_HUMAN]	7.8	11	12	15	2129	241.26	6.82959	1.18686	14	8.64572	1.12445	14	20.3949	1.02591	14	9.09445
P78346	Ribonuclease P protein subunit p30 OS=Homo sapiens GN=RPP30 PE=1 SV=1 - [RPP30_HUMAN]	32.09	6	6	10	268	29.3027	8.90967	0.905894	10	6.82126	0.926844	10	9.22259	1.01245	10	8.68283
A8K4K9	cDNA FLJ76169 OS=Homo sapiens PE=2 SV=1 - [A8K4K9_HUMAN]	24.58	6	6	12	297	34.8394	6.81494	0.916905	12	26.4948	0.936095	12	31.4044	0.973954	12	9.01435
B4DVB7	cDNA FLJ55470, highly similar to Chaperone-activity of bc1 complex-like, mitochondrial OS=Homo sapiens PE=2 SV=1 - [B4DVB7_HUMAN]	16.89	7	7	9	598	66.9107	7.12256	1.01091	9	22.5861	0.987175	9	24.4805	0.996696	9	6.39767
Q0VGA5	SARS protein OS=Homo sapiens GN=SARS PE=2 SV=1 - [Q0VGA5_HUMAN]	30.92	14	14	22	511	58.3698	6.43018	1.29782	22	12.3348	1.25531	22	14.2577	1.17613	22	12.4984
Q9NSI2	Protein FAM207A OS=Homo sapiens GN=FAM207A PE=1 SV=2 - [F207A_HUMAN]	36.52	6	6	11	230	25.4408	11.0776	0.986305	11	9.31117	1.07133	11	20.3475	0.918961	11	11.1148
Q96GX3	KIAA0118 protein (Fragment) OS=Homo sapiens PE=2 SV=1 - [Q96GX3_HUMAN]	53.71	7	7	14	175	19.3357	6.90283	0.89619	14	16.3822	0.971502	14	19.3185	1.15738	14	17.8015
Q15185	Prostaglandin E synthase 3 OS=Homo sapiens GN=PTGES3 PE=1 SV=1 - [TEBP_HUMAN]	49.38	7	7	24	160	18.6854	4.53857	1.10918	24	14.1131	1.01312	24	12.5404	0.950958	24	11.0195
Q5SWX3	Calcium/calmodulin-dependent protein kinase (CaM kinase) II gamma, isoform CRA_n OS=Homo sapiens GN=CAMK2G PE=1 SV=1 - [Q5SWX3_HUMAN]	26.16	7	10	17	516	57.7604	7.29834	1.09471	12	26.495	0.952985	12	11.1832	1.07811	12	5.3761
Q567R0	UQCRH protein OS=Homo sapiens GN=UQCRH PE=2 SV=1 - [Q567R0_HUMAN]	38.82	3	3	7	85	9.94683	5.45264	0.857099	7	31.5588	0.920028	7	39.8069	0.966742	7	12.3188
Q96EE3	Nucleoporin SEH1 OS=Homo sapiens GN=SEH1L PE=1 SV=3 - [SEH1_HUMAN]	30.28	8	8	10	360	39.6234	8.08936	1.02364	10	15.0484	1.02564	10	11.5677	1.18481	10	11.361
O14737	Programmed cell death protein 5 OS=Homo sapiens GN=PDCD5 PE=1 SV=3 - [PDCD5_HUMAN]	53.6	7	7	12	125	14.2763	6.03662	0.969836	12	20.0794	0.876883	12	14.3441	0.988935	12	6.85894
Q53F88	General transcription factor IIE, polypeptide 1 (Alpha subunit, 56kD) variant (Fragment) OS=Homo sapiens PE=2 SV=1 - [Q53F88_HUMAN]	12.89	3	3	6	357	40.0928	5.26221	0.960544	6	15.5568	0.961966	6	4.13348	0.886016	6	15.2477
Q6PJT7	Zinc finger CCCH domain-containing protein 14 OS=Homo sapiens GN=ZC3H14 PE=1 SV=1 - [ZC3HE_HUMAN]	22.15	11	11	14	736	82.8233	7.31299	0.984099	14	18.3276	1.00001	14	18.2675	1.06751	14	14.0184
Q9Y2T2	AP-3 complex subunit mu-1 OS=Homo sapiens GN=AP3M1 PE=1 SV=1 - [AP3M1_HUMAN]	37.08	12	12	19	418	46.9093	6.93213	0.966833	19	8.27716	0.989715	19	19.6454	1.01233	19	10.9257
Q12965	Unconventional myosin-Ie OS=Homo sapiens GN=MYO1E PE=1 SV=2 - [MYO1E_HUMAN]	13	10	11	16	1108	126.982	8.92432	1.14947	14	12.2642	1.15375	14	8.68908	1.09744	14	7.0799
P35659	Protein DEK OS=Homo sapiens GN=DEK PE=1 SV=1 - [DEK_HUMAN]	21.6	8	8	16	375	42.6479	8.55811	0.846062	16	22.4615	0.796164	16	9.92904	0.998345	16	5.17893
F5GZG1	Ras-related protein Rap-1b (Fragment) OS=Homo sapiens GN=RAP1B PE=1 SV=7 - [F5GZG1_HUMAN]	59.02	1	7	16	122	13.88	4.94482	1.01278	1		0.953296	1		0.813435	1
Q7Z4V5	Hepatoma-derived growth factor-related protein 2 OS=Homo sapiens GN=HDGFRP2 PE=1 SV=1 - [HDGR2_HUMAN]	10.73	5	5	8	671	74.2722	7.48877	0.939636	8	4.88495	1.03009	8	20.3376	0.952146	8	3.65513
Q9BQ69	O-acetyl-ADP-ribose deacetylase MACROD1 OS=Homo sapiens GN=MACROD1 PE=1 SV=2 - [MACD1_HUMAN]	25.23	5	5	8	325	35.4827	9.51025	0.842062	8	38.4665	0.875365	8	18.6397	0.969067	8	6.33677
A8K818	cDNA FLJ75784, highly similar to Homo sapiens CD3E antigen, epsilon polypeptide associated protein (CD3EAP), mRNA OS=Homo sapiens PE=2 SV=1 - [A8K818_HUMAN]	26.47	7	7	10	510	54.9243	8.19189	1.05356	10	12.0653	0.990305	10	8.51011	1.15576	10	13.7514
A0A024R2H0	TBC1 domain family, member 5, isoform CRA_a OS=Homo sapiens GN=TBC1D5 PE=4 SV=1 - [A0A024R2H0_HUMAN]	20	11	11	13	795	89.0027	6.69775	0.881769	13	8.13259	0.920282	13	18.2502	0.914489	13	10.7208
O96019	Actin-like protein 6A OS=Homo sapiens GN=ACTL6A PE=1 SV=1 - [ACL6A_HUMAN]	33.1	11	11	17	429	47.4303	5.60498	0.88925	17	13.7244	0.997413	17	32.0705	1.04386	17	14.2466
A0A024R152	HCG28765, isoform CRA_b OS=Homo sapiens GN=hCG_28765 PE=4 SV=1 - [A0A024R152_HUMAN]	9.27	8	8	9	1337	147.137	5.0083	0.809231	9	21.7861	0.739167	9	7.00617	0.801268	9	10.4312
Q3MHD2	Protein LSM12 homolog OS=Homo sapiens GN=LSM12 PE=1 SV=2 - [LSM12_HUMAN]	45.13	6	6	8	195	21.6871	7.73779	1.03386	8	13.4046	1.02429	8	3.07632	1.13778	8	5.46748
Q541S4	Septin 6 OS=Homo sapiens GN=SEPT6 PE=2 SV=1 - [Q541S4_HUMAN]	30.68	3	9	16	427	48.842	6.81494	0.780577	3	12.5163	0.818999	3	13.2919	0.84237	3	1.41928
Q00613	Heat shock factor protein 1 OS=Homo sapiens GN=HSF1 PE=1 SV=1 - [HSF1_HUMAN]	17.2	7	7	11	529	57.2248	5.18604	0.948616	11	7.57699	0.940814	11	9.93364	0.90622	11	12.3538
P52294	Importin subunit alpha-5 OS=Homo sapiens GN=KPNA1 PE=1 SV=3 - [IMA5_HUMAN]	33.09	8	14	20	538	60.1836	5.0083	0.93179	10	9.75968	1.02293	10	16.1562	0.960226	10	8.91933
P52732	Kinesin-like protein KIF11 OS=Homo sapiens GN=KIF11 PE=1 SV=2 - [KIF11_HUMAN]	5.87	5	5	7	1056	119.085	5.64307	1.00391	7	18.844	0.931398	7	10.0125	0.915624	7	5.63076
Q8N3D4	EH domain-binding protein 1-like protein 1 OS=Homo sapiens GN=EHBP1L1 PE=1 SV=2 - [EH1L1_HUMAN]	7.29	7	7	11	1523	161.756	4.83057	0.938659	11	7.67218	0.87884	11	16.5633	0.901156	11	22.7154
P36507	Dual specificity mitogen-activated protein kinase kinase 2 OS=Homo sapiens GN=MAP2K2 PE=1 SV=1 - [MP2K2_HUMAN]	19	1	6	10	400	44.3961	6.55127	0.950219	2	7.6987	0.930658	2	9.33411	0.945067	2	8.23713
Q13126	S-methyl-5'-thioadenosine phosphorylase OS=Homo sapiens GN=MTAP PE=1 SV=2 - [MTAP_HUMAN]	50.53	10	10	16	283	31.2158	7.18115	0.88283	16	13.2055	0.915845	16	13.6571	0.867738	16	11.1068
A8K644	Splicing factor, arginine/serine-rich 4, isoform CRA_b OS=Homo sapiens GN=SFRS4 PE=2 SV=1 - [A8K644_HUMAN]	11.94	3	6	7	494	56.6753	11.5171	0.794362	3	7.93333	0.818681	3	14.5357	1.05455	3	14.68
Q9H7D7	WD repeat-containing protein 26 OS=Homo sapiens GN=WDR26 PE=1 SV=3 - [WDR26_HUMAN]	16.64	7	7	9	661	72.0787	6.16357	0.884747	9	2.70752	0.864666	9	19.336	0.811978	9	12.1906
P42345	Serine/threonine-protein kinase mTOR OS=Homo sapiens GN=MTOR PE=1 SV=1 - [MTOR_HUMAN]	7.85	14	14	15	2549	288.707	7.1665	0.975773	15	16.3808	1.06796	15	21.3676	0.956748	15	17.8087
P19784	Casein kinase II subunit alpha' OS=Homo sapiens GN=CSNK2A2 PE=1 SV=1 - [CSK22_HUMAN]	33.43	7	8	12	350	41.1871	8.55811	0.930418	9	11.0455	0.920376	9	8.35712	0.949442	9	11.457
B2R514	cDNA, FLJ92300, Homo sapiens COP9 subunit 6 (MOV34 homolog, 34 kD) (COPS6), mRNA OS=Homo sapiens PE=2 SV=1 - [B2R514_HUMAN]	35.69	7	7	10	297	33.554	5.99854	0.896098	10	13.2298	0.89553	10	10.654	0.875336	10	8.01027
Q9P2R3	Rabankyrin-5 OS=Homo sapiens GN=ANKFY1 PE=1 SV=2 - [ANFY1_HUMAN]	13.17	11	11	15	1169	128.318	6.1001	1.00592	15	10.9497	1.06992	15	14.8414	0.955309	15	10.8542
O14880	Microsomal glutathione S-transferase 3 OS=Homo sapiens GN=MGST3 PE=1 SV=1 - [MGST3_HUMAN]	32.24	3	3	4	152	16.5056	9.37842	1.05012	4	15.5329	1.04725	4	8.7357	1.5374	4	11.4669
O14561	Acyl carrier protein, mitochondrial OS=Homo sapiens GN=NDUFAB1 PE=1 SV=3 - [ACPM_HUMAN]	19.23	4	4	15	156	17.406	4.93213	1.03266	12	6.62876	1.00138	12	7.75909	1.32874	12	10.2405
G3V1A9	Condensin-2 complex subunit D3 OS=Homo sapiens GN=NCAPD3 PE=1 SV=1 - [G3V1A9_HUMAN]	8.3	5	5	8	1084	122.97	7.21045	1.0762	8	21.2619	1.02377	8	23.7137	0.909929	8	16.9138
Q59FT7	Mitogen-activated protein kinase kinase kinase 7 interacting protein 1 isoform alpha variant (Fragment) OS=Homo sapiens PE=2 SV=1 - [Q59FT7_HUMAN]	16.51	7	7	9	648	70.2212	5.33838	0.974091	9	3.90569	1.03407	9	13.3712	0.921852	9	3.53351
A8K719	cDNA FLJ76413, highly similar to Homo sapiens core-binding factor, beta subunit (CBFB), transcript variant 1, mRNA OS=Homo sapiens PE=2 SV=1 - [A8K719_HUMAN]	24.6	3	3	3	187	21.9057	5.79541	0.955451	3	15.2268	0.976608	3	6.55203	0.889885	3	17.4372
B0QYK0	RNA-binding protein EWS OS=Homo sapiens GN=EWSR1 PE=1 SV=1 - [B0QYK0_HUMAN]	11.81	4	5	9	618	64.8891	9.37842	0.922378	7	25.6137	0.785162	7	20.722	1.10158	7	8.87134
H0YDP7	39S ribosomal protein L49, mitochondrial (Fragment) OS=Homo sapiens GN=MRPL49 PE=1 SV=1 - [H0YDP7_HUMAN]	26.77	3	3	8	127	14.6728	10.2134	0.874133	8	5.7253	0.944591	8	30.1448	1.15433	8	10.5494
B2R6S9	cDNA, FLJ93097, highly similar to Homo sapiens low density lipoprotein receptor-related protein associated protein 1 (LRPAP1), mRNA OS=Homo sapiens PE=2 SV=1 - [B2R6S9_HUMAN]	22.13	7	7	9	357	41.455	8.92432	0.928292	9	12.0961	0.964053	9	14.5201	1.03012	9	11.4499
Q6UX04	Peptidyl-prolyl cis-trans isomerase CWC27 homolog OS=Homo sapiens GN=CWC27 PE=1 SV=1 - [CWC27_HUMAN]	16.1	5	5	7	472	53.8142	5.79541	1.14166	7	18.2984	1.30184	7	36.5476	1.02682	7	6.19063
F2Z2U4	Transformation/transcription domain-associated protein OS=Homo sapiens GN=TRRAP PE=1 SV=3 - [F2Z2U4_HUMAN]	6.78	21	21	26	3848	435.858	8.22119	1.02658	26	13.0869	0.996998	26	14.6161	1.11989	26	13.5925
P62314	Small nuclear ribonucleoprotein Sm D1 OS=Homo sapiens GN=SNRPD1 PE=1 SV=1 - [SMD1_HUMAN]	36.97	4	4	14	119	13.2734	11.561	0.963923	14	25.4739	1.10009	14	12.8181	1.12996	14	14.9196
P61966	AP-1 complex subunit sigma-1A OS=Homo sapiens GN=AP1S1 PE=1 SV=1 - [AP1S1_HUMAN]	36.08	3	5	8	158	18.7206	5.73193	1.00292	5	24.4816	1.08127	5	2.98767	0.881887	5	10.7749
Q9NR09	Baculoviral IAP repeat-containing protein 6 OS=Homo sapiens GN=BIRC6 PE=1 SV=2 - [BIRC6_HUMAN]	3.54	12	13	15	4857	529.919	6.04932	1.12633	13	18.0299	1.22159	13	13.1747	0.985921	13	7.45382
O15042	U2 snRNP-associated SURP motif-containing protein OS=Homo sapiens GN=U2SURP PE=1 SV=2 - [SR140_HUMAN]	16.13	14	14	21	1029	118.219	8.47021	0.963891	21	21.0702	0.930978	21	18.7987	1.05454	21	11.9556
P28370	Probable global transcription activator SNF2L1 OS=Homo sapiens GN=SMARCA1 PE=1 SV=2 - [SMCA1_HUMAN]	14.04	6	16	25	1054	122.527	8.08936	0.902082	6	20.8446	0.849828	6	26.0095	1.09324	6	5.5624
Q96E11	Ribosome-recycling factor, mitochondrial OS=Homo sapiens GN=MRRF PE=1 SV=1 - [RRFM_HUMAN]	22.52	4	4	7	262	29.2586	9.78857	0.853005	7	12.7657	0.872643	7	16.4953	1.01588	7	12.4096
Q5QP19	NFS1 nitrogen fixation 1 (S. cerevisiae), isoform CRA_b OS=Homo sapiens GN=NFS1 PE=2 SV=1 - [Q5QP19_HUMAN]	26.7	7	7	12	397	43.9894	7.10791	1.07246	12	22.1059	1.04904	12	13.2576	1.13807	12	8.6772
Q13049	E3 ubiquitin-protein ligase TRIM32 OS=Homo sapiens GN=TRIM32 PE=1 SV=2 - [TRI32_HUMAN]	10.41	5	5	7	653	71.9424	6.97607	0.936795	7	5.33248	0.911933	7	9.65582	0.853689	7	15.9845
A8K8B2	cDNA FLJ78127, highly similar to Homo sapiens SFRS protein kinase 1 (SRPK1), mRNA OS=Homo sapiens PE=2 SV=1 - [A8K8B2_HUMAN]	10.69	6	6	10	655	74.2353	6.1001	0.9114	9	44.1164	0.838925	9	27.0443	0.885416	9	11.5346
B4DDD6	Drebrin-like protein OS=Homo sapiens GN=DBNL PE=1 SV=1 - [B4DDD6_HUMAN]	31.03	1	9	10	406	45.7184	4.95752	0.768502	1		0.805571	1		0.685905	1
P62266	40S ribosomal protein S23 OS=Homo sapiens GN=RPS23 PE=1 SV=3 - [RS23_HUMAN]	34.27	7	7	11	143	15.7977	10.4917	1.02503	10	15.5665	0.989251	10	24.2884	0.974622	10	14.9612
F2Z2V0	Copine-1 (Fragment) OS=Homo sapiens GN=CPNE1 PE=1 SV=1 - [F2Z2V0_HUMAN]	22.33	9	9	14	533	58.5973	5.8335	1.05284	14	15.1502	1.05215	14	25.9909	0.944867	14	11.7834
Q9UKL0	REST corepressor 1 OS=Homo sapiens GN=RCOR1 PE=1 SV=1 - [RCOR1_HUMAN]	19.5	6	7	9	482	52.9955	7.03467	0.887147	8	18.7553	0.925278	8	20.4866	0.99405	8	7.78613
Q15050	Ribosome biogenesis regulatory protein homolog OS=Homo sapiens GN=RRS1 PE=1 SV=2 - [RRS1_HUMAN]	28.77	10	10	13	365	41.1682	10.6968	0.936669	13	8.48112	0.963096	13	21.3675	1.06845	13	7.82719
B3KY51	cDNA FLJ46863 fis, clone UTERU3011558 OS=Homo sapiens PE=2 SV=1 - [B3KY51_HUMAN]	21.78	10	10	11	698	78.4088	8.66064	0.961791	11	11.031	1.0178	11	11.3236	1.0687	11	11.4988
A8K330	cDNA FLJ77055, highly similar to Homo sapiens WD repeat domain 75 (WDR75), mRNA (Fragment) OS=Homo sapiens PE=2 SV=1 - [A8K330_HUMAN]	16.5	10	10	14	812	92.1912	5.8208	1.02758	14	5.98887	1.0341	14	14.5831	1.21633	14	6.18774
Q9BSC4	Nucleolar protein 10 OS=Homo sapiens GN=NOL10 PE=1 SV=1 - [NOL10_HUMAN]	16.42	9	9	11	688	80.2514	8.45557	0.962183	11	12.7737	0.985447	11	8.33227	1.16205	11	9.00461
P22061	Protein-L-isoaspartate(D-aspartate) O-methyltransferase OS=Homo sapiens GN=PCMT1 PE=1 SV=4 - [PIMT_HUMAN]	43.17	8	8	14	227	24.6206	7.21045	0.897827	14	7.94819	1.00263	14	17.8637	0.829124	14	5.56312
P36543	V-type proton ATPase subunit E 1 OS=Homo sapiens GN=ATP6V1E1 PE=1 SV=1 - [VATE1_HUMAN]	19.03	5	5	8	226	26.1288	8.00146	0.946716	8	7.0211	0.929175	8	8.73176	1.0155	8	10.3297
Q969Y2	tRNA modification GTPase GTPBP3, mitochondrial OS=Homo sapiens GN=GTPBP3 PE=1 SV=2 - [GTPB3_HUMAN]	20.93	7	7	11	492	52.0262	6.48096	1.056	11	15.5754	1.14299	11	21.0956	1.0722	11	28.2984
Q9NX63	MICOS complex subunit MIC19 OS=Homo sapiens GN=CHCHD3 PE=1 SV=1 - [MIC19_HUMAN]	25.11	6	6	9	227	26.1362	8.27979	1.04412	9	6.23481	1.0119	9	6.85745	1.40175	9	12.3873
R9WQY1	Fragile X mental retardation 1 OS=Homo sapiens GN=FMR1 PE=2 SV=1 - [R9WQY1_HUMAN]	13.07	1	6	11	566	63.9424	8.39697	0.804326	2	53.3138	0.802248	2	57.0782	0.685682	2	25.4056
F5GX30	Cation-dependent mannose-6-phosphate receptor OS=Homo sapiens GN=M6PR PE=1 SV=2 - [F5GX30_HUMAN]	24.61	4	4	8	191	21.5247	6.66846	0.83047	8	28.3586	0.772127	8	11.8313	0.92122	8	7.23436
Q4G176	Acyl-CoA synthetase family member 3, mitochondrial OS=Homo sapiens GN=ACSF3 PE=1 SV=3 - [ACSF3_HUMAN]	26.04	10	10	15	576	64.0893	8.36768	0.956655	15	9.43494	0.966227	15	24.7865	1.06071	15	12.1441
A0A087WXI1	3-hydroxyisobutyryl-CoA hydrolase, mitochondrial OS=Homo sapiens GN=HIBCH PE=1 SV=1 - [A0A087WXI1_HUMAN]	29.74	11	11	17	380	42.8191	8.14795	1.16219	17	18.6832	1.10323	17	12.2484	1.22097	17	7.32709
B3KRG2	cDNA FLJ34181 fis, clone FCBBF3016667, highly similar to TFIIH basal transcription factor complexhelicase XPB subunit (EC 3.6.1.-) OS=Homo sapiens PE=2 SV=1 - [B3KRG2_HUMAN]	13.23	6	6	8	718	81.9596	7.86963	0.951854	8	11.7199	1.01011	8	11.8286	1.04249	8	9.01868
L7UQD0	Autophagy-related protein 16-1 isoform 2 OS=Homo sapiens GN=ATG16L1 PE=2 SV=1 - [L7UQD0_HUMAN]	20.92	7	7	8	588	66.2246	6.55127	1.04595	8	11.6113	1.09107	8	7.5407	1.05414	8	7.33683
Q13243	Serine/arginine-rich splicing factor 5 OS=Homo sapiens GN=SRSF5 PE=1 SV=1 - [SRSF5_HUMAN]	13.97	4	4	9	272	31.2453	11.5903	1.02036	9	14.4691	0.970796	9	19.7886	1.06142	9	8.52003
Q658U4	Putative uncharacterized protein DKFZp666D193 OS=Homo sapiens GN=DKFZp666D193 PE=2 SV=1 - [Q658U4_HUMAN]	20.27	9	9	12	582	64.0911	5.5542	0.875939	12	16.1774	0.818918	12	27.2341	0.906078	12	7.7201
Q14643	Inositol 1,4,5-trisphosphate receptor type 1 OS=Homo sapiens GN=ITPR1 PE=1 SV=3 - [ITPR1_HUMAN]	6.31	12	13	18	2758	313.729	6.03662	1.13282	16	17.3696	1.11792	16	11.1237	1.14888	16	10.4303
B2R694	Terpene cyclase/mutase family member OS=Homo sapiens PE=2 SV=1 - [B2R694_HUMAN]	7.92	5	5	9	732	83.3702	6.60986	0.775836	9	23.4556	0.705851	9	29.2141	0.80653	9	7.71349
A0A024R5F3	SAPS domain family, member 3, isoform CRA_c OS=Homo sapiens GN=SAPS3 PE=4 SV=1 - [A0A024R5F3_HUMAN]	19.55	11	12	21	793	88.8963	4.58936	0.93814	20	23.65	0.943032	20	24.9011	0.948512	19	18.8641
B4DVS4	cDNA FLJ57619, highly similar to Delta 3,5-delta 2,4-dienoyl-CoA isomerase, mitochondrial (EC 5.3.3.-) OS=Homo sapiens PE=2 SV=1 - [B4DVS4_HUMAN]	34.55	1	5	7	191	21.0029	9.81787	0.868569	1		1.14423	1		1.2464	1
O75822	Eukaryotic translation initiation factor 3 subunit J OS=Homo sapiens GN=EIF3J PE=1 SV=2 - [EIF3J_HUMAN]	32.95	8	8	14	258	29.0445	4.83057	1.28173	14	12.0163	1.22365	14	22.0182	1.3037	14	12.8791
O75475	PC4 and SFRS1-interacting protein OS=Homo sapiens GN=PSIP1 PE=1 SV=1 - [PSIP1_HUMAN]	24.53	11	11	16	530	60.0667	9.12939	0.779276	16	12.5889	0.76796	16	7.35943	1.01616	16	7.3374
B2R9X3	cDNA, FLJ94599, highly similar to Homo sapiens GDP-mannose 4,6-dehydratase (GMDS), mRNA OS=Homo sapiens PE=2 SV=1 - [B2R9X3_HUMAN]	27.69	8	8	11	372	41.8242	7.12256	0.950187	11	8.08737	1.11073	11	23.8065	0.924567	11	2.89422
Q5T1M5	FK506-binding protein 15 OS=Homo sapiens GN=FKBP15 PE=1 SV=2 - [FKB15_HUMAN]	11.4	9	9	10	1219	133.547	5.19873	1.0441	10	14.6025	1.08488	10	22.8367	1.04609	10	10.3799
O75844	CAAX prenyl protease 1 homolog OS=Homo sapiens GN=ZMPSTE24 PE=1 SV=2 - [FACE1_HUMAN]	19.79	7	8	14	475	54.7775	7.48877	1.00632	13	9.41875	0.945627	13	14.3972	1.14096	13	12.1498
E9PEM5	Lipopolysaccharide-responsive and beige-like anchor protein OS=Homo sapiens GN=LRBA PE=1 SV=1 - [E9PEM5_HUMAN]	3.42	7	8	10	2575	286.793	5.51611	1.0192	9	17.8545	1.0891	9	19.6656	0.947054	9	7.27807
Q8NEJ9	Neuroguidin OS=Homo sapiens GN=NGDN PE=1 SV=1 - [NGDN_HUMAN]	25.4	7	7	9	315	35.872	9.56885	1.0038	9	10.9939	0.996374	9	14.921	1.08339	9	5.95365
B4DXY2	cDNA FLJ50288, highly similar to Transcription initiation factor IIF alpha subunit (EC 2.7.11.1) OS=Homo sapiens PE=2 SV=1 - [B4DXY2_HUMAN]	19.68	3	6	11	432	48.4523	8.36768	1.04033	8	11.7464	1.11399	8	18.465	0.958291	8	14.7711
O94903	Proline synthase co-transcribed bacterial homolog protein OS=Homo sapiens GN=PROSC PE=1 SV=1 - [PROSC_HUMAN]	18.18	5	5	9	275	30.3246	7.50342	1.06652	9	18.3338	1.09562	9	16.8911	0.9543	9	4.61323
P30566	Adenylosuccinate lyase OS=Homo sapiens GN=ADSL PE=1 SV=2 - [PUR8_HUMAN]	34.92	12	12	13	484	54.854	7.10791	0.976935	13	10.0171	0.999929	13	4.92476	1.00274	13	15.9374
O75821	Eukaryotic translation initiation factor 3 subunit G OS=Homo sapiens GN=EIF3G PE=1 SV=2 - [EIF3G_HUMAN]	28.75	2	7	12	320	35.5889	6.12549	1.15018	4	11.5005	1.0945	4	23.3711	0.965207	4	3.52613
P07099	Epoxide hydrolase 1 OS=Homo sapiens GN=EPHX1 PE=1 SV=1 - [HYEP_HUMAN]	19.12	8	8	13	455	52.915	7.25439	0.879326	13	20.5604	0.881777	13	25.0013	1.02559	13	10.8447
B4DLS8	cDNA FLJ55983, highly similar to U4/U6 small nuclear ribonucleoprotein Prp3 OS=Homo sapiens PE=2 SV=1 - [B4DLS8_HUMAN]	26.01	13	13	14	669	75.802	9.51025	0.930143	14	10.9538	0.925411	14	7.45864	1.01229	14	10.9807
U3KQC1	WD repeat-containing protein 18 (Fragment) OS=Homo sapiens GN=WDR18 PE=1 SV=1 - [U3KQC1_HUMAN]	20.3	6	6	8	394	43.32	6.85889	0.860181	8	17.9712	0.863585	8	40.1936	1.01379	8	12.8669
Q8NHH9	Atlastin-2 OS=Homo sapiens GN=ATL2 PE=1 SV=2 - [ATLA2_HUMAN]	19.21	7	8	14	583	66.1871	5.47803	1.00118	12	14.7506	1.03034	12	25.3086	1.00519	12	20.3209
B7Z9W6	cDNA, FLJ78980, highly similar to DnaJ homolog subfamily C member 7 OS=Homo sapiens PE=2 SV=1 - [B7Z9W6_HUMAN]	35.62	12	12	16	438	50.0348	8.11865	1.07008	16	9.37055	1.07986	16	14.5837	1.02764	16	5.91226
P12277	Creatine kinase B-type OS=Homo sapiens GN=CKB PE=1 SV=1 - [KCRB_HUMAN]	27.03	7	7	12	381	42.6173	5.59229	1.08689	12	6.73671	1.05028	12	16.7719	0.877638	12	14.4956
P35249	Replication factor C subunit 4 OS=Homo sapiens GN=RFC4 PE=1 SV=2 - [RFC4_HUMAN]	24.24	7	7	8	363	39.6569	8.01611	1.04657	8	9.70093	1.06763	8	7.09224	0.975461	8	6.56964
M0R208	ATP-dependent Clp protease proteolytic subunit OS=Homo sapiens GN=CLPP PE=1 SV=1 - [M0R208_HUMAN]	29.47	4	4	8	190	20.5554	5.50342	0.927129	8	15.1591	0.924795	8	16.3195	1.03683	8	4.05842
Q6P1M0	Long-chain fatty acid transport protein 4 OS=Homo sapiens GN=SLC27A4 PE=1 SV=1 - [S27A4_HUMAN]	23.33	8	11	17	643	72.0181	8.47021	0.999088	13	15.5802	1.04156	13	20.2518	0.994312	13	7.96784
P60953	Cell division control protein 42 homolog OS=Homo sapiens GN=CDC42 PE=1 SV=2 - [CDC42_HUMAN]	48.17	7	8	20	191	21.245	6.55127	1.03372	19	13.881	0.967604	19	12.8665	0.915791	19	8.04636
J3KMX2	SWI/SNF-related matrix-associated actin-dependent regulator of chromatin subfamily D member 2 OS=Homo sapiens GN=SMARCD2 PE=1 SV=1 - [J3KMX2_HUMAN]	17.11	4	5	8	456	52.2052	9.43701	0.913169	6	19.3975	0.936452	6	15.6019	0.796157	6	13.7002
P15104	Glutamine synthetase OS=Homo sapiens GN=GLUL PE=1 SV=4 - [GLNA_HUMAN]	27.61	8	8	14	373	42.0373	6.88818	1.02099	14	21.2514	0.997373	14	5.59465	0.939615	14	11.4234
Q8IY17	Neuropathy target esterase OS=Homo sapiens GN=PNPLA6 PE=1 SV=2 - [PLPL6_HUMAN]	5.42	6	6	11	1366	149.9	7.81104	0.979719	11	15.9811	0.984079	11	13.1919	0.959557	11	21.1551
P14854	Cytochrome c oxidase subunit 6B1 OS=Homo sapiens GN=COX6B1 PE=1 SV=2 - [CX6B1_HUMAN]	53.49	4	4	9	86	10.1857	7.04932	1.06136	9	18.6523	1.07872	9	10.7719	1.18842	9	16.142
E9PHS0	LanC-like protein 1 (Fragment) OS=Homo sapiens GN=LANCL1 PE=1 SV=1 - [E9PHS0_HUMAN]	27.55	4	4	9	196	22.0282	8.14795	0.969996	9	16.551	0.997071	9	18.2685	0.974928	9	9.3871
A0A097Q0T5	Cytochrome c oxidase subunit 2 OS=Homo sapiens GN=COX2 PE=3 SV=1 - [A0A097Q0T5_HUMAN]	23.35	1	4	14	227	25.5492	4.75439	0.7976	2	13.6823	0.830678	2	0.46447	1.21208	2	0.379012
Q96EL3	39S ribosomal protein L53, mitochondrial OS=Homo sapiens GN=MRPL53 PE=1 SV=1 - [RM53_HUMAN]	36.61	3	3	6	112	12.0992	8.76318	1.01498	6	4.40227	0.948821	6	9.48709	1.08909	6	11.0653
P26885	Peptidyl-prolyl cis-trans isomerase FKBP2 OS=Homo sapiens GN=FKBP2 PE=1 SV=2 - [FKBP2_HUMAN]	28.87	3	3	8	142	15.6393	9.12939	0.863766	8	9.33355	0.858064	8	8.03333	0.950714	8	7.80839
Q9BV86	N-terminal Xaa-Pro-Lys N-methyltransferase 1 OS=Homo sapiens GN=NTMT1 PE=1 SV=3 - [NTM1A_HUMAN]	32.29	5	5	7	223	25.3708	5.51611	0.925313	7	8.60356	1.14654	7	24.5144	0.866219	7	10.533
A0A0A0N0L3	TDP43 isoform H OS=Homo sapiens GN=TDP43 PE=2 SV=1 - [A0A0A0N0L3_HUMAN]	31.45	10	10	16	372	41.6059	7.10791	0.911587	16	14.0367	0.849118	16	11.554	1.00554	16	8.16613
Q9UBI6	Guanine nucleotide-binding protein G(I)/G(S)/G(O) subunit gamma-12 OS=Homo sapiens GN=GNG12 PE=1 SV=3 - [GBG12_HUMAN]	59.72	4	4	9	72	8.00117	8.96826	1.03748	9	7.57134	1.01076	9	6.84637	1.1024	9	14.0852
B3KMQ6	cDNA FLJ12172 fis, clone MAMMA1000684, highly similar to Opioid growth factor receptor OS=Homo sapiens PE=2 SV=1 - [B3KMQ6_HUMAN]	18.91	8	8	10	677	73.3242	4.84326	1.15799	10	18.3848	1.12244	10	17.7277	0.928561	10	14.7037
P51398	28S ribosomal protein S29, mitochondrial OS=Homo sapiens GN=DAP3 PE=1 SV=1 - [RT29_HUMAN]	42.46	12	12	21	398	45.5376	8.88037	1.03035	21	16.5484	1.05861	21	17.4544	1.1993	21	16.7039
B2R8X4	cDNA, FLJ94105, highly similar to Homo sapiens GA binding protein transcription factor, alpha subunit 60kDa (GABPA), mRNA OS=Homo sapiens PE=2 SV=1 - [B2R8X4_HUMAN]	18.94	5	5	9	454	51.2351	4.97021	0.910431	9	20.5674	1.05885	9	13.6616	0.895519	9	8.04011
Q9Y2A7	Nck-associated protein 1 OS=Homo sapiens GN=NCKAP1 PE=1 SV=1 - [NCKP1_HUMAN]	13.21	11	11	12	1128	128.707	6.62451	1.02181	12	11.1565	1.05705	12	15.7271	0.969753	12	9.2955
A8MYT4	Phosphatidylinositol 3-kinase OS=Homo sapiens GN=PIK3C3 PE=1 SV=2 - [A8MYT4_HUMAN]	14.2	9	9	14	824	94.3402	6.63916	1.0312	14	15.5686	1.01277	14	26.9239	0.988099	14	7.3161
G3V0G5	Ankyrin repeat and MYND domain containing 2, isoform CRA_c OS=Homo sapiens GN=ANKMY2 PE=1 SV=1 - [G3V0G5_HUMAN]	14.08	4	4	6	341	38.0474	7.7085	1.12055	6	18.1278	1.08918	6	23.4331	0.977844	6	0.991585
O43402	ER membrane protein complex subunit 8 OS=Homo sapiens GN=EMC8 PE=1 SV=1 - [EMC8_HUMAN]	25.24	4	4	5	210	23.7577	6.40479	0.796156	5	13.2387	0.725754	5	7.12793	0.952984	5	1.71662
B4E2S7	cDNA FLJ58780, highly similar to Homo sapiens lysosomal-associated membrane protein 2 (LAMP2), transcript variant LAMP2B, mRNA OS=Homo sapiens PE=2 SV=1 - [B4E2S7_HUMAN]	5.79	2	2	5	363	39.7868	5.66846	0.833972	5	27.8658	0.780639	5	12.9763	0.87919	5	20.3379
Q8IWS0	PHD finger protein 6 OS=Homo sapiens GN=PHF6 PE=1 SV=1 - [PHF6_HUMAN]	21.64	6	6	13	365	41.264	8.67529	0.880018	13	9.05946	0.849497	13	21.6212	0.941876	13	10.1759
C9J0J7	Profilin-2 OS=Homo sapiens GN=PFN2 PE=1 SV=1 - [C9J0J7_HUMAN]	53.85	1	4	12	91	9.83408	9.17334	1.24893	4	8.78889	1.22803	4	7.87858	0.865982	4	3.10303
H0YBP1	Focal adhesion kinase 1 (Fragment) OS=Homo sapiens GN=PTK2 PE=1 SV=1 - [H0YBP1_HUMAN]	11.8	8	8	11	1017	115.487	6.82959	0.924348	11	14.142	0.907458	11	11.3286	0.882807	11	19.3344
E9PES6	High mobility group protein B3 (Fragment) OS=Homo sapiens GN=HMGB3 PE=1 SV=1 - [E9PES6_HUMAN]	44.44	6	6	13	153	17.511	9.78857	0.724294	13	20.5933	0.723247	13	15.4359	0.740257	13	24.0897
Q92665	28S ribosomal protein S31, mitochondrial OS=Homo sapiens GN=MRPS31 PE=1 SV=3 - [RT31_HUMAN]	21.27	6	6	10	395	45.2905	9.29053	0.975083	10	28.3968	0.924846	10	21.9849	1.05677	10	8.17732
B4DZJ7	Transcription elongation factor SPT5 OS=Homo sapiens PE=2 SV=1 - [B4DZJ7_HUMAN]	12.49	9	10	13	1065	118.112	5.45264	1.13962	12	5.17109	1.15619	12	14.8636	1.07468	12	12.2621
A8K0D2	cDNA FLJ77740, highly similar to Homo sapiens 7-dehydrocholesterol reductase, mRNA OS=Homo sapiens PE=2 SV=1 - [A8K0D2_HUMAN]	11.16	4	4	8	475	54.4338	8.77783	0.823599	8	6.72283	0.789655	8	16.9251	1.06334	8	9.54039
Q9UID3	Vacuolar protein sorting-associated protein 51 homolog OS=Homo sapiens GN=VPS51 PE=1 SV=2 - [VPS51_HUMAN]	14.83	9	9	10	782	85.9882	6.46826	1.11008	10	16.1126	1.08754	10	10.9287	0.861474	10	14.6198
Q9UBQ7	Glyoxylate reductase/hydroxypyruvate reductase OS=Homo sapiens GN=GRHPR PE=1 SV=1 - [GRHPR_HUMAN]	37.5	9	9	12	328	35.6457	7.38623	1.06372	12	8.02885	1.00286	12	6.83329	0.986726	12	14.005
J3KMX5	40S ribosomal protein S13 OS=Homo sapiens GN=RPS13 PE=1 SV=1 - [J3KMX5_HUMAN]	38.51	6	6	19	148	16.7223	10.5063	1.02498	19	23.6968	0.986855	19	26.5696	0.963781	19	4.26974
Q8TD30	Alanine aminotransferase 2 OS=Homo sapiens GN=GPT2 PE=1 SV=1 - [ALAT2_HUMAN]	17.02	6	6	10	523	57.8664	7.7085	0.908976	10	16.5886	0.889779	10	19.7205	0.899348	10	8.93829
Q502X2	Diablo homolog (Drosophila) OS=Homo sapiens GN=DIABLO PE=2 SV=1 - [Q502X2_HUMAN]	31.72	5	5	9	186	21.2195	4.80518	0.945695	9	9.85534	1.09969	9	8.72262	1.12261	9	8.42734
P37198	Nuclear pore glycoprotein p62 OS=Homo sapiens GN=NUP62 PE=1 SV=3 - [NUP62_HUMAN]	21.46	8	8	14	522	53.2225	5.31299	0.898493	14	11.3613	0.882535	14	8.82513	1.04178	14	13.5875
Q9UHV9	Prefoldin subunit 2 OS=Homo sapiens GN=PFDN2 PE=1 SV=1 - [PFD2_HUMAN]	44.16	6	6	9	154	16.6376	6.58057	1.1895	9	7.24896	1.1736	9	12.0593	0.974812	9	12.685
A8K813	cDNA FLJ77763, highly similar to Homo sapiens prolactin regulatory element binding (PREB), mRNA OS=Homo sapiens PE=2 SV=1 - [A8K813_HUMAN]	10.79	3	3	4	417	45.4537	8.04541	0.976955	4	7.81981	1.04376	4	20.7114	1.09166	4	2.71816
Q13404	Ubiquitin-conjugating enzyme E2 variant 1 OS=Homo sapiens GN=UBE2V1 PE=1 SV=2 - [UB2V1_HUMAN]	44.22	6	6	17	147	16.4843	7.92822	1.00932	17	17.6077	1.07941	17	12.5649	0.857204	17	23.5905
P35251	Replication factor C subunit 1 OS=Homo sapiens GN=RFC1 PE=1 SV=4 - [RFC1_HUMAN]	6.01	5	5	7	1148	128.175	9.36377	1.08772	7	23.7437	1.07269	7	12.4409	1.01124	7	13.263
O60885	Bromodomain-containing protein 4 OS=Homo sapiens GN=BRD4 PE=1 SV=2 - [BRD4_HUMAN]	10.13	8	12	14	1362	152.124	9.18799	0.903981	9	15.1313	0.962826	9	19.4766	1.05919	9	4.06203
B2R7G6	cDNA, FLJ93437, highly similar to Homo sapiens histidyl-tRNA synthetase-like (HARSL), mRNA OS=Homo sapiens PE=2 SV=1 - [B2R7G6_HUMAN]	27.67	7	11	16	506	56.8526	8.01611	0.966875	11	14.8289	1.10148	11	22.6875	1.29331	11	14.8174
Q5JSL0	High mobility group nucleosome-binding domain-containing protein 5 (Fragment) OS=Homo sapiens GN=HMGN5 PE=1 SV=1 - [Q5JSL0_HUMAN]	54.73	7	7	13	148	16.486	4.71631	0.652972	13	18.7054	0.770933	13	22.9197	0.855207	13	10.2209
Q9UMX5	Neudesin OS=Homo sapiens GN=NENF PE=1 SV=1 - [NENF_HUMAN]	51.74	6	6	9	172	18.8448	5.69385	0.795317	9	19.2318	0.740821	9	15.4073	0.987129	9	12.4919
P60604	Ubiquitin-conjugating enzyme E2 G2 OS=Homo sapiens GN=UBE2G2 PE=1 SV=1 - [UB2G2_HUMAN]	23.64	2	2	3	165	18.5541	4.70361	1.03875	3	1.19249	1.1372	3	5.39796	1.13649	3	9.77298
Q9UKA9	Polypyrimidine tract-binding protein 2 OS=Homo sapiens GN=PTBP2 PE=1 SV=1 - [PTBP2_HUMAN]	22.22	7	8	9	531	57.4548	8.66064	1.09801	8	21.8141	1.23146	8	13.0178	1.3695	8	19.7852
O75934	Pre-mRNA-splicing factor SPF27 OS=Homo sapiens GN=BCAS2 PE=1 SV=1 - [SPF27_HUMAN]	33.33	5	5	9	225	26.115	5.65576	0.921666	9	9.66849	0.893924	9	33.2134	1.02043	9	14.8089
Q86W42	THO complex subunit 6 homolog OS=Homo sapiens GN=THOC6 PE=1 SV=1 - [THOC6_HUMAN]	38.12	7	7	10	341	37.511	7.43018	1.07055	10	12.6025	1.02241	10	10.5241	1.20378	10	5.22843
Q9H9Y6	DNA-directed RNA polymerase I subunit RPA2 OS=Homo sapiens GN=POLR1B PE=1 SV=2 - [RPA2_HUMAN]	10.66	9	9	11	1135	128.146	7.82568	1.09731	11	16.1611	1.07988	11	24.063	1.18795	11	12.9794
Q9UBT2	SUMO-activating enzyme subunit 2 OS=Homo sapiens GN=UBA2 PE=1 SV=2 - [SAE2_HUMAN]	30.78	11	11	13	640	71.1792	5.2876	1.23039	13	14.473	1.26091	13	12.7155	1.02493	13	13.6751
B4DJB4	Isocitrate dehydrogenase [NAD] subunit, mitochondrial OS=Homo sapiens PE=2 SV=1 - [B4DJB4_HUMAN]	32.59	8	8	13	316	34.4834	6.44287	1.12465	13	3.60675	1.16268	13	14.7566	1.37391	13	10.2447
Q6P5Y5	CDC2L2 protein (Fragment) OS=Homo sapiens GN=CDC2L2 PE=2 SV=1 - [Q6P5Y5_HUMAN]	21.05	9	9	11	475	53.6548	4.81787	0.942324	11	18.5842	0.917008	11	20.9688	0.943461	11	8.56839
Q9H4A4	Aminopeptidase B OS=Homo sapiens GN=RNPEP PE=1 SV=2 - [AMPB_HUMAN]	22.46	12	12	14	650	72.5495	5.74463	0.980787	14	8.94181	0.980834	14	7.332	0.856555	14	9.57131
Q8N183	Mimitin, mitochondrial OS=Homo sapiens GN=NDUFAF2 PE=1 SV=1 - [MIMIT_HUMAN]	51.48	8	8	11	169	19.8441	8.96826	0.918227	11	11.7108	0.996153	11	14.4282	1.08902	11	5.89369
Q9BUI6	Ubiquitin protein ligase E3A OS=Homo sapiens GN=UBE3A PE=2 SV=2 - [Q9BUI6_HUMAN]	11.58	7	7	9	872	99.9801	5.23682	1.13838	9	16.5187	1.24395	9	8.75063	1.09317	9	9.79772
Q8IVM0	Coiled-coil domain-containing protein 50 OS=Homo sapiens GN=CCDC50 PE=1 SV=1 - [CCD50_HUMAN]	29.08	7	7	11	306	35.8	6.65381	0.852734	11	18.7817	0.85176	11	24.4866	0.724985	11	11.0149
K7ES61	39S ribosomal protein L4, mitochondrial (Fragment) OS=Homo sapiens GN=MRPL4 PE=1 SV=1 - [K7ES61_HUMAN]	42.33	8	8	18	300	33.7709	9.83252	1.08813	18	19.352	1.04889	18	13.2206	1.12721	18	12.9426
P52594	Arf-GAP domain and FG repeat-containing protein 1 OS=Homo sapiens GN=AGFG1 PE=1 SV=2 - [AGFG1_HUMAN]	14.23	5	5	7	562	58.2242	8.63135	0.990027	7	7.65576	1.08394	7	8.68741	1.04331	7	8.38356
Q9H6R4	Nucleolar protein 6 OS=Homo sapiens GN=NOL6 PE=1 SV=2 - [NOL6_HUMAN]	11.43	10	10	15	1146	127.513	7.63525	0.927837	15	15.2165	1.07554	15	21.9064	0.992315	15	20.4537
Q9Y3L5	Ras-related protein Rap-2c OS=Homo sapiens GN=RAP2C PE=1 SV=1 - [RAP2C_HUMAN]	37.7	1	5	11	183	20.7314	4.94482	0.984963	2	23.7096	0.848165	2	14.4741	0.844927	2	4.96166
Q16762	Thiosulfate sulfurtransferase OS=Homo sapiens GN=TST PE=1 SV=4 - [THTR_HUMAN]	24.92	5	6	11	297	33.4078	7.25439	0.824323	9	21.9001	0.878645	9	16.3177	0.998489	9	21.2434
A0A024R4A5	Trinucleotide repeat containing 15, isoform CRA_a OS=Homo sapiens GN=TNRC15 PE=4 SV=1 - [A0A024R4A5_HUMAN]	11.48	11	11	14	1298	149.85	5.5415	1.12766	14	13.4386	1.10971	14	17.8179	1.07382	14	18.0862
O00194	Ras-related protein Rab-27B OS=Homo sapiens GN=RAB27B PE=1 SV=4 - [RB27B_HUMAN]	23.85	3	4	8	218	24.5922	5.51611	0.880922	7	26.4162	0.910614	7	4.5368	1.02307	7	14.9439
B4DED6	cDNA FLJ56545, highly similar to ATP-dependent RNA helicase DDX50 (EC 3.6.1.-) OS=Homo sapiens PE=2 SV=1 - [B4DED6_HUMAN]	24.57	11	13	13	643	72.113	8.51416	0.919993	11	16.7883	0.98003	11	22.6639	1.14153	11	13.0688
A0A024RDE8	PDZ and LIM domain 5, isoform CRA_c OS=Homo sapiens GN=PDLIM5 PE=4 SV=1 - [A0A024RDE8_HUMAN]	22.15	3	10	19	596	63.9345	8.20654	0.505313	9	71.1952	0.462086	9	87.8592	0.509762	9	33.4505
P62072	Mitochondrial import inner membrane translocase subunit Tim10 OS=Homo sapiens GN=TIMM10 PE=1 SV=1 - [TIM10_HUMAN]	44.44	4	4	6	90	10.3259	6.29053	0.998	6	15.013	1.0318	6	5.89713	1.04966	6	7.83459
Q86VR6	DDX10 protein (Fragment) OS=Homo sapiens GN=DDX10 PE=2 SV=1 - [Q86VR6_HUMAN]	25.37	14	14	18	745	85.7782	9.21729	1.02449	18	10.1846	1.1047	18	12.4315	1.15575	18	10.82
Q16186	Proteasomal ubiquitin receptor ADRM1 OS=Homo sapiens GN=ADRM1 PE=1 SV=2 - [ADRM1_HUMAN]	10.81	3	3	6	407	42.1268	5.07178	0.883746	6	21.5418	0.83534	6	22.9394	0.816094	6	9.68132
K7ESE6	Glucose-6-phosphatase 3 (Fragment) OS=Homo sapiens GN=G6PC3 PE=1 SV=1 - [K7ESE6_HUMAN]	8.64	1	1	2	243	27.5895	8.92432	0.890761	2	26.9342	0.976478	2	38.9448	1.0464	2	0.261821
Q567U8	COPS7A protein OS=Homo sapiens GN=COPS7A PE=2 SV=1 - [Q567U8_HUMAN]	22.18	4	4	5	248	27.3004	5.49072	0.83536	5	7.37994	0.798485	5	6.29903	0.848797	5	11.2904
A8K8B9	cDNA FLJ77368, highly similar to Homo sapiens protein kinase, cAMP-dependent, catalytic, alpha (PRKACA), transcript variant 2, mRNA OS=Homo sapiens PE=2 SV=1 - [A8K8B9_HUMAN]	21.57	3	6	10	343	39.8546	8.47021	1.07861	5	22.9816	1.08667	5	25.9796	1.02521	5	5.78156
C9JQ41	Coiled-coil domain-containing protein 58 OS=Homo sapiens GN=CCDC58 PE=1 SV=1 - [C9JQ41_HUMAN]	43.08	4	4	6	130	15.2869	8.88037	0.972149	6	7.84303	1.11729	6	19.6007	1.09735	6	6.86152
Q14651	Plastin-1 OS=Homo sapiens GN=PLS1 PE=1 SV=2 - [PLSI_HUMAN]	29.09	10	14	21	629	70.2093	5.41455	1.37958	14	24.6873	1.4037	14	23.1641	1.21541	14	12.0488
B2R7W0	cDNA, FLJ93628, Homo sapiens methylene tetrahydrofolate dehydrogenase (NAD+dependent), methenyltetrahydrofolate cyclohydrolase (MTHFD2),nuclear gene encoding mitochondrial protein, mRNA OS=Homo sapiens PE=1 SV=1 - [B2R7W0_HUMAN]	31.1	6	7	14	344	37.2969	8.73389	0.934542	13	16.2822	1.06757	13	30.0531	1.14507	13	18.4649
Q9H3K6	BolA-like protein 2 OS=Homo sapiens GN=BOLA2 PE=1 SV=1 - [BOLA2_HUMAN]	59.3	4	4	6	86	10.1102	6.52197	1.09394	6	6.50923	1.04218	6	9.85448	0.89508	6	15.2676
B7Z481	cDNA FLJ54018, highly similar to PDZ and LIM domain protein 5 OS=Homo sapiens PE=2 SV=1 - [B7Z481_HUMAN]	21.73	2	9	17	474	51.2189	7.78174	0.799909	7	32.5059	0.669322	7	31.7054	0.682712	7	10.6894
P61970	Nuclear transport factor 2 OS=Homo sapiens GN=NUTF2 PE=1 SV=1 - [NTF2_HUMAN]	69.29	5	5	11	127	14.469	5.37646	0.948318	11	12.9636	0.867894	11	9.71952	0.822924	11	8.02113
A0A024RDA1	Exocyst complex component 1, isoform CRA_a OS=Homo sapiens GN=EXOC1 PE=4 SV=1 - [A0A024RDA1_HUMAN]	9.44	7	7	10	879	100.219	6.59521	0.950435	10	19.406	0.924063	10	14.1901	0.889409	10	5.70988
P53680	AP-2 complex subunit sigma OS=Homo sapiens GN=AP2S1 PE=1 SV=2 - [AP2S1_HUMAN]	26.06	3	3	6	142	17.0067	6.17627	1.02381	6	16.8118	1.06342	6	13.0128	1.07187	6	6.79408
B0FTY2	NudC-like protein OS=Homo sapiens PE=1 SV=1 - [B0FTY2_HUMAN]	27.7	6	6	7	361	40.7536	5.19873	0.931896	7	13.7938	0.909972	7	14.5169	0.798781	7	6.79267
A0A024RDB2	Ras-GTPase activating protein SH3 domain-binding protein 2, isoform CRA_b OS=Homo sapiens GN=G3BP2 PE=4 SV=1 - [A0A024RDB2_HUMAN]	22.72	7	8	14	449	50.7861	5.37646	0.954967	12	14.1304	0.876839	12	19.5748	0.888452	12	9.53394
P82675	28S ribosomal protein S5, mitochondrial OS=Homo sapiens GN=MRPS5 PE=1 SV=2 - [RT05_HUMAN]	18.6	7	7	12	430	47.9761	9.92041	1.08545	12	11.3287	0.992282	12	12.4749	1.09707	12	9.2536
J3KQ45	Trans-Golgi network integral membrane protein 2 OS=Homo sapiens GN=TGOLN2 PE=1 SV=1 - [J3KQ45_HUMAN]	5.07	2	2	6	454	47.8517	5.84619	1.35457	6	13.9508	1.16339	6	27.3029	1.45301	6	14.1136
A4D1E9	GTP-binding protein 10 OS=Homo sapiens GN=GTPBP10 PE=1 SV=1 - [GTPBA_HUMAN]	28.17	8	8	10	387	42.9056	9.02686	0.948979	10	28.6948	0.882795	10	17.9546	1.07899	10	16.9375
Q9BUH6	Protein PAXX OS=Homo sapiens GN=C9orf142 PE=1 SV=2 - [PAXX_HUMAN]	22.55	3	3	4	204	21.626	5.47803	0.8452	4	12.2717	0.97818	4	3.74958	0.847626	4	17.3509
O00743	Serine/threonine-protein phosphatase 6 catalytic subunit OS=Homo sapiens GN=PPP6C PE=1 SV=1 - [PPP6_HUMAN]	30.16	7	7	11	305	35.1215	5.69385	0.929922	11	9.32194	0.979617	11	20.7086	0.86953	11	4.63
Q14444	Caprin-1 OS=Homo sapiens GN=CAPRIN1 PE=1 SV=2 - [CAPR1_HUMAN]	17.91	8	8	11	709	78.318	5.24951	0.943573	11	7.94103	0.913218	11	8.42932	1.00731	11	7.85691
Q96B13	Protein phosphatase 2, regulatory subunit B', gamma isoform OS=Homo sapiens GN=PPP2R5C PE=1 SV=1 - [Q96B13_HUMAN]	18.23	2	5	9	384	44.8493	6.48096	1.0997	4	14.6303	0.9645	4	8.66518	0.944778	4	5.76167
F8W1R7	Myosin light polypeptide 6 OS=Homo sapiens GN=MYL6 PE=1 SV=1 - [F8W1R7_HUMAN]	59.31	6	8	27	145	16.2798	4.65283	1.02627	18	34.414	0.954518	18	39.4538	0.859694	18	12.0423
H0YIC4	Citrate synthase (Fragment) OS=Homo sapiens GN=CS PE=1 SV=1 - [H0YIC4_HUMAN]	47.97	1	7	22	123	14.1144	9.56885	1.16011	2	18.931	1.24263	2	31.8737	1.24791	2	7.87141
Q9NPQ8	Synembryn-A OS=Homo sapiens GN=RIC8A PE=1 SV=3 - [RIC8A_HUMAN]	20.72	8	9	12	531	59.6715	5.32568	1.05604	10	8.49175	1.05146	10	19.4266	0.966057	10	11.9984
Q8NFC6	Biorientation of chromosomes in cell division protein 1-like 1 OS=Homo sapiens GN=BOD1L1 PE=1 SV=2 - [BD1L1_HUMAN]	6.26	12	14	14	3051	330.266	5.08447	0.854215	12	21.8921	0.991342	12	14.1817	0.993896	12	8.9567
Q14151	Scaffold attachment factor B2 OS=Homo sapiens GN=SAFB2 PE=1 SV=1 - [SAFB2_HUMAN]	14.17	3	11	17	953	107.408	6.16357	1.03045	5	2.65663	0.985689	5	10.6736	1.26463	5	1.68728
B0QYV1	RNA binding protein fox-1 homolog OS=Homo sapiens GN=RBFOX2 PE=1 SV=1 - [B0QYV1_HUMAN]	16.81	4	4	5	357	37.8427	8.60205	0.942753	5	15.45	0.998314	5	30.5635	1.02344	5	11.4449
Q9UJA5	tRNA (adenine(58)-N(1))-methyltransferase non-catalytic subunit TRM6 OS=Homo sapiens GN=TRMT6 PE=1 SV=1 - [TRM6_HUMAN]	19.72	7	7	11	497	55.7643	7.54736	1.07389	11	7.56357	1.06742	11	9.90545	1.05465	11	9.23484
A7MD03	CCDC132 protein OS=Homo sapiens GN=CCDC132 PE=2 SV=1 - [A7MD03_HUMAN]	9.82	7	7	8	957	110.275	6.07471	0.988898	8	7.10578	1.00729	8	11.2274	0.850494	8	4.47394
D6R938	Calcium/calmodulin-dependent protein kinase (CaM kinase) II delta, isoform CRA_e OS=Homo sapiens GN=CAMK2D PE=1 SV=1 - [D6R938_HUMAN]	20.68	5	8	15	498	56.2625	7.25439	0.856481	10	28.5043	0.818066	10	21.6465	0.802496	10	12.7521
Q16576	Histone-binding protein RBBP7 OS=Homo sapiens GN=RBBP7 PE=1 SV=1 - [RBBP7_HUMAN]	22.12	4	8	18	425	47.7902	5.04639	0.891527	9	11.9301	0.977407	9	7.27744	1.01461	9	6.24842
Q53GE7	Tetratricopeptide repeat domain 1 variant (Fragment) OS=Homo sapiens PE=2 SV=1 - [Q53GE7_HUMAN]	22.6	5	5	9	292	33.5742	4.88135	1.18389	9	6.2856	1.21959	9	11.092	1.14433	9	13.949
Q8N1H4	cDNA FLJ40872 fis, clone TUTER2000283, highly similar to Homo sapiens transformer-2-beta (SFRS10) gene OS=Homo sapiens PE=2 SV=1 - [Q8N1H4_HUMAN]	23.02	4	4	10	252	29.1832	10.6528	0.985533	10	17.9783	1.08333	10	21.8226	1.2367	10	12.8392
A8K962	cDNA FLJ77827, highly similar to Human upstream binding factor (hUBF) OS=Homo sapiens PE=2 SV=1 - [A8K962_HUMAN]	19.5	14	14	19	764	89.3512	5.70654	1.04549	19	12.3276	1.01503	19	15.3644	1.08888	19	11.9982
P61962	DDB1- and CUL4-associated factor 7 OS=Homo sapiens GN=DCAF7 PE=1 SV=1 - [DCAF7_HUMAN]	21.64	6	6	9	342	38.9011	5.51611	1.0514	9	9.16401	0.999957	9	17.6175	0.97154	9	9.25363
J3KSI8	28S ribosomal protein S7, mitochondrial (Fragment) OS=Homo sapiens GN=MRPS7 PE=1 SV=1 - [J3KSI8_HUMAN]	50	8	8	14	156	18.3726	10.1255	1.03204	14	7.06099	1.0197	14	17.6397	1.15626	14	7.0915
Q9HCN4	GPN-loop GTPase 1 OS=Homo sapiens GN=GPN1 PE=1 SV=1 - [GPN1_HUMAN]	13.1	3	3	4	374	41.7137	4.91943	1.13848	4	2.61702	1.16927	4	3.56516	0.992366	4	18.5238
Q3ZCQ8	Mitochondrial import inner membrane translocase subunit TIM50 OS=Homo sapiens GN=TIMM50 PE=1 SV=2 - [TIM50_HUMAN]	16.43	5	5	9	353	39.6215	8.36768	1.21018	9	5.20499	1.15045	9	15.957	1.38547	9	20.3036
B3KMP2	cDNA FLJ11747 fis, clone HEMBA1005530, highly similar to Anaphase-promoting complex subunit 7 OS=Homo sapiens PE=2 SV=1 - [B3KMP2_HUMAN]	31.21	10	10	11	503	56.2781	8.51416	0.96772	11	6.5113	0.950041	11	15.3522	1.04303	11	18.8123
Q99733	Nucleosome assembly protein 1-like 4 OS=Homo sapiens GN=NAP1L4 PE=1 SV=1 - [NP1L4_HUMAN]	42.4	10	12	20	375	42.7969	4.69092	0.982512	16	11.4994	0.933628	16	16.5338	0.886013	16	21.7746
Q2T9J0	Peroxisomal leader peptide-processing protease OS=Homo sapiens GN=TYSND1 PE=1 SV=3 - [TYSD1_HUMAN]	8.48	4	4	5	566	59.2713	6.20166	0.91226	5	15.5941	1.04657	5	48.8166	0.976555	5	36.1267
A8K588	cDNA FLJ76823, highly similar to Homo sapiens splicing factor, arginine/serine-rich 6 (SFRS6), mRNA OS=Homo sapiens PE=2 SV=1 - [A8K588_HUMAN]	27.33	7	10	13	344	39.4643	11.3999	1.1229	9	5.62308	1.03178	9	6.72289	1.15173	9	10.1971
P46778	60S ribosomal protein L21 OS=Homo sapiens GN=RPL21 PE=1 SV=2 - [RL21_HUMAN]	25.62	5	5	12	160	18.5531	10.4917	0.980506	12	6.44694	0.947007	12	8.92165	1.09353	12	19.4581
A8K9U0	cDNA FLJ78260, highly similar to Homo sapiens RNA binding motif protein 4, mRNA OS=Homo sapiens PE=2 SV=1 - [A8K9U0_HUMAN]	24.18	2	6	8	364	40.2586	7.07861	1.20302	2	15.9011	1.09575	2	0.154216	0.998427	2	1.06263
J3QKS7	SWI/SNF-related matrix-associated actin-dependent regulator of chromatin subfamily E member 1 (Fragment) OS=Homo sapiens GN=SMARCE1 PE=1 SV=1 - [J3QKS7_HUMAN]	21.18	5	5	7	288	33.4127	6.82959	0.959846	7	12.2542	0.955105	7	6.17545	1.04107	7	9.29337
P06730	Eukaryotic translation initiation factor 4E OS=Homo sapiens GN=EIF4E PE=1 SV=2 - [IF4E_HUMAN]	26.73	5	5	8	217	25.0815	6.15088	0.909622	8	5.99897	0.887334	8	8.17214	0.999547	8	9.95561
O15020	Spectrin beta chain, non-erythrocytic 2 OS=Homo sapiens GN=SPTBN2 PE=1 SV=3 - [SPTN2_HUMAN]	7.24	6	13	20	2390	271.157	6.11279	0.912356	7	4.66871	0.920236	7	8.64822	0.962789	7	10.6337
Q96GM5	SWI/SNF-related matrix-associated actin-dependent regulator of chromatin subfamily D member 1 OS=Homo sapiens GN=SMARCD1 PE=1 SV=2 - [SMRD1_HUMAN]	16.89	5	6	8	515	58.1959	9.24658	0.976846	6	2.36951	0.939357	6	6.97736	1.06439	6	5.65716
P54105	Methylosome subunit pICln OS=Homo sapiens GN=CLNS1A PE=1 SV=1 - [ICLN_HUMAN]	30.8	4	4	10	237	26.1989	4.10693	0.890303	10	17.842	1.0295	10	35.6983	0.799495	10	15.3046
B2R823	cDNA, FLJ93703, highly similar to Homo sapiens putatative 28 kDa protein (LOC56902), mRNA OS=Homo sapiens PE=2 SV=1 - [B2R823_HUMAN]	30.16	5	6	7	252	27.9229	9.72998	1.22291	6	18.2752	1.03679	6	4.1084	1.32544	6	12.6528
B7ZMF2	Fanconi anemia, complementation group I OS=Homo sapiens GN=FANCI PE=2 SV=1 - [B7ZMF2_HUMAN]	10.62	10	10	12	1328	149.241	6.7417	1.05759	12	24.2591	1.02869	12	22.7262	0.965883	12	11.8156
A0A0S2Z4Q3	CCHC-type zinc finger nucleic acid binding protein isoform 1 (Fragment) OS=Homo sapiens GN=CNBP PE=2 SV=1 - [A0A0S2Z4Q3_HUMAN]	24.71	3	3	5	170	18.7292	7.7085	1.07809	5	11.0088	1.17306	5	5.6056	1.07451	5	10.4332
Q14677	Clathrin interactor 1 OS=Homo sapiens GN=CLINT1 PE=1 SV=1 - [EPN4_HUMAN]	15.84	8	8	11	625	68.2158	6.41748	1.04664	11	19.2809	1.02207	11	21.3912	1.04246	11	7.09721
Q02952	A-kinase anchor protein 12 OS=Homo sapiens GN=AKAP12 PE=1 SV=4 - [AKA12_HUMAN]	11.05	10	10	12	1782	191.367	4.41162	1.22253	12	10.5589	1.31982	12	18.096	1.22973	12	12.6446
Q9BTX1	Nucleoporin NDC1 OS=Homo sapiens GN=NDC1 PE=1 SV=2 - [NDC1_HUMAN]	12.91	7	7	10	674	76.2554	9.08545	1.11512	10	10.0366	1.12184	10	33.5096	1.08058	10	5.39696
B4E2E5	cDNA FLJ56289, highly similar to Homo sapiens sperm specific antigen 2 (SSFA2), mRNA OS=Homo sapiens PE=2 SV=1 - [B4E2E5_HUMAN]	8.49	7	7	10	1084	119.133	5.33838	0.970599	10	18.8761	1.03747	10	41.4638	1.00239	10	10.5792
Q8WU90	Zinc finger CCCH domain-containing protein 15 OS=Homo sapiens GN=ZC3H15 PE=1 SV=1 - [ZC3HF_HUMAN]	21.36	8	8	13	426	48.5726	5.31299	1.1133	13	14.9793	1.06638	13	17.5601	1.02295	13	6.83498
O43156	TELO2-interacting protein 1 homolog OS=Homo sapiens GN=TTI1 PE=1 SV=3 - [TTI1_HUMAN]	6.43	5	5	9	1089	121.992	5.97314	1.1554	9	10.3866	1.05111	9	12.629	1.07339	9	18.481
M0R3F6	SURP and G-patch domain-containing protein 2 OS=Homo sapiens GN=SUGP2 PE=1 SV=1 - [M0R3F6_HUMAN]	21.4	14	14	18	841	93.8011	8.83643	0.894198	18	13.085	0.913821	18	8.29484	1.06688	18	15.0143
Q9Y6C9	Mitochondrial carrier homolog 2 OS=Homo sapiens GN=MTCH2 PE=1 SV=1 - [MTCH2_HUMAN]	40.26	10	10	15	303	33.3089	7.97217	0.984183	15	14.624	1.15065	15	29.2702	1.20575	15	14.7221
B4DKR0	Syntaxin 5A, isoform CRA_c OS=Homo sapiens GN=STX5A PE=2 SV=1 - [B4DKR0_HUMAN]	23.94	5	5	8	259	29.2154	7.15186	0.913702	8	3.93288	0.990035	8	18.9171	0.988199	8	9.61806
Q9NQP4	Prefoldin subunit 4 OS=Homo sapiens GN=PFDN4 PE=1 SV=1 - [PFD4_HUMAN]	28.36	3	3	5	134	15.3046	4.52588	1.11313	5	15.9353	1.16004	5	3.31997	0.939512	5	3.62237
P84090	Enhancer of rudimentary homolog OS=Homo sapiens GN=ERH PE=1 SV=1 - [ERH_HUMAN]	40.38	4	4	9	104	12.251	5.92236	0.892129	9	6.48244	0.897514	9	7.10183	1.14795	9	7.71526
B4E2Y2	cDNA FLJ50370, highly similar to Ubiquitin conjugation factor E4 B OS=Homo sapiens PE=2 SV=1 - [B4E2Y2_HUMAN]	8.33	6	6	9	1057	121.294	6.13818	0.923403	9	17.8871	0.927513	9	24.3704	0.907687	9	14.5653
Q96T76	MMS19 nucleotide excision repair protein homolog OS=Homo sapiens GN=MMS19 PE=1 SV=2 - [MMS19_HUMAN]	11.65	8	8	10	1030	113.217	6.354	1.00152	10	20.2338	1.01017	10	13.5646	0.84819	10	14.6822
G8JLD3	ELKS/Rab6-interacting/CAST family member 1 OS=Homo sapiens GN=ERC1 PE=1 SV=1 - [G8JLD3_HUMAN]	10.59	9	9	10	1086	124.743	6.48096	0.945527	9	7.13533	0.946747	9	7.13242	0.913344	9	8.82812
P57105	Synaptojanin-2-binding protein OS=Homo sapiens GN=SYNJ2BP PE=1 SV=2 - [SYJ2B_HUMAN]	24.14	3	3	5	145	15.9182	6.30322	0.806513	5	9.48364	0.790083	5	11.5886	1.00884	5	3.79075
K7EMM8	Putative oxidoreductase GLYR1 (Fragment) OS=Homo sapiens GN=GLYR1 PE=1 SV=2 - [K7EMM8_HUMAN]	16.98	6	6	12	524	57.2892	9.23193	0.976862	12	15.9015	0.97201	12	11.7364	1.11935	12	21.8516
O00264	Membrane-associated progesterone receptor component 1 OS=Homo sapiens GN=PGRMC1 PE=1 SV=3 - [PGRC1_HUMAN]	40	5	7	13	195	21.6578	4.70361	0.736625	10	18.6725	0.750398	10	14.7697	0.865239	10	15.9819
B4DVD7	Eukaryotic translation initiation factor 3 subunit K OS=Homo sapiens GN=EIF3K PE=2 SV=1 - [B4DVD7_HUMAN]	26.07	4	4	6	211	24.4861	4.86865	1.05228	6	6.67928	1.11077	6	14.1145	1.06634	6	5.3931
C9JFR7	Cytochrome c (Fragment) OS=Homo sapiens GN=CYCS PE=1 SV=1 - [C9JFR7_HUMAN]	56.44	5	5	14	101	11.326	9.65674	1.08309	14	10.278	1.04234	14	8.96061	1.27511	14	13.7435
Q9BXV9	Uncharacterized protein C14orf142 OS=Homo sapiens GN=C14orf142 PE=1 SV=2 - [CN142_HUMAN]	50	3	3	5	100	10.8521	4.27197	0.960558	5	18.8429	0.919027	5	16.7251	0.891194	5	11.5555
P51116	Fragile X mental retardation syndrome-related protein 2 OS=Homo sapiens GN=FXR2 PE=1 SV=2 - [FXR2_HUMAN]	16.34	5	9	12	673	74.178	6.22705	0.913297	5	8.73125	0.862589	5	3.88826	0.98066	5	19.4229
Q9UKK9	ADP-sugar pyrophosphatase OS=Homo sapiens GN=NUDT5 PE=1 SV=1 - [NUDT5_HUMAN]	42.01	6	6	9	219	24.3122	4.94482	0.906495	9	13.6654	0.952803	9	4.81877	0.911496	9	3.60054
Q71RC2	La-related protein 4 OS=Homo sapiens GN=LARP4 PE=1 SV=3 - [LARP4_HUMAN]	13.4	8	8	12	724	80.5458	6.60986	1.01426	12	16.4898	1.01146	12	15.9873	1.05866	12	4.22383
O95400	CD2 antigen cytoplasmic tail-binding protein 2 OS=Homo sapiens GN=CD2BP2 PE=1 SV=1 - [CD2B2_HUMAN]	13.2	4	4	6	341	37.6232	4.61475	1.06585	6	17.7594	1.07727	6	32.0775	1.06696	6	1.81045
B4DFY5	Mitogen-activated protein kinase kinase 1, isoform CRA_d OS=Homo sapiens GN=MAP2K1 PE=2 SV=1 - [B4DFY5_HUMAN]	32.88	3	8	11	371	41.3523	6.62451	1.29387	3	25.1012	1.31748	3	14.505	1.24997	3	18.6748
Q9BVI4	Nucleolar complex protein 4 homolog OS=Homo sapiens GN=NOC4L PE=1 SV=1 - [NOC4L_HUMAN]	17.05	6	6	11	516	58.4307	7.48877	0.950931	11	12.9393	0.90397	11	14.0102	1.07051	11	3.06787
O43583	Density-regulated protein OS=Homo sapiens GN=DENR PE=1 SV=2 - [DENR_HUMAN]	42.42	6	6	7	198	22.0781	5.30029	1.04811	7	15.679	0.983663	7	3.45105	1.04572	7	6.79956
Q9UFC0	Leucine-rich repeat and WD repeat-containing protein 1 OS=Homo sapiens GN=LRWD1 PE=1 SV=2 - [LRWD1_HUMAN]	23.03	10	10	10	647	70.8162	7.21045	1.11659	10	19.7783	1.06391	10	31.6567	1.07975	10	6.21409
Q5URX0	Beta-hexosaminidase subunit beta OS=Homo sapiens GN=HEXB PE=1 SV=1 - [Q5URX0_HUMAN]	25.98	7	7	10	331	38.2341	6.44287	0.934907	10	16.2235	0.906598	10	13.1056	0.97103	10	15.3173
A8K769	cDNA FLJ77721, highly similar to Homo sapiens secretory carrier membrane protein 2 (SCAMP2), mRNA OS=Homo sapiens PE=2 SV=1 - [A8K769_HUMAN]	6.08	1	1	2	329	36.5914	6.1001	1.05844	2	13.0473	1.25326	2	8.01085	1.1889	2	8.04939
G3V5G2	Kinectin (Fragment) OS=Homo sapiens GN=KTN1 PE=1 SV=1 - [G3V5G2_HUMAN]	45.68	1	7	14	162	18.7039	5.80811	0.931858	1		0.850981	1		0.710074	1
O95340	Bifunctional 3'-phosphoadenosine 5'-phosphosulfate synthase 2 OS=Homo sapiens GN=PAPSS2 PE=1 SV=2 - [PAPS2_HUMAN]	12.7	5	5	8	614	69.4566	8.03076	0.94306	8	15.1858	0.944599	8	9.06834	0.794684	8	10.5243
Q96BP2	Coiled-coil-helix-coiled-coil-helix domain-containing protein 1 OS=Homo sapiens GN=CHCHD1 PE=1 SV=1 - [CHCH1_HUMAN]	22.88	2	2	4	118	13.4661	10.2134	0.879725	4	8.02927	0.83701	4	4.05799	0.998723	4	8.92659
Q6NVY0	Calcyclin binding protein OS=Homo sapiens GN=CACYBP PE=2 SV=1 - [Q6NVY0_HUMAN]	58.33	9	9	20	228	26.1656	7.86963	0.903103	20	19.6248	0.919955	20	24.7308	0.901916	20	8.72015
P56385	ATP synthase subunit e, mitochondrial OS=Homo sapiens GN=ATP5I PE=1 SV=2 - [ATP5I_HUMAN]	52.17	4	4	11	69	7.92833	9.34912	0.990986	11	24.8235	1.04713	11	19.4216	1.1094	11	14.0707
A0A087WZG9	Retrotransposon-derived protein PEG10 OS=Homo sapiens GN=PEG10 PE=1 SV=1 - [A0A087WZG9_HUMAN]	15.04	3	3	4	359	40.4459	6.48096	1.26838	4	17.7145	1.35251	4	2.77186	1.10576	4	10.5925
P45973	Chromobox protein homolog 5 OS=Homo sapiens GN=CBX5 PE=1 SV=1 - [CBX5_HUMAN]	42.41	6	7	16	191	22.2111	5.85889	0.799681	12	20.3671	0.80354	12	18.4098	0.932435	12	7.38117
P04080	Cystatin-B OS=Homo sapiens GN=CSTB PE=1 SV=2 - [CYTB_HUMAN]	45.92	3	3	7	98	11.1326	7.56201	0.947063	7	5.77158	0.84758	7	7.87884	0.731815	7	2.5762
P51809	Vesicle-associated membrane protein 7 OS=Homo sapiens GN=VAMP7 PE=1 SV=3 - [VAMP7_HUMAN]	30.91	6	6	10	220	24.919	8.60205	0.861235	10	23.7489	0.803207	10	17.9728	0.876321	10	7.97519
Q12830	Nucleosome-remodeling factor subunit BPTF OS=Homo sapiens GN=BPTF PE=1 SV=3 - [BPTF_HUMAN]	3.64	9	9	11	3046	338.054	6.53662	0.99351	9	10.0886	1.03719	9	19.8244	1.19079	9	9.18701
P30048	Thioredoxin-dependent peroxide reductase, mitochondrial OS=Homo sapiens GN=PRDX3 PE=1 SV=3 - [PRDX3_HUMAN]	22.27	5	5	11	256	27.6752	7.78174	0.816923	11	8.29077	0.821371	11	9.14277	0.949368	11	15.4132
E5RIZ4	39S ribosomal protein L15, mitochondrial (Fragment) OS=Homo sapiens GN=MRPL15 PE=1 SV=2 - [E5RIZ4_HUMAN]	43.04	7	7	13	237	27.2195	9.56885	0.949028	13	16.1166	0.94056	13	10.8387	1.10027	13	7.385
P51153	Ras-related protein Rab-13 OS=Homo sapiens GN=RAB13 PE=1 SV=1 - [RAB13_HUMAN]	37.44	4	7	15	203	22.7597	9.18799	0.997419	7	8.2975	0.984075	7	6.65914	1.03675	7	12.5024
K7EIY4	Syntaxin-10 (Fragment) OS=Homo sapiens GN=STX10 PE=1 SV=1 - [K7EIY4_HUMAN]	34.65	4	5	8	228	25.6428	5.021	0.944067	7	7.94985	1.00554	7	7.59333	1.02422	7	21.1714
O60502	Protein O-GlcNAcase OS=Homo sapiens GN=MGEA5 PE=1 SV=2 - [OGA_HUMAN]	11.46	9	9	13	916	102.849	4.90674	0.854543	13	14.0036	1.03194	13	28.1468	0.845208	13	12.8096
Q99584	Protein S100-A13 OS=Homo sapiens GN=S100A13 PE=1 SV=1 - [S10AD_HUMAN]	48.98	6	6	12	98	11.4641	6.16357	1.06586	12	14.6053	1.01392	12	12.6636	0.958081	12	5.51899
P11172	Uridine 5'-monophosphate synthase OS=Homo sapiens GN=UMPS PE=1 SV=1 - [UMPS_HUMAN]	29.79	10	10	12	480	52.1886	7.23975	1.13936	12	20.9921	1.10308	12	21.4766	1.06121	12	6.14795
A0A075B785	LisH domain and HEAT repeat-containing protein KIAA1468 OS=Homo sapiens GN=KIAA1468 PE=1 SV=6 - [A0A075B785_HUMAN]	7.86	6	6	7	1018	112.73	5.49072	1.02738	7	4.70402	1.01503	7	9.41746	0.986143	7	16.3433
B2RBB2	cDNA, FLJ95416, highly similar to Homo sapiens phosphatidylinositol glycan, class S (PIGS), mRNA OS=Homo sapiens PE=2 SV=1 - [B2RBB2_HUMAN]	10.27	4	4	5	555	61.6471	6.49365	0.940446	5	10.2263	0.880096	5	2.64082	1.07752	5	8.74869
C9JZG9	Ubiquitin-conjugating enzyme E2 H (Fragment) OS=Homo sapiens GN=UBE2H PE=1 SV=1 - [C9JZG9_HUMAN]	37.86	3	3	5	103	11.538	10.1255	0.896388	5	13.2994	0.872072	5	13.1188	0.813843	5	8.06527
D6RAX2	C-terminal-binding protein 1 (Fragment) OS=Homo sapiens GN=CTBP1 PE=1 SV=7 - [D6RAX2_HUMAN]	41.18	4	6	6	187	20.3337	7.40088	0.99524	4	19.2787	1.00263	4	13.1187	0.922774	4	6.24783
B4DTL8	cDNA FLJ61389, highly similar to Ras GTPase-activating protein 1 OS=Homo sapiens PE=2 SV=1 - [B4DTL8_HUMAN]	12.38	8	8	12	824	95.0277	7.1665	1.09964	12	17.7375	1.13506	12	6.30421	1.04712	12	7.25942
E9PEQ6	Peptidyl-prolyl cis-trans isomerase OS=Homo sapiens GN=PPIE PE=1 SV=1 - [E9PEQ6_HUMAN]	14.4	2	3	8	250	27.6807	5.5415	1.02755	3	8.9701	1.03322	3	0.27365	1.02673	3	8.69968
I3L2B0	Clustered mitochondria protein homolog (Fragment) OS=Homo sapiens GN=CLUH PE=1 SV=2 - [I3L2B0_HUMAN]	23.46	2	23	31	1236	138.142	6.03662	1.09605	2	12.4371	1.08998	2	13.8293	0.788168	2	15.4727
P37235	Hippocalcin-like protein 1 OS=Homo sapiens GN=HPCAL1 PE=1 SV=3 - [HPCL1_HUMAN]	51.81	10	10	17	193	22.299	5.35107	1.08816	17	9.5016	1.03622	17	5.89857	1.0035	17	12.8331
O43865	Adenosylhomocysteinase 2 OS=Homo sapiens GN=AHCYL1 PE=1 SV=2 - [SAHH2_HUMAN]	17.36	4	7	10	530	58.9134	6.88818	0.801282	5	14.0545	0.917339	5	18.3223	0.793395	5	20.1058
K7EIV2	Deoxyhypusine hydroxylase (Fragment) OS=Homo sapiens GN=DOHH PE=1 SV=1 - [K7EIV2_HUMAN]	26.46	3	3	3	223	24.3704	4.79248	1.00541	3	5.60333	0.982627	3	13.653	0.814572	3	7.70135
Q5JPH6	Probable glutamate--tRNA ligase, mitochondrial OS=Homo sapiens GN=EARS2 PE=1 SV=2 - [SYEM_HUMAN]	18.36	6	6	8	523	58.6516	8.76318	1.19254	8	14.0106	1.07015	8	11.099	1.30641	8	11.1978
Q8IYQ9	Importin subunit alpha OS=Homo sapiens GN=KPNA3 PE=2 SV=1 - [Q8IYQ9_HUMAN]	12.86	3	5	11	521	57.8648	4.88135	1.08748	5	3.76985	1.0157	5	3.73395	1.09425	5	6.21759
Q9P0J0	NADH dehydrogenase [ubiquinone] 1 alpha subcomplex subunit 13 OS=Homo sapiens GN=NDUFA13 PE=1 SV=3 - [NDUAD_HUMAN]	50	7	7	13	144	16.6876	8.42627	1.00608	13	12.2561	1.0576	13	22.0814	1.21341	13	9.36191
Q9ULK4	Mediator of RNA polymerase II transcription subunit 23 OS=Homo sapiens GN=MED23 PE=1 SV=2 - [MED23_HUMAN]	6.36	7	7	9	1368	156.372	7.40088	1.15838	9	12.5088	1.03455	9	6.29898	1.20921	9	2.23478
B1AK13	3-hydroxymethyl-3-methylglutaryl-Coenzyme A lyase (Hydroxymethylglutaricaciduria), isoform CRA_b OS=Homo sapiens GN=HMGCL PE=2 SV=1 - [B1AK13_HUMAN]	21.33	5	5	10	300	31.7143	7.60596	0.870455	10	10.9063	0.978618	10	14.6351	0.939216	10	7.89215
F5H7F6	Microsomal glutathione S-transferase 1 (Fragment) OS=Homo sapiens GN=MGST1 PE=1 SV=1 - [F5H7F6_HUMAN]	33.77	3	3	12	77	8.88048	8.79248	0.949149	12	9.78979	1.05219	12	19.7333	1.22105	12	7.85266
Q6IBT1	Proteasome subunit beta type OS=Homo sapiens GN=PSMB7 PE=2 SV=1 - [Q6IBT1_HUMAN]	28.52	5	5	7	277	29.9182	7.6792	1.14538	7	8.58015	1.04705	7	7.84233	0.98831	7	7.67121
P32320	Cytidine deaminase OS=Homo sapiens GN=CDA PE=1 SV=2 - [CDD_HUMAN]	25.34	2	2	2	146	16.1739	6.91748	1.36823	2	0.371394	1.48799	2	15.2195	1.00416	2	2.38676
Q6PJ77	Transcription factor BTF3 (Fragment) OS=Homo sapiens GN=BTF3L4 PE=2 SV=1 - [Q6PJ77_HUMAN]	27.45	2	2	3	153	16.4605	5.63037	0.88127	3	0.302171	0.834286	3	9.64671	0.827043	3	0.299037
Q8TDD1	ATP-dependent RNA helicase DDX54 OS=Homo sapiens GN=DDX54 PE=1 SV=2 - [DDX54_HUMAN]	15.55	10	11	15	881	98.5342	10.0229	1.10402	14	10.9031	1.14063	14	21.6445	1.21166	14	16.7168
G3V4B8	WD repeat-containing protein 89 (Fragment) OS=Homo sapiens GN=WDR89 PE=1 SV=1 - [G3V4B8_HUMAN]	16.37	3	3	6	226	24.782	4.90674	1.00813	6	7.37158	1.05703	6	12.863	1.0485	6	1.9778
A0A024R7G6	Epidermal growth factor receptor pathway substrate 15-like 1, isoform CRA_a OS=Homo sapiens GN=EPS15L1 PE=4 SV=1 - [A0A024R7G6_HUMAN]	25.99	14	14	19	754	83.1967	5.08447	1.07232	19	10.2823	1.10934	19	17.5014	1.04808	19	12.3897
P49916	DNA ligase 3 OS=Homo sapiens GN=LIG3 PE=1 SV=2 - [DNLI3_HUMAN]	8.82	7	7	8	1009	112.835	9.01221	0.89652	8	10.1875	0.947189	8	9.06237	0.965872	8	6.56024
F5GWE5	Phosphatidylinositol transfer protein alpha isoform OS=Homo sapiens GN=PITPNA PE=1 SV=1 - [F5GWE5_HUMAN]	18.52	3	4	6	270	31.782	6.55127	0.996308	5	1.53739	0.998248	5	13.1579	0.909799	5	6.33857
Q504W7	Oculocerebrorenal syndrome of Lowe OS=Homo sapiens GN=OCRL PE=2 SV=1 - [Q504W7_HUMAN]	15.01	11	11	14	893	103.115	6.771	0.858774	14	22.4925	0.856742	14	21.8769	0.853978	14	11.3929
Q9Y394	Dehydrogenase/reductase SDR family member 7 OS=Homo sapiens GN=DHRS7 PE=1 SV=1 - [DHRS7_HUMAN]	16.81	5	5	5	339	38.2741	8.32373	0.943618	5	12.1188	0.955984	5	17.5196	1.16484	5	7.58715
Q13084	39S ribosomal protein L28, mitochondrial OS=Homo sapiens GN=MRPL28 PE=1 SV=4 - [RM28_HUMAN]	35.55	6	6	10	256	30.1379	8.29443	1.0483	10	12.3713	1.05275	10	22.3749	1.22821	10	11.2208
H0Y742	SUN domain-containing protein 1 (Fragment) OS=Homo sapiens GN=SUN1 PE=1 SV=1 - [H0Y742_HUMAN]	19.01	9	9	11	710	79.5403	7.09326	1.01185	11	6.43028	1.07075	11	8.11221	1.05678	11	12.11
A0A024QZN8	Hect domain and RLD 4, isoform CRA_b OS=Homo sapiens GN=HERC4 PE=4 SV=1 - [A0A024QZN8_HUMAN]	19.92	15	15	17	1049	117.622	6.25244	0.996604	17	20.2247	0.968127	17	13.3183	0.897925	17	9.79144
Q9NRX5	Serine incorporator 1 OS=Homo sapiens GN=SERINC1 PE=1 SV=1 - [SERC1_HUMAN]	6.62	2	2	3	453	50.4612	5.84619	1.05027	3	10.4163	1.04122	3	10.6806	1.04141	3	2.46547
A6NHN7	Zinc finger MYM-type protein 3 OS=Homo sapiens GN=ZMYM3 PE=1 SV=1 - [A6NHN7_HUMAN]	11.56	10	12	14	1280	141.697	5.96045	0.770865	12	16.9149	0.760858	11	12.4749	0.955069	12	9.03086
E9PS17	N-terminal kinase-like protein OS=Homo sapiens GN=SCYL1 PE=1 SV=1 - [E9PS17_HUMAN]	14.71	9	9	12	775	85.6649	5.66846	0.891523	12	16.9625	0.927521	12	11.5731	0.913403	12	7.86927
Q9UK61	Protein TASOR OS=Homo sapiens GN=FAM208A PE=1 SV=3 - [TASOR_HUMAN]	4.37	5	5	7	1670	188.914	5.79541	0.861376	7	29.3542	0.836181	7	15.043	0.883696	7	21.9626
Q6PKG0	La-related protein 1 OS=Homo sapiens GN=LARP1 PE=1 SV=2 - [LARP1_HUMAN]	15.15	12	12	16	1096	123.434	8.82178	1.00396	16	24.0493	1.07905	16	10.4433	1.08145	16	12.4664
Q59GF2	ADAM15 isoform 6a variant (Fragment) OS=Homo sapiens PE=2 SV=1 - [Q59GF2_HUMAN]	18.28	12	12	15	859	92.2558	6.62451	0.881886	15	13.4648	0.996286	15	20.9596	0.912879	15	21.8439
A0A087X1K9	Acyl-protein thioesterase 1 OS=Homo sapiens GN=LYPLA1 PE=1 SV=1 - [A0A087X1K9_HUMAN]	57.23	6	6	8	166	17.9691	5.05908	0.942651	8	16.9989	1.06064	8	29.1143	0.863406	8	7.90701
P35244	Replication protein A 14 kDa subunit OS=Homo sapiens GN=RPA3 PE=1 SV=1 - [RFA3_HUMAN]	61.98	4	4	9	121	13.5599	5.08447	0.963129	9	19.2923	0.998204	9	11.2786	1.00192	9	12.2728
C9J0I9	Nuclear-interacting partner of ALK OS=Homo sapiens GN=ZC3HC1 PE=1 SV=1 - [C9J0I9_HUMAN]	16.78	6	6	8	459	50.5299	5.8208	0.856751	8	11.3438	0.902753	8	9.32134	0.884351	8	12.6292
Q96PU8	Protein quaking OS=Homo sapiens GN=QKI PE=1 SV=1 - [QKI_HUMAN]	25.22	6	6	12	341	37.6467	8.55811	1.04756	12	16.3027	0.980257	12	22.4628	0.929248	12	7.3264
Q52LJ0	Protein FAM98B OS=Homo sapiens GN=FAM98B PE=1 SV=1 - [FA98B_HUMAN]	26.36	5	6	10	330	37.167	6.29053	1.14607	8	12.1094	1.25082	8	33.5791	1.22866	8	19.1619
Q9HCS7	Pre-mRNA-splicing factor SYF1 OS=Homo sapiens GN=XAB2 PE=1 SV=2 - [SYF1_HUMAN]	21.52	13	13	14	855	99.9464	6.22705	1.07919	14	11.9874	1.11047	14	15.479	1.14155	14	12.1936
Q15386	Ubiquitin-protein ligase E3C OS=Homo sapiens GN=UBE3C PE=1 SV=3 - [UBE3C_HUMAN]	8.86	7	7	11	1083	123.844	6.7124	0.998943	11	27.4581	0.997441	11	21.2033	0.892243	11	18.2214
Q9UEH5	24-kDa subunit of complex I (Fragment) OS=Homo sapiens GN=NDUFV2 PE=4 SV=1 - [Q9UEH5_HUMAN]	29	5	5	11	231	25.414	7.32764	0.936649	11	21.5843	0.920998	11	28.2653	1.09618	11	14.6198
Q9BRL6	Serine/arginine-rich splicing factor 8 OS=Homo sapiens GN=SRSF8 PE=1 SV=1 - [SRSF8_HUMAN]	11.35	1	3	5	282	32.2682	11.7222	0.894633	3	11.3402	1.14352	3	1.56528	1.00629	3	14.8322
Q9P1F3	Costars family protein ABRACL OS=Homo sapiens GN=ABRACL PE=1 SV=1 - [ABRAL_HUMAN]	16.05	1	1	5	81	9.05086	6.29053	0.834212	5	33.0879	0.82652	5	26.2168	0.88852	5	8.45818
O60216	Double-strand-break repair protein rad21 homolog OS=Homo sapiens GN=RAD21 PE=1 SV=2 - [RAD21_HUMAN]	26.15	13	13	18	631	71.6447	4.65283	0.908238	18	24.4704	0.847441	18	25.0131	0.998514	18	8.14279
Q96AB3	Isochorismatase domain-containing protein 2 OS=Homo sapiens GN=ISOC2 PE=1 SV=1 - [ISOC2_HUMAN]	59.02	6	6	11	205	22.3228	7.76709	1.04127	11	12.8819	1.16147	11	18.3842	1.17401	11	4.75472
H0YNE9	Ras-related protein Rab-8B (Fragment) OS=Homo sapiens GN=RAB8B PE=1 SV=1 - [H0YNE9_HUMAN]	38.3	1	8	14	188	21.8541	8.48486	1.25053	1		1.49812	1		1.15794	1
P09417	Dihydropteridine reductase OS=Homo sapiens GN=QDPR PE=1 SV=2 - [DHPR_HUMAN]	34.84	6	6	8	244	25.773	7.37158	0.862258	8	4.99942	0.870386	8	21.8324	0.837024	8	11.4242
Q96DI9	POLDIP3 protein (Fragment) OS=Homo sapiens GN=POLDIP3 PE=2 SV=2 - [Q96DI9_HUMAN]	23.5	6	6	9	417	45.6303	10.0376	0.947199	9	10.4897	1.01134	9	14.4701	1.13489	9	2.42878
Q9Y4R8	Telomere length regulation protein TEL2 homolog OS=Homo sapiens GN=TELO2 PE=1 SV=2 - [TELO2_HUMAN]	11.47	9	9	11	837	91.6892	5.75732	0.969369	11	9.11626	1.13174	11	28.6534	0.855866	11	11.9869
Q53EL3	Tyrosine-protein kinase (Fragment) OS=Homo sapiens PE=2 SV=1 - [Q53EL3_HUMAN]	21.83	7	7	9	449	50.5847	7.06396	1.20742	9	8.27735	1.19615	9	19.3853	1.03915	9	11.7085
P51531	Probable global transcription activator SNF2L2 OS=Homo sapiens GN=SMARCA2 PE=1 SV=2 - [SMCA2_HUMAN]	9.94	3	13	16	1590	181.166	7.1958	0.898901	3	2.38597	0.970317	3	15.262	1.0563	3	4.69623
Q9NQ84	G-protein coupled receptor family C group 5 member C OS=Homo sapiens GN=GPRC5C PE=1 SV=2 - [GPC5C_HUMAN]	8.39	3	3	6	441	48.1617	8.42627	0.691998	6	25.1255	0.767803	6	23.5177	0.785927	6	7.43638
A0A024R725	Inosine-5'-monophosphate dehydrogenase OS=Homo sapiens GN=IMPDH1 PE=3 SV=1 - [A0A024R725_HUMAN]	25.79	7	7	12	380	40.9582	8.76318	0.913864	12	10.5391	0.837547	12	16.5289	0.802698	12	11.9708
Q6ZN96	cDNA FLJ16308 fis, clone PUAEN2006335 OS=Homo sapiens PE=2 SV=1 - [Q6ZN96_HUMAN]	11.09	1	5	6	568	63.6305	8.79248	1.03887	2	22.3888	1.05078	2	28.55	0.960996	2	7.92379
B4DKE6	cDNA FLJ60629, highly similar to Replication factor C subunit 3 OS=Homo sapiens PE=2 SV=1 - [B4DKE6_HUMAN]	27.87	6	6	8	305	34.8101	8.5874	0.922439	8	20.7118	0.952924	8	13.7886	0.958268	8	8.78989
P42126	Enoyl-CoA delta isomerase 1, mitochondrial OS=Homo sapiens GN=ECI1 PE=1 SV=1 - [ECI1_HUMAN]	28.81	6	6	11	302	32.7952	8.54346	1.28209	11	11.4213	1.30134	11	11.7819	1.34174	11	15.6266
Q92667	A-kinase anchor protein 1, mitochondrial OS=Homo sapiens GN=AKAP1 PE=1 SV=1 - [AKAP1_HUMAN]	16.17	11	11	13	903	97.2809	4.94482	0.964906	13	13.5612	0.847662	13	16.5258	0.999518	13	6.34167
O15155	BET1 homolog OS=Homo sapiens GN=BET1 PE=1 SV=1 - [BET1_HUMAN]	24.58	2	2	4	118	13.2808	9.05615	0.876173	4	5.08372	0.809983	4	3.14044	1.04452	4	1.15822
A8K2G0	cDNA FLJ76605, highly similar to Homo sapiens secretory carrier membrane protein 1 (SCAMP1), transcript variant 1, mRNA OS=Homo sapiens PE=2 SV=1 - [A8K2G0_HUMAN]	18.64	4	4	4	338	37.8088	7.10791	1.04181	4	6.81565	1.02059	4	20.8012	1.01804	4	2.03518
Q9P0I2	ER membrane protein complex subunit 3 OS=Homo sapiens GN=EMC3 PE=1 SV=3 - [EMC3_HUMAN]	36.78	7	7	8	261	29.9324	6.81494	0.953561	8	4.16512	0.979481	8	11.9968	0.960006	8	9.85568
Q9H089	Large subunit GTPase 1 homolog OS=Homo sapiens GN=LSG1 PE=1 SV=2 - [LSG1_HUMAN]	17.78	11	11	14	658	75.1784	6.37939	1.03659	14	11.9183	1.12271	14	19.8889	1.16894	14	10.0858
Q96JH7	Deubiquitinating protein VCIP135 OS=Homo sapiens GN=VCPIP1 PE=1 SV=2 - [VCIP1_HUMAN]	10.8	9	9	11	1222	134.236	7.1958	1.04984	11	21.6758	0.929088	11	20.5393	0.903922	11	11.7938
A8K566	cDNA FLJ78246, highly similar to Homo sapiens splicing factor 3a, subunit 3, 60kDa (SF3A3), mRNA OS=Homo sapiens PE=2 SV=1 - [A8K566_HUMAN]	25.75	11	11	19	501	58.7543	5.42725	1.00981	19	12.3728	0.979335	19	15.5828	1.08851	19	10.8955
P78406	mRNA export factor OS=Homo sapiens GN=RAE1 PE=1 SV=1 - [RAE1L_HUMAN]	22.28	6	6	11	368	40.9419	7.82568	0.920908	11	8.56207	0.961076	11	8.78413	0.993976	11	9.74324
H7BXG7	Protein transport protein Sec31A OS=Homo sapiens GN=SEC31A PE=1 SV=1 - [H7BXG7_HUMAN]	11.87	9	9	11	969	105.638	8.36768	0.997574	11	4.98179	0.977279	11	16.7666	0.87906	11	3.84075
Q9H0R6	Glutamyl-tRNA(Gln) amidotransferase subunit A, mitochondrial OS=Homo sapiens GN=QRSL1 PE=1 SV=2 - [GATA_HUMAN]	28.79	10	10	11	528	57.4241	5.68115	1.01569	11	6.86591	0.945447	11	10.7025	1.14115	11	9.59507
B4DS44	cDNA FLJ55499, highly similar to Vacuolar protein sorting protein 52 OS=Homo sapiens PE=2 SV=1 - [B4DS44_HUMAN]	11.84	5	5	5	701	80.0406	5.97314	0.872977	5	10.8915	0.86967	5	4.62809	0.94247	5	2.52374
Q9UQD4	SH3-containing Grb-2-like 1 protein OS=Homo sapiens PE=4 SV=1 - [Q9UQD4_HUMAN]	21.53	6	6	9	353	39.8151	5.22412	1.06716	9	25.7158	1.05947	9	29.8624	0.845837	9	6.63508
F5GX19	Ragulator complex protein LAMTOR1 OS=Homo sapiens GN=LAMTOR1 PE=1 SV=1 - [F5GX19_HUMAN]	33.1	3	3	3	142	15.6776	5.08447	0.899624	3	34.2906	0.857279	3	15.4128	1.04559	3	26.007
D0UU70	Methyl CpG binding protein 2 isoform 1 OS=Homo sapiens GN=MECP2 PE=2 SV=1 - [D0UU70_HUMAN]	22.02	8	8	10	486	52.3986	9.94971	0.838762	10	9.83313	0.833595	10	22.9185	0.923629	10	4.30886
A0A087WXS7	ATPase ASNA1 OS=Homo sapiens GN=ASNA1 PE=1 SV=1 - [A0A087WXS7_HUMAN]	39.58	9	9	14	331	37.0947	5.13525	1.04422	14	15.5516	1.07124	14	6.69228	0.946938	14	10.6138
P30040	Endoplasmic reticulum resident protein 29 OS=Homo sapiens GN=ERP29 PE=1 SV=4 - [ERP29_HUMAN]	49.04	10	10	19	261	28.9752	7.31299	0.92931	19	21.863	0.923403	19	21.2664	1.09478	19	7.103
Q8NI62	Ribosomal protein S2 OS=Homo sapiens GN=OK/KNS-cl.6 PE=2 SV=1 - [Q8NI62_HUMAN]	68.35	1	5	12	79	8.75228	8.00146	0.974052	1		0.976572	1		0.969609	1
B3KRC6	cDNA FLJ34004 fis, clone FCBBF1000232, highly similar to Cytochrome P450 51A1 (EC 1.14.13.70) OS=Homo sapiens PE=2 SV=1 - [B3KRC6_HUMAN]	22.49	8	8	12	449	51.3894	8.47021	0.875126	12	9.75096	0.853198	12	20.1252	1.02921	12	6.0311
R4GMR5	26S proteasome non-ATPase regulatory subunit 8 OS=Homo sapiens GN=PSMD8 PE=1 SV=1 - [R4GMR5_HUMAN]	40.77	9	9	16	287	32.5308	7.31299	1.01583	16	16.2947	1.00374	16	11.7791	0.982095	16	8.88216
Q9NWV8	BRISC and BRCA1-A complex member 1 OS=Homo sapiens GN=BABAM1 PE=1 SV=1 - [BABA1_HUMAN]	24.62	6	6	8	329	36.5366	4.64014	1.0335	8	6.58366	1.06855	8	15.8424	0.989485	8	5.62674
A0A0G2JNZ5	Glucosylceramidase OS=Homo sapiens GN=GBA PE=1 SV=1 - [A0A0G2JNZ5_HUMAN]	17.59	6	6	10	449	50.2316	7.02002	0.962315	10	13.99	1.06337	10	24.9762	1.0194	10	9.98941
Q6LEU0	STX12 protein (Fragment) OS=Homo sapiens GN=STX12 PE=2 SV=1 - [Q6LEU0_HUMAN]	26.02	5	5	8	269	30.859	5.75732	1.0239	8	12.552	0.986067	8	18.8926	0.982283	8	12.2308
Q9H7Z7	Prostaglandin E synthase 2 OS=Homo sapiens GN=PTGES2 PE=1 SV=1 - [PGES2_HUMAN]	40.05	11	11	15	377	41.9167	9.15869	1.0339	15	9.53518	0.957826	15	13.493	1.00892	15	7.9686
B3KPA1	cDNA FLJ31500 fis, clone NT2NE2005517, highly similar to Torsin A OS=Homo sapiens PE=2 SV=1 - [B3KPA1_HUMAN]	26.25	6	6	6	301	34.3538	7.43018	0.963038	6	10.8334	0.920515	6	23.7748	0.981834	6	8.24486
Q9Y376	Calcium-binding protein 39 OS=Homo sapiens GN=CAB39 PE=1 SV=1 - [CAB39_HUMAN]	19.35	6	6	10	341	39.8437	6.88818	1.13923	8	11.943	1.14892	8	20.8293	1.10174	8	13.5245
Q07812	Apoptosis regulator BAX OS=Homo sapiens GN=BAX PE=1 SV=1 - [BAX_HUMAN]	35.42	5	5	7	192	21.1708	5.22412	1.09314	7	13.8446	1.08518	7	16.6484	1.12896	7	2.29471
Q9Y3Z3	Deoxynucleoside triphosphate triphosphohydrolase SAMHD1 OS=Homo sapiens GN=SAMHD1 PE=1 SV=2 - [SAMH1_HUMAN]	16.13	7	7	10	626	72.1548	7.13721	1.13926	10	13.5336	1.1892	10	11.2224	1.16041	10	9.66825
Q9NXG2	THUMP domain-containing protein 1 OS=Homo sapiens GN=THUMPD1 PE=1 SV=2 - [THUM1_HUMAN]	23.8	6	6	10	353	39.2908	7.88428	1.11193	10	3.66909	1.17705	10	20.5864	1.04036	10	17.6189
A0A024R6D1	NIMA (Never in mitosis gene a)-related kinase 9, isoform CRA_a OS=Homo sapiens GN=NEK9 PE=4 SV=1 - [A0A024R6D1_HUMAN]	10.73	6	6	7	979	107.081	5.73193	1.00615	7	10.8357	1.13306	7	11.4095	1.00669	7	10.3728
Q9BXW7	Cat eye syndrome critical region protein 5 OS=Homo sapiens GN=CECR5 PE=1 SV=1 - [CECR5_HUMAN]	22.7	6	6	11	423	46.2918	8.1333	1.0565	11	21.3996	1.23607	11	18.6816	1.14187	11	14.0815
Q96A35	39S ribosomal protein L24, mitochondrial OS=Homo sapiens GN=MRPL24 PE=1 SV=1 - [RM24_HUMAN]	28.7	5	5	9	216	24.899	9.29053	1.05936	9	15.1601	1.07314	9	4.82555	1.16369	9	10.841
B3KM47	cDNA FLJ10273 fis, clone HEMBB1001137, highly similar to SEC23-interacting protein OS=Homo sapiens PE=2 SV=1 - [B3KM47_HUMAN]	16.8	11	12	19	1000	111.046	5.45264	0.979371	17	13.393	0.997998	17	12.7464	0.919406	17	13.9212
D6RGI3	Septin 11, isoform CRA_b OS=Homo sapiens GN=SEPT11 PE=1 SV=1 - [D6RGI3_HUMAN]	26.35	3	9	18	425	48.9751	6.96143	0.858637	5	2.24141	0.912404	5	3.06947	0.888462	5	14.4961
M0QY97	Zinc finger CCCH domain-containing protein 4 (Fragment) OS=Homo sapiens GN=ZC3H4 PE=1 SV=1 - [M0QY97_HUMAN]	9.45	5	5	7	910	95.4765	7.32764	1.05475	7	7.97522	1.00375	7	7.85251	0.983461	7	4.33375
B4DLM8	cDNA FLJ56105, highly similar to Nuclear valosin-containing protein-like OS=Homo sapiens PE=2 SV=1 - [B4DLM8_HUMAN]	11.68	8	8	11	856	95.019	6.58057	1.03816	10	20.6335	1.00547	10	17.0567	1.09547	10	14.6841
A8K4V6	cDNA FLJ76394, highly similar to Homo sapiens CGI-121 protein (CGI-121), mRNA OS=Homo sapiens PE=2 SV=1 - [A8K4V6_HUMAN]	22.29	3	3	4	175	19.6765	6.78564	1.05558	4	35.3525	1.12203	4	33.174	0.936456	4	7.15464
Q9UIU6	Homeobox protein SIX4 OS=Homo sapiens GN=SIX4 PE=1 SV=2 - [SIX4_HUMAN]	7.68	3	3	3	781	82.8825	5.70654	0.952892	3	7.86515	0.873698	3	14.1288	0.929441	3	7.06422
B4DHG4	cDNA FLJ54619, highly similar to Exocyst complex component 5 OS=Homo sapiens PE=2 SV=1 - [B4DHG4_HUMAN]	20.67	13	13	18	653	75.5456	7.23975	0.994759	18	9.75345	0.929302	18	13.0487	0.952167	18	7.43538
P09936	Ubiquitin carboxyl-terminal hydrolase isozyme L1 OS=Homo sapiens GN=UCHL1 PE=1 SV=2 - [UCHL1_HUMAN]	47.53	8	8	17	223	24.8085	5.47803	1.14098	17	16.8397	1.15698	17	12.3298	1.09477	17	9.70956
Q86YQ0	HZGJ OS=Homo sapiens GN=HZGJ PE=2 SV=1 - [Q86YQ0_HUMAN]	7.97	3	5	7	765	84.6669	8.11865	1.13362	5	17.7666	1.16405	5	19.757	1.19977	5	1.80747
Q8WY22	BRI3-binding protein OS=Homo sapiens GN=BRI3BP PE=1 SV=1 - [BRI3B_HUMAN]	14.34	2	2	3	251	27.8178	9.43701	1.02936	3	3.89984	1.12982	3	49.3303	1.12443	3	7.02304
Q9BRX5	DNA replication complex GINS protein PSF3 OS=Homo sapiens GN=GINS3 PE=1 SV=1 - [PSF3_HUMAN]	31.48	5	5	6	216	24.5192	5.33838	1.08658	6	9.96577	1.01147	6	8.50964	0.891188	6	6.09361
C9J3L8	Translocon-associated protein subunit alpha OS=Homo sapiens GN=SSR1 PE=1 SV=1 - [C9J3L8_HUMAN]	8.68	2	2	9	265	29.5548	4.29736	0.94059	9	27.0631	0.946245	9	39.0031	1.08202	9	10.1738
Q8IWX8	Calcium homeostasis endoplasmic reticulum protein OS=Homo sapiens GN=CHERP PE=1 SV=3 - [CHERP_HUMAN]	16.92	11	11	17	916	103.637	9.0415	1.01662	17	15.8424	1.00927	17	10.4267	1.1203	17	8.92584
B3KPJ4	Polyhomeotic-like protein 2 OS=Homo sapiens GN=PHC2 PE=1 SV=1 - [B3KPJ4_HUMAN]	16.38	6	6	6	464	50.3714	8.04541	0.816111	6	9.63023	0.856634	6	13.5197	1.02619	6	6.14276
A8KAK5	cDNA FLJ77399, highly similar to Homo sapiens cofactor required for Sp1 transcriptional activation, subunit 2, 150kDa (CRSP2), mRNA OS=Homo sapiens PE=2 SV=1 - [A8KAK5_HUMAN]	4.75	6	6	8	1454	160.514	8.73389	0.932095	8	10.0676	0.902651	8	20.8728	1.00758	8	7.957
Q9P0K7	Ankycorbin OS=Homo sapiens GN=RAI14 PE=1 SV=2 - [RAI14_HUMAN]	16.53	13	13	15	980	109.973	6.21436	1.01149	15	11.2961	0.94642	15	16.1627	1.1153	15	9.10395
P00568	Adenylate kinase isoenzyme 1 OS=Homo sapiens GN=AK1 PE=1 SV=3 - [KAD1_HUMAN]	38.14	6	6	10	194	21.6213	8.63135	1.05031	10	14.2815	1.02019	10	16.5081	0.981441	10	7.92519
Q86W92	Liprin-beta-1 OS=Homo sapiens GN=PPFIBP1 PE=1 SV=2 - [LIPB1_HUMAN]	8.01	3	6	7	1011	113.952	5.5542	1.02906	3	14.0987	1.00982	3	20.3015	0.988693	3	7.48431
Q02252	Methylmalonate-semialdehyde dehydrogenase [acylating], mitochondrial OS=Homo sapiens GN=ALDH6A1 PE=1 SV=2 - [MMSA_HUMAN]	27.29	12	12	15	535	57.8027	8.49951	0.680417	15	25.2604	0.728799	15	31.1742	0.704488	15	13.0287
P61313	60S ribosomal protein L15 OS=Homo sapiens GN=RPL15 PE=1 SV=2 - [RL15_HUMAN]	33.82	7	7	17	204	24.1311	11.6196	1.00084	17	18.778	1.02094	17	14.1421	1.01825	17	8.09435
H0YEH2	Pumilio homolog 1 (Fragment) OS=Homo sapiens GN=PUM1 PE=1 SV=1 - [H0YEH2_HUMAN]	6.04	4	5	6	1125	120.151	6.80029	1.04801	4	10.6691	1.02552	4	11.3777	0.983663	4	8.57199
Q96BZ8	Leukocyte receptor cluster member 1 OS=Homo sapiens GN=LENG1 PE=1 SV=1 - [LENG1_HUMAN]	23.48	5	5	6	264	30.5109	9.68604	1.23875	6	11.8123	1.14091	6	14.8993	1.09469	6	3.60231
K7ELQ9	Transmembrane protein 205 (Fragment) OS=Homo sapiens GN=TMEM205 PE=1 SV=1 - [K7ELQ9_HUMAN]	30	4	4	8	170	19.2578	8.96826	1.03936	8	17.1295	1.02553	8	12.4493	1.04315	8	6.03791
C9JNW5	60S ribosomal protein L24 OS=Homo sapiens GN=RPL24 PE=1 SV=1 - [C9JNW5_HUMAN]	42	7	7	18	150	17.5315	10.7847	0.983985	18	20.8425	0.92161	18	18.3434	1.05104	18	7.93281
Q9NRW1	Ras-related protein Rab-6B OS=Homo sapiens GN=RAB6B PE=1 SV=1 - [RAB6B_HUMAN]	25.48	1	5	10	208	23.4469	5.52881	1.56022	1		1.21511	1		1.20643	1
H0Y612	E3 ubiquitin-protein ligase TRIM33 (Fragment) OS=Homo sapiens GN=TRIM33 PE=1 SV=1 - [H0Y612_HUMAN]	5.52	4	5	6	888	98.9395	7.85498	0.857982	5	10.6648	0.831873	5	23.0555	0.932656	5	3.48125
Q15042	Rab3 GTPase-activating protein catalytic subunit OS=Homo sapiens GN=RAB3GAP1 PE=1 SV=3 - [RB3GP_HUMAN]	12.03	9	9	10	981	110.454	5.5542	1.12368	10	22.3187	1.09405	10	22.196	1.01935	10	11.8946
Q5VZL5	Zinc finger MYM-type protein 4 OS=Homo sapiens GN=ZMYM4 PE=1 SV=1 - [ZMYM4_HUMAN]	6.07	5	7	7	1548	172.677	6.84424	0.91133	5	10.455	0.915823	5	9.25705	1.06	5	11.965
A8K1E1	cDNA FLJ75589, highly similar to Homo sapiens mutS homolog 3 (E. coli) (MSH3), mRNA OS=Homo sapiens PE=2 SV=1 - [A8K1E1_HUMAN]	8.95	5	5	7	1128	126.685	8.08936	1.1125	7	12.704	1.01909	7	14.5766	1.09268	7	6.38845
Q567R9	CIP29 protein OS=Homo sapiens GN=CIP29 PE=2 SV=1 - [Q567R9_HUMAN]	46.67	6	6	10	150	16.82	9.70068	0.936899	10	16.7625	0.949883	10	21.7816	1.1003	10	9.62458
Q9HBI2	Putative uncharacterized protein (Fragment) OS=Homo sapiens PE=4 SV=1 - [Q9HBI2_HUMAN]	30.63	1	3	5	111	12.4921	5.97314	0.958271	1		0.91353	1		0.953014	1
Q86Y56	Dynein assembly factor 5, axonemal OS=Homo sapiens GN=DNAAF5 PE=1 SV=4 - [DAAF5_HUMAN]	18.48	12	12	12	855	93.4621	6.41748	1.14824	12	12.9038	1.1356	12	7.60391	1.10015	12	9.25565
A8K4T6	cDNA FLJ76282, highly similar to Homo sapiens proteasome (prosome, macropain) 26S subunit, non-ATPase, 5 (PSMD5), mRNA OS=Homo sapiens PE=2 SV=1 - [A8K4T6_HUMAN]	26.98	9	9	11	504	56.1884	5.56689	0.968875	11	11.8249	1.00977	11	17.2449	0.943779	11	3.73479
Q96GD0	Pyridoxal phosphate phosphatase OS=Homo sapiens GN=PDXP PE=1 SV=2 - [PLPP_HUMAN]	25	6	6	7	296	31.6783	6.55127	1.02234	7	7.24924	1.05167	7	12.5563	0.838222	7	16.426
Q9Y4K1	Absent in melanoma 1 protein OS=Homo sapiens GN=AIM1 PE=1 SV=3 - [AIM1_HUMAN]	11.09	15	15	17	1723	188.558	5.85889	1.03478	17	18.3101	1.10027	17	15.575	0.977569	17	9.4189
Q15286	Ras-related protein Rab-35 OS=Homo sapiens GN=RAB35 PE=1 SV=1 - [RAB35_HUMAN]	14.93	1	3	9	201	23.0108	8.29443	0.955804	1		1.04041	1		1.43129	1
E9PE17	28S ribosomal protein S17, mitochondrial (Fragment) OS=Homo sapiens GN=MRPS17 PE=3 SV=1 - [E9PE17_HUMAN]	51.94	4	4	7	129	14.3649	9.84717	1.1134	7	15.6262	1.12685	7	9.62214	1.13104	7	9.01851
P28072	Proteasome subunit beta type-6 OS=Homo sapiens GN=PSMB6 PE=1 SV=4 - [PSB6_HUMAN]	36.4	5	5	7	239	25.3414	4.91943	1.06216	7	16.927	0.999931	7	15.3421	0.915752	7	10.3248
Q9BWH6	RNA polymerase II-associated protein 1 OS=Homo sapiens GN=RPAP1 PE=1 SV=3 - [RPAP1_HUMAN]	5.17	5	5	5	1393	152.659	6.37939	1.17228	5	8.95045	1.28378	5	16.7343	1.02832	5	6.78681
C9JQV0	Uncharacterized protein C7orf50 (Fragment) OS=Homo sapiens GN=C7orf50 PE=1 SV=1 - [C9JQV0_HUMAN]	42.19	5	5	11	192	21.8697	9.64209	0.981484	11	8.4646	0.938024	11	12.2079	0.977122	11	5.46925
Q96RS6	NudC domain-containing protein 1 OS=Homo sapiens GN=NUDCD1 PE=1 SV=2 - [NUDC1_HUMAN]	23.67	10	10	13	583	66.7133	5.10986	0.943901	13	10.1509	0.942425	13	8.78082	0.863149	13	12.868
H0YNW5	Deoxyuridine 5'-triphosphate nucleotidohydrolase, mitochondrial OS=Homo sapiens GN=DUT PE=1 SV=1 - [H0YNW5_HUMAN]	47.9	6	6	10	167	17.816	7.28369	1.20025	10	15.826	1.47952	10	26.4941	1.12629	10	24.7391
E9PM92	Small acidic protein OS=Homo sapiens GN=C11orf58 PE=1 SV=2 - [E9PM92_HUMAN]	29.3	3	3	5	157	17.6238	9.65674	0.981821	5	7.05784	0.917888	5	3.91935	0.873767	5	9.67023
Q8N523	Tuftelin-interacting protein 11 OS=Homo sapiens GN=TFIP11 PE=2 SV=1 - [Q8N523_HUMAN]	14.1	8	8	10	837	96.7324	5.66846	0.937156	10	17.9845	1.00128	10	10.5262	0.973632	10	9.61325
Q13315	Serine-protein kinase ATM OS=Homo sapiens GN=ATM PE=1 SV=4 - [ATM_HUMAN]	4.38	11	11	14	3056	350.462	6.81494	0.842639	14	19.0657	0.756682	14	18.3519	0.821865	14	11.4344
Q9GZN8	UPF0687 protein C20orf27 OS=Homo sapiens GN=C20orf27 PE=1 SV=3 - [CT027_HUMAN]	27.01	4	4	8	174	19.2788	6.84424	0.963676	8	20.5432	0.975071	8	14.6149	0.906473	8	10.0648
F8VQE1	LIM domain and actin-binding protein 1 OS=Homo sapiens GN=LIMA1 PE=1 SV=1 - [F8VQE1_HUMAN]	19.4	9	9	13	598	66.95	5.79541	0.914146	13	7.4717	0.900707	13	10.0266	1.00535	13	4.36708
O75976	Carboxypeptidase D OS=Homo sapiens GN=CPD PE=1 SV=2 - [CBPD_HUMAN]	3.91	4	4	5	1380	152.835	6.04932	0.897472	5	10.2614	0.807027	5	25.1517	0.935873	5	17.8246
Q9NS69	Mitochondrial import receptor subunit TOM22 homolog OS=Homo sapiens GN=TOMM22 PE=1 SV=3 - [TOM22_HUMAN]	27.46	3	3	10	142	15.5118	4.33545	1.07209	10	15.3183	1.11575	10	17.092	1.27837	10	12.8255
Q9P032	NADH dehydrogenase [ubiquinone] 1 alpha subcomplex assembly factor 4 OS=Homo sapiens GN=NDUFAF4 PE=1 SV=1 - [NDUF4_HUMAN]	26.86	5	5	8	175	20.2538	8.82178	0.960031	6	3.4682	0.932946	6	4.77815	1.14496	6	7.86404
Q9UKN8	General transcription factor 3C polypeptide 4 OS=Homo sapiens GN=GTF3C4 PE=1 SV=2 - [TF3C4_HUMAN]	14.36	8	8	10	822	91.9235	6.65381	0.97854	10	25.7862	1.01919	10	25.7381	1.00726	10	10.963
A8K2T7	cDNA FLJ76780, highly similar to Homo sapiens epidermal growth factor receptor (erythroblastic leukemia viral (v-erb-b) oncogene homolog, avian) (EGFR), transcript variant 1, mRNA OS=Homo sapiens PE=2 SV=1 - [A8K2T7_HUMAN]	8.02	8	8	9	1210	134.104	6.69775	1.01119	9	6.2706	1.08746	9	11.8691	1.12711	9	11.2507
Q06124	Tyrosine-protein phosphatase non-receptor type 11 OS=Homo sapiens GN=PTPN11 PE=1 SV=2 - [PTN11_HUMAN]	24.46	12	12	14	597	68.3933	7.29834	1.0186	14	14.3596	1.0631	14	15.1498	0.977577	14	10.8263
A0A0C4DGZ0	DNA-directed RNA polymerase OS=Homo sapiens GN=POLR2A PE=1 SV=1 - [A0A0C4DGZ0_HUMAN]	9.54	13	13	14	1970	217.069	7.37158	0.960223	14	8.88867	0.963693	14	10.2853	1.02015	14	8.73422
B4DRF1	cDNA FLJ55355, highly similar to N-acetylserotonin O-methyltransferase-like protein OS=Homo sapiens PE=2 SV=1 - [B4DRF1_HUMAN]	9.49	3	3	3	611	67.6473	5.99854	0.825467	3	8.42471	0.96958	3	0.223073	0.735051	3	2.86471
K4DI93	Cullin 4B, isoform CRA_e OS=Homo sapiens GN=CUL4B PE=1 SV=1 - [K4DI93_HUMAN]	18.33	9	15	17	900	102.691	8.03076	0.993752	10	16.5686	0.969404	10	20.3677	0.925794	10	6.49856
P05362	Intercellular adhesion molecule 1 OS=Homo sapiens GN=ICAM1 PE=1 SV=2 - [ICAM1_HUMAN]	17.86	7	7	10	532	57.789	7.98682	0.867761	10	17.26	0.876343	10	23.0584	0.847016	10	14.7487
Q13586	Stromal interaction molecule 1 OS=Homo sapiens GN=STIM1 PE=1 SV=3 - [STIM1_HUMAN]	14.16	7	7	8	685	77.3753	6.66846	0.925104	8	8.65702	0.942472	8	14.9969	1.03801	8	8.88237
O75607	Nucleoplasmin-3 OS=Homo sapiens GN=NPM3 PE=1 SV=3 - [NPM3_HUMAN]	39.33	4	4	10	178	19.3314	4.62744	0.936272	10	16.078	1.03688	10	29.7827	0.936521	10	12.593
Q96QR8	Transcriptional activator protein Pur-beta OS=Homo sapiens GN=PURB PE=1 SV=3 - [PURB_HUMAN]	31.41	5	5	5	312	33.2205	5.42725	0.999199	5	6.26964	1.00254	5	4.77514	0.892853	5	9.88697
Q9NT62	Ubiquitin-like-conjugating enzyme ATG3 OS=Homo sapiens GN=ATG3 PE=1 SV=1 - [ATG3_HUMAN]	11.46	3	3	5	314	35.8415	4.7417	1.06773	5	5.78524	1.11643	5	2.20875	0.915948	5	8.79132
Q8TAE8	Growth arrest and DNA damage-inducible proteins-interacting protein 1 OS=Homo sapiens GN=GADD45GIP1 PE=1 SV=1 - [G45IP_HUMAN]	27.03	4	4	9	222	25.3682	10.0229	0.977783	9	20.2235	0.934938	9	13.9439	1.1874	9	11.0093
A0A024R1T5	2',3'-cyclic-nucleotide 3'-phosphodiesterase OS=Homo sapiens GN=CNP PE=3 SV=1 - [A0A024R1T5_HUMAN]	25.69	8	8	9	401	45.0703	8.52881	1.03314	9	14.3956	0.945122	9	17.184	0.975968	9	12.6964
Q9C0C2	182 kDa tankyrase-1-binding protein OS=Homo sapiens GN=TNKS1BP1 PE=1 SV=4 - [TB182_HUMAN]	9.6	11	11	12	1729	181.685	4.85596	1.08062	12	14.2124	1.11204	12	24.2204	1.01149	12	7.76962
B2RTX8	WAPAL protein OS=Homo sapiens GN=WAPAL PE=2 SV=1 - [B2RTX8_HUMAN]	10.3	8	8	10	1184	132.143	5.47803	0.967729	10	14.1992	0.976147	10	7.9259	1.07373	10	9.09663
Q12904	Aminoacyl tRNA synthase complex-interacting multifunctional protein 1 OS=Homo sapiens GN=AIMP1 PE=1 SV=2 - [AIMP1_HUMAN]	44.23	10	10	16	312	34.3311	8.42627	1.0036	16	14.5835	1.02991	16	30.3037	0.950399	16	15.7513
B4DM76	DCN1-like protein OS=Homo sapiens PE=2 SV=1 - [B4DM76_HUMAN]	16.44	3	3	4	219	25.5948	5.79541	1.16429	4	22.7707	1.05584	4	12.4652	0.980408	4	17.0289
B2R5Y4	cDNA, FLJ92684, highly similar to Homo sapiens IK cytokine, down-regulator of HLA II (IK), mRNA OS=Homo sapiens PE=2 SV=1 - [B2R5Y4_HUMAN]	16.7	8	8	11	557	65.5777	6.63916	0.991578	11	14.8772	0.952637	11	17.6028	1.07271	11	17.8347
Q9H773	dCTP pyrophosphatase 1 OS=Homo sapiens GN=DCTPP1 PE=1 SV=1 - [DCTP1_HUMAN]	34.12	5	5	9	170	18.6694	5.03369	1.16363	9	9.20561	1.09651	9	13.7892	1.00474	9	12.1596
Q8N7R7	Cyclin-Y-like protein 1 OS=Homo sapiens GN=CCNYL1 PE=1 SV=2 - [CCYL1_HUMAN]	22.84	3	6	7	359	40.6794	6.07471	1.02206	3	7.91764	1.02829	3	17.471	0.983091	3	12.4534
Q58EY4	SWI/SNF related, matrix associated, actin dependent regulator of chromatin, subfamily c, member 1 OS=Homo sapiens GN=SMARCC1 PE=2 SV=1 - [Q58EY4_HUMAN]	17.19	7	14	18	1105	122.834	5.71924	0.864076	9	4.57077	0.867545	9	8.97449	1.05871	9	5.77577
D6RIY6	Exosome complex component RRP45 OS=Homo sapiens GN=EXOSC9 PE=1 SV=1 - [D6RIY6_HUMAN]	13	5	5	8	423	46.948	5.16064	0.967069	8	12.1984	0.943408	8	7.6685	1.0505	8	5.9584
Q96KB5	Lymphokine-activated killer T-cell-originated protein kinase OS=Homo sapiens GN=PBK PE=1 SV=3 - [TOPK_HUMAN]	38.2	7	7	11	322	36.062	5.12256	0.908231	11	18.0507	0.939412	11	17.5777	0.869628	11	7.78022
P50402	Emerin OS=Homo sapiens GN=EMD PE=1 SV=1 - [EMD_HUMAN]	33.86	7	7	12	254	28.9759	5.50342	0.753256	12	11.4516	0.825121	12	30.4985	0.881108	12	7.7073
Q9Y6A4	Cilia- and flagella-associated protein 20 OS=Homo sapiens GN=CFAP20 PE=1 SV=1 - [CFA20_HUMAN]	15.03	2	2	4	193	22.76	9.75928	0.986672	4	14.5121	0.925613	4	10.0921	1.04698	4	6.65063
P30043	Flavin reductase (NADPH) OS=Homo sapiens GN=BLVRB PE=1 SV=3 - [BLVRB_HUMAN]	42.23	5	5	9	206	22.1054	7.6499	1.23172	9	16.1395	1.4413	9	22.3946	0.996854	9	12.2419
Q8N9T8	Protein KRI1 homolog OS=Homo sapiens GN=KRI1 PE=1 SV=3 - [KRI1_HUMAN]	19.63	10	10	13	703	82.5475	5.13525	0.922498	13	20.7634	0.940329	13	13.3747	1.03861	13	9.66275
P27144	Adenylate kinase 4, mitochondrial OS=Homo sapiens GN=AK4 PE=1 SV=1 - [KAD4_HUMAN]	38.57	8	8	15	223	25.2522	8.39697	1.0694	15	14.9656	1.04612	15	20.3364	1.09814	15	8.57917
P67870	Casein kinase II subunit beta OS=Homo sapiens GN=CSNK2B PE=1 SV=1 - [CSK2B_HUMAN]	31.16	4	4	9	215	24.926	5.5542	1.01556	9	33.466	1.01153	9	33.9475	0.991848	9	6.24718
Q9H974	Queuine tRNA-ribosyltransferase subunit QTRTD1 OS=Homo sapiens GN=QTRTD1 PE=1 SV=1 - [QTRD1_HUMAN]	17.83	5	5	5	415	46.6826	6.81494	1.11525	5	11.6918	1.19516	5	14.4671	1.0376	5	21.2495
B3KY11	cDNA FLJ46571 fis, clone THYMU3041428, highly similar to Probable ATP-dependent RNA helicase DDX23 (EC 3.6.1.-) OS=Homo sapiens PE=2 SV=1 - [B3KY11_HUMAN]	23.5	16	16	20	800	93.1767	9.49561	1.00679	20	12.729	0.950791	20	16.9933	1.09234	20	8.56654
Q92896	Golgi apparatus protein 1 OS=Homo sapiens GN=GLG1 PE=1 SV=2 - [GSLG1_HUMAN]	16.54	15	15	16	1179	134.464	6.90283	0.966731	16	11.5631	0.946573	16	11.6085	1.01884	16	4.41365
B4E1M0	Myb/SANT-like DNA-binding domain-containing protein 2 OS=Homo sapiens GN=MSANTD2 PE=1 SV=1 - [B4E1M0_HUMAN]	30.73	2	2	2	179	17.7598	8.66064	1.00868	2	14.1245	0.898146	2	5.32593	0.614027	2	2.99412
D3DP46	Signal peptidase complex subunit 3 homolog (S. cerevisiae), isoform CRA_a OS=Homo sapiens GN=SPCS3 PE=4 SV=1 - [D3DP46_HUMAN]	12.78	2	2	4	180	20.2996	8.96826	0.894724	4	19.9141	0.820236	4	12.892	1.17824	4	3.21433
A0A0D9SFB1	Dynamin-1 OS=Homo sapiens GN=DNM1 PE=1 SV=1 - [A0A0D9SFB1_HUMAN]	16.77	5	12	17	835	93.9582	6.63916	1.20323	6	29.3316	1.26681	6	9.89725	1.20326	6	13.6932
Q14166	Tubulin--tyrosine ligase-like protein 12 OS=Homo sapiens GN=TTLL12 PE=1 SV=2 - [TTL12_HUMAN]	23.91	11	11	17	644	74.356	5.52881	0.846986	17	29.4473	0.93626	17	23.1989	0.85505	17	10.2099
B4E0K0	cDNA FLJ52820, highly similar to Nucleoporin p58/p45 OS=Homo sapiens PE=2 SV=1 - [B4E0K0_HUMAN]	6.14	2	2	3	440	46.0404	8.45557	1.10653	3	27.3625	1.08552	3	3.43485	1.13245	3	0.473151
Q59H57	Fusion (Involved in t(12;16) in malignant liposarcoma) isoform a variant (Fragment) OS=Homo sapiens PE=2 SV=1 - [Q59H57_HUMAN]	23.67	5	8	15	300	31.9743	9.5249	0.857071	9	6.13092	0.92161	9	18.6385	1.06176	9	15.018
K7EJH0	Kinetochore protein Spc24 (Fragment) OS=Homo sapiens GN=SPC24 PE=1 SV=1 - [K7EJH0_HUMAN]	25.6	2	2	3	168	19.0997	4.55127	1.2865	3	5.16663	1.11825	3	5.35307	0.981775	3	0.453789
B2RD51	cDNA, FLJ96455, highly similar to Homo sapiens Down syndrome critical region gene 2 (DSCR2), mRNA OS=Homo sapiens PE=2 SV=1 - [B2RD51_HUMAN]	31.94	9	9	11	288	32.8606	7.1665	1.06168	11	8.93908	1.0646	11	25.2516	0.947859	11	7.09889
Q9Y4C8	Probable RNA-binding protein 19 OS=Homo sapiens GN=RBM19 PE=1 SV=3 - [RBM19_HUMAN]	9.06	1	7	11	960	107.265	6.53662	1.15154	2	11.814	1.39291	2	42.0984	1.13068	2	19.2569
B2RDE0	cDNA, FLJ96567, highly similar to Homo sapiens propionyl Coenzyme A carboxylase, alpha polypeptide(PCCA), mRNA OS=Homo sapiens PE=2 SV=1 - [B2RDE0_HUMAN]	8.39	4	4	7	703	77.3647	7.06396	1.07733	7	1.65447	1.09675	7	9.46355	1.19802	7	13.424
Q8NE86	Calcium uniporter protein, mitochondrial OS=Homo sapiens GN=MCU PE=1 SV=1 - [MCU_HUMAN]	18.8	6	6	6	351	39.8418	8.646	1.10818	6	6.54918	1.0126	6	18.4954	1.17085	6	14.3695
I3L1P8	Mitochondrial 2-oxoglutarate/malate carrier protein (Fragment) OS=Homo sapiens GN=SLC25A11 PE=1 SV=1 - [I3L1P8_HUMAN]	44.26	11	11	17	296	32.1618	9.77393	1.03872	17	7.96055	1.00017	17	11.5018	1.13868	17	8.66192
B4DW31	cDNA FLJ54186, highly similar to Nuclear receptor-binding protein OS=Homo sapiens PE=2 SV=1 - [B4DW31_HUMAN]	13.01	5	5	7	515	57.9212	5.10986	0.953662	7	20.0868	0.945858	7	10.1214	0.966126	7	16.831
A0A0S2Q0B1	AT-rich interactive domain-containing protein 1A OS=Homo sapiens GN=ARID1A PE=4 SV=1 - [A0A0S2Q0B1_HUMAN]	6.3	10	10	12	2285	241.908	6.69775	1.051	12	14.1019	1.07899	12	15.4418	0.960116	12	9.47379
B2R6U8	cDNA, FLJ93125, highly similar to Homo sapiens cleavage and polyadenylation specific factor 5, 25 kDa(CPSF5), mRNA OS=Homo sapiens PE=2 SV=1 - [B2R6U8_HUMAN]	37.44	8	8	17	227	26.1987	8.82178	1.03787	17	25.7949	0.988785	17	31.6698	1.00792	17	7.95243
Q9BTC0	Death-inducer obliterator 1 OS=Homo sapiens GN=DIDO1 PE=1 SV=5 - [DIDO1_HUMAN]	12.54	19	19	22	2240	243.723	7.88428	0.894453	22	9.96891	0.946323	22	18.6171	0.955456	22	17.3441
G3V588	Inositol-tetrakisphosphate 1-kinase (Fragment) OS=Homo sapiens GN=ITPK1 PE=1 SV=1 - [G3V588_HUMAN]	12.5	1	1	2	168	19.45	6.39209	0.922782	2	4.87554	0.911506	2	10.4841	0.843717	2	7.43266
P07384	Calpain-1 catalytic subunit OS=Homo sapiens GN=CAPN1 PE=1 SV=1 - [CAN1_HUMAN]	37.11	21	21	28	714	81.8382	5.66846	0.97735	28	9.18496	0.982784	28	9.23291	0.917654	28	12.3804
Q96EK5	KIF1-binding protein OS=Homo sapiens GN=KIF1BP PE=1 SV=1 - [KBP_HUMAN]	16.75	8	8	10	621	71.7684	5.49072	1.10274	10	7.97454	1.13836	10	4.13051	1.03217	10	6.84705
B7ZKT9	KIAA1033 protein OS=Homo sapiens GN=KIAA1033 PE=2 SV=1 - [B7ZKT9_HUMAN]	10.65	9	9	10	1174	136.429	7.44482	1.06653	10	8.23347	1.1063	10	19.1139	0.96036	10	8.42626
P62280	40S ribosomal protein S11 OS=Homo sapiens GN=RPS11 PE=1 SV=3 - [RS11_HUMAN]	44.3	8	8	18	158	18.419	10.3013	0.95778	18	14.1004	0.937624	18	14.4096	0.988367	18	11.5569
Q6NXE6	Armadillo repeat-containing protein 6 OS=Homo sapiens GN=ARMC6 PE=1 SV=2 - [ARMC6_HUMAN]	11.98	4	4	5	501	54.1074	6.23975	0.973936	5	7.75108	0.999602	5	14.7671	1.01142	5	11.3621
Q5HYL4	Putative uncharacterized protein DKFZp686E1893 OS=Homo sapiens GN=DKFZp686E1893 PE=2 SV=1 - [Q5HYL4_HUMAN]	19.5	8	8	11	636	69.3714	7.28369	0.979827	11	11.722	0.910303	11	24.0952	1.08968	11	8.90818
Q96QC0	Serine/threonine-protein phosphatase 1 regulatory subunit 10 OS=Homo sapiens GN=PPP1R10 PE=1 SV=1 - [PP1RA_HUMAN]	12.13	8	8	11	940	98.996	9.17334	0.870522	11	22.56	0.887681	11	11.6991	1.09454	11	11.5529
Q9NVJ2	ADP-ribosylation factor-like protein 8B OS=Homo sapiens GN=ARL8B PE=1 SV=1 - [ARL8B_HUMAN]	48.39	7	8	14	186	21.5251	8.42627	0.861161	13	16.1536	0.918391	13	22.8984	0.967373	13	6.94863
Q8IUF8	Bifunctional lysine-specific demethylase and histidyl-hydroxylase MINA OS=Homo sapiens GN=MINA PE=1 SV=1 - [MINA_HUMAN]	23.23	8	8	9	465	52.767	6.69775	0.995861	9	15.9419	1.10266	9	11.8093	1.06308	9	9.28802
O95758	Polypyrimidine tract-binding protein 3 OS=Homo sapiens GN=PTBP3 PE=1 SV=2 - [PTBP3_HUMAN]	19.02	5	8	12	552	59.6521	9.0415	0.89141	5	9.88146	0.957057	5	24.424	0.923354	5	6.19301
P30086	Phosphatidylethanolamine-binding protein 1 OS=Homo sapiens GN=PEBP1 PE=1 SV=3 - [PEBP1_HUMAN]	62.03	9	9	19	187	21.0437	7.53271	0.973837	19	32.1575	1.04352	19	34.939	0.865036	19	10.8376
B4DY51	cDNA FLJ55546, highly similar to Protein GPR89A OS=Homo sapiens PE=2 SV=1 - [B4DY51_HUMAN]	12.44	3	3	4	402	46.5057	9.37842	0.870887	4	13.7138	0.830286	4	34.5813	0.812524	4	10.1591
U5YKD2	MHC class I antigen (Fragment) OS=Homo sapiens GN=HLA-A PE=3 SV=1 - [U5YKD2_HUMAN]	18.99	3	5	9	337	37.9108	6.32861	1.07491	4	11.541	1.0721	4	10.6494	1.07386	4	2.95431
Q16513	Serine/threonine-protein kinase N2 OS=Homo sapiens GN=PKN2 PE=1 SV=1 - [PKN2_HUMAN]	13.62	8	9	14	984	111.964	6.30322	0.992988	13	13.1789	1.16939	13	33.9294	0.923516	13	6.12845
Q15643	Thyroid receptor-interacting protein 11 OS=Homo sapiens GN=TRIP11 PE=1 SV=3 - [TRIPB_HUMAN]	9.25	13	13	14	1979	227.447	5.26221	0.971723	14	17.7459	0.994111	14	20.8517	1.01762	14	9.17249
Q9BW61	DET1- and DDB1-associated protein 1 OS=Homo sapiens GN=DDA1 PE=1 SV=1 - [DDA1_HUMAN]	24.51	2	2	4	102	11.828	8.67529	1.12319	4	10.5428	1.26915	4	17.571	1.02135	4	20.1968
F5H0F9	Anaphase-promoting complex subunit 5 OS=Homo sapiens GN=ANAPC5 PE=1 SV=1 - [F5H0F9_HUMAN]	11.46	5	5	5	742	83.622	6.87354	1.02881	5	2.62124	0.984199	5	19.9252	1.07003	5	11.2624
G5E9W3	Cleavage and polyadenylation specific factor 3, 73kDa, isoform CRA_b OS=Homo sapiens GN=CPSF3 PE=1 SV=1 - [G5E9W3_HUMAN]	16.38	10	10	13	647	73.43	5.57959	1.02571	13	11.8344	1.10813	13	16.4565	1.17785	13	8.67205
A0A0A8K8C0	Up-regulated in lung cancer 2 OS=Homo sapiens GN=URLC2 PE=2 SV=1 - [A0A0A8K8C0_HUMAN]	13.26	6	6	7	641	71.0414	6.45557	0.997831	7	26.5089	0.933947	7	33.5854	0.911052	7	14.8551
Q9Y263	Phospholipase A-2-activating protein OS=Homo sapiens GN=PLAA PE=1 SV=2 - [PLAP_HUMAN]	22.89	11	11	12	795	87.1014	6.3667	0.961298	12	11.6398	0.936787	12	17.467	0.892907	12	5.70416
O60220	Mitochondrial import inner membrane translocase subunit Tim8 A OS=Homo sapiens GN=TIMM8A PE=1 SV=1 - [TIM8A_HUMAN]	38.14	3	3	9	97	10.9913	5.16064	0.700306	9	39.1896	0.638703	9	24.2949	0.692818	9	13.8484
Q969S9	Ribosome-releasing factor 2, mitochondrial OS=Homo sapiens GN=GFM2 PE=1 SV=1 - [RRF2M_HUMAN]	10.53	7	7	9	779	86.5461	6.50732	1.06424	9	8.05042	1.0142	9	20.1867	1.22336	9	12.4499
C9JQD4	Peptidyl-prolyl cis-trans isomerase (Fragment) OS=Homo sapiens GN=PPIH PE=1 SV=1 - [C9JQD4_HUMAN]	29.86	5	5	11	144	15.79	8.71924	1.0399	11	12.3506	0.992218	11	9.03876	0.990604	11	10.5425
P23919	Thymidylate kinase OS=Homo sapiens GN=DTYMK PE=1 SV=4 - [KTHY_HUMAN]	39.62	9	9	14	212	23.8045	8.26514	1.16554	14	8.70385	1.11844	14	7.04506	1.08608	14	10.7349
Q9UDY4	DnaJ homolog subfamily B member 4 OS=Homo sapiens GN=DNAJB4 PE=1 SV=1 - [DNJB4_HUMAN]	17.51	4	5	9	337	37.7831	8.49951	0.956124	4	4.91307	1.09315	4	18.7573	0.897015	4	5.16871
Q13257	Mitotic spindle assembly checkpoint protein MAD2A OS=Homo sapiens GN=MAD2L1 PE=1 SV=1 - [MD2L1_HUMAN]	24.88	4	4	6	205	23.4952	5.08447	0.933064	6	16.4519	0.929677	6	18.057	0.843964	6	4.08196
Q68CZ2	Tensin-3 OS=Homo sapiens GN=TNS3 PE=1 SV=2 - [TENS3_HUMAN]	7.2	6	6	9	1445	155.169	6.81494	1.09456	9	14.1106	1.13488	9	11.6977	1.05504	9	9.84629
O43716	Glutamyl-tRNA(Gln) amidotransferase subunit C, mitochondrial OS=Homo sapiens GN=GATC PE=1 SV=1 - [GATC_HUMAN]	54.41	5	5	7	136	15.0767	5.04639	1.06694	7	12.4989	1.08811	7	15.3286	1.11943	7	4.6085
B4DGD0	cDNA FLJ50491, highly similar to Amyloid beta A4 protein (APP) (ABPP)(Alzheimer disease amyloid protein) (Cerebral vascularamyloid peptide) (CVAP) (Protease nexin-II) (PN-II)(APPI) (PreA4) OS=Homo sapiens PE=2 SV=1 - [B4DGD0_HUMAN]	13.73	7	7	10	714	80.7552	4.81787	0.801515	10	32.0486	0.844385	10	41.2805	0.77824	10	10.3962
Q8WYA6	Beta-catenin-like protein 1 OS=Homo sapiens GN=CTNNBL1 PE=1 SV=1 - [CTBL1_HUMAN]	23.62	13	13	15	563	65.1321	5.04639	0.965132	15	13.6975	0.966488	15	6.89616	1.02728	15	13.4601
D3DWY2	Inhibitor of kappa light polypeptide gene enhancer in B-cells, kinase gamma, isoform CRA_a OS=Homo sapiens GN=IKBKG PE=4 SV=1 - [D3DWY2_HUMAN]	22.22	3	3	3	234	26.7216	5.56689	1.04503	3	13.9432	1.06705	3	0.587653	0.836847	3	20.7844
Q86VM9	Zinc finger CCCH domain-containing protein 18 OS=Homo sapiens GN=ZC3H18 PE=1 SV=2 - [ZCH18_HUMAN]	13.33	9	9	10	953	106.316	8.32373	0.938514	10	11.216	0.922466	10	19.8853	0.938892	10	11.0502
Q8TCG1	Protein CIP2A OS=Homo sapiens GN=KIAA1524 PE=1 SV=2 - [CIP2A_HUMAN]	8.07	6	7	7	905	102.121	6.22705	1.07644	6	9.77617	1.01826	6	11.5284	1.08952	6	6.92001
H3BLV0	Complement decay-accelerating factor (Fragment) OS=Homo sapiens GN=CD55 PE=1 SV=1 - [H3BLV0_HUMAN]	34.97	9	9	16	326	35.7825	5.5415	0.81112	16	10.0696	0.732924	16	21.6701	0.899939	16	5.53204
[truncated: 4,058 more rows]
