# Supplementary material for: Proteomic analysis of human prostate cancer PC-3M-1E8 cells and PC-3M-2B4 cells of same origin but with different metastatic potential
Source: PLoS One. 2018 Oct 31;13(10):e0206139. doi: 10.1371/journal.pone.0206139 (PMC6209233; doi:10.1371/journal.pone.0206139)
Supplement: S5 Table — (XLSX) [file pone.0206139.s008.xlsx]

## Sheet: Sheet1
Proteomic Analysis of Human Prostate Cancer PC-3M-1E8 cells and PC-3M-2B4 cells of Same Origin but with Different Metastatic Potential
Shujiang Zhang, Chengcheng Zheng, Shunheng Yao, Zhonghui Wang, Li Xu, Rongfu Yang, Xiang Meng, Jianhui Wu, Li Zhou, Zuyue Sun
S5 Table. Differential abundant proteins identified from PC-3M-1E8 cells and PC-3M-2B4 cells using iTRAQ analysis.
Accession	Description	Coverage	Unique Peptides	Peptides	PSMs	AAs	MW [kDa]	calc. pI	1E8-1/2B4	1E8-2/2B4	1E8-3/2B4	average 1E8/2B4	t-test p value
Q05DN2	IFIT2 protein (Fragment) OS=Homo sapiens GN=IFIT2 PE=2 SV=1 - [Q05DN2_HUMAN]	4.37	2	2	2	412	48.0395	8.1626	2.65718	2.80939	2.67788	2.71482	0.000771679
A0A024RC76	Interferon stimulated exonuclease gene 20kDa, isoform CRA_a OS=Homo sapiens GN=ISG20 PE=4 SV=1 - [A0A024RC76_HUMAN]	6.78	1	1	1	118	13.4732	9.70068	3.10313	2.7501	2.09175	2.64833	0.0308385
A0A024RC14	Melanoma antigen family A, 10, isoform CRA_a OS=Homo sapiens GN=MAGEA10 PE=4 SV=1 - [A0A024RC14_HUMAN]	15.99	4	5	7	369	40.7407	4.39893	2.5189	2.48433	2.22647	2.4099	0.00425451
Q9NWM3	CUE domain-containing protein 1 OS=Homo sapiens GN=CUEDC1 PE=1 SV=1 - [CUED1_HUMAN]	3.63	1	1	1	386	42.2318	5.68115	2.13327	2.87508	2.17227	2.39354	0.028638
B4E200	cDNA FLJ57929, moderately similar to Peptidyl-prolyl cis-trans isomerase C (EC5.2.1.8) OS=Homo sapiens PE=2 SV=1 - [B4E200_HUMAN]	6.06	1	1	1	132	14.3528	9.40771	2.36056	2.33014	2.43241	2.37437	0.000486307
P05787	Keratin, type II cytoskeletal 8 OS=Homo sapiens GN=KRT8 PE=1 SV=7 - [K2C8_HUMAN]	44.51	17	22	61	483	53.6711	5.59229	2.01906	2.02399	2.10678	2.04994	0.000733541
P26447	Protein S100-A4 OS=Homo sapiens GN=S100A4 PE=1 SV=1 - [S10A4_HUMAN]	18.81	2	2	6	101	11.7207	6.11279	1.97117	2.00514	1.99364	1.98998	0.000101503
C9JSQ1	Creatine kinase U-type, mitochondrial (Fragment) OS=Homo sapiens GN=CKMT1B PE=1 SV=1 - [C9JSQ1_HUMAN]	18.67	3	3	3	241	26.7046	7.85498	1.86517	2.08063	1.98379	1.97653	0.00404587
Q96DZ4	MMP1 protein (Fragment) OS=Homo sapiens GN=MMP1 PE=2 SV=1 - [Q96DZ4_HUMAN]	4.31	1	1	1	232	27.1054	8.77783	1.9194	2.11228	1.86253	1.96474	0.00608125
B3KUB6	cDNA FLJ39529 fis, clone PUAEN2004067, highly similar to Band 4.1-like protein 1 OS=Homo sapiens PE=2 SV=1 - [B3KUB6_HUMAN]	9.2	4	5	5	772	86.4204	5.80811	2.04409	1.99876	1.66574	1.90286	0.0170102
Q8NFR3	Serine palmitoyltransferase small subunit B OS=Homo sapiens GN=SPTSSB PE=1 SV=1 - [SPTSB_HUMAN]	10.53	1	1	2	76	9.19164	7.88428	1.66755	1.79921	2.21339	1.89338	0.0322557
B4DH89	cDNA FLJ55560, highly similar to Retinal dehydrogenase 2 (EC 1.2.1.36) OS=Homo sapiens PE=2 SV=1 - [B4DH89_HUMAN]	45.81	1	14	21	489	53.7573	6.0874	2.05679	1.88462	1.56116	1.83419	0.0290167
P16422	Epithelial cell adhesion molecule OS=Homo sapiens GN=EPCAM PE=1 SV=2 - [EPCAM_HUMAN]	5.1	1	1	1	314	34.9097	7.45947	1.8363	1.43051	1.98614	1.75098	0.0455334
Q9UJC3	Protein Hook homolog 1 OS=Homo sapiens GN=HOOK1 PE=1 SV=2 - [HOOK1_HUMAN]	4.4	2	2	3	728	84.5948	5.14795	1.66337	2.03243	1.46275	1.71952	0.0497806
P08727	Keratin, type I cytoskeletal 19 OS=Homo sapiens GN=KRT19 PE=1 SV=4 - [K1C19_HUMAN]	40.25	11	14	23	400	44.0791	5.13525	1.64049	1.94483	1.54496	1.71009	0.0276389
Q59H46	Integrin beta (Fragment) OS=Homo sapiens PE=2 SV=1 - [Q59H46_HUMAN]	9.11	10	10	11	1515	169.039	6.49365	1.54507	1.80326	1.71726	1.68853	0.0119358
B8ZZZ1	AP-1 complex subunit sigma-3 OS=Homo sapiens GN=AP1S3 PE=1 SV=1 - [B8ZZZ1_HUMAN]	11.68	1	2	2	137	16.4157	8.45557	1.74468	1.773	1.51536	1.67768	0.0141813
Q9H8M2	Bromodomain-containing protein 9 OS=Homo sapiens GN=BRD9 PE=1 SV=2 - [BRD9_HUMAN]	3.35	1	1	1	597	66.9584	6.18896	1.6166	1.54116	1.85385	1.67054	0.0191732
B4DU58	cDNA FLJ51488, highly similar to Macrophage capping protein OS=Homo sapiens PE=2 SV=1 - [B4DU58_HUMAN]	19.27	5	5	6	327	36.2254	6.25244	1.60998	1.69374	1.68644	1.66339	0.00162645
D6RA82	Annexin OS=Homo sapiens GN=ANXA3 PE=1 SV=1 - [D6RA82_HUMAN]	7.75	2	2	2	284	32.0985	5.93506	1.73666	1.59818	1.63662	1.65715	0.00392121
B4DVJ1	cDNA FLJ52774, highly similar to Homo sapiens diacylglycerol lipase beta OS=Homo sapiens PE=2 SV=1 - [B4DVJ1_HUMAN]	5.91	1	1	1	220	24.5494	8.14795	1.59349	1.78269	1.4602	1.61213	0.0225727
B2R8A2	cDNA, FLJ93804, highly similar to Homo sapiens gp25L2 protein (HSGP25L2G), mRNA OS=Homo sapiens PE=2 SV=1 - [B2R8A2_HUMAN]	22.9	2	5	6	214	25.0619	7.18115	1.43383	1.59588	1.5985	1.54274	0.00991937
B2RA03	cDNA, FLJ94640, highly similar to Homo sapiens keratin 18 (KRT18), mRNA OS=Homo sapiens PE=2 SV=1 - [B2RA03_HUMAN]	39.07	14	16	26	430	48.0005	5.37646	1.51815	1.54056	1.56866	1.54246	0.000724661
B4DPP0	cDNA FLJ51032, highly similar to CD9 antigen OS=Homo sapiens PE=2 SV=1 - [B4DPP0_HUMAN]	22.7	2	2	3	141	15.8952	6.7417	1.59329	1.43996	1.58264	1.53863	0.0083166
H0Y6D8	TATA-box-binding protein (Fragment) OS=Homo sapiens GN=TBP PE=1 SV=1 - [H0Y6D8_HUMAN]	14.85	1	1	1	101	11.6043	9.83252	1.51752	1.61887	1.45261	1.52967	0.00823999
P15144	Aminopeptidase N OS=Homo sapiens GN=ANPEP PE=1 SV=4 - [AMPN_HUMAN]	6.93	4	4	6	967	109.471	5.47803	1.55196	1.48031	1.54628	1.52618	0.00190432
C9J406	MICOS complex subunit MIC60 OS=Homo sapiens GN=IMMT PE=1 SV=1 - [C9J406_HUMAN]	56.75	1	29	52	659	73.209	6.07471	1.64841	1.64107	1.28829	1.52592	0.0474524
Q96B43	Methionine aminopeptidase (Fragment) OS=Homo sapiens PE=2 SV=1 - [Q96B43_HUMAN]	3.95	1	1	1	253	28.212	6.11279	1.38751	1.62831	1.50016	1.50533	0.0184263
B4DHF4	cDNA FLJ55205, highly similar to TBC1 domain family member 14 OS=Homo sapiens PE=2 SV=1 - [B4DHF4_HUMAN]	4.41	1	1	1	340	39.3121	6.85889	1.61155	1.34234	1.53362	1.49584	0.0250448
A0A087WXT0	Tenascin-N OS=Homo sapiens GN=TNN PE=1 SV=1 - [A0A087WXT0_HUMAN]	2.05	1	1	1	1122	124.355	5.73193	1.69251	1.45531	1.30901	1.48561	0.0490813
B2R5T2	cDNA, FLJ92608, highly similar to Homo sapiens aldehyde dehydrogenase 1 family, member A3 (ALDH1A3), mRNA OS=Homo sapiens PE=2 SV=1 - [B2R5T2_HUMAN]	50	15	18	38	512	56.0828	7.25439	1.50074	1.5336	1.41575	1.48336	0.0052356
Q9UHS8	PRO1975 OS=Homo sapiens PE=2 SV=1 - [Q9UHS8_HUMAN]	15.78	6	6	6	393	44.1187	9.02686	1.39108	1.38924	1.64504	1.47512	0.0305212
P63172	Dynein light chain Tctex-type 1 OS=Homo sapiens GN=DYNLT1 PE=1 SV=1 - [DYLT1_HUMAN]	24.78	2	2	5	113	12.444	5.08447	1.38875	1.5456	1.45599	1.46345	0.00947349
O14879	Interferon-induced protein with tetratricopeptide repeats 3 OS=Homo sapiens GN=IFIT3 PE=1 SV=1 - [IFIT3_HUMAN]	13.67	4	5	6	490	55.9495	5.19873	1.30748	1.54073	1.52355	1.45725	0.0258974
A0A024R5L7	Phosphatidylinositol binding clathrin assembly protein, isoform CRA_c OS=Homo sapiens GN=PICALM PE=4 SV=1 - [A0A024R5L7_HUMAN]	7.7	3	3	3	610	66.3508	8.80713	1.45816	1.52931	1.36131	1.44959	0.0115237
B4DHD2	cDNA FLJ55458, highly similar to Programmed cell death 6-interacting protein OS=Homo sapiens PE=2 SV=1 - [B4DHD2_HUMAN]	31.04	1	17	23	683	75.8838	6.75635	1.5177	1.46859	1.35627	1.44752	0.0112054
Q6P4A7	Sideroflexin-4 OS=Homo sapiens GN=SFXN4 PE=1 SV=1 - [SFXN4_HUMAN]	5.34	1	1	1	337	37.9738	9.18799	1.55847	1.50544	1.26573	1.44321	0.0388885
Q5K651	Sterile alpha motif domain-containing protein 9 OS=Homo sapiens GN=SAMD9 PE=1 SV=1 - [SAMD9_HUMAN]	4.59	5	5	6	1589	184.165	7.82568	1.57478	1.35224	1.39814	1.44172	0.0227812
M0R0A7	Mitogen-activated protein kinase kinase kinase 10 (Fragment) OS=Homo sapiens GN=MAP3K10 PE=4 SV=1 - [M0R0A7_HUMAN]	11.94	1	1	1	67	7.66394	10.9165	1.57252	1.46324	1.28625	1.44067	0.0340051
P54687	Branched-chain-amino-acid aminotransferase, cytosolic OS=Homo sapiens GN=BCAT1 PE=1 SV=3 - [BCAT1_HUMAN]	9.07	2	2	2	386	42.9385	5.30029	1.4443	1.42114	1.45098	1.43881	0.000424264
Q8WWI5	Choline transporter-like protein 1 OS=Homo sapiens GN=SLC44A1 PE=1 SV=1 - [CTL1_HUMAN]	8.68	4	4	5	657	73.2533	8.60205	1.48686	1.31202	1.44934	1.41607	0.0159245
B2R9S6	cDNA, FLJ94537, highly similar to Homo sapiens MCF.2 cell line derived transforming sequence (MCF2), mRNA OS=Homo sapiens PE=2 SV=1 - [B2R9S6_HUMAN]	1.51	1	1	1	925	107.564	5.94775	1.32334	1.49848	1.40423	1.40868	0.0149904
Q96I23	Protein preY, mitochondrial OS=Homo sapiens GN=PYURF PE=1 SV=1 - [PREY_HUMAN]	19.3	1	1	2	114	12.6466	9.33447	1.33228	1.35968	1.53125	1.40774	0.0225308
O14545	TRAF-type zinc finger domain-containing protein 1 OS=Homo sapiens GN=TRAFD1 PE=1 SV=1 - [TRAD1_HUMAN]	2.06	1	1	1	582	64.8001	5.2876	1.48572	1.47396	1.25668	1.40545	0.032115
Q68CS2	Putative uncharacterized protein DKFZp781P1796 OS=Homo sapiens GN=DKFZp781P1796 PE=2 SV=1 - [Q68CS2_HUMAN]	5.65	2	2	3	620	68.6426	7.41553	1.50336	1.39067	1.30944	1.40116	0.019084
A0A024QYV8	CP110 protein, isoform CRA_a OS=Homo sapiens GN=CP110 PE=4 SV=1 - [A0A024QYV8_HUMAN]	1.41	1	1	1	991	111.171	8.30908	1.43624	1.4609	1.30303	1.40006	0.0146914
Q15124	Phosphoglucomutase-like protein 5 OS=Homo sapiens GN=PGM5 PE=1 SV=2 - [PGM5_HUMAN]	25.4	11	11	16	567	62.1857	7.21045	1.43169	1.52854	1.22896	1.3964	0.0461703
A0A0J9YXN7	Perilipin-4 OS=Homo sapiens GN=PLIN4 PE=1 SV=1 - [A0A0J9YXN7_HUMAN]	18.51	9	9	11	1372	135.937	8.82178	1.47043	1.43401	1.28462	1.39635	0.0199563
A0A087WZY2	Mitochondrial import receptor subunit TOM7 homolog OS=Homo sapiens GN=TOMM7 PE=1 SV=1 - [A0A087WZY2_HUMAN]	23.64	2	2	2	55	6.34546	10.272	1.38006	1.36202	1.43538	1.39249	0.00314754
Q8IWV7	E3 ubiquitin-protein ligase UBR1 OS=Homo sapiens GN=UBR1 PE=1 SV=1 - [UBR1_HUMAN]	3.14	5	5	5	1749	200.08	6.01123	1.50003	1.41823	1.25423	1.39083	0.0325312
P05026	Sodium/potassium-transporting ATPase subunit beta-1 OS=Homo sapiens GN=ATP1B1 PE=1 SV=1 - [AT1B1_HUMAN]	32.01	7	7	11	303	35.0389	8.52881	1.33712	1.43672	1.38003	1.38462	0.00557733
Q53GP2	Thioredoxin-like 4B variant (Fragment) OS=Homo sapiens PE=2 SV=1 - [Q53GP2_HUMAN]	8.05	1	1	1	149	16.9778	6.32861	1.40206	1.37847	1.35162	1.37738	0.00148748
H7C4X4	Target of Nesh-SH3 (Fragment) OS=Homo sapiens GN=ABI3BP PE=1 SV=1 - [H7C4X4_HUMAN]	7.49	1	1	1	187	20.301	8.32373	1.40115	1.32259	1.39431	1.37268	0.00451382
A0A087WY94	Adenylate kinase isoenzyme 6 OS=Homo sapiens GN=AK6 PE=1 SV=1 - [A0A087WY94_HUMAN]	34.04	1	1	1	47	4.99379	10.1694	1.40929	1.45379	1.25396	1.37235	0.0254558
Q8IWE4	DCN1-like protein 3 OS=Homo sapiens GN=DCUN1D3 PE=1 SV=1 - [DCNL3_HUMAN]	5.26	2	2	2	304	34.2696	5.12256	1.32316	1.36772	1.42494	1.37194	0.00621435
Q9UDW1	Cytochrome b-c1 complex subunit 9 OS=Homo sapiens GN=UQCR10 PE=1 SV=3 - [QCR9_HUMAN]	12.7	1	1	1	63	7.30383	9.46631	1.47303	1.29706	1.3357	1.3686	0.0203452
J3QKY4	Proline-rich protein 11 (Fragment) OS=Homo sapiens GN=PRR11 PE=1 SV=1 - [J3QKY4_HUMAN]	9.03	1	1	1	144	16.8449	10.2866	1.34816	1.46862	1.27933	1.36537	0.0221638
Q8NI37	Protein phosphatase PTC7 homolog OS=Homo sapiens GN=PPTC7 PE=2 SV=1 - [PPTC7_HUMAN]	11.84	2	2	3	304	32.6251	5.18604	1.22192	1.44194	1.42781	1.36389	0.0361243
B3KUH4	cDNA FLJ39909 fis, clone SPLEN2017918, highly similar to EH-domain-containing protein 2 OS=Homo sapiens PE=2 SV=1 - [B3KUH4_HUMAN]	26.9	6	6	6	342	38.6573	7.7085	1.38056	1.44528	1.26552	1.36379	0.0202464
B4DMB3	cDNA FLJ51246 OS=Homo sapiens PE=2 SV=1 - [B4DMB3_HUMAN]	7.83	1	1	1	230	26.475	10.3892	1.26954	1.43869	1.37899	1.36241	0.0181696
Q9H4Z3	Phosphorylated CTD-interacting factor 1 OS=Homo sapiens GN=PCIF1 PE=1 SV=1 - [PCIF1_HUMAN]	1.56	1	1	1	704	80.6184	7.41553	1.46696	1.36747	1.25266	1.36236	0.0279759
F8WF48	Translocation protein SEC62 OS=Homo sapiens GN=SEC62 PE=1 SV=1 - [F8WF48_HUMAN]	9.41	1	1	1	85	9.86401	9.48096	1.44462	1.3481	1.28487	1.3592	0.016314
H0YN65	Carbohydrate sulfotransferase 14 OS=Homo sapiens GN=CHST14 PE=1 SV=1 - [H0YN65_HUMAN]	4.27	1	1	1	351	39.8769	9.30518	1.29682	1.35918	1.41563	1.35721	0.00910045
A0A0C4DGQ8	Dehydrogenase/reductase SDR family member 7B OS=Homo sapiens GN=DHRS7B PE=1 SV=1 - [A0A0C4DGQ8_HUMAN]	11.94	3	3	3	310	33.5027	9.29053	1.28984	1.48314	1.29214	1.35504	0.0310421
B3KN09	cDNA FLJ13173 fis, clone NT2RP3003831, highly similar to Endonuclease G-like 1 (EC 3.1.30.-) OS=Homo sapiens PE=2 SV=1 - [B3KN09_HUMAN]	7.61	2	2	2	368	41.057	8.45557	1.29511	1.2903	1.47828	1.35456	0.0291289
Q8TBP5	Membrane protein FAM174A OS=Homo sapiens GN=FAM174A PE=2 SV=1 - [F174A_HUMAN]	17.89	1	1	1	190	19.9412	6.32861	1.27103	1.46128	1.32977	1.35403	0.0243208
O43920	NADH dehydrogenase [ubiquinone] iron-sulfur protein 5 OS=Homo sapiens GN=NDUFS5 PE=1 SV=3 - [NDUS5_HUMAN]	22.64	2	2	3	106	12.5094	9.14404	1.30345	1.32558	1.43198	1.35367	0.0123497
Q9BQ48	39S ribosomal protein L34, mitochondrial OS=Homo sapiens GN=MRPL34 PE=1 SV=1 - [RM34_HUMAN]	13.04	1	1	2	92	10.1586	12.2495	1.23914	1.42742	1.3674	1.34465	0.0249915
O15231	Zinc finger protein 185 OS=Homo sapiens GN=ZNF185 PE=1 SV=3 - [ZN185_HUMAN]	22.35	12	12	19	689	73.4802	7.00537	1.4057	1.33439	1.27812	1.3394	0.0116224
P05412	Transcription factor AP-1 OS=Homo sapiens GN=JUN PE=1 SV=2 - [JUN_HUMAN]	5.74	1	2	3	331	35.6532	8.76318	1.21107	1.43633	1.36784	1.33841	0.0366923
H0Y4I5	Chondroadherin-like protein (Fragment) OS=Homo sapiens GN=CHADL PE=1 SV=1 - [H0Y4I5_HUMAN]	1.75	1	1	1	684	73.9015	8.74854	1.41087	1.33511	1.26534	1.33711	0.0151866
Q13011	Delta(3,5)-Delta(2,4)-dienoyl-CoA isomerase, mitochondrial OS=Homo sapiens GN=ECH1 PE=1 SV=2 - [ECH1_HUMAN]	36.28	6	10	27	328	35.7934	8.00146	1.24586	1.33909	1.41895	1.33463	0.0216197
Q14651	Plastin-1 OS=Homo sapiens GN=PLS1 PE=1 SV=2 - [PLSI_HUMAN]	29.09	10	14	21	629	70.2093	5.41455	1.37958	1.4037	1.21541	1.3329	0.0301559
O43837	Isocitrate dehydrogenase [NAD] subunit beta, mitochondrial OS=Homo sapiens GN=IDH3B PE=1 SV=2 - [IDH3B_HUMAN]	32.99	10	10	16	385	42.1566	8.45557	1.29143	1.26431	1.44027	1.332	0.0260856
Q96T51	RUN and FYVE domain-containing protein 1 OS=Homo sapiens GN=RUFY1 PE=1 SV=2 - [RUFY1_HUMAN]	3.95	2	2	2	708	79.7673	5.74463	1.43068	1.28257	1.26933	1.32753	0.0240376
O94907	Dickkopf-related protein 1 OS=Homo sapiens GN=DKK1 PE=1 SV=1 - [DKK1_HUMAN]	4.51	1	1	1	266	28.6526	8.39697	1.21868	1.33426	1.4273	1.32675	0.0324546
A8K787	cDNA FLJ75273, highly similar to Homo sapiens solute carrier family 25 (mitochondrial carrier; adenine nucleotide translocator), member 4, mRNA OS=Homo sapiens PE=2 SV=1 - [A8K787_HUMAN]	42.62	2	13	76	298	33.0592	9.75928	1.40147	1.39443	1.17907	1.32499	0.0469176
C9JCN8	Fos-related antigen 2 (Fragment) OS=Homo sapiens GN=FOSL2 PE=1 SV=1 - [C9JCN8_HUMAN]	5.94	1	1	2	202	22.2405	8.77783	1.30556	1.2264	1.4241	1.31869	0.0309922
Q13740	CD166 antigen OS=Homo sapiens GN=ALCAM PE=1 SV=2 - [CD166_HUMAN]	35.68	6	13	21	583	65.0611	6.25244	1.29016	1.29069	1.37506	1.31864	0.00774813
Q12955	Ankyrin-3 OS=Homo sapiens GN=ANK3 PE=1 SV=3 - [ANK3_HUMAN]	10.6	18	38	48	4377	480.113	6.49365	1.32574	1.2936	1.33086	1.31673	0.00135233
Q8N257	Histone H2B type 3-B OS=Homo sapiens GN=HIST3H2BB PE=1 SV=3 - [H2B3B_HUMAN]	47.62	1	7	92	126	13.8995	10.3159	1.18226	1.3983	1.36481	1.31512	0.0425116
A8K9A5	cDNA FLJ78114, highly similar to Homo sapiens thymidylate synthetase, mRNA OS=Homo sapiens PE=2 SV=1 - [A8K9A5_HUMAN]	5.11	1	1	1	313	35.7922	7.23975	1.32482	1.41214	1.20689	1.31462	0.0339231
A8K321	cDNA FLJ78524, highly similar to Homo sapiens SMILE protein (SMILE), mRNA OS=Homo sapiens PE=2 SV=1 - [A8K321_HUMAN]	5.01	3	4	6	899	101.963	8.83643	1.25915	1.33753	1.32919	1.30862	0.00642293
P42126	Enoyl-CoA delta isomerase 1, mitochondrial OS=Homo sapiens GN=ECI1 PE=1 SV=1 - [ECI1_HUMAN]	28.81	6	6	11	302	32.7952	8.54346	1.28209	1.30134	1.34174	1.30839	0.00323254
Q8WUU5	GATA zinc finger domain-containing protein 1 OS=Homo sapiens GN=GATAD1 PE=1 SV=1 - [GATD1_HUMAN]	6.32	1	1	1	269	28.6725	9.40771	1.28971	1.40904	1.22395	1.30757	0.0296491
Q5QPE5	Sorting nexin-5 (Fragment) OS=Homo sapiens GN=SNX5 PE=1 SV=1 - [Q5QPE5_HUMAN]	6.69	2	2	2	269	31.011	6.46826	1.30235	1.24778	1.35862	1.30292	0.0109748
Q8N726	Tumor suppressor ARF OS=Homo sapiens GN=CDKN2A PE=1 SV=2 - [ARF_HUMAN]	38.64	1	4	6	132	13.8946	12.4106	1.35107	1.18609	1.37027	1.30248	0.0353819
A0A087WYY6	Plakophilin-1 OS=Homo sapiens GN=PKP1 PE=1 SV=1 - [A0A087WYY6_HUMAN]	14.21	6	6	8	725	80.4815	8.99756	1.20156	1.42557	1.27441	1.30051	0.0449663
P09104	Gamma-enolase OS=Homo sapiens GN=ENO2 PE=1 SV=3 - [ENOG_HUMAN]	46.54	8	12	83	434	47.239	5.03369	1.343	1.31802	1.23623	1.29908	0.0114228
Q05DA4	P4HA2 protein OS=Homo sapiens GN=P4HA2 PE=2 SV=1 - [Q05DA4_HUMAN]	27.38	10	10	11	504	57.3419	5.63037	1.27483	1.21146	1.39847	1.29492	0.0329626
A0A0A0MRB5	MAP kinase-activating death domain protein OS=Homo sapiens GN=MADD PE=1 SV=1 - [A0A0A0MRB5_HUMAN]	2.02	2	2	2	1588	176.444	6.12549	1.36265	1.26575	1.2451	1.29117	0.0151374
Q6ZT73	cDNA FLJ44903 fis, clone BRAMY3005184, highly similar to Mus musculus ankyrin 3, epithelial (Ank3) OS=Homo sapiens PE=2 SV=1 - [Q6ZT73_HUMAN]	23.98	1	20	26	1101	122.112	5.80811	1.25607	1.34662	1.26562	1.28944	0.00970628
Q9Y2I7	1-phosphatidylinositol 3-phosphate 5-kinase OS=Homo sapiens GN=PIKFYVE PE=1 SV=3 - [FYV1_HUMAN]	1.05	1	1	1	2098	236.986	6.69775	1.30818	1.32077	1.2335	1.28748	0.00885691
B4DFY5	Mitogen-activated protein kinase kinase 1, isoform CRA_d OS=Homo sapiens GN=MAP2K1 PE=2 SV=1 - [B4DFY5_HUMAN]	32.88	3	8	11	371	41.3523	6.62451	1.29387	1.31748	1.24997	1.28711	0.00471223
M0QYT5	Vesicle transport protein USE1 (Fragment) OS=Homo sapiens GN=USE1 PE=1 SV=1 - [M0QYT5_HUMAN]	20.5	2	3	4	161	17.7884	9.40771	1.15845	1.34511	1.35643	1.28666	0.0466618
B4DVM5	cDNA FLJ60907, highly similar to WD repeat protein 24 OS=Homo sapiens PE=2 SV=1 - [B4DVM5_HUMAN]	5.68	1	1	1	511	57.5129	8.86572	1.21378	1.35832	1.28693	1.28634	0.0205808
X6R3Q3	Terminal uridylyltransferase 7 OS=Homo sapiens GN=ZCCHC6 PE=1 SV=1 - [X6R3Q3_HUMAN]	1.02	1	1	1	784	90.0486	5.57959	1.27813	1.24194	1.33362	1.28456	0.00866257
Q53QM7	Putative uncharacterized protein BOK (Fragment) OS=Homo sapiens GN=BOK PE=4 SV=1 - [Q53QM7_HUMAN]	13.7	1	1	1	73	8.0283	9.0415	1.27619	1.31501	1.25635	1.28252	0.0036975
H7BZJ3	Protein disulfide-isomerase A3 (Fragment) OS=Homo sapiens GN=PDIA3 PE=1 SV=1 - [H7BZJ3_HUMAN]	72.36	1	7	18	123	13.5108	7.29834	1.273	1.35162	1.22256	1.28239	0.0172269
P07992	DNA excision repair protein ERCC-1 OS=Homo sapiens GN=ERCC1 PE=1 SV=1 - [ERCC1_HUMAN]	3.7	1	1	1	297	32.5419	6.25244	1.3388	1.33438	1.168	1.28039	0.0379155
C9JUM8	Interferon-induced protein 44 (Fragment) OS=Homo sapiens GN=IFI44 PE=1 SV=1 - [C9JUM8_HUMAN]	7.69	1	1	1	195	22.1632	7.00537	1.31756	1.20184	1.32007	1.27982	0.0188751
A8K7Q1	cDNA FLJ77770, highly similar to Homo sapiens nucleobindin 1 (NUCB1), mRNA OS=Homo sapiens PE=2 SV=1 - [A8K7Q1_HUMAN]	22.34	8	8	13	461	53.8503	5.24951	1.29093	1.28596	1.24757	1.27482	0.00247542
P23229	Integrin alpha-6 OS=Homo sapiens GN=ITGA6 PE=1 SV=5 - [ITA6_HUMAN]	20.8	17	17	21	1130	126.526	6.60986	1.26008	1.28139	1.28107	1.27418	0.000660507
B4E164	cDNA FLJ56613, highly similar to Serine/threonine-protein kinase TBK1 (EC 2.7.11.1) OS=Homo sapiens PE=2 SV=1 - [B4E164_HUMAN]	4.03	1	1	1	496	56.9642	6.771	1.26259	1.28083	1.27874	1.27405	0.000442012
B7Z362	cDNA FLJ56770, highly similar to Tissue alpha-L-fucosidase (EC 3.2.1.51) OS=Homo sapiens PE=2 SV=1 - [B7Z362_HUMAN]	13.08	1	1	1	130	15.1985	8.5874	1.32987	1.23004	1.25703	1.27231	0.011777
A0A087WXM8	Basal cell adhesion molecule OS=Homo sapiens GN=BCAM PE=1 SV=1 - [A0A087WXM8_HUMAN]	9.52	4	4	4	588	63.654	6.1001	1.32935	1.29146	1.19211	1.27097	0.0220549
P09914	Interferon-induced protein with tetratricopeptide repeats 1 OS=Homo sapiens GN=IFIT1 PE=1 SV=2 - [IFIT1_HUMAN]	6.9	2	2	2	478	55.3252	7.1958	1.29674	1.24581	1.26923	1.27059	0.00294575
O75822	Eukaryotic translation initiation factor 3 subunit J OS=Homo sapiens GN=EIF3J PE=1 SV=2 - [EIF3J_HUMAN]	32.95	8	8	14	258	29.0445	4.83057	1.28173	1.22365	1.3037	1.26969	0.00774904
Q8NCK5	cDNA FLJ90195 fis, clone MAMMA1001310 OS=Homo sapiens PE=2 SV=1 - [Q8NCK5_HUMAN]	23.32	5	5	6	446	49.3151	4.89404	1.33537	1.28756	1.18565	1.26953	0.0258007
Q7RU05	Mitochondrial inner membrane translocase OS=Homo sapiens GN=TIM17A PE=4 SV=1 - [Q7RU05_HUMAN]	13.53	1	1	2	170	17.926	7.09326	1.2493	1.21098	1.34055	1.26694	0.0201018
B4DNH5	cDNA FLJ59039, highly similar to Homo sapiens zinc finger protein 121 (ZNF121), mRNA OS=Homo sapiens PE=2 SV=1 - [B4DNH5_HUMAN]	8.75	2	2	2	343	39.0513	7.59131	1.25936	1.28075	1.26007	1.26673	0.000690991
E7EPP7	Syntaxin-binding protein 4 OS=Homo sapiens GN=STXBP4 PE=1 SV=1 - [E7EPP7_HUMAN]	8.85	3	3	3	531	58.958	5.16064	1.30263	1.29084	1.20093	1.2648	0.0143923
B4DS67	cDNA FLJ59967 OS=Homo sapiens PE=2 SV=1 - [B4DS67_HUMAN]	5.36	1	1	1	224	24.0571	8.88037	1.17364	1.2844	1.33394	1.26399	0.0307385
F6X2W2	Neuronal growth regulator 1 OS=Homo sapiens GN=NEGR1 PE=1 SV=1 - [F6X2W2_HUMAN]	23.75	4	4	6	299	32.8295	6.87354	1.24899	1.32417	1.21683	1.26333	0.0142776
C9JKI3	Caveolin (Fragment) OS=Homo sapiens GN=CAV1 PE=1 SV=1 - [C9JKI3_HUMAN]	28.26	3	3	3	138	15.9181	5.24951	1.21739	1.23791	1.32915	1.26148	0.016821
P35052	Glypican-1 OS=Homo sapiens GN=GPC1 PE=1 SV=2 - [GPC1_HUMAN]	11.11	4	4	5	558	61.641	7.29834	1.32456	1.15699	1.30277	1.26144	0.0381789
I7GPQ7	cDNA FLJ75793 OS=Homo sapiens PE=2 SV=1 - [I7GPQ7_HUMAN]	10.43	5	5	6	585	67.1149	6.99072	1.2806	1.31929	1.18249	1.26079	0.0235127
Q71UF1	Aconitate hydratase, mitochondrial OS=Homo sapiens GN=ACO2 PE=3 SV=1 - [Q71UF1_HUMAN]	37.05	1	23	46	780	85.5629	7.48877	1.2506	1.32408	1.20743	1.2607	0.0166341
P60602	Reactive oxygen species modulator 1 OS=Homo sapiens GN=ROMO1 PE=1 SV=1 - [ROMO1_HUMAN]	31.65	2	2	2	79	8.17686	9.33447	1.18863	1.28303	1.30994	1.26053	0.0193535
Q9NQS1	Cell death regulator Aven OS=Homo sapiens GN=AVEN PE=1 SV=1 - [AVEN_HUMAN]	9.12	2	2	2	362	38.4829	4.98291	1.27138	1.27655	1.23072	1.25955	0.00310289
Q02952	A-kinase anchor protein 12 OS=Homo sapiens GN=AKAP12 PE=1 SV=4 - [AKA12_HUMAN]	11.05	10	10	12	1782	191.367	4.41162	1.22253	1.31982	1.22973	1.25736	0.0144696
Q9P217	Zinc finger SWIM domain-containing protein 5 OS=Homo sapiens GN=ZSWIM5 PE=2 SV=2 - [ZSWM5_HUMAN]	3.54	1	1	1	1185	130.551	7.18115	1.31786	1.14585	1.30681	1.25684	0.0437858
P26440	Isovaleryl-CoA dehydrogenase, mitochondrial OS=Homo sapiens GN=IVD PE=1 SV=1 - [IVD_HUMAN]	20.8	7	7	10	423	46.2896	8.19189	1.23984	1.23356	1.29504	1.25615	0.00576418
Q9UFM8	Neuroplastin (Fragment) OS=Homo sapiens GN=DKFZp566H1924 PE=1 SV=2 - [Q9UFM8_HUMAN]	8.12	3	3	4	308	34.7934	7.72314	1.2382	1.30695	1.22165	1.2556	0.0102801
H3BT57	Protein PML OS=Homo sapiens GN=PML PE=1 SV=1 - [H3BT57_HUMAN]	6.16	3	3	3	568	62.8733	7.54736	1.21369	1.31603	1.23606	1.25526	0.0144881
Q9NRF8	CTP synthase 2 OS=Homo sapiens GN=CTPS2 PE=1 SV=1 - [PYRG2_HUMAN]	5.97	1	2	2	586	65.6358	6.90283	1.30873	1.20928	1.23847	1.25216	0.013423
A0A0A0MS99	Multidrug resistance-associated protein 1 OS=Homo sapiens GN=ABCC1 PE=1 SV=1 - [A0A0A0MS99_HUMAN]	6.17	5	5	8	1215	134.901	6.45557	1.23429	1.33631	1.18557	1.25206	0.029673
E7EQ61	Ubiquitin-like modifier-activating enzyme 5 OS=Homo sapiens GN=UBA5 PE=1 SV=1 - [E7EQ61_HUMAN]	5.57	1	1	1	377	41.824	5.021	1.25495	1.27133	1.22814	1.25147	0.00249566
Q96MU7	YTH domain-containing protein 1 OS=Homo sapiens GN=YTHDC1 PE=1 SV=3 - [YTDC1_HUMAN]	5.5	2	2	2	727	84.6493	6.22705	1.21367	1.26851	1.27215	1.25144	0.00561205
P15559	NAD(P)H dehydrogenase [quinone] 1 OS=Homo sapiens GN=NQO1 PE=1 SV=1 - [NQO1_HUMAN]	33.58	7	7	16	274	30.848	8.88037	1.31404	1.2639	1.17462	1.25085	0.0254157
Q6PIU2	Neutral cholesterol ester hydrolase 1 OS=Homo sapiens GN=NCEH1 PE=1 SV=3 - [NCEH1_HUMAN]	24.75	8	8	17	408	45.7787	7.2251	1.17635	1.2424	1.33242	1.25039	0.0311147
O60566	Mitotic checkpoint serine/threonine-protein kinase BUB1 beta OS=Homo sapiens GN=BUB1B PE=1 SV=3 - [BUB1B_HUMAN]	0.86	1	1	1	1050	119.47	5.2749	1.33446	1.24932	1.16161	1.24846	0.0380439
B3KN49	cDNA FLJ13562 fis, clone PLACE1008080, highly similar to Homo sapiens hexamethylene bis-acetamide inducible 1 (HEXIM1), mRNA OS=Homo sapiens PE=2 SV=1 - [B3KN49_HUMAN]	10.86	3	3	4	359	40.5824	4.89404	1.1925	1.36326	1.18854	1.2481	0.0498869
Q96BY6	Dedicator of cytokinesis protein 10 OS=Homo sapiens GN=DOCK10 PE=1 SV=3 - [DOC10_HUMAN]	5.49	9	9	12	2186	249.373	7.13721	1.27126	1.30965	1.16275	1.24789	0.0300744
M4VP52	Apolipoprotein B editing enzyme catalytic polypeptide-like 3C OS=Homo sapiens GN=APOBEC3C PE=2 SV=1 - [M4VP52_HUMAN]	15.26	2	2	3	190	22.781	7.88428	1.2502	1.23164	1.25386	1.24523	0.000785689
B4DE36	Glucose-6-phosphate isomerase OS=Homo sapiens PE=2 SV=1 - [B4DE36_HUMAN]	30	14	14	49	530	60.1477	8.14795	1.25268	1.32875	1.15426	1.24523	0.0398998
Q9NX95	Syntabulin OS=Homo sapiens GN=SYBU PE=1 SV=2 - [SYBU_HUMAN]	5.73	2	2	2	663	72.3431	6.25244	1.13536	1.27512	1.32132	1.24393	0.048709
Q0VGA5	SARS protein OS=Homo sapiens GN=SARS PE=2 SV=1 - [Q0VGA5_HUMAN]	30.92	14	14	22	511	58.3698	6.43018	1.29782	1.25531	1.17613	1.24309	0.0208461
Q9BYC8	39S ribosomal protein L32, mitochondrial OS=Homo sapiens GN=MRPL32 PE=1 SV=1 - [RM32_HUMAN]	11.7	1	1	1	188	21.3911	9.72998	1.22534	1.15674	1.3445	1.24219	0.0476602
Q9NYT0	Pleckstrin-2 OS=Homo sapiens GN=PLEK2 PE=1 SV=1 - [PLEK2_HUMAN]	13.03	2	2	2	353	39.9458	9.40771	1.24707	1.19054	1.28852	1.24204	0.0134858
R4GNG8	Zinc finger matrin-type protein 2 (Fragment) OS=Homo sapiens GN=ZMAT2 PE=1 SV=1 - [R4GNG8_HUMAN]	24.81	2	2	2	129	14.8555	8.99756	1.26838	1.24396	1.21035	1.2409	0.00484132
A3KMH1	von Willebrand factor A domain-containing protein 8 OS=Homo sapiens GN=VWA8 PE=1 SV=2 - [VWA8_HUMAN]	7.24	11	11	12	1905	214.689	7.40088	1.21872	1.26049	1.2386	1.23927	0.00253202
B7ZC83	Sorting nexin-7 (Fragment) OS=Homo sapiens GN=SNX7 PE=1 SV=1 - [B7ZC83_HUMAN]	7.41	1	1	1	108	12.6904	4.97021	1.27206	1.21039	1.23508	1.23918	0.00556661
H7C5G1	Isoamyl acetate-hydrolyzing esterase 1 homolog (Fragment) OS=Homo sapiens GN=IAH1 PE=1 SV=1 - [H7C5G1_HUMAN]	6.58	1	1	1	228	25.1797	5.88428	1.30325	1.19627	1.21459	1.23804	0.0187171
F8VWK9	2'-5'-oligoadenylate synthase 3 OS=Homo sapiens GN=OAS3 PE=1 SV=1 - [F8VWK9_HUMAN]	16.95	2	2	4	177	19.4732	9.70068	1.30252	1.1582	1.25251	1.23774	0.0302451
H0Y3H2	ATP-binding cassette sub-family A member 3 OS=Homo sapiens GN=ABCA3 PE=1 SV=1 - [H0Y3H2_HUMAN]	1.64	2	2	2	1646	184.746	7.43018	1.28284	1.26697	1.15266	1.23416	0.0293258
B4DLW5	cDNA FLJ58907, moderately similar to Zinc finger protein 313 OS=Homo sapiens PE=2 SV=1 - [B4DLW5_HUMAN]	24.52	2	2	3	155	17.6291	5.31299	1.25018	1.27636	1.17494	1.23383	0.0164843
A0A024RBS6	tRNA pseudouridine synthase OS=Homo sapiens GN=PUS1 PE=3 SV=1 - [A0A024RBS6_HUMAN]	26.04	7	7	10	338	37.8069	7.10791	1.18788	1.2832	1.22754	1.23287	0.0138048
C9J659	Very large A-kinase anchor protein (Fragment) OS=Homo sapiens GN=CRYBG3 PE=1 SV=1 - [C9J659_HUMAN]	12.21	1	1	1	131	14.9508	9.29053	1.14817	1.27893	1.26932	1.23214	0.0313151
Q9UGM6	Tryptophan--tRNA ligase, mitochondrial OS=Homo sapiens GN=WARS2 PE=1 SV=1 - [SYWM_HUMAN]	12.5	3	3	5	360	40.1214	9.27588	1.23506	1.16252	1.29084	1.22947	0.0252202
A0A087WUA5	EH domain-containing protein 4 OS=Homo sapiens GN=EHD4 PE=1 SV=1 - [A0A087WUA5_HUMAN]	33.89	13	15	27	540	61.0747	8.26514	1.21141	1.28921	1.18594	1.22885	0.0179292
E5RHA5	Pantothenate kinase 3 (Fragment) OS=Homo sapiens GN=PANK3 PE=1 SV=1 - [E5RHA5_HUMAN]	29.51	1	2	2	122	13.8601	6.53662	1.13072	1.24789	1.30407	1.22756	0.046843
B4DRA5	cDNA FLJ61346, highly similar to Protein transport protein Sec23B OS=Homo sapiens PE=2 SV=1 - [B4DRA5_HUMAN]	21.83	9	12	19	742	83.7562	7.09326	1.25452	1.2284	1.19535	1.22609	0.00568541
Q9NV56	MRG/MORF4L-binding protein OS=Homo sapiens GN=MRGBP PE=1 SV=1 - [MRGBP_HUMAN]	6.37	1	1	1	204	22.403	5.8335	1.23663	1.26763	1.16991	1.22472	0.0160623
A0A0D9SFB1	Dynamin-1 OS=Homo sapiens GN=DNM1 PE=1 SV=1 - [A0A0D9SFB1_HUMAN]	16.77	5	12	17	835	93.9582	6.63916	1.20323	1.26681	1.20326	1.22443	0.00879518
Q9BT22	Chitobiosyldiphosphodolichol beta-mannosyltransferase OS=Homo sapiens GN=ALG1 PE=1 SV=2 - [ALG1_HUMAN]	17.67	6	6	9	464	52.4839	7.2251	1.16059	1.22018	1.2921	1.22429	0.0275493
M0R2Y4	Mediator of RNA polymerase II transcription subunit 26 (Fragment) OS=Homo sapiens GN=MED26 PE=1 SV=7 - [M0R2Y4_HUMAN]	16.87	1	1	2	83	8.9176	5.26221	1.21691	1.24469	1.20207	1.22122	0.00317306
Q5T9A4	ATPase family AAA domain-containing protein 3B OS=Homo sapiens GN=ATAD3B PE=1 SV=1 - [ATD3B_HUMAN]	32.41	7	15	23	648	72.5273	9.20264	1.18987	1.27631	1.18683	1.21767	0.0176814
Q9H8V3	Protein ECT2 OS=Homo sapiens GN=ECT2 PE=1 SV=4 - [ECT2_HUMAN]	4.27	3	3	3	914	103.439	7.7085	1.19477	1.21764	1.24012	1.21751	0.00360289
A0A096LPB2	Protein LINC00493 OS=Homo sapiens GN=LINC00493 PE=1 SV=1 - [A0A096LPB2_HUMAN]	6.38	1	1	1	94	10.8023	6.69775	1.19441	1.16574	1.2913	1.21715	0.0292672
H0YIC4	Citrate synthase (Fragment) OS=Homo sapiens GN=CS PE=1 SV=1 - [H0YIC4_HUMAN]	47.97	1	7	22	123	14.1144	9.56885	1.16011	1.24263	1.24791	1.21688	0.0167493
V9GY67	Rho-related GTP-binding protein RhoF OS=Homo sapiens GN=RHOF PE=1 SV=1 - [V9GY67_HUMAN]	43.24	4	4	4	111	12.8489	9.51025	1.27511	1.1756	1.19969	1.2168	0.0185803
O14613	Cdc42 effector protein 2 OS=Homo sapiens GN=CDC42EP2 PE=1 SV=1 - [BORG1_HUMAN]	25.24	2	2	2	210	22.4695	5.12256	1.14671	1.20842	1.29159	1.21557	0.0358878
P12081	Histidine--tRNA ligase, cytoplasmic OS=Homo sapiens GN=HARS PE=1 SV=2 - [SYHC_HUMAN]	31.63	11	15	20	509	57.3742	5.88428	1.24778	1.21962	1.17821	1.2152	0.008698
A8K132	cDNA FLJ75476, highly similar to Homo sapiens glutaminase (GLS), mRNA OS=Homo sapiens PE=2 SV=1 - [A8K132_HUMAN]	29.15	11	16	33	669	73.4619	7.76709	1.1455	1.19507	1.30336	1.21464	0.0440586
Q8WXV6	Plectin isoform 1a (Fragment) OS=Homo sapiens GN=PLEC1 PE=2 SV=1 - [Q8WXV6_HUMAN]	35.14	1	1	1	37	4.1432	9.99365	1.1883	1.17203	1.28248	1.21427	0.0248569
Q92878	DNA repair protein RAD50 OS=Homo sapiens GN=RAD50 PE=1 SV=1 - [RAD50_HUMAN]	11.51	13	13	14	1312	153.797	6.88818	1.21344	1.16763	1.25878	1.21328	0.0148807
P20674	Cytochrome c oxidase subunit 5A, mitochondrial OS=Homo sapiens GN=COX5A PE=1 SV=2 - [COX5A_HUMAN]	36	4	5	10	150	16.7517	6.78564	1.21805	1.13627	1.28495	1.21309	0.0383774
Q12888	Tumor suppressor p53-binding protein 1 OS=Homo sapiens GN=TP53BP1 PE=1 SV=2 - [TP53B_HUMAN]	12.98	15	15	18	1972	213.443	4.70361	1.17088	1.27447	1.18369	1.20968	0.0233408
Q9H4A5	Golgi phosphoprotein 3-like OS=Homo sapiens GN=GOLPH3L PE=1 SV=1 - [GLP3L_HUMAN]	20.35	2	4	4	285	32.747	5.8335	1.2134	1.24957	1.16368	1.20888	0.0139119
Q52LJ0	Protein FAM98B OS=Homo sapiens GN=FAM98B PE=1 SV=1 - [FA98B_HUMAN]	26.36	5	6	10	330	37.167	6.29053	1.14607	1.25082	1.22866	1.20852	0.022574
O75438	NADH dehydrogenase [ubiquinone] 1 beta subcomplex subunit 1 OS=Homo sapiens GN=NDUFB1 PE=1 SV=1 - [NDUB1_HUMAN]	32.76	2	2	2	58	6.95664	8.92432	1.22322	1.12425	1.27602	1.20783	0.0428867
Q8IYB8	ATP-dependent RNA helicase SUPV3L1, mitochondrial OS=Homo sapiens GN=SUPV3L1 PE=1 SV=1 - [SUV3_HUMAN]	29.64	17	17	27	786	87.9354	7.98682	1.19704	1.16423	1.25229	1.20452	0.0154178
Q9Y5M8	Signal recognition particle receptor subunit beta OS=Homo sapiens GN=SRPRB PE=1 SV=3 - [SRPRB_HUMAN]	42.44	9	9	19	271	29.6838	9.0415	1.18585	1.23214	1.19299	1.20366	0.0049552
Q9NWX6	Probable tRNA(His) guanylyltransferase OS=Homo sapiens GN=THG1L PE=1 SV=2 - [THG1_HUMAN]	12.75	3	3	3	298	34.8084	8.00146	1.23489	1.24349	1.12746	1.20195	0.032506
A0A0C4DGA7	Actin-binding LIM protein 3 OS=Homo sapiens GN=ABLIM3 PE=1 SV=1 - [A0A0C4DGA7_HUMAN]	6	3	3	3	650	74.1199	8.49951	1.17979	1.27939	1.1419	1.20036	0.0394152
Q8NFV4	Protein ABHD11 OS=Homo sapiens GN=ABHD11 PE=1 SV=1 - [ABHDB_HUMAN]	22.22	5	5	8	315	34.6681	9.48096	0.778825	0.835929	0.884909	0.833221	0.0321614
Q8TDQ7	Glucosamine-6-phosphate isomerase 2 OS=Homo sapiens GN=GNPDA2 PE=1 SV=1 - [GNPI2_HUMAN]	32.97	3	7	13	276	31.0646	6.94678	0.834604	0.82953	0.834368	0.832834	9.78312e-05
O95831	Apoptosis-inducing factor 1, mitochondrial OS=Homo sapiens GN=AIFM1 PE=1 SV=1 - [AIFM1_HUMAN]	42.25	17	17	48	613	66.8589	8.95361	0.833943	0.800619	0.863897	0.83282	0.0117399
B1AJY7	26S proteasome non-ATPase regulatory subunit 10 OS=Homo sapiens GN=PSMD10 PE=1 SV=1 - [B1AJY7_HUMAN]	42.49	5	5	9	193	20.7946	6.63916	0.856422	0.859248	0.782113	0.832594	0.0220083
O15541	RING finger protein 113A OS=Homo sapiens GN=RNF113A PE=1 SV=1 - [R113A_HUMAN]	9.62	2	2	2	343	38.7626	5.69385	0.812353	0.817959	0.865056	0.831789	0.0097268
P55854	Small ubiquitin-related modifier 3 OS=Homo sapiens GN=SUMO3 PE=1 SV=2 - [SUMO3_HUMAN]	26.21	1	3	5	103	11.6297	5.49072	0.791352	0.831815	0.872101	0.831756	0.0186606
Q05BS6	UNC93B1 protein (Fragment) OS=Homo sapiens GN=UNC93B1 PE=2 SV=1 - [Q05BS6_HUMAN]	2.57	1	1	1	505	56.5134	7.84033	0.862349	0.782135	0.850326	0.831603	0.0212982
Q8N335	Glycerol-3-phosphate dehydrogenase 1-like protein OS=Homo sapiens GN=GPD1L PE=1 SV=1 - [GPD1L_HUMAN]	25.93	7	7	11	351	38.3939	7.02002	0.842838	0.830603	0.820867	0.831436	0.00141886
B4E2S7	cDNA FLJ58780, highly similar to Homo sapiens lysosomal-associated membrane protein 2 (LAMP2), transcript variant LAMP2B, mRNA OS=Homo sapiens PE=2 SV=1 - [B4E2S7_HUMAN]	5.79	2	2	5	363	39.7868	5.66846	0.833972	0.780639	0.87919	0.831267	0.0273296
A0A0A6YYC7	HCG2042749, isoform CRA_d OS=Homo sapiens GN=ZFP91-CNTF PE=4 SV=1 - [A0A0A6YYC7_HUMAN]	2.27	1	1	1	529	59.5339	8.19189	0.846984	0.849842	0.796821	0.831216	0.0102455
O15173	Membrane-associated progesterone receptor component 2 OS=Homo sapiens GN=PGRMC2 PE=1 SV=1 - [PGRC2_HUMAN]	31.84	4	6	9	223	23.8037	4.88135	0.788209	0.798023	0.907191	0.831141	0.0473951
A8K2T5	cDNA FLJ77047, highly similar to Homo sapiens zinc finger protein 217 (ZNF217), mRNA (Fragment) OS=Homo sapiens PE=2 SV=1 - [A8K2T5_HUMAN]	2.77	2	2	2	1012	110.971	8.29443	0.830145	0.817828	0.844749	0.830907	0.00211065
P10909	Clusterin OS=Homo sapiens GN=CLU PE=1 SV=1 - [CLUS_HUMAN]	6.68	3	3	3	449	52.461	6.26514	0.790334	0.823448	0.878545	0.830776	0.0223402
Q9Y696	Chloride intracellular channel protein 4 OS=Homo sapiens GN=CLIC4 PE=1 SV=4 - [CLIC4_HUMAN]	64.03	13	13	27	253	28.7537	5.59229	0.835742	0.894828	0.759769	0.830113	0.0490775
Q8IUB6	CD95 antigen (Fragment) OS=Homo sapiens GN=CD95 PE=4 SV=1 - [Q8IUB6_HUMAN]	13.76	1	1	1	109	12.3755	8.11865	0.818038	0.785181	0.884585	0.829268	0.0280999
Q9NP72	Ras-related protein Rab-18 OS=Homo sapiens GN=RAB18 PE=1 SV=1 - [RAB18_HUMAN]	47.57	7	7	9	206	22.9626	5.23682	0.789692	0.825925	0.867244	0.82762	0.0164746
Q567U8	COPS7A protein OS=Homo sapiens GN=COPS7A PE=2 SV=1 - [Q567U8_HUMAN]	22.18	4	4	5	248	27.3004	5.49072	0.83536	0.798485	0.848797	0.827547	0.00752022
E5RK82	Centrin-3 OS=Homo sapiens GN=CETN3 PE=1 SV=1 - [E5RK82_HUMAN]	5.77	1	1	1	156	18.3253	4.90674	0.797139	0.809126	0.875535	0.827267	0.0193462
B4DMI9	cDNA FLJ55894, highly similar to Discs large homolog 7 OS=Homo sapiens PE=2 SV=1 - [B4DMI9_HUMAN]	4.8	2	2	2	792	88.8734	8.52881	0.816928	0.822101	0.842718	0.827249	0.00207279
Q5JR08	Rho-related GTP-binding protein RhoC (Fragment) OS=Homo sapiens GN=RHOC PE=1 SV=7 - [Q5JR08_HUMAN]	50.79	2	8	21	189	21.566	6.58057	0.820672	0.833514	0.827353	0.82718	0.000460082
P30154	Serine/threonine-protein phosphatase 2A 65 kDa regulatory subunit A beta isoform OS=Homo sapiens GN=PPP2R1B PE=1 SV=3 - [2AAB_HUMAN]	23.46	4	11	28	601	66.1715	4.94482	0.861941	0.804015	0.814596	0.826851	0.0104137
B7Z787	cDNA FLJ54765 OS=Homo sapiens PE=2 SV=1 - [B7Z787_HUMAN]	4.58	1	1	1	415	47.4851	7.62061	0.850516	0.810552	0.818249	0.826439	0.00493828
B2R9B4	cDNA, FLJ94314, highly similar to Homo sapiens FOS-like antigen 1 (FOSL1), mRNA OS=Homo sapiens PE=2 SV=1 - [B2R9B4_HUMAN]	14.39	3	3	5	271	29.3348	8.01611	0.857586	0.816378	0.80491	0.826291	0.00837102
P62166	Neuronal calcium sensor 1 OS=Homo sapiens GN=NCS1 PE=1 SV=2 - [NCS1_HUMAN]	15.79	3	3	3	190	21.8649	4.83057	0.820183	0.874185	0.783306	0.825891	0.0222102
P07339	Cathepsin D OS=Homo sapiens GN=CTSD PE=1 SV=1 - [CATD_HUMAN]	45.87	14	14	30	412	44.5236	6.53662	0.818956	0.786345	0.872054	0.825785	0.0199414
D6R938	Calcium/calmodulin-dependent protein kinase (CaM kinase) II delta, isoform CRA_e OS=Homo sapiens GN=CAMK2D PE=1 SV=1 - [D6R938_HUMAN]	20.68	5	8	15	498	56.2625	7.25439	0.856481	0.818066	0.802496	0.825681	0.00836341
P31150	Rab GDP dissociation inhibitor alpha OS=Homo sapiens GN=GDI1 PE=1 SV=2 - [GDIA_HUMAN]	54.59	12	19	35	447	50.5501	5.13525	0.872203	0.849483	0.753761	0.825149	0.0404822
Q15645	Pachytene checkpoint protein 2 homolog OS=Homo sapiens GN=TRIP13 PE=1 SV=2 - [PCH2_HUMAN]	27.55	9	9	15	432	48.5205	6.0874	0.832226	0.848659	0.794011	0.824965	0.00844508
B7Z1D3	cDNA FLJ54585 OS=Homo sapiens PE=2 SV=1 - [B7Z1D3_HUMAN]	5.18	2	2	2	328	37.7464	9.45166	0.843301	0.812874	0.818331	0.824835	0.00284697
P51572	B-cell receptor-associated protein 31 OS=Homo sapiens GN=BCAP31 PE=1 SV=3 - [BAP31_HUMAN]	43.09	10	10	17	246	27.974	8.44092	0.823248	0.790396	0.856149	0.823264	0.0113388
Q86TU7	Histone-lysine N-methyltransferase setd3 OS=Homo sapiens GN=SETD3 PE=1 SV=1 - [SETD3_HUMAN]	16.84	8	8	10	594	67.2152	5.96045	0.839328	0.836052	0.794293	0.823224	0.00665772
H3BQZ7	HCG2044799 OS=Homo sapiens GN=HNRNPUL2-BSCL2 PE=4 SV=1 - [H3BQZ7_HUMAN]	28.02	15	15	22	746	84.6392	4.93213	0.781956	0.790196	0.897485	0.823212	0.0415642
O95822	Malonyl-CoA decarboxylase, mitochondrial OS=Homo sapiens GN=MLYCD PE=1 SV=3 - [DCMC_HUMAN]	7.1	3	3	3	493	54.9688	8.95361	0.794184	0.853259	0.82033	0.822591	0.00915337
A0A024R7P3	Cation-transporting ATPase OS=Homo sapiens GN=ATP13A1 PE=3 SV=1 - [A0A024R7P3_HUMAN]	10.31	10	10	12	1086	121.032	7.75244	0.801877	0.795698	0.866141	0.821239	0.0155051
A0A087WW56	SLIT-ROBO Rho GTPase-activating protein 2B OS=Homo sapiens GN=SRGAP2B PE=4 SV=1 - [A0A087WW56_HUMAN]	6.56	1	1	2	305	35.3095	6.55127	0.849903	0.814097	0.799142	0.821047	0.00700765
Q9BTA4	Epididymis secretory protein Li 286 (Fragment) OS=Homo sapiens GN=HEL-S-286 PE=2 SV=1 - [Q9BTA4_HUMAN]	44.64	5	5	8	168	17.8105	8.646	0.804614	0.835548	0.82217	0.820777	0.0024884
F8VW29	Dual-specificity protein phosphatase 6 OS=Homo sapiens GN=DUSP6 PE=1 SV=1 - [F8VW29_HUMAN]	13.28	2	2	2	256	28.0448	4.729	0.863267	0.767806	0.830673	0.820582	0.0235244
E9PL33	Etoposide-induced protein 2.4 homolog (Fragment) OS=Homo sapiens GN=EI24 PE=1 SV=1 - [E9PL33_HUMAN]	15.2	2	2	3	125	14.5527	9.99365	0.831212	0.779374	0.85033	0.820305	0.0136307
P50402	Emerin OS=Homo sapiens GN=EMD PE=1 SV=1 - [EMD_HUMAN]	33.86	7	7	12	254	28.9759	5.50342	0.753256	0.825121	0.881108	0.819828	0.0396846
E5KN59	Peptidyl-prolyl cis-trans isomerase D OS=Homo sapiens PE=4 SV=1 - [E5KN59_HUMAN]	28.92	10	11	18	370	40.7379	7.21045	0.857223	0.768227	0.830211	0.818554	0.0204353
Q00688	Peptidyl-prolyl cis-trans isomerase FKBP3 OS=Homo sapiens GN=FKBP3 PE=1 SV=1 - [FKBP3_HUMAN]	18.3	4	4	7	224	25.1613	9.27588	0.86177	0.785596	0.807859	0.818408	0.0151555
H7C2Z4	Interferon-related developmental regulator 2 (Fragment) OS=Homo sapiens GN=IFRD2 PE=1 SV=1 - [H7C2Z4_HUMAN]	8.45	1	1	1	71	7.98037	10.1987	0.836366	0.809671	0.808197	0.818078	0.00252229
O60493	Sorting nexin-3 OS=Homo sapiens GN=SNX3 PE=1 SV=3 - [SNX3_HUMAN]	40.12	5	7	11	162	18.7508	8.66064	0.809728	0.832064	0.812152	0.817981	0.00150785
Q96KA5	Cleft lip and palate transmembrane protein 1-like protein OS=Homo sapiens GN=CLPTM1L PE=1 SV=1 - [CLP1L_HUMAN]	11.52	1	4	10	538	62.189	8.55811	0.75092	0.833214	0.869276	0.817803	0.0350245
B3KY43	cDNA FLJ46798 fis, clone TRACH3031660, highly similar to cAMP-dependent protein kinase type II-beta regulatory subunit OS=Homo sapiens PE=2 SV=1 - [B3KY43_HUMAN]	14.57	2	4	6	405	44.8385	5.16064	0.843141	0.738152	0.870953	0.817415	0.0457115
O75368	SH3 domain-binding glutamic acid-rich-like protein OS=Homo sapiens GN=SH3BGRL PE=1 SV=1 - [SH3L1_HUMAN]	78.07	7	7	12	114	12.7664	5.24951	0.843312	0.83547	0.773043	0.817275	0.0144822
C9J2C4	DnaJ homolog subfamily B member 6 (Fragment) OS=Homo sapiens GN=DNAJB6 PE=1 SV=1 - [C9J2C4_HUMAN]	12.28	2	3	3	228	25.3613	6.96143	0.800931	0.793218	0.856078	0.816742	0.0114656
E9PP67	Toll-interacting protein OS=Homo sapiens GN=TOLLIP PE=1 SV=1 - [E9PP67_HUMAN]	16.2	2	2	2	179	20.2601	8.67529	0.854433	0.783741	0.808917	0.815697	0.0123654
Q92686	Neurogranin OS=Homo sapiens GN=NRGN PE=1 SV=1 - [NEUG_HUMAN]	19.23	1	1	2	78	7.61366	7.86963	0.794801	0.771828	0.880192	0.815607	0.0305083
B2R825	Alpha-1,4 glucan phosphorylase OS=Homo sapiens PE=2 SV=1 - [B2R825_HUMAN]	46.99	1	35	81	847	97.006	7.29834	0.747762	0.824691	0.874072	0.815508	0.0374641
B4DRS4	cDNA FLJ60139, highly similar to Homo sapiens HIV TAT specific factor 1 (HTATSF1), mRNA OS=Homo sapiens PE=2 SV=1 - [B4DRS4_HUMAN]	24.27	13	13	19	721	81.9719	4.42432	0.773882	0.779707	0.892865	0.815485	0.0413392
P46063	ATP-dependent DNA helicase Q1 OS=Homo sapiens GN=RECQL PE=1 SV=3 - [RECQ1_HUMAN]	40.22	20	20	34	649	73.41	7.88428	0.797557	0.791755	0.855319	0.814877	0.0118009
Q9BQT8	Mitochondrial 2-oxodicarboxylate carrier OS=Homo sapiens GN=SLC25A21 PE=1 SV=1 - [ODC_HUMAN]	16.39	3	3	3	299	33.2816	9.51025	0.799698	0.774959	0.868736	0.814464	0.0221168
B3KWS6	cDNA FLJ43731 fis, clone TESTI1000391, highly similar to Breast cancer anti-estrogen resistance protein 1 OS=Homo sapiens PE=2 SV=1 - [B3KWS6_HUMAN]	5.88	1	1	1	323	35.2469	6.53662	0.836823	0.755145	0.851244	0.814404	0.0250186
Q4KR72	PSGD protein OS=Homo sapiens GN=HOXB13 PE=2 SV=1 - [Q4KR72_HUMAN]	4.23	1	1	2	284	30.6442	8.99756	0.820544	0.76854	0.853944	0.814343	0.0174457
Q541S4	Septin 6 OS=Homo sapiens GN=SEPT6 PE=2 SV=1 - [Q541S4_HUMAN]	30.68	3	9	16	427	48.842	6.81494	0.780577	0.818999	0.84237	0.813982	0.00924778
Q96GX9	Methylthioribulose-1-phosphate dehydratase OS=Homo sapiens GN=APIP PE=1 SV=1 - [MTNB_HUMAN]	13.64	3	3	4	242	27.1072	7.12256	0.806358	0.820123	0.814749	0.813743	0.000462102
B4DH07	cDNA FLJ53321, highly similar to Homo sapiens pitrilysin metallopeptidase 1 (PITRM1), mRNA OS=Homo sapiens PE=2 SV=1 - [B4DH07_HUMAN]	25.92	19	19	26	1030	116.222	6.66846	0.753464	0.818	0.869554	0.813673	0.0309816
B2R9R2	cDNA, FLJ94517, highly similar to Homo sapiens baculoviral IAP repeat-containing 4 (BIRC4), mRNA OS=Homo sapiens PE=2 SV=1 - [B2R9R2_HUMAN]	7.44	3	3	3	497	56.5874	6.65381	0.832171	0.787478	0.82136	0.81367	0.00517961
P13667	Protein disulfide-isomerase A4 OS=Homo sapiens GN=PDIA4 PE=1 SV=2 - [PDIA4_HUMAN]	56.9	31	32	84	645	72.887	5.07178	0.774235	0.782584	0.883043	0.813287	0.033318
V9GYE8	Serine racemase OS=Homo sapiens GN=SRR PE=1 SV=1 - [V9GYE8_HUMAN]	13.16	1	1	2	114	12.4344	4.75439	0.761321	0.82505	0.852523	0.812965	0.0202275
Q9NVW2	E3 ubiquitin-protein ligase RLIM OS=Homo sapiens GN=RLIM PE=1 SV=3 - [RNF12_HUMAN]	7.21	3	3	3	624	68.5079	7.56201	0.800022	0.803709	0.833748	0.812493	0.00322884
J3KQ96	Treacle protein (Fragment) OS=Homo sapiens GN=TCOF1 PE=1 SV=1 - [J3KQ96_HUMAN]	19.59	1	24	36	1414	144.04	8.29443	0.833199	0.795686	0.80781	0.812232	0.00344676
Q15059	Bromodomain-containing protein 3 OS=Homo sapiens GN=BRD3 PE=1 SV=1 - [BRD3_HUMAN]	12.4	5	8	9	726	79.4921	9.36377	0.879439	0.74802	0.808782	0.81208	0.0384906
Q6WG78	Antigen MLAA-14 (Fragment) OS=Homo sapiens PE=2 SV=1 - [Q6WG78_HUMAN]	7.81	1	1	1	256	28.4669	6.26514	0.824595	0.837648	0.771891	0.811378	0.0111653
E9PPP8	Myotubularin-related protein 1 OS=Homo sapiens GN=MTMR1 PE=1 SV=1 - [E9PPP8_HUMAN]	14.05	2	2	2	185	19.4396	5.21143	0.795754	0.880005	0.757474	0.811078	0.0347952
E9PNF5	Glutamine-dependent NAD(+) synthetase (Fragment) OS=Homo sapiens GN=NADSYN1 PE=1 SV=1 - [E9PNF5_HUMAN]	32.21	4	4	5	149	16.1372	7.72314	0.876505	0.781121	0.772286	0.809971	0.0294715
Q8IVM0	Coiled-coil domain-containing protein 50 OS=Homo sapiens GN=CCDC50 PE=1 SV=1 - [CCD50_HUMAN]	29.08	7	7	11	306	35.8	6.65381	0.852734	0.85176	0.724985	0.809826	0.0463285
X6R9S5	Protein FAM188A OS=Homo sapiens GN=FAM188A PE=1 SV=1 - [X6R9S5_HUMAN]	10	1	1	1	150	17.0173	4.41162	0.877386	0.811509	0.739309	0.809401	0.0410865
P00390	Glutathione reductase, mitochondrial OS=Homo sapiens GN=GSR PE=1 SV=2 - [GSHR_HUMAN]	20.11	6	6	9	522	56.221	8.49951	0.752812	0.853068	0.821135	0.809005	0.023141
B4DDL6	cDNA FLJ54325, highly similar to Myotubularin-related protein 2 (EC 3.1.3.-) OS=Homo sapiens PE=2 SV=1 - [B4DDL6_HUMAN]	12.62	3	3	4	325	36.4155	7.79639	0.833697	0.828829	0.763821	0.808782	0.0135935
B4DGD0	cDNA FLJ50491, highly similar to Amyloid beta A4 protein (APP) (ABPP)(Alzheimer disease amyloid protein) (Cerebral vascularamyloid peptide) (CVAP) (Protease nexin-II) (PN-II)(APPI) (PreA4) OS=Homo sapiens PE=2 SV=1 - [B4DGD0_HUMAN]	13.73	7	7	10	714	80.7552	4.81787	0.801515	0.844385	0.778239	0.808046	0.0100318
J3QLP4	Serine/threonine-protein kinase RIO3 (Fragment) OS=Homo sapiens GN=RIOK3 PE=1 SV=1 - [J3QLP4_HUMAN]	8.99	1	1	1	89	9.61658	4.66553	0.804552	0.750553	0.868469	0.807858	0.030048
Q13315	Serine-protein kinase ATM OS=Homo sapiens GN=ATM PE=1 SV=4 - [ATM_HUMAN]	4.38	11	11	14	3056	350.462	6.81494	0.842639	0.756682	0.821865	0.807062	0.0175397
Q13425	Beta-2-syntrophin OS=Homo sapiens GN=SNTB2 PE=1 SV=1 - [SNTB2_HUMAN]	13.15	6	6	8	540	57.913	8.82178	0.818535	0.866231	0.735574	0.80678	0.0368841
C9J0H3	Phospholipid scramblase 1 (Fragment) OS=Homo sapiens GN=PLSCR1 PE=1 SV=1 - [C9J0H3_HUMAN]	7.6	1	1	1	171	19.3965	5.8335	0.836801	0.814791	0.765742	0.805778	0.0114922
F8WEX5	Sulfatase-modifying factor 2 OS=Homo sapiens GN=SUMF2 PE=1 SV=1 - [F8WEX5_HUMAN]	6.06	1	1	2	165	18.5724	9.37842	0.779783	0.767895	0.868858	0.805512	0.025799
Q9Y5L4	Mitochondrial import inner membrane translocase subunit Tim13 OS=Homo sapiens GN=TIMM13 PE=1 SV=1 - [TIM13_HUMAN]	61.05	5	5	12	95	10.493	8.17725	0.813309	0.81209	0.790961	0.805453	0.0013876
Q5HYI8	Rab-like protein 3 OS=Homo sapiens GN=RABL3 PE=1 SV=1 - [RABL3_HUMAN]	25.42	4	4	6	236	26.4065	7.10791	0.861646	0.773914	0.780577	0.805379	0.020355
B2R9V7	Superoxide dismutase [Cu-Zn] OS=Homo sapiens PE=2 SV=1 - [B2R9V7_HUMAN]	6.67	1	1	1	240	25.8827	6.78564	0.790675	0.861489	0.761831	0.804665	0.0222113
Q5ULA3	Monoamine oxidase A (Fragment) OS=Homo sapiens GN=MAOA PE=4 SV=1 - [Q5ULA3_HUMAN]	9.71	1	1	2	103	11.9402	8.45557	0.859014	0.759363	0.794526	0.804301	0.0215164
O43805	Sjoegren syndrome nuclear autoantigen 1 OS=Homo sapiens GN=SSNA1 PE=1 SV=2 - [SSNA1_HUMAN]	10.92	1	1	2	119	13.5879	5.37646	0.818513	0.784865	0.809005	0.804128	0.00260402
Q9Y237	Peptidyl-prolyl cis-trans isomerase NIMA-interacting 4 OS=Homo sapiens GN=PIN4 PE=1 SV=1 - [PIN4_HUMAN]	32.06	2	2	4	131	13.801	9.77393	0.813425	0.829646	0.763909	0.802327	0.00985639
Q86UW0	Ovarian epithelial carcinoma-related protein OS=Homo sapiens PE=2 SV=1 - [Q86UW0_HUMAN]	9.68	2	2	2	248	29.4735	9.77393	0.878352	0.800837	0.727762	0.802317	0.0451238
Q15269	Periodic tryptophan protein 2 homolog OS=Homo sapiens GN=PWP2 PE=2 SV=2 - [PWP2_HUMAN]	20.89	12	14	24	919	102.387	6.15088	0.759913	0.753361	0.892305	0.80186	0.0484237
B3KW50	cDNA FLJ42130 fis, clone TESTI2014716, highly similar to G-rich sequence factor 1 OS=Homo sapiens PE=2 SV=1 - [B3KW50_HUMAN]	56.43	16	16	27	459	51.0574	5.84619	0.778334	0.774953	0.851413	0.801567	0.0154345
Q9NR46	Endophilin-B2 OS=Homo sapiens GN=SH3GLB2 PE=1 SV=1 - [SHLB2_HUMAN]	19.49	7	7	10	395	43.9466	5.98584	0.790746	0.856605	0.755688	0.801013	0.0213929
P10915	Hyaluronan and proteoglycan link protein 1 OS=Homo sapiens GN=HAPLN1 PE=2 SV=2 - [HPLN1_HUMAN]	13.84	3	3	4	354	40.14	7.41553	0.795965	0.772159	0.834511	0.800878	0.00822094
Q6NVH9	Galectin OS=Homo sapiens GN=LGALS3 PE=2 SV=1 - [Q6NVH9_HUMAN]	20	1	4	10	250	26.1811	8.55811	0.838417	0.787421	0.774768	0.800202	0.00934723
G3V3G3	Protein KHNYN OS=Homo sapiens GN=KHNYN PE=1 SV=1 - [G3V3G3_HUMAN]	9.76	1	1	1	123	14.1984	9.24658	0.846816	0.78043	0.771786	0.799677	0.0137112
Q8TEW0	Partitioning defective 3 homolog OS=Homo sapiens GN=PARD3 PE=1 SV=2 - [PARD3_HUMAN]	14.68	13	13	15	1356	151.33	7.6792	0.830224	0.815409	0.75242	0.799351	0.0138385
P50336	Protoporphyrinogen oxidase OS=Homo sapiens GN=PPOX PE=1 SV=1 - [PPOX_HUMAN]	6.29	2	2	3	477	50.7337	8.1626	0.763775	0.802046	0.831534	0.799118	0.00940019
P22102	Trifunctional purine biosynthetic protein adenosine-3 OS=Homo sapiens GN=GART PE=1 SV=1 - [PUR2_HUMAN]	37.92	24	24	49	1010	107.699	6.69775	0.817068	0.79173	0.787328	0.798709	0.00211291
A0A067XG54	Phospholipid-transporting ATPase OS=Homo sapiens GN=ATP11C PE=1 SV=1 - [A0A067XG54_HUMAN]	5.75	5	5	6	1113	127.599	6.62451	0.790188	0.78874	0.815302	0.798077	0.00181867
Q96HR9	Receptor expression-enhancing protein 6 OS=Homo sapiens GN=REEP6 PE=1 SV=1 - [REEP6_HUMAN]	21.74	4	4	6	184	20.7198	8.55811	0.871896	0.746738	0.775299	0.797978	0.0333853
D6RCE9	Transcription elongation factor A protein-like 4 (Fragment) OS=Homo sapiens GN=TCEAL4 PE=1 SV=1 - [D6RCE9_HUMAN]	25.27	2	2	3	91	10.2516	4.50049	0.863139	0.818414	0.712057	0.79787	0.0457905
Q96C36	Pyrroline-5-carboxylate reductase 2 OS=Homo sapiens GN=PYCR2 PE=1 SV=1 - [P5CR2_HUMAN]	32.5	8	9	18	320	33.6157	7.76709	0.745954	0.784905	0.86129	0.797383	0.0268305
B4E0M5	cDNA FLJ58823, highly similar to Thromboxane-A synthase (EC 5.3.99.5) OS=Homo sapiens PE=2 SV=1 - [B4E0M5_HUMAN]	8.21	3	3	4	414	46.9849	5.63037	0.748354	0.824383	0.817595	0.796777	0.0139878
P42025	Beta-centractin OS=Homo sapiens GN=ACTR1B PE=1 SV=1 - [ACTY_HUMAN]	15.16	2	4	8	376	42.2667	6.40479	0.734903	0.785306	0.86924	0.796483	0.0351218
A8K005	cDNA FLJ77896, highly similar to Homo sapiens Ras homolog enriched in brain (RHEB), mRNA OS=Homo sapiens PE=2 SV=1 - [A8K005_HUMAN]	46.74	7	7	10	184	20.4525	5.92236	0.811358	0.796013	0.77984	0.795737	0.00197866
B2R907	cDNA, FLJ94149, highly similar to Homo sapiens CD209 antigen (CD209), mRNA OS=Homo sapiens PE=2 SV=1 - [B2R907_HUMAN]	5.2	1	1	1	404	45.7472	5.30029	0.773211	0.814483	0.798935	0.795543	0.00344651
E7D7X9	Pyrroline-5-carboxylate reductase OS=Homo sapiens PE=2 SV=1 - [E7D7X9_HUMAN]	36.05	6	7	13	319	33.3696	7.60596	0.798337	0.71811	0.870024	0.79549	0.0430778
A0A0D9SGH0	Sodium/hydrogen exchanger 6 (Fragment) OS=Homo sapiens GN=SLC9A6 PE=1 SV=3 - [A0A0D9SGH0_HUMAN]	5.8	1	1	1	207	23.3543	5.38916	0.836288	0.826235	0.723058	0.795194	0.0298248
Q9HCE1	Putative helicase MOV-10 OS=Homo sapiens GN=MOV10 PE=1 SV=2 - [MOV10_HUMAN]	10.87	9	9	9	1003	113.599	8.82178	0.805157	0.826495	0.75349	0.795047	0.0109977
Q99583	Max-binding protein MNT OS=Homo sapiens GN=MNT PE=1 SV=1 - [MNT_HUMAN]	1.89	1	1	1	582	62.2612	8.77783	0.718279	0.857169	0.807349	0.794266	0.0368484
H0YEB6	Sjoegren syndrome/scleroderma autoantigen 1 (Fragment) OS=Homo sapiens GN=SSSCA1 PE=1 SV=1 - [H0YEB6_HUMAN]	32.12	4	4	6	193	20.9034	5.23682	0.798132	0.787568	0.795655	0.793785	0.000239165
B2R983	cDNA, FLJ94267, highly similar to Homo sapiens glutathione S-transferase omega 1 (GSTO1), mRNA OS=Homo sapiens PE=2 SV=1 - [B2R983_HUMAN]	23.65	6	6	16	241	27.521	6.59521	0.873446	0.788624	0.718523	0.793531	0.0439786
X6RA56	Dynactin subunit 3 OS=Homo sapiens GN=DCTN3 PE=1 SV=1 - [X6RA56_HUMAN]	17.61	1	2	2	142	16.0808	8.96826	0.749888	0.777503	0.852392	0.793261	0.0212417
O15320	cTAGE family member 5 OS=Homo sapiens GN=CTAGE5 PE=1 SV=4 - [CTGE5_HUMAN]	12.19	7	7	12	804	90.9397	5.22412	0.827466	0.73926	0.81294	0.793222	0.016994
P53007	Tricarboxylate transport protein, mitochondrial OS=Homo sapiens GN=SLC25A1 PE=1 SV=2 - [TXTP_HUMAN]	30.23	8	8	10	311	33.991	9.89111	0.783123	0.772376	0.823561	0.79302	0.00562021
Q9Y4C2	TRPM8 channel-associated factor 1 OS=Homo sapiens GN=TCAF1 PE=1 SV=3 - [TCAF1_HUMAN]	4.02	3	3	3	921	102.061	6.53662	0.775689	0.78937	0.813792	0.79295	0.00288446
Q8NF37	Lysophosphatidylcholine acyltransferase 1 OS=Homo sapiens GN=LPCAT1 PE=1 SV=2 - [PCAT1_HUMAN]	23.6	9	9	14	534	59.1134	6.02393	0.755277	0.779941	0.843384	0.792867	0.0156752
E9PJP1	Mth938 domain-containing protein OS=Homo sapiens GN=AAMDC PE=1 SV=1 - [E9PJP1_HUMAN]	17.2	1	1	1	93	10.1191	8.00146	0.779556	0.78402	0.813893	0.79249	0.00268727
O95239	Chromosome-associated kinesin KIF4A OS=Homo sapiens GN=KIF4A PE=1 SV=3 - [KIF4A_HUMAN]	25.41	24	25	38	1232	139.794	6.26514	0.793088	0.721546	0.861832	0.792155	0.0359349
Q9NXV2	BTB/POZ domain-containing protein KCTD5 OS=Homo sapiens GN=KCTD5 PE=1 SV=1 - [KCTD5_HUMAN]	17.95	2	2	2	234	26.0761	6.23975	0.771723	0.726926	0.877467	0.792039	0.0430983
H0YA35	DCN1-like protein (Fragment) OS=Homo sapiens GN=DCUN1D4 PE=1 SV=1 - [H0YA35_HUMAN]	10.78	1	1	1	102	12.0911	5.21143	0.843763	0.813292	0.716981	0.791345	0.0319349
P26640	Valine--tRNA ligase OS=Homo sapiens GN=VARS PE=1 SV=4 - [SYVC_HUMAN]	24.92	25	25	42	1264	140.387	7.59131	0.823497	0.771134	0.77753	0.79072	0.0061528
Q86UY0	TXNDC5 protein OS=Homo sapiens GN=TXNDC5 PE=2 SV=1 - [Q86UY0_HUMAN]	47.78	17	17	45	360	40.3439	5.8335	0.768593	0.76317	0.837157	0.78964	0.0125701
Q9H857	5'-nucleotidase domain-containing protein 2 OS=Homo sapiens GN=NT5DC2 PE=1 SV=1 - [NT5D2_HUMAN]	39.04	14	14	22	520	60.6797	6.771	0.746427	0.766431	0.853297	0.788718	0.0232648
Q04760	Lactoylglutathione lyase OS=Homo sapiens GN=GLO1 PE=1 SV=4 - [LGUL_HUMAN]	50.54	9	9	25	184	20.7642	5.31299	0.821788	0.809738	0.732102	0.787876	0.0171031
P26038	Moesin OS=Homo sapiens GN=MSN PE=1 SV=3 - [MOES_HUMAN]	63.26	29	41	128	577	67.7778	6.40479	0.801525	0.794391	0.764915	0.786944	0.00275452
O15397	Importin-8 OS=Homo sapiens GN=IPO8 PE=1 SV=2 - [IPO8_HUMAN]	25.27	18	19	36	1037	119.861	5.16064	0.825414	0.779575	0.755311	0.786767	0.00916399
P22234	Multifunctional protein ADE2 OS=Homo sapiens GN=PAICS PE=1 SV=3 - [PUR6_HUMAN]	52.24	22	22	52	425	47.0491	7.2251	0.798667	0.808371	0.753222	0.786753	0.0062939
P35908	Keratin, type II cytoskeletal 2 epidermal OS=Homo sapiens GN=KRT2 PE=1 SV=2 - [K22E_HUMAN]	13.77	3	7	11	639	65.3932	8.00146	0.755387	0.731988	0.871345	0.78624	0.0383066
O43175	D-3-phosphoglycerate dehydrogenase OS=Homo sapiens GN=PHGDH PE=1 SV=4 - [SERA_HUMAN]	45.59	19	19	43	533	56.6144	6.7124	0.82181	0.787104	0.746334	0.785083	0.0101431
P16152	Carbonyl reductase [NADPH] 1 OS=Homo sapiens GN=CBR1 PE=1 SV=3 - [CBR1_HUMAN]	49.46	12	12	21	277	30.3559	8.32373	0.805301	0.833279	0.715953	0.784844	0.0259906
Q9P016	Thymocyte nuclear protein 1 OS=Homo sapiens GN=THYN1 PE=1 SV=1 - [THYN1_HUMAN]	17.33	3	3	4	225	25.681	9.24658	0.802525	0.754742	0.795169	0.784145	0.00470223
O00264	Membrane-associated progesterone receptor component 1 OS=Homo sapiens GN=PGRMC1 PE=1 SV=3 - [PGRC1_HUMAN]	40	5	7	13	195	21.6578	4.70361	0.736625	0.750398	0.865239	0.784087	0.0338557
A0A024R152	HCG28765, isoform CRA_b OS=Homo sapiens GN=hCG_28765 PE=4 SV=1 - [A0A024R152_HUMAN]	9.27	8	8	9	1337	147.137	5.0083	0.809231	0.739167	0.801268	0.783222	0.010277
Q05CG0	ARID4A protein (Fragment) OS=Homo sapiens GN=ARID4A PE=2 SV=1 - [Q05CG0_HUMAN]	3.77	1	1	1	424	48.4487	5.51611	0.759825	0.814062	0.773959	0.782615	0.00553742
F6U1T9	Calcineurin subunit B type 1 OS=Homo sapiens GN=PPP3R1 PE=1 SV=1 - [F6U1T9_HUMAN]	24.38	1	3	3	160	18.1961	4.91943	0.72135	0.770274	0.854922	0.782182	0.0306187
Q14627	Interleukin-13 receptor subunit alpha-2 OS=Homo sapiens GN=IL13RA2 PE=1 SV=1 - [I13R2_HUMAN]	20.79	7	7	9	380	44.1478	4.97021	0.749134	0.73824	0.858407	0.781927	0.0295897
C9J167	Mismatch repair endonuclease PMS2 OS=Homo sapiens GN=PMS2 PE=1 SV=2 - [C9J167_HUMAN]	1.85	1	1	1	756	84.6437	8.19189	0.747633	0.847121	0.750038	0.781597	0.0217792
I3L102	Ethanolamine-phosphate cytidylyltransferase OS=Homo sapiens GN=PCYT2 PE=1 SV=1 - [I3L102_HUMAN]	31.82	1	1	1	44	4.59225	10.0376	0.828418	0.817146	0.697842	0.781135	0.0345523
E9PMW3	Protein FAM118B (Fragment) OS=Homo sapiens GN=FAM118B PE=1 SV=1 - [E9PMW3_HUMAN]	8.5	1	1	1	153	17.0709	6.20166	0.791539	0.77266	0.778973	0.781057	0.000641622
D6RFI6	Zinc finger protein 131 OS=Homo sapiens GN=ZNF131 PE=1 SV=1 - [D6RFI6_HUMAN]	9.68	1	1	1	124	14.6753	5.07178	0.853409	0.69224	0.796955	0.780868	0.0434242
Q9HAV0	Guanine nucleotide-binding protein subunit beta-4 OS=Homo sapiens GN=GNB4 PE=1 SV=3 - [GBB4_HUMAN]	32.65	4	8	16	340	37.543	5.99854	0.813037	0.703162	0.823962	0.780054	0.0294095
P52943	Cysteine-rich protein 2 OS=Homo sapiens GN=CRIP2 PE=1 SV=1 - [CRIP2_HUMAN]	41.35	7	7	15	208	22.478	8.71924	0.748807	0.788376	0.802433	0.779872	0.00527668
Q9H330	Transmembrane protein 245 OS=Homo sapiens GN=TMEM245 PE=1 SV=2 - [TM245_HUMAN]	2.96	2	2	3	911	100.881	8.86572	0.723944	0.810156	0.804971	0.77969	0.0156764
Q7Z5U5	CCDC25 protein (Fragment) OS=Homo sapiens GN=CCDC25 PE=2 SV=1 - [Q7Z5U5_HUMAN]	10.73	2	2	2	177	20.8347	8.67529	0.779922	0.736904	0.818079	0.778302	0.0110013
K7EL18	Mothers against decapentaplegic homolog 4 (Fragment) OS=Homo sapiens GN=SMAD4 PE=1 SV=1 - [K7EL18_HUMAN]	7.14	1	1	2	126	14.2913	8.79248	0.71947	0.737162	0.876159	0.777597	0.0462135
Q969H6	Ribonuclease P/MRP protein subunit POP5 OS=Homo sapiens GN=POP5 PE=1 SV=1 - [POP5_HUMAN]	4.29	1	1	1	163	18.8075	7.26904	0.833157	0.795677	0.703252	0.777362	0.0287713
H7C3Z2	Feline leukemia virus subgroup C receptor-related protein 1 (Fragment) OS=Homo sapiens GN=FLVCR1 PE=1 SV=1 - [H7C3Z2_HUMAN]	3.67	1	1	1	354	38.157	5.97314	0.835312	0.73247	0.761573	0.776452	0.0182331
F8W9W0	Ephrin type-A receptor 5 OS=Homo sapiens GN=EPHA5 PE=1 SV=1 - [F8W9W0_HUMAN]	7.44	5	5	5	874	96.8197	6.78564	0.774447	0.74465	0.80878	0.775959	0.00676988
Q9UPZ3	Hermansky-Pudlak syndrome 5 protein OS=Homo sapiens GN=HPS5 PE=1 SV=2 - [HPS5_HUMAN]	1.06	1	1	1	1129	127.368	5.5415	0.734859	0.745164	0.846613	0.775545	0.0243215
B4DXC4	cDNA FLJ58636, moderately similar to Atlastin OS=Homo sapiens PE=2 SV=1 - [B4DXC4_HUMAN]	37.86	13	14	25	523	58.7055	5.64307	0.743993	0.750925	0.831445	0.775454	0.0152667
Q8IYS1	Peptidase M20 domain-containing protein 2 OS=Homo sapiens GN=PM20D2 PE=1 SV=2 - [P20D2_HUMAN]	14.91	4	4	4	436	47.746	5.84619	0.780906	0.823734	0.720757	0.775132	0.0171876
A0A096LPI6	Uncharacterized protein (Fragment) OS=Homo sapiens PE=4 SV=2 - [A0A096LPI6_HUMAN]	53.41	8	10	23	279	30.4671	7.86963	0.724644	0.723145	0.875094	0.774294	0.0464214
Q969L2	Protein MAL2 OS=Homo sapiens GN=MAL2 PE=1 SV=1 - [MAL2_HUMAN]	6.25	1	1	1	176	19.1127	6.23975	0.694732	0.828714	0.799163	0.774203	0.0309021
Q01469	Fatty acid-binding protein, epidermal OS=Homo sapiens GN=FABP5 PE=1 SV=3 - [FABP5_HUMAN]	64.44	7	7	26	135	15.1546	7.00537	0.797688	0.816416	0.707715	0.77394	0.0213248
Q5SZK4	Wiskott-Aldrich syndrome protein family member 1 (Fragment) OS=Homo sapiens GN=WASF1 PE=1 SV=1 - [Q5SZK4_HUMAN]	8.57	1	1	1	140	16.1443	5.88428	0.775164	0.782077	0.761225	0.772822	0.000727813
Q9UJC5	SH3 domain-binding glutamic acid-rich-like protein 2 OS=Homo sapiens GN=SH3BGRL2 PE=1 SV=2 - [SH3L2_HUMAN]	13.08	1	1	1	107	12.3182	6.7124	0.744918	0.753705	0.818963	0.772529	0.010378
Q96F88	Processing of 1, ribonuclease P/MRP subunit (S. cerevisiae) OS=Homo sapiens GN=POP1 PE=2 SV=1 - [Q96F88_HUMAN]	26.27	19	19	26	1024	114.608	9.20264	0.763321	0.773366	0.780204	0.772297	0.000463299
O15439	Multidrug resistance-associated protein 4 OS=Homo sapiens GN=ABCC4 PE=1 SV=3 - [MRP4_HUMAN]	2.26	2	2	2	1325	149.432	8.19189	0.760212	0.764865	0.791411	0.772163	0.00181417
P13798	Acylamino-acid-releasing enzyme OS=Homo sapiens GN=APEH PE=1 SV=4 - [ACPH_HUMAN]	16.8	8	8	10	732	81.1726	5.47803	0.810876	0.776632	0.728091	0.771866	0.0109017
Q5VWJ9	Sorting nexin-30 OS=Homo sapiens GN=SNX30 PE=1 SV=1 - [SNX30_HUMAN]	3.43	1	1	1	437	49.6452	5.35107	0.755465	0.735796	0.816321	0.769194	0.010849
H7C488	Leucine zipper transcription factor-like protein 1 (Fragment) OS=Homo sapiens GN=LZTFL1 PE=1 SV=1 - [H7C488_HUMAN]	11.06	2	2	2	235	26.889	4.98291	0.752984	0.747913	0.806536	0.769144	0.00653422
A0A087WXN9	MTSS1-like protein OS=Homo sapiens GN=MTSS1L PE=1 SV=1 - [A0A087WXN9_HUMAN]	2.01	1	1	1	746	79.749	7.66455	0.865598	0.759161	0.680505	0.768421	0.0496731
E9PHY8	Maestro heat-like repeat-containing protein family member 1 OS=Homo sapiens GN=MROH1 PE=1 SV=1 - [E9PHY8_HUMAN]	4.66	6	7	9	1632	180.166	6.85889	0.813346	0.748886	0.742981	0.768404	0.00933574
A6NML8	Diaphanous homolog 2 (Drosophila), isoform CRA_c OS=Homo sapiens GN=DIAPH2 PE=1 SV=3 - [A6NML8_HUMAN]	16.51	14	15	20	1096	124.775	6.43018	0.768963	0.783151	0.752782	0.768299	0.00143058
P13645	Keratin, type I cytoskeletal 10 OS=Homo sapiens GN=KRT10 PE=1 SV=6 - [K1C10_HUMAN]	30.48	11	13	19	584	58.7917	5.21143	0.782444	0.727628	0.793922	0.767998	0.00768418
K7ESE8	Bleomycin hydrolase (Fragment) OS=Homo sapiens GN=BLMH PE=1 SV=1 - [K7ESE8_HUMAN]	5.63	1	1	1	231	26.7211	6.78564	0.774106	0.770428	0.758036	0.767523	0.000436948
P06213	Insulin receptor OS=Homo sapiens GN=INSR PE=1 SV=4 - [INSR_HUMAN]	1.01	1	1	1	1382	156.232	6.20166	0.691322	0.820086	0.789449	0.766952	0.0266642
P30041	Peroxiredoxin-6 OS=Homo sapiens GN=PRDX6 PE=1 SV=3 - [PRDX6_HUMAN]	79.46	10	17	124	224	25.0192	6.37939	0.787173	0.815455	0.697614	0.766747	0.0224099
O60307	Microtubule-associated serine/threonine-protein kinase 3 OS=Homo sapiens GN=MAST3 PE=1 SV=2 - [MAST3_HUMAN]	1.68	1	2	2	1309	143.049	8.06006	0.824208	0.781783	0.692776	0.766256	0.0263695
O95864	Fatty acid desaturase 2 OS=Homo sapiens GN=FADS2 PE=1 SV=1 - [FADS2_HUMAN]	16.22	5	5	6	444	52.2259	8.82178	0.744422	0.695843	0.857213	0.765826	0.0392258
O75340	Programmed cell death protein 6 OS=Homo sapiens GN=PDCD6 PE=1 SV=1 - [PDCD6_HUMAN]	26.7	5	5	5	191	21.8548	5.40186	0.806036	0.787302	0.70307	0.765469	0.017745
C9JZB0	Inositol polyphosphate 5-phosphatase K (Fragment) OS=Homo sapiens GN=INPP5K PE=1 SV=1 - [C9JZB0_HUMAN]	4.37	1	1	1	229	26.7065	8.30908	0.786019	0.699347	0.810946	0.765437	0.0201619
Q6ZV70	LanC-like protein 3 OS=Homo sapiens GN=LANCL3 PE=2 SV=2 - [LANC3_HUMAN]	3.57	1	1	1	420	46.2895	7.09326	0.669518	0.780286	0.846066	0.76529	0.0449477
B4DDK3	cDNA FLJ53706, highly similar to Cell cycle control protein 50A OS=Homo sapiens PE=2 SV=1 - [B4DDK3_HUMAN]	6.94	2	2	2	346	38.9416	8.11865	0.780426	0.702433	0.812939	0.765266	0.0189584
R9WQY1	Fragile X mental retardation 1 OS=Homo sapiens GN=FMR1 PE=2 SV=1 - [R9WQY1_HUMAN]	13.07	1	6	11	566	63.9424	8.39697	0.804326	0.802248	0.685682	0.764085	0.0265246
P21333	Filamin-A OS=Homo sapiens GN=FLNA PE=1 SV=4 - [FLNA_HUMAN]	54.48	91	99	299	2647	280.564	6.06201	0.772755	0.775414	0.744057	0.764075	0.00180562
Q9BSY0	PTDSS1 protein (Fragment) OS=Homo sapiens GN=PTDSS1 PE=2 SV=2 - [Q9BSY0_HUMAN]	8.16	2	2	2	331	38.6324	8.73389	0.713052	0.777624	0.80052	0.763732	0.0120636
B3CJC6	V-myc myelocytomatosis viral oncogene homolog (Fragment) OS=Homo sapiens GN=MYC PE=4 SV=1 - [B3CJC6_HUMAN]	4.37	1	1	1	252	27.3147	4.38623	0.772213	0.745937	0.772627	0.763592	0.00139172
B2R694	Terpene cyclase/mutase family member OS=Homo sapiens PE=2 SV=1 - [B2R694_HUMAN]	7.92	5	5	9	732	83.3702	6.60986	0.775836	0.705851	0.80653	0.762739	0.0154035
F8VYI3	RNA-binding protein Nova-1 OS=Homo sapiens GN=NOVA1 PE=1 SV=1 - [F8VYI3_HUMAN]	11.57	1	1	1	121	12.9574	7.18115	0.851946	0.712684	0.720724	0.761785	0.0340827
B5BU83	Stathmin OS=Homo sapiens GN=STMN1 PE=2 SV=1 - [B5BU83_HUMAN]	34.9	5	5	15	149	17.32	5.97314	0.784262	0.776357	0.724015	0.761545	0.00622564
Q8N9J5	cDNA FLJ37043 fis, clone BRACE2012061, weakly similar to Possible threonine synthase OS=Homo sapiens PE=2 SV=1 - [Q8N9J5_HUMAN]	17.01	7	7	12	576	64.3284	6.56592	0.764675	0.727771	0.790972	0.761139	0.0058373
Q92542	Nicastrin OS=Homo sapiens GN=NCSTN PE=1 SV=2 - [NICA_HUMAN]	10.01	6	6	8	709	78.3615	5.98584	0.74042	0.730064	0.81292	0.761135	0.0116984
Q5SZG2	GA-binding protein subunit beta-2 OS=Homo sapiens GN=GABPB2 PE=1 SV=1 - [Q5SZG2_HUMAN]	1.95	1	1	1	410	44.8299	5.18604	0.783497	0.82658	0.670299	0.760125	0.0357346
P61289	Proteasome activator complex subunit 3 OS=Homo sapiens GN=PSME3 PE=1 SV=1 - [PSME3_HUMAN]	30.71	7	7	15	254	29.4876	5.94775	0.785051	0.785221	0.704004	0.758092	0.0122682
K7ENH8	Transcription factor E2-alpha (Fragment) OS=Homo sapiens GN=TCF3 PE=1 SV=2 - [K7ENH8_HUMAN]	8.92	1	1	1	314	33.5778	6.69775	0.662761	0.792399	0.812113	0.755758	0.0348737
A0A024R5P7	Chromosome 1 open reading frame 71, isoform CRA_c OS=Homo sapiens GN=C1orf71 PE=4 SV=1 - [A0A024R5P7_HUMAN]	1.79	1	1	1	616	67.4732	4.4751	0.80327	0.791019	0.672031	0.75544	0.0280623
P58546	Myotrophin OS=Homo sapiens GN=MTPN PE=1 SV=2 - [MTPN_HUMAN]	45.76	4	4	6	118	12.8866	5.51611	0.782983	0.695206	0.784714	0.754301	0.0141598
Q6ZT21	Transmembrane protein with metallophosphoesterase domain OS=Homo sapiens GN=TMPPE PE=2 SV=2 - [TMPPE_HUMAN]	3.31	1	1	1	453	49.4209	6.91748	0.688175	0.727943	0.845504	0.753874	0.0349082
P49006	MARCKS-related protein OS=Homo sapiens GN=MARCKSL1 PE=1 SV=2 - [MRP_HUMAN]	52.82	5	5	12	195	19.5172	4.66553	0.746527	0.773921	0.741067	0.753838	0.00170066
B4DDD6	Drebrin-like protein OS=Homo sapiens GN=DBNL PE=1 SV=1 - [B4DDD6_HUMAN]	31.03	1	9	10	406	45.7184	4.95752	0.768502	0.805571	0.685905	0.753326	0.0199451
P62699	Protein yippee-like 5 OS=Homo sapiens GN=YPEL5 PE=1 SV=1 - [YPEL5_HUMAN]	11.57	1	1	1	121	13.8328	7.31299	0.755379	0.693233	0.805668	0.751427	0.0166856
Q59F20	Neuropilin-1 variant (Fragment) OS=Homo sapiens PE=2 SV=1 - [Q59F20_HUMAN]	26.18	18	18	24	890	99.6308	5.93506	0.707655	0.739726	0.805569	0.750983	0.0131316
Q15126	Phosphomevalonate kinase OS=Homo sapiens GN=PMVK PE=1 SV=3 - [PMVK_HUMAN]	27.6	5	5	6	192	21.9812	5.73193	0.751605	0.775892	0.725119	0.750872	0.00344556
H7C5N4	Spindle and centriole-associated protein 1 (Fragment) OS=Homo sapiens GN=SPICE1 PE=1 SV=1 - [H7C5N4_HUMAN]	7.94	1	1	1	189	20.4113	8.47021	0.732974	0.778451	0.740879	0.750768	0.0031532
P31949	Protein S100-A11 OS=Homo sapiens GN=S100A11 PE=1 SV=2 - [S10AB_HUMAN]	34.29	3	3	39	105	11.7328	7.12256	0.75486	0.77169	0.725121	0.750557	0.00296567
P43490	Nicotinamide phosphoribosyltransferase OS=Homo sapiens GN=NAMPT PE=1 SV=1 - [NAMPT_HUMAN]	46.23	17	17	39	491	55.4866	7.15186	0.773323	0.752457	0.724365	0.750048	0.00320487
P02545	Prelamin-A/C OS=Homo sapiens GN=LMNA PE=1 SV=1 - [LMNA_HUMAN]	59.64	37	39	157	664	74.0947	7.02002	0.737979	0.706383	0.802839	0.749067	0.0125603
H7BZW6	Histone deacetylase complex subunit SAP18 (Fragment) OS=Homo sapiens GN=SAP18 PE=1 SV=2 - [H7BZW6_HUMAN]	34.27	4	4	7	143	16.0261	9.12939	0.707919	0.707602	0.831012	0.748844	0.0257298
Q9NQ84	G-protein coupled receptor family C group 5 member C OS=Homo sapiens GN=GPRC5C PE=1 SV=2 - [GPC5C_HUMAN]	8.39	3	3	6	441	48.1617	8.42627	0.691998	0.767803	0.785927	0.748576	0.0128411
A0A0J9YWY6	Supervillin (Fragment) OS=Homo sapiens GN=SVIL PE=1 SV=1 - [A0A0J9YWY6_HUMAN]	3.01	2	2	4	963	108.292	7.1665	0.704048	0.729322	0.812009	0.74846	0.0163864
B3KPP8	cDNA FLJ32037 fis, clone NTONG2000499, highly similar to Sodium/hydrogen exchanger 7 OS=Homo sapiens PE=2 SV=1 - [B3KPP8_HUMAN]	1.81	1	1	1	497	55.2107	5.84619	0.72333	0.713652	0.806727	0.747903	0.0134578
B7Z3Y3	cDNA FLJ50557, highly similar to Homo sapiens microtubule-associated protein 7 (MAP7), mRNA OS=Homo sapiens PE=2 SV=1 - [B7Z3Y3_HUMAN]	7.46	4	5	6	603	66.9277	9.45166	0.860184	0.715374	0.667204	0.747587	0.0489395
Q96JB3	Hypermethylated in cancer 2 protein OS=Homo sapiens GN=HIC2 PE=1 SV=2 - [HIC2_HUMAN]	1.63	1	1	4	615	66.1141	6.37939	0.675553	0.729366	0.83545	0.74679	0.0327337
Q96DG6	Carboxymethylenebutenolidase homolog OS=Homo sapiens GN=CMBL PE=1 SV=1 - [CMBL_HUMAN]	33.47	8	8	18	245	28.0302	7.18115	0.798385	0.716735	0.724652	0.746591	0.0103618
A0A024QZN4	Vinculin, isoform CRA_c OS=Homo sapiens GN=VCL PE=4 SV=1 - [A0A024QZN4_HUMAN]	65.67	10	63	201	1066	116.649	6.0874	0.773458	0.772696	0.683791	0.743315	0.0131794
Q9NXS2	Glutaminyl-peptide cyclotransferase-like protein OS=Homo sapiens GN=QPCTL PE=1 SV=2 - [QPCTL_HUMAN]	4.97	1	1	1	382	42.8971	9.81787	0.813157	0.667548	0.748788	0.743164	0.025865
Q96RF0	Sorting nexin-18 OS=Homo sapiens GN=SNX18 PE=1 SV=2 - [SNX18_HUMAN]	2.71	1	1	2	628	68.8512	5.68115	0.74349	0.671242	0.81213	0.742287	0.0240172
F8WC54	Disintegrin and metalloproteinase domain-containing protein 9 OS=Homo sapiens GN=ADAM9 PE=1 SV=1 - [F8WC54_HUMAN]	1.91	1	1	1	628	69.2786	6.65381	0.711726	0.662542	0.852019	0.742096	0.0451877
Q8IW92	Beta-galactosidase-1-like protein 2 OS=Homo sapiens GN=GLB1L2 PE=2 SV=1 - [GLBL2_HUMAN]	8.02	4	4	6	636	72.033	7.62061	0.764804	0.68813	0.771064	0.741333	0.0104586
P15090	Fatty acid-binding protein, adipocyte OS=Homo sapiens GN=FABP4 PE=1 SV=3 - [FABP4_HUMAN]	52.27	7	7	8	132	14.7095	7.13721	0.81048	0.780279	0.631321	0.740693	0.0427064
Q14657	EKC/KEOPS complex subunit LAGE3 OS=Homo sapiens GN=LAGE3 PE=1 SV=2 - [LAGE3_HUMAN]	27.27	2	2	2	143	14.7946	8.63135	0.738194	0.73475	0.748321	0.740422	0.000246085
B2R7D7	cDNA, FLJ93394, highly similar to Homo sapiens anterior gradient 2 homolog (Xenopus laevis) (AGR2), mRNA OS=Homo sapiens PE=2 SV=1 - [B2R7D7_HUMAN]	62.86	9	9	34	175	19.9946	9.01221	0.738511	0.69357	0.778807	0.736963	0.00864593
B9EGQ8	SMARCA4 protein OS=Homo sapiens GN=SMARCA4 PE=2 SV=1 - [B9EGQ8_HUMAN]	19.39	1	25	35	1681	189.33	8.22119	0.736558	0.68055	0.792185	0.736431	0.0146227
P41208	Centrin-2 OS=Homo sapiens GN=CETN2 PE=1 SV=1 - [CETN2_HUMAN]	5.23	1	1	1	172	19.7259	4.99561	0.739268	0.733546	0.73554	0.736118	4.03834e-05
P00492	Hypoxanthine-guanine phosphoribosyltransferase OS=Homo sapiens GN=HPRT1 PE=1 SV=2 - [HPRT_HUMAN]	72.02	12	12	42	218	24.5636	6.68311	0.754714	0.754875	0.693662	0.734417	0.00583574
A8K6V6	N-acetylglucosamine-6-sulfatase OS=Homo sapiens PE=2 SV=1 - [A8K6V6_HUMAN]	20.83	9	9	13	552	62.0611	8.39697	0.699162	0.706497	0.795738	0.733799	0.0133269
G3V144	SH3 and PX domain-containing protein 2B OS=Homo sapiens GN=SH3PXD2B PE=1 SV=1 - [G3V144_HUMAN]	1.86	1	1	1	430	49.1392	7.1665	0.710465	0.742824	0.741426	0.731572	0.00154432
F5GYJ5	Uncharacterized protein OS=Homo sapiens PE=3 SV=1 - [F5GYJ5_HUMAN]	7.79	1	1	2	154	18.3764	6.80029	0.714738	0.677779	0.801789	0.731435	0.0182237
E7EXA6	Chromosome transmission fidelity protein 18 homolog OS=Homo sapiens GN=CHTF18 PE=1 SV=2 - [E7EXA6_HUMAN]	9.23	5	5	6	975	107.365	7.21045	0.737559	0.781917	0.674308	0.731261	0.0132315
P09211	Glutathione S-transferase P OS=Homo sapiens GN=GSTP1 PE=1 SV=2 - [GSTP1_HUMAN]	51.9	9	9	17	210	23.341	5.64307	0.711144	0.765273	0.714874	0.73043	0.0041664
E9PES6	High mobility group protein B3 (Fragment) OS=Homo sapiens GN=HMGB3 PE=1 SV=1 - [E9PES6_HUMAN]	44.44	6	6	13	153	17.511	9.78857	0.724294	0.723247	0.740257	0.729266	0.00041301
Q96AC1	Fermitin family homolog 2 OS=Homo sapiens GN=FERMT2 PE=1 SV=1 - [FERM2_HUMAN]	31.76	1	16	24	680	77.8106	6.69775	0.766343	0.683658	0.737705	0.729235	0.00792065
B4DDF4	Calponin OS=Homo sapiens GN=CNN2 PE=1 SV=1 - [B4DDF4_HUMAN]	24.83	6	6	12	298	32.5956	6.97607	0.774121	0.717328	0.696198	0.729216	0.00730198
A4D1D1	Similar to dynein, cytoplasmic, light peptide; 8kD LC; dynein LC8; protein inhibitor of neuronal nitric oxide synthase OS=Homo sapiens GN=LOC392067 PE=4 SV=1 - [A4D1D1_HUMAN]	7.41	1	1	1	297	32.5209	9.01221	0.724144	0.736475	0.722381	0.727667	0.000264918
A0A0A0MRI0	Cyclin-dependent kinase inhibitor 2A OS=Homo sapiens GN=CDKN2A PE=1 SV=1 - [A0A0A0MRI0_HUMAN]	27.65	1	4	6	170	18.508	11.6782	0.705611	0.82329	0.640935	0.723279	0.0352516
Q8ND76	Cyclin-Y OS=Homo sapiens GN=CCNY PE=1 SV=2 - [CCNY_HUMAN]	23.46	3	6	9	341	39.3119	7.1958	0.695168	0.716177	0.754592	0.721979	0.00389314
P00441	Superoxide dismutase [Cu-Zn] OS=Homo sapiens GN=SOD1 PE=1 SV=2 - [SODC_HUMAN]	62.99	7	7	17	154	15.9259	6.12549	0.742902	0.714384	0.707969	0.721752	0.00148546
A8MZH8	Pituitary tumor-transforming gene 1 protein-interacting protein OS=Homo sapiens GN=PTTG1IP PE=1 SV=1 - [A8MZH8_HUMAN]	23.36	2	2	4	107	11.5908	8.11865	0.687443	0.680036	0.797037	0.721505	0.0179528
D6RGD1	Unconventional myosin-X (Fragment) OS=Homo sapiens GN=MYO10 PE=1 SV=1 - [D6RGD1_HUMAN]	0.84	1	1	1	830	96.0623	8.49951	0.795806	0.674631	0.692954	0.72113	0.0177995
P60891	Ribose-phosphate pyrophosphokinase 1 OS=Homo sapiens GN=PRPS1 PE=1 SV=2 - [PRPS1_HUMAN]	47.48	4	12	24	318	34.8119	6.97607	0.753945	0.760935	0.648318	0.721066	0.0166331
P00558	Phosphoglycerate kinase 1 OS=Homo sapiens GN=PGK1 PE=1 SV=3 - [PGK1_HUMAN]	81.29	26	32	176	417	44.5861	8.104	0.763201	0.734688	0.664987	0.720959	0.0107528
P40222	Alpha-taxilin OS=Homo sapiens GN=TXLNA PE=1 SV=3 - [TXLNA_HUMAN]	8.61	4	4	6	546	61.8532	6.52197	0.72362	0.70016	0.737791	0.720524	0.00153802
X6R8Y7	Spindlin-4 OS=Homo sapiens GN=SPIN4 PE=1 SV=1 - [X6R8Y7_HUMAN]	4.33	1	1	1	231	26.843	8.08936	0.689835	0.821702	0.649658	0.720398	0.0328464
P55809	Succinyl-CoA:3-ketoacid coenzyme A transferase 1, mitochondrial OS=Homo sapiens GN=OXCT1 PE=1 SV=1 - [SCOT1_HUMAN]	31.54	13	13	19	520	56.1219	7.45947	0.693471	0.722256	0.744806	0.720178	0.00280652
Q14781	Chromobox protein homolog 2 OS=Homo sapiens GN=CBX2 PE=1 SV=2 - [CBX2_HUMAN]	9.02	3	3	3	532	56.0461	10.0083	0.651908	0.674957	0.829298	0.718721	0.0370323
B4DWS9	cDNA FLJ57640, highly similar to Serpin B5 OS=Homo sapiens PE=2 SV=1 - [B4DWS9_HUMAN]	48.08	1	11	21	287	32.4394	6.53662	0.687454	0.683916	0.783829	0.7184	0.0132418
B7Z481	cDNA FLJ54018, highly similar to PDZ and LIM domain protein 5 OS=Homo sapiens PE=2 SV=1 - [B7Z481_HUMAN]	21.73	2	9	17	474	51.2189	7.78174	0.799909	0.669322	0.682712	0.717314	0.0208577
G3V2V8	Epididymal secretory protein E1 (Fragment) OS=Homo sapiens GN=NPC2 PE=1 SV=1 - [G3V2V8_HUMAN]	53.28	5	5	9	122	13.0697	8.33838	0.631176	0.701659	0.807528	0.713454	0.0305304
Q59FQ3	Pleckstrin homology domain containing, family A (Phosphoinositide binding specific) member 1 variant (Fragment) OS=Homo sapiens PE=2 SV=1 - [Q59FQ3_HUMAN]	5.22	1	1	1	230	25.8761	8.22119	0.678673	0.688772	0.772778	0.713408	0.0106592
A0A087X0X1	Annexin A10 OS=Homo sapiens GN=ANXA10 PE=1 SV=1 - [A0A087X0X1_HUMAN]	8.05	2	2	4	323	37.0869	5.41455	0.710805	0.707343	0.720175	0.712774	0.000178028
Q14376	UDP-glucose 4-epimerase OS=Homo sapiens GN=GALE PE=1 SV=2 - [GALE_HUMAN]	20.11	5	5	6	348	38.2573	6.72705	0.709496	0.768227	0.659803	0.712509	0.0116727
B4DPC3	cDNA FLJ60760, highly similar to Aminoacylase-1 (EC 3.5.1.14) OS=Homo sapiens PE=2 SV=1 - [B4DPC3_HUMAN]	11.82	3	3	3	313	35.3506	6.04932	0.708127	0.661986	0.761304	0.710472	0.00968004
B7Z3U1	cDNA FLJ53798, highly similar to Long-chain fatty acid transport protein 1 (EC 6.2.1.-) OS=Homo sapiens PE=2 SV=1 - [B7Z3U1_HUMAN]	9.6	2	5	6	646	71.0359	8.52881	0.6996	0.727913	0.697126	0.708213	0.00114361
Q8WXC6	Myeloma-overexpressed gene 2 protein OS=Homo sapiens GN=MYEOV2 PE=1 SV=3 - [MYOV2_HUMAN]	35.09	1	1	2	57	6.20676	3.82764	0.82465	0.69956	0.600137	0.708116	0.0461201
Q02252	Methylmalonate-semialdehyde dehydrogenase [acylating], mitochondrial OS=Homo sapiens GN=ALDH6A1 PE=1 SV=2 - [MMSA_HUMAN]	27.29	12	12	15	535	57.8027	8.49951	0.680417	0.728799	0.704488	0.704568	0.00222749
Q59GM9	Alpha-1,4 glucan phosphorylase (Fragment) OS=Homo sapiens PE=2 SV=1 - [Q59GM9_HUMAN]	42.31	1	30	50	865	98.7666	6.96143	0.791154	0.565995	0.744814	0.700654	0.048772
B7ZLZ1	APOBEC3A protein OS=Homo sapiens GN=APOBEC3A PE=2 SV=1 - [B7ZLZ1_HUMAN]	9.39	1	1	1	181	20.9462	6.7124	0.742875	0.747808	0.609481	0.700055	0.0220662
A0A024RE20	Uncharacterized protein OS=Homo sapiens GN=FLJ11193 PE=4 SV=1 - [A0A024RE20_HUMAN]	5.08	1	1	1	177	20.2359	4.43701	0.653271	0.703107	0.740111	0.69883	0.00690663
P14550	Alcohol dehydrogenase [NADP(+)] OS=Homo sapiens GN=AKR1A1 PE=1 SV=3 - [AK1A1_HUMAN]	17.85	5	5	7	325	36.5499	6.78564	0.70247	0.660692	0.724639	0.695934	0.00377968
B7Z3K3	cDNA FLJ57998, highly similar to Homo sapiens myo-inositol 1-phosphate synthase A1 (ISYNA1), mRNA OS=Homo sapiens PE=2 SV=1 - [B7Z3K3_HUMAN]	8.43	2	2	2	356	38.7967	5.40186	0.709478	0.668591	0.706379	0.694816	0.00184953
F8W1A4	Adenylate kinase 2, mitochondrial OS=Homo sapiens GN=AK2 PE=1 SV=1 - [F8W1A4_HUMAN]	61.64	11	11	34	232	25.6143	7.82568	0.694389	0.683398	0.697155	0.691647	0.000185567
P17858	ATP-dependent 6-phosphofructokinase, liver type OS=Homo sapiens GN=PFKL PE=1 SV=6 - [PFKAL_HUMAN]	28.08	12	15	28	780	84.9642	7.50342	0.717375	0.707711	0.649549	0.691545	0.00468288
Q9UJU1	Cytovillin 2 (Fragment) OS=Homo sapiens GN=VIL2 PE=2 SV=1 - [Q9UJU1_HUMAN]	56.03	1	11	22	141	16.23	9.30518	0.726262	0.635593	0.709073	0.690309	0.0079646
Q6NSD4	Glutathione peroxidase OS=Homo sapiens GN=GPX1 PE=2 SV=1 - [Q6NSD4_HUMAN]	58.62	5	5	6	145	16.1691	5.5415	0.674763	0.729074	0.661462	0.688433	0.00437674
Q2Q9H2	Glucose-6-phosphate 1-dehydrogenase (Fragment) OS=Homo sapiens GN=G6PD PE=3 SV=1 - [Q2Q9H2_HUMAN]	51.79	19	19	40	475	54.7898	7.07861	0.704958	0.705169	0.652517	0.687548	0.00312774
Q00535	Cyclin-dependent-like kinase 5 OS=Homo sapiens GN=CDK5 PE=1 SV=3 - [CDK5_HUMAN]	16.78	4	5	7	292	33.2832	7.66455	0.75518	0.709059	0.591051	0.685097	0.0232486
Q9Y6H1	Coiled-coil-helix-coiled-coil-helix domain-containing protein 2 OS=Homo sapiens GN=CHCHD2 PE=1 SV=1 - [CHCH2_HUMAN]	15.23	2	2	2	151	15.5027	9.21729	0.677752	0.642532	0.731218	0.683834	0.00658376
Q3SYF1	Sorting nexin 12 OS=Homo sapiens GN=SNX12 PE=2 SV=1 - [Q3SYF1_HUMAN]	27.16	3	5	11	162	18.8727	8.44092	0.705893	0.691753	0.649256	0.682301	0.0028574
A1L192	Uncharacterized protein (Fragment) OS=Homo sapiens PE=2 SV=1 - [A1L192_HUMAN]	9.9	1	1	1	101	11.3245	6.66846	0.732877	0.690887	0.621819	0.681861	0.0101981
Q4G148	Glucoside xylosyltransferase 1 OS=Homo sapiens GN=GXYLT1 PE=1 SV=2 - [GXLT1_HUMAN]	3.64	1	1	1	440	50.5335	8.646	0.651548	0.679405	0.706432	0.679128	0.00242937
B4DS26	cDNA FLJ50636, highly similar to Transcription factor 8 OS=Homo sapiens PE=2 SV=1 - [B4DS26_HUMAN]	1.09	1	1	2	643	69.9921	7.79639	0.722415	0.623544	0.687191	0.677717	0.00796281
O60220	Mitochondrial import inner membrane translocase subunit Tim8 A OS=Homo sapiens GN=TIMM8A PE=1 SV=1 - [TIM8A_HUMAN]	38.14	3	3	9	97	10.9913	5.16064	0.700306	0.638703	0.692818	0.677276	0.00359673
B2RBH2	cDNA, FLJ95508, highly similar to Homo sapiens 5'-nucleotidase, ecto (CD73) (NT5E), mRNA OS=Homo sapiens PE=2 SV=1 - [B2RBH2_HUMAN]	13.07	6	6	7	574	63.3555	7.03467	0.650869	0.712937	0.662177	0.675328	0.00343794
O60635	Tetraspanin-1 OS=Homo sapiens GN=TSPAN1 PE=1 SV=2 - [TSN1_HUMAN]	5.39	1	1	1	241	26.2832	5.24951	0.590226	0.673554	0.753622	0.672467	0.0201182
B4DGF1	cDNA FLJ56479, highly similar to Eukaryotic translation initiation factor 4 gamma 1 OS=Homo sapiens PE=2 SV=1 - [B4DGF1_HUMAN]	29.25	1	42	80	1566	172.053	5.32568	0.626885	0.694495	0.687155	0.669512	0.00417392
Q8IVQ8	XPO4 protein (Fragment) OS=Homo sapiens GN=XPO4 PE=2 SV=1 - [Q8IVQ8_HUMAN]	6.05	5	6	8	1008	113.963	4.86865	0.765209	0.547899	0.684912	0.666007	0.0342366
B7Z4U6	cDNA FLJ55803, highly similar to Gelsolin OS=Homo sapiens PE=2 SV=1 - [B7Z4U6_HUMAN]	9	5	5	6	689	75.7049	5.80811	0.686702	0.637961	0.639676	0.65478	0.00213293
Q9HBR0	Putative sodium-coupled neutral amino acid transporter 10 OS=Homo sapiens GN=SLC38A10 PE=1 SV=2 - [S38AA_HUMAN]	1.34	1	1	1	1119	119.687	5.73193	0.562177	0.70122	0.700693	0.654697	0.0174786
A8K857	cDNA FLJ76361 OS=Homo sapiens PE=2 SV=1 - [A8K857_HUMAN]	10.13	1	1	1	227	23.479	8.99756	0.557653	0.64904	0.726271	0.644321	0.0182601
C9J2P0	Ubiquitin-conjugating enzyme E2 E1 (Fragment) OS=Homo sapiens GN=UBE2E1 PE=1 SV=1 - [C9J2P0_HUMAN]	41.5	3	5	5	147	16.2001	8.55811	0.628214	0.645753	0.658114	0.644027	0.000593313
Q06787	Fragile X mental retardation protein 1 OS=Homo sapiens GN=FMR1 PE=1 SV=1 - [FMR1_HUMAN]	11.08	1	6	10	632	71.1309	7.41553	0.687363	0.589267	0.646862	0.641164	0.00623208
G3V2R9	Prostaglandin reductase 2 OS=Homo sapiens GN=PTGR2 PE=1 SV=1 - [G3V2R9_HUMAN]	22.58	4	4	5	217	23.3648	6.18896	0.644166	0.65999	0.586829	0.630328	0.00359475
D3DSV0	HCG2043421, isoform CRA_b OS=Homo sapiens GN=hCG_2043421 PE=4 SV=1 - [D3DSV0_HUMAN]	8.38	1	1	1	179	19.7553	5.63037	0.664118	0.668299	0.552343	0.628253	0.0102743
O15247	Chloride intracellular channel protein 2 OS=Homo sapiens GN=CLIC2 PE=1 SV=3 - [CLIC2_HUMAN]	40.49	7	7	8	247	28.3384	5.59229	0.621381	0.671676	0.576325	0.623127	0.00529729
P07205	Phosphoglycerate kinase 2 OS=Homo sapiens GN=PGK2 PE=1 SV=3 - [PGK2_HUMAN]	16.31	1	7	27	417	44.7673	8.54346	0.651152	0.557164	0.659509	0.622608	0.00747415
P05204	Non-histone chromosomal protein HMG-17 OS=Homo sapiens GN=HMGN2 PE=1 SV=3 - [HMGN2_HUMAN]	8.89	1	1	2	90	9.38706	9.99365	0.606135	0.489813	0.770176	0.622041	0.0433107
P55795	Heterogeneous nuclear ribonucleoprotein H2 OS=Homo sapiens GN=HNRNPH2 PE=1 SV=1 - [HNRH2_HUMAN]	33.63	5	11	40	449	49.2323	6.30322	0.585823	0.569758	0.687389	0.614323	0.00899438
B4DLV6	cDNA FLJ57163, moderately similar to Smad nuclear-interacting protein 1 OS=Homo sapiens PE=2 SV=1 - [B4DLV6_HUMAN]	4.48	1	1	2	290	33.0361	9.64209	0.571284	0.558162	0.709594	0.613013	0.0153084
Q9NUU6	Inactive ubiquitin thioesterase FAM105A OS=Homo sapiens GN=FAM105A PE=2 SV=1 - [F105A_HUMAN]	12.08	3	3	3	356	42.1686	9.29053	0.570565	0.55671	0.673861	0.600379	0.00844498
Q96KR6	Protein FAM210B OS=Homo sapiens GN=FAM210B PE=1 SV=2 - [F210B_HUMAN]	11.46	1	1	3	192	20.4112	10.4331	0.546052	0.540318	0.714553	0.600308	0.0198361
A0A087X0Q6	Sp8 transcription factor, isoform CRA_d OS=Homo sapiens GN=SP8 PE=1 SV=1 - [A0A087X0Q6_HUMAN]	2.79	1	1	1	466	47.0306	8.82178	0.602991	0.647311	0.547265	0.599189	0.00517406
Q9H617	Transmembrane protein 164 OS=Homo sapiens GN=RP13-360B22.2 PE=1 SV=1 - [Q9H617_HUMAN]	6.98	1	1	1	258	29.2122	7.45947	0.551176	0.545377	0.689617	0.59539	0.0133055
E9PJK1	Tetraspanin OS=Homo sapiens GN=CD81 PE=1 SV=1 - [E9PJK1_HUMAN]	21.82	2	2	5	165	17.9509	4.99561	0.597359	0.556975	0.609936	0.58809	0.00150079
Q99536	Synaptic vesicle membrane protein VAT-1 homolog OS=Homo sapiens GN=VAT1 PE=1 SV=2 - [VAT1_HUMAN]	15.01	5	5	8	393	41.8934	6.29053	0.588394	0.57051	0.565306	0.574737	0.000270214
P37059	Estradiol 17-beta-dehydrogenase 2 OS=Homo sapiens GN=HSD17B2 PE=1 SV=1 - [DHB2_HUMAN]	23	6	6	8	387	42.757	8.49951	0.534557	0.572791	0.605997	0.571115	0.00230793
A0A087WXU6	Homeobox protein TGIF2LX OS=Homo sapiens GN=TGIF2LX PE=4 SV=1 - [A0A087WXU6_HUMAN]	7.03	1	1	1	185	20.7726	9.71533	0.532396	0.665685	0.509738	0.569273	0.0125172
H0YGX7	Rho GDP-dissociation inhibitor 2 (Fragment) OS=Homo sapiens GN=ARHGDIB PE=1 SV=1 - [H0YGX7_HUMAN]	13.33	1	1	1	195	22.3693	5.19873	0.54411	0.668107	0.474334	0.562184	0.0163405
Q2TU64	T-complex protein 1 subunit gamma OS=Homo sapiens PE=2 SV=1 - [Q2TU64_HUMAN]	49.17	1	26	93	545	60.5403	6.354	0.5754	0.577182	0.472275	0.541619	0.005674
P43355	Melanoma-associated antigen 1 OS=Homo sapiens GN=MAGEA1 PE=1 SV=1 - [MAGA1_HUMAN]	6.15	1	2	2	309	34.3204	4.85596	0.667547	0.487083	0.455696	0.536775	0.0197087
B7ZL93	GPR107 protein (Fragment) OS=Homo sapiens GN=GPR107 PE=2 SV=1 - [B7ZL93_HUMAN]	2.9	1	1	1	379	42.2472	8.71924	0.500343	0.561093	0.518185	0.52654	0.00144666
A4UJ43	Brain type mu-glutathione S-transferase OS=Homo sapiens GN=GSTM3 PE=2 SV=1 - [A4UJ43_HUMAN]	10.95	2	2	3	210	24.8023	5.23682	0.609	0.485091	0.480469	0.524853	0.00775746
A0A024RDE8	PDZ and LIM domain 5, isoform CRA_c OS=Homo sapiens GN=PDLIM5 PE=4 SV=1 - [A0A024RDE8_HUMAN]	22.15	3	10	19	596	63.9345	8.20654	0.505313	0.462086	0.509762	0.492387	0.000896031
Q7Z443	Polycystic kidney disease protein 1-like 3 OS=Homo sapiens GN=PKD1L3 PE=1 SV=1 - [PK1L3_HUMAN]	0.58	1	1	1	1732	195.768	8.48486	0.450887	0.371353	0.518134	0.446791	0.00582884
P25815	Protein S100-P OS=Homo sapiens GN=S100P PE=1 SV=2 - [S100P_HUMAN]	13.68	1	1	1	95	10.3932	4.88135	0.383507	0.428933	0.519843	0.444094	0.0051581
A0A0D9SG53	Four and a half LIM domains protein 1 (Fragment) OS=Homo sapiens GN=FHL1 PE=1 SV=1 - [A0A0D9SG53_HUMAN]	9.23	1	1	1	130	15.005	8.25049	0.355053	0.334999	0.362978	0.35101	0.000164548
Q9BR63	FARSB protein (Fragment) OS=Homo sapiens GN=FARSB PE=2 SV=2 - [Q9BR63_HUMAN]	41.03	20	20	31	585	65.6594	6.84424	1.07985	1.0785	1.07841	1.07892	3.44023e-05
Q504W7	Oculocerebrorenal syndrome of Lowe OS=Homo sapiens GN=OCRL PE=2 SV=1 - [Q504W7_HUMAN]	15.01	11	11	14	893	103.115	6.771	0.858774	0.856742	0.853978	0.856498	9.37872e-05
U5YKD2	MHC class I antigen (Fragment) OS=Homo sapiens GN=HLA-A PE=3 SV=1 - [U5YKD2_HUMAN]	18.99	3	5	9	337	37.9108	6.32861	1.07491	1.0721	1.07386	1.07362	0.000124125
Q5UCC4	ER membrane protein complex subunit 10 OS=Homo sapiens GN=EMC10 PE=1 SV=1 - [EMC10_HUMAN]	12.6	2	2	3	262	27.3298	6.12549	0.911849	0.916087	0.913823	0.91392	0.000202229
P49458	Signal recognition particle 9 kDa protein OS=Homo sapiens GN=SRP9 PE=1 SV=2 - [SRP09_HUMAN]	62.79	6	6	11	86	10.1051	7.97217	1.16458	1.15744	1.16418	1.16207	0.000204071
Q53GS8	Wolf-Hirschhorn syndrome candidate 2 protein variant (Fragment) OS=Homo sapiens PE=2 SV=1 - [Q53GS8_HUMAN]	8.52	3	3	3	528	57.3128	8.92432	0.869354	0.877402	0.876092	0.874283	0.000393041
Q16822	Phosphoenolpyruvate carboxykinase [GTP], mitochondrial OS=Homo sapiens GN=PCK2 PE=1 SV=3 - [PCKGM_HUMAN]	23.75	11	11	11	640	70.6846	7.62061	0.945464	0.945328	0.948721	0.946504	0.000429478
Q53HR1	Eukaryotic translation elongation factor 1 alpha 1 variant (Fragment) OS=Homo sapiens PE=2 SV=1 - [Q53HR1_HUMAN]	68.85	4	17	122	366	39.2314	8.83643	1.08254	1.08277	1.07718	1.08083	0.00051052
Q9H2G2	STE20-like serine/threonine-protein kinase OS=Homo sapiens GN=SLK PE=1 SV=1 - [SLK_HUMAN]	6.8	6	7	9	1235	142.607	5.14795	0.870907	0.87222	0.862316	0.868481	0.000557108
P04899	Guanine nucleotide-binding protein G(i) subunit alpha-2 OS=Homo sapiens GN=GNAI2 PE=1 SV=3 - [GNAI2_HUMAN]	57.18	8	16	50	355	40.4251	5.5415	0.920495	0.914324	0.914775	0.916531	0.00056564
O75487	Glypican-4 OS=Homo sapiens GN=GPC4 PE=1 SV=4 - [GPC4_HUMAN]	18.35	7	8	10	556	62.3717	6.68311	0.84157	0.854128	0.849178	0.848292	0.000579007
Q5T280	Putative methyltransferase C9orf114 OS=Homo sapiens GN=C9orf114 PE=1 SV=3 - [CI114_HUMAN]	9.57	2	2	3	376	41.9824	7.43018	1.042	1.04215	1.03911	1.04109	0.000579722
A8K9K4	cDNA FLJ75504, highly similar to Homo sapiens glucosidase I, mRNA OS=Homo sapiens PE=2 SV=1 - [A8K9K4_HUMAN]	20.28	8	8	13	562	62.2003	7.10791	0.828893	0.841455	0.839748	0.836699	0.000579823
B4DVZ9	cDNA FLJ61177, highly similar to Phosphatidylinositol-4-phosphate 5-kinasetype-1 gamma (EC 2.7.1.68) OS=Homo sapiens PE=2 SV=1 - [B4DVZ9_HUMAN]	5	1	2	2	640	70.1421	5.41455	0.882813	0.89351	0.885553	0.887292	0.000809165
Q16643	Drebrin OS=Homo sapiens GN=DBN1 PE=1 SV=4 - [DREB_HUMAN]	23.88	11	11	22	649	71.3854	4.44971	1.16068	1.15667	1.14594	1.15443	0.000810651
A0A0M3HER3	Tripartite motif-containing protein 47 (Fragment) OS=Homo sapiens GN=TRIM47 PE=1 SV=1 - [A0A0M3HER3_HUMAN]	10.66	1	1	1	122	13.2215	7.02002	1.1426	1.15364	1.13814	1.14479	0.00101041
I3QJX8	Survival motor neuron 1 protein isoform f (Fragment) OS=Homo sapiens GN=SMN1 PE=2 SV=1 - [I3QJX8_HUMAN]	17.69	2	2	3	130	14.1888	4.60205	1.17754	1.16412	1.1594	1.16702	0.00105664
Q9NQT4	Exosome complex component RRP46 OS=Homo sapiens GN=EXOSC5 PE=1 SV=1 - [EXOS5_HUMAN]	29.36	5	5	9	235	25.2329	7.59131	1.10867	1.11438	1.12185	1.11497	0.00110008
H0Y4R5	Transmembrane protein 201 (Fragment) OS=Homo sapiens GN=TMEM201 PE=1 SV=1 - [H0Y4R5_HUMAN]	1.63	1	1	2	552	59.802	9.65674	0.893518	0.890664	0.881162	0.888448	0.00111924
H7BXI1	Extended synaptotagmin-2 (Fragment) OS=Homo sapiens GN=ESYT2 PE=1 SV=1 - [H7BXI1_HUMAN]	25.11	14	14	23	884	97.9487	8.57275	0.892237	0.889013	0.90175	0.894333	0.00130668
Q15149	Plectin OS=Homo sapiens GN=PLEC PE=1 SV=3 - [PLEC_HUMAN]	51.05	181	201	408	4684	531.466	5.96045	1.11054	1.09716	1.10252	1.10341	0.00140971
Q8NG19	Multi-functional protein MFP OS=Homo sapiens PE=2 SV=1 - [Q8NG19_HUMAN]	10.73	2	2	2	261	26.7282	9.31982	0.955557	0.950556	0.956202	0.954105	0.00150807
A8K984	Structural maintenance of chromosomes protein OS=Homo sapiens PE=2 SV=1 - [A8K984_HUMAN]	26.4	26	26	38	1197	135.512	8.42627	0.856857	0.873998	0.859494	0.86345	0.00151928
B7Z7A4	cDNA FLJ55148, highly similar to Thioredoxin domain-containing protein 9 OS=Homo sapiens PE=2 SV=1 - [B7Z7A4_HUMAN]	4.33	1	1	1	208	24.5236	6.44287	1.18243	1.15867	1.16568	1.16893	0.00173653
M0R0N0	NADH dehydrogenase [ubiquinone] 1 alpha subcomplex subunit 7 OS=Homo sapiens GN=NDUFA7 PE=1 SV=1 - [M0R0N0_HUMAN]	14.29	1	1	1	63	7.15786	10.3599	1.07044	1.07625	1.08151	1.07607	0.00176035
C9JBI3	Phosphoserine phosphatase (Fragment) OS=Homo sapiens GN=PSPH PE=1 SV=1 - [C9JBI3_HUMAN]	18.72	3	3	4	187	20.7318	6.93213	0.94164	0.935603	0.944209	0.940484	0.00183177
E9PE17	28S ribosomal protein S17, mitochondrial (Fragment) OS=Homo sapiens GN=MRPS17 PE=3 SV=1 - [E9PE17_HUMAN]	51.94	4	4	7	129	14.3649	9.84717	1.1134	1.12685	1.13104	1.12376	0.00184334
O75396	Vesicle-trafficking protein SEC22b OS=Homo sapiens GN=SEC22B PE=1 SV=4 - [SC22B_HUMAN]	38.14	7	7	20	215	24.5775	6.91748	0.869512	0.871985	0.887288	0.876262	0.0020123
B4DG82	cDNA FLJ61094, highly similar to Rap guanine nucleotide exchange factor 2 (Fragment) OS=Homo sapiens PE=2 SV=1 - [B4DG82_HUMAN]	1.24	1	1	1	1048	118.263	6.7417	1.14206	1.12192	1.13754	1.13384	0.00207219
P61006	Ras-related protein Rab-8A OS=Homo sapiens GN=RAB8A PE=1 SV=1 - [RAB8A_HUMAN]	41.55	2	9	18	207	23.6532	9.0708	1.13005	1.12825	1.11217	1.12349	0.00211199
Q9UHD8	Septin-9 OS=Homo sapiens GN=SEPT9 PE=1 SV=2 - [SEPT9_HUMAN]	37.88	17	17	36	586	65.3608	8.96826	0.892494	0.894383	0.907822	0.898233	0.00224068
Q969S3	Zinc finger protein 622 OS=Homo sapiens GN=ZNF622 PE=1 SV=1 - [ZN622_HUMAN]	13.84	5	5	8	477	54.2374	6.15088	0.874926	0.857798	0.877687	0.870137	0.00228687
Q96RE7	Nucleus accumbens-associated protein 1 OS=Homo sapiens GN=NACC1 PE=1 SV=1 - [NACC1_HUMAN]	11.2	5	5	5	527	57.2218	5.74463	0.873491	0.884858	0.893013	0.883787	0.00236457
B4DX16	cDNA FLJ58295, highly similar to Serine/threonine-protein kinase 6 (EC 2.7.11.1) OS=Homo sapiens PE=2 SV=1 - [B4DX16_HUMAN]	8.96	2	2	2	335	38.3669	8.79248	1.18162	1.15371	1.17515	1.17016	0.00244668
B3KRA8	cDNA FLJ33947 fis, clone CTONG2018343, highly similar to Ubiquitin ligase protein MIB1 (EC 6.3.2.-) OS=Homo sapiens PE=2 SV=1 - [B3KRA8_HUMAN]	1.89	1	1	1	795	86.4111	6.46826	0.870674	0.875414	0.852962	0.86635	0.00260313
A8K4G7	cDNA FLJ78528, highly similar to Homo sapiens vacuolar protein sorting 4B (yeast) (VPS4B), mRNA OS=Homo sapiens PE=2 SV=1 - [A8K4G7_HUMAN]	26.8	7	9	13	444	49.2424	6.75635	0.862516	0.874648	0.850219	0.862461	0.00261861
B4DH49	cDNA FLJ50512, highly similar to Transforming acidic coiled-coil-containing protein 1 OS=Homo sapiens PE=2 SV=1 - [B4DH49_HUMAN]	21.86	9	9	10	581	63.806	5.22412	0.896128	0.882659	0.901076	0.893288	0.0026485
O95400	CD2 antigen cytoplasmic tail-binding protein 2 OS=Homo sapiens GN=CD2BP2 PE=1 SV=1 - [CD2B2_HUMAN]	13.2	4	4	6	341	37.6232	4.61475	1.06585	1.07727	1.06696	1.07003	0.00268641
P53999	Activated RNA polymerase II transcriptional coactivator p15 OS=Homo sapiens GN=SUB1 PE=1 SV=3 - [TCP4_HUMAN]	59.84	7	7	12	127	14.3864	9.59814	0.858777	0.871012	0.845263	0.858351	0.00274451
O94888	UBX domain-containing protein 7 OS=Homo sapiens GN=UBXN7 PE=1 SV=2 - [UBXN7_HUMAN]	12.47	3	3	3	489	54.8283	5.16064	0.922419	0.907249	0.916994	0.915554	0.00275063
A0A024R5F3	SAPS domain family, member 3, isoform CRA_c OS=Homo sapiens GN=SAPS3 PE=4 SV=1 - [A0A024R5F3_HUMAN]	19.55	11	12	21	793	88.8963	4.58936	0.93814	0.943032	0.948512	0.943228	0.0027729
O43823	A-kinase anchor protein 8 OS=Homo sapiens GN=AKAP8 PE=1 SV=1 - [AKAP8_HUMAN]	9.68	5	5	5	692	76.0611	5.14795	1.08415	1.09854	1.09973	1.09414	0.00281658
P27695	DNA-(apurinic or apyrimidinic site) lyase OS=Homo sapiens GN=APEX1 PE=1 SV=2 - [APEX1_HUMAN]	58.49	15	15	37	318	35.5322	8.11865	0.863286	0.844545	0.869722	0.859184	0.00286357
B2RDW0	cDNA, FLJ96792, highly similar to Homo sapiens calmodulin 2 (phosphorylase kinase, delta) (CALM2), mRNA OS=Homo sapiens PE=2 SV=1 - [B2RDW0_HUMAN]	44.3	7	7	23	149	16.7668	4.22119	0.847603	0.821613	0.848184	0.839133	0.0029535
Q8TD30	Alanine aminotransferase 2 OS=Homo sapiens GN=GPT2 PE=1 SV=1 - [ALAT2_HUMAN]	17.02	6	6	10	523	57.8664	7.7085	0.908976	0.889779	0.899348	0.899368	0.00301888
Q9NZB2	Constitutive coactivator of PPAR-gamma-like protein 1 OS=Homo sapiens GN=FAM120A PE=1 SV=2 - [F120A_HUMAN]	27.64	21	22	35	1118	121.811	8.88037	0.914228	0.901482	0.917769	0.91116	0.00308486
Q6NZY4	Zinc finger CCHC domain-containing protein 8 OS=Homo sapiens GN=ZCCHC8 PE=1 SV=2 - [ZCHC8_HUMAN]	9.05	4	4	5	707	78.5285	4.86865	1.14419	1.14008	1.11975	1.13467	0.00313116
O00231	26S proteasome non-ATPase regulatory subunit 11 OS=Homo sapiens GN=PSMD11 PE=1 SV=3 - [PSD11_HUMAN]	50.71	16	16	27	422	47.434	6.48096	0.905739	0.918736	0.901348	0.908608	0.00324692
O60271	C-Jun-amino-terminal kinase-interacting protein 4 OS=Homo sapiens GN=SPAG9 PE=1 SV=4 - [JIP4_HUMAN]	16.12	17	17	24	1321	146.115	5.14795	0.923504	0.90622	0.912401	0.914042	0.00344248
B7Z3E5	cDNA FLJ53573, highly similar to Myosin Ic OS=Homo sapiens PE=2 SV=1 - [B7Z3E5_HUMAN]	23.87	15	16	21	1039	118.982	9.40771	1.05167	1.06218	1.0527	1.05552	0.0036065
Q9Y4P1	Cysteine protease ATG4B OS=Homo sapiens GN=ATG4B PE=1 SV=2 - [ATG4B_HUMAN]	20.87	6	6	9	393	44.2657	5.07178	1.16368	1.1346	1.14005	1.14611	0.00371086
Q15019	Septin-2 OS=Homo sapiens GN=SEPT2 PE=1 SV=1 - [SEPT2_HUMAN]	41.83	10	10	20	361	41.4613	6.59521	0.925434	0.908413	0.911962	0.91527	0.00372299
Q05CT8	NEDD1 protein (Fragment) OS=Homo sapiens GN=NEDD1 PE=2 SV=1 - [Q05CT8_HUMAN]	5.64	2	2	4	532	57.4702	9.26123	1.088	1.10655	1.0904	1.09498	0.0037398
B4DT97	cDNA FLJ56931, highly similar to Peroxisomal carnitine O-octanoyltransferase (EC 2.3.1.137) OS=Homo sapiens PE=2 SV=1 - [B4DT97_HUMAN]	3.72	1	1	1	457	51.9049	6.96143	1.1732	1.14506	1.1445	1.15425	0.00375309
B2R514	cDNA, FLJ92300, Homo sapiens COP9 subunit 6 (MOV34 homolog, 34 kD) (COPS6), mRNA OS=Homo sapiens PE=2 SV=1 - [B2R514_HUMAN]	35.69	7	7	10	297	33.554	5.99854	0.896098	0.89553	0.875336	0.888988	0.00376154
Q4VXZ8	Peroxisomal 2,4-dienoyl-CoA reductase OS=Homo sapiens GN=DECR2 PE=1 SV=1 - [Q4VXZ8_HUMAN]	15.36	4	4	6	280	29.4652	8.86572	1.10058	1.08168	1.08683	1.0897	0.003934
B4E327	cDNA FLJ58830, highly similar to Homo sapiens zinc finger protein 289, ID1 regulated (ZNF289), mRNA OS=Homo sapiens PE=2 SV=1 - [B4E327_HUMAN]	12.57	4	4	6	382	41.1517	8.14795	0.917686	0.897416	0.906276	0.907126	0.00396677
P43487	Ran-specific GTPase-activating protein OS=Homo sapiens GN=RANBP1 PE=1 SV=1 - [RANG_HUMAN]	26.87	4	4	7	201	23.2956	5.2876	0.825821	0.849168	0.85894	0.844643	0.00397539
O15379	Histone deacetylase 3 OS=Homo sapiens GN=HDAC3 PE=1 SV=2 - [HDAC3_HUMAN]	5.84	2	2	2	428	48.8164	5.16064	0.950568	0.95784	0.959718	0.956042	0.00400426
Q6NVY0	Calcyclin binding protein OS=Homo sapiens GN=CACYBP PE=2 SV=1 - [Q6NVY0_HUMAN]	58.33	9	9	20	228	26.1656	7.86963	0.903103	0.919955	0.901916	0.908325	0.00401314
D6REA0	Glutamyl-tRNA(Gln) amidotransferase subunit B, mitochondrial OS=Homo sapiens GN=GATB PE=1 SV=1 - [D6REA0_HUMAN]	3.68	2	2	2	516	57.6171	9.17334	1.16437	1.1319	1.15411	1.15013	0.00405058
P05362	Intercellular adhesion molecule 1 OS=Homo sapiens GN=ICAM1 PE=1 SV=2 - [ICAM1_HUMAN]	17.86	7	7	10	532	57.789	7.98682	0.867761	0.876343	0.847016	0.863707	0.00405474
O75937	DnaJ homolog subfamily C member 8 OS=Homo sapiens GN=DNAJC8 PE=1 SV=2 - [DNJC8_HUMAN]	24.9	4	4	8	253	29.8234	9.05615	0.919958	0.908332	0.926319	0.918203	0.0041194
P28838	Cytosol aminopeptidase OS=Homo sapiens GN=LAP3 PE=1 SV=3 - [AMPL_HUMAN]	58	23	23	47	519	56.1308	7.92822	0.905029	0.902827	0.921449	0.909768	0.00421236
Q86XZ2	PPP2R5E protein (Fragment) OS=Homo sapiens GN=PPP2R5E PE=2 SV=1 - [Q86XZ2_HUMAN]	27.13	7	9	11	435	50.7053	6.7417	0.972096	0.970598	0.976465	0.973053	0.00423903
Q6PKC2	CROP protein (Fragment) OS=Homo sapiens GN=CROP PE=2 SV=1 - [Q6PKC2_HUMAN]	35.17	6	6	13	236	26.9988	8.20654	1.14086	1.11459	1.11872	1.12472	0.00425061
K7EKS1	DNA-directed RNA polymerase II subunit RPB9 OS=Homo sapiens GN=POLR2I PE=1 SV=1 - [K7EKS1_HUMAN]	53.41	3	3	3	88	10.2387	4.56396	1.15281	1.16192	1.12894	1.14789	0.00439149
Q7RTV0	PHD finger-like domain-containing protein 5A OS=Homo sapiens GN=PHF5A PE=1 SV=1 - [PHF5A_HUMAN]	29.09	3	3	3	110	12.397	8.41162	1.07639	1.06638	1.06096	1.06791	0.00439925
Q9UE24	H.sapiens mRNA 3'-region (unknown function) (Fragment) OS=Homo sapiens PE=2 SV=1 - [Q9UE24_HUMAN]	8.8	2	2	3	341	37.7001	6.80029	0.936365	0.93806	0.948966	0.94113	0.00446776
Q14643	Inositol 1,4,5-trisphosphate receptor type 1 OS=Homo sapiens GN=ITPR1 PE=1 SV=3 - [ITPR1_HUMAN]	6.31	12	13	18	2758	313.729	6.03662	1.13282	1.11792	1.14888	1.13321	0.00447172
B2RAK1	cDNA, FLJ94965, highly similar to Homo sapiens leucyl/cystinyl aminopeptidase (LNPEP), mRNA OS=Homo sapiens PE=2 SV=1 - [B2RAK1_HUMAN]	11.71	11	11	12	1025	117.27	5.73193	1.10064	1.09871	1.12112	1.10682	0.00447596
Q9NRX5	Serine incorporator 1 OS=Homo sapiens GN=SERINC1 PE=1 SV=1 - [SERC1_HUMAN]	6.62	2	2	3	453	50.4612	5.84619	1.05027	1.04122	1.04141	1.0443	0.00450892
Q9UJY1	Heat shock protein beta-8 OS=Homo sapiens GN=HSPB8 PE=1 SV=1 - [HSPB8_HUMAN]	15.31	3	3	3	196	21.5906	5.12256	1.14039	1.16447	1.13145	1.14544	0.00456501
Q15008	26S proteasome non-ATPase regulatory subunit 6 OS=Homo sapiens GN=PSMD6 PE=1 SV=1 - [PSMD6_HUMAN]	39.85	14	14	28	389	45.5023	5.61768	0.918917	0.913982	0.898672	0.910524	0.00460769
A0A087WYU1	Sorting nexin OS=Homo sapiens GN=SNX9 PE=1 SV=1 - [A0A087WYU1_HUMAN]	23.23	9	9	11	594	66.4346	5.57959	1.12749	1.10503	1.10325	1.11192	0.00482239
B4DEL2	Inhibitor of growth protein OS=Homo sapiens PE=2 SV=1 - [B4DEL2_HUMAN]	3.23	1	1	1	403	44.8043	6.84424	1.21244	1.20716	1.169	1.1962	0.00483004
E9PEQ6	Peptidyl-prolyl cis-trans isomerase OS=Homo sapiens GN=PPIE PE=1 SV=1 - [E9PEQ6_HUMAN]	14.4	2	3	8	250	27.6807	5.5415	1.02755	1.03322	1.02673	1.02917	0.00486109
A0A024R5H8	RAB6A, member RAS oncogene family, isoform CRA_b OS=Homo sapiens GN=RAB6A PE=3 SV=1 - [A0A024R5H8_HUMAN]	47.12	1	8	17	208	23.5339	5.5415	0.88547	0.908071	0.904696	0.899412	0.00486143
P09417	Dihydropteridine reductase OS=Homo sapiens GN=QDPR PE=1 SV=2 - [DHPR_HUMAN]	34.84	6	6	8	244	25.773	7.37158	0.862258	0.870386	0.837024	0.856556	0.0048668
H3BR35	Eukaryotic peptide chain release factor GTP-binding subunit ERF3A (Fragment) OS=Homo sapiens GN=GSPT1 PE=1 SV=1 - [H3BR35_HUMAN]	34.74	1	12	23	475	52.9087	5.63037	1.09569	1.10752	1.08389	1.0957	0.00504114
G3V1D1	Ferritin OS=Homo sapiens GN=FTH1 PE=1 SV=1 - [G3V1D1_HUMAN]	18.58	2	2	2	113	12.8683	5.30029	0.919461	0.901491	0.920568	0.91384	0.00510997
Q9UBQ0	Vacuolar protein sorting-associated protein 29 OS=Homo sapiens GN=VPS29 PE=1 SV=1 - [VPS29_HUMAN]	27.47	5	5	8	182	20.4927	6.78564	0.875576	0.84359	0.844868	0.854678	0.00513659
Q9BT30	Alpha-ketoglutarate-dependent dioxygenase alkB homolog 7, mitochondrial OS=Homo sapiens GN=ALKBH7 PE=1 SV=1 - [ALKB7_HUMAN]	20.81	2	2	2	221	24.5006	7.10791	1.10553	1.11098	1.13312	1.11654	0.00519937
B7Z499	cDNA FLJ50571, highly similar to Myotubularin (EC 3.1.3.48) OS=Homo sapiens PE=2 SV=1 - [B7Z499_HUMAN]	4.51	2	2	2	488	57.1691	8.29443	0.878598	0.844881	0.866949	0.863476	0.00520375
P09496	Clathrin light chain A OS=Homo sapiens GN=CLTA PE=1 SV=1 - [CLCA_HUMAN]	16.13	4	5	5	248	27.06	4.51318	0.885762	0.877739	0.854989	0.87283	0.00521087
B2RCM2	cDNA, FLJ96156, highly similar to Homo sapiens leucyl-tRNA synthetase (LARS), mRNA OS=Homo sapiens PE=2 SV=1 - [B2RCM2_HUMAN]	39.03	37	37	79	1176	134.352	7.1958	0.907909	0.909901	0.887357	0.901722	0.00533262
Q9NPA8	Transcription and mRNA export factor ENY2 OS=Homo sapiens GN=ENY2 PE=1 SV=1 - [ENY2_HUMAN]	31.68	3	3	5	101	11.5213	9.33447	0.942704	0.937124	0.926481	0.935436	0.00538855
O75175	CCR4-NOT transcription complex subunit 3 OS=Homo sapiens GN=CNOT3 PE=1 SV=1 - [CNOT3_HUMAN]	8.1	5	5	6	753	81.8217	6.20166	1.09188	1.10174	1.11821	1.10394	0.00541397
A0A024R972	Laminin, gamma 1 (Formerly LAMB2), isoform CRA_a OS=Homo sapiens GN=LAMC1 PE=4 SV=1 - [A0A024R972_HUMAN]	3.75	4	4	4	1573	173.9	5.04639	1.03855	1.04945	1.04762	1.04521	0.00550253
Q09161	Nuclear cap-binding protein subunit 1 OS=Homo sapiens GN=NCBP1 PE=1 SV=1 - [NCBP1_HUMAN]	30.38	18	18	27	790	91.7805	6.43018	0.892909	0.877278	0.905272	0.89182	0.00555885
B4E2Y2	cDNA FLJ50370, highly similar to Ubiquitin conjugation factor E4 B OS=Homo sapiens PE=2 SV=1 - [B4E2Y2_HUMAN]	8.33	6	6	9	1057	121.294	6.13818	0.923404	0.927513	0.907687	0.919535	0.00558965
P49770	Translation initiation factor eIF-2B subunit beta OS=Homo sapiens GN=EIF2B2 PE=1 SV=3 - [EI2BB_HUMAN]	23.36	6	6	13	351	38.9649	6.16357	1.04596	1.05559	1.04366	1.0484	0.00565201
Q86SF2	N-acetylgalactosaminyltransferase 7 OS=Homo sapiens GN=GALNT7 PE=1 SV=1 - [GALT7_HUMAN]	6.85	4	4	4	657	75.341	7.10791	0.906642	0.883922	0.906889	0.899151	0.00565328
B3KPN7	cDNA FLJ32002 fis, clone NT2RP7009394, highly similar to Exocyst complex component 2 OS=Homo sapiens PE=2 SV=1 - [B3KPN7_HUMAN]	9.42	8	8	10	924	104.058	6.82959	0.904376	0.92594	0.918546	0.916287	0.00566344
P18669	Phosphoglycerate mutase 1 OS=Homo sapiens GN=PGAM1 PE=1 SV=2 - [PGAM1_HUMAN]	69.69	10	13	39	254	28.7858	7.18115	0.948148	0.946939	0.934639	0.943242	0.00573225
O76024	Wolframin OS=Homo sapiens GN=WFS1 PE=1 SV=2 - [WFS1_HUMAN]	15.06	12	12	19	890	100.227	8.04541	0.866417	0.848506	0.883857	0.86626	0.00577235
Q5HYL6	Putative uncharacterized protein DKFZp686E1899 OS=Homo sapiens GN=DKFZp686E1899 PE=2 SV=1 - [Q5HYL6_HUMAN]	21.02	5	5	5	352	39.5302	5.18604	1.10993	1.13835	1.11177	1.12002	0.00580409
B4DI19	cDNA FLJ59524, highly similar to Cysteinyl-tRNA synthetase (EC 6.1.1.16) OS=Homo sapiens PE=2 SV=1 - [B4DI19_HUMAN]	25.38	12	12	20	662	75.6384	6.59521	0.913269	0.890225	0.889329	0.897608	0.00580424
Q8NI62	Ribosomal protein S2 OS=Homo sapiens GN=OK/KNS-cl.6 PE=2 SV=1 - [Q8NI62_HUMAN]	68.35	1	5	12	79	8.75228	8.00146	0.974052	0.976572	0.969609	0.973411	0.00580915
D4Q8H0	Mitogen-activated protein kinase kinase kinase MLT OS=Homo sapiens GN=pk PE=1 SV=1 - [D4Q8H0_HUMAN]	12.97	4	4	4	455	51.5491	5.21143	1.21881	1.16752	1.19918	1.19517	0.00580917
Q8NHP8	Putative phospholipase B-like 2 OS=Homo sapiens GN=PLBD2 PE=1 SV=2 - [PLBL2_HUMAN]	2.21	1	1	1	589	65.43	6.80029	0.890144	0.915865	0.898211	0.901407	0.00588177
P33897	ATP-binding cassette sub-family D member 1 OS=Homo sapiens GN=ABCD1 PE=1 SV=2 - [ABCD1_HUMAN]	19.46	11	11	17	745	82.8845	8.95361	0.88406	0.861928	0.848243	0.864744	0.00589923
O43567	E3 ubiquitin-protein ligase RNF13 OS=Homo sapiens GN=RNF13 PE=1 SV=1 - [RNF13_HUMAN]	9.45	2	3	3	381	42.7865	4.98291	1.10878	1.09245	1.08368	1.09497	0.00594746
H0Y360	AMP deaminase 2 (Fragment) OS=Homo sapiens GN=AMPD2 PE=1 SV=1 - [H0Y360_HUMAN]	5.69	4	4	4	861	98.4497	6.65381	0.893648	0.864368	0.863741	0.873919	0.00606782
K7EM91	Kunitz-type protease inhibitor 2 OS=Homo sapiens GN=SPINT2 PE=1 SV=1 - [K7EM91_HUMAN]	5.94	1	1	2	202	22.8139	7.45947	1.14677	1.17808	1.19276	1.17254	0.0061227
Q9Y2K6	Ubiquitin carboxyl-terminal hydrolase 20 OS=Homo sapiens GN=USP20 PE=1 SV=2 - [UBP20_HUMAN]	1.31	1	1	1	914	101.938	6.11279	0.884436	0.903179	0.911262	0.899626	0.00620725
Q13217	DnaJ homolog subfamily C member 3 OS=Homo sapiens GN=DNAJC3 PE=1 SV=1 - [DNJC3_HUMAN]	6.15	3	3	4	504	57.5442	6.15088	1.03747	1.0347	1.04505	1.03907	0.00620979
E9PGZ1	Caldesmon OS=Homo sapiens GN=CALD1 PE=1 SV=1 - [E9PGZ1_HUMAN]	17.54	8	8	11	536	61.6685	6.11279	0.926877	0.925179	0.907001	0.919686	0.00621474
Q04917	14-3-3 protein eta OS=Homo sapiens GN=YWHAH PE=1 SV=4 - [1433F_HUMAN]	52.03	8	12	47	246	28.201	4.84326	0.930927	0.939564	0.920453	0.930315	0.00622821
P35241	Radixin OS=Homo sapiens GN=RDX PE=1 SV=1 - [RADI_HUMAN]	43.57	11	25	63	583	68.5214	6.3667	0.876218	0.899739	0.903404	0.89312	0.00629053
K7EP38	Casein kinase I isoform gamma-2 (Fragment) OS=Homo sapiens GN=CSNK1G2 PE=1 SV=2 - [K7EP38_HUMAN]	13.16	1	1	1	76	8.07612	9.99365	1.09556	1.07243	1.08885	1.08561	0.00637922
Q92508	Piezo-type mechanosensitive ion channel component 1 OS=Homo sapiens GN=PIEZO1 PE=1 SV=4 - [PIEZ1_HUMAN]	1.75	2	2	2	2521	286.605	7.47412	0.874362	0.846291	0.833538	0.851397	0.00652007
Q86VM9	Zinc finger CCCH domain-containing protein 18 OS=Homo sapiens GN=ZC3H18 PE=1 SV=2 - [ZCH18_HUMAN]	13.33	9	9	10	953	106.316	8.32373	0.938514	0.922466	0.938892	0.933291	0.00652106
P41227	N-alpha-acetyltransferase 10 OS=Homo sapiens GN=NAA10 PE=1 SV=1 - [NAA10_HUMAN]	22.98	5	5	9	235	26.4419	5.64307	0.875248	0.902035	0.87206	0.883114	0.00654759
Q92796	Disks large homolog 3 OS=Homo sapiens GN=DLG3 PE=1 SV=2 - [DLG3_HUMAN]	9.67	5	5	8	817	90.2576	7.03467	0.894118	0.891274	0.91725	0.900881	0.00681692
Q5SXM8	DNL-type zinc finger protein OS=Homo sapiens GN=DNLZ PE=1 SV=1 - [DNLZ_HUMAN]	13.48	2	2	2	178	19.1919	9.80322	1.17095	1.17934	1.22219	1.19083	0.00684235
Q9NWU2	Glucose-induced degradation protein 8 homolog OS=Homo sapiens GN=GID8 PE=1 SV=1 - [GID8_HUMAN]	28.51	4	4	5	228	26.7317	4.97021	0.850916	0.873851	0.887848	0.870872	0.00687829
A0A0S2Z4I9	Vasodilator-stimulated phosphoprotein isoform 3 (Fragment) OS=Homo sapiens GN=VASP PE=2 SV=1 - [A0A0S2Z4I9_HUMAN]	28.13	2	6	11	327	35.2778	8.93896	0.85188	0.840051	0.880193	0.857375	0.00690004
K7EIY6	E3 ubiquitin-protein ligase RNF126 (Fragment) OS=Homo sapiens GN=RNF126 PE=1 SV=6 - [K7EIY6_HUMAN]	13.38	2	2	2	284	30.8527	4.99561	0.861722	0.817621	0.823127	0.834157	0.0069258
P16278	Beta-galactosidase OS=Homo sapiens GN=GLB1 PE=1 SV=2 - [BGAL_HUMAN]	7.53	4	4	5	677	76.0266	6.56592	0.862384	0.89409	0.861448	0.872641	0.00702081
E6ZCI6	Phosphatidylcholine:ceramide cholinephosphotransferase 1 OS=Homo sapiens GN=SGMS1 PE=1 SV=1 - [E6ZCI6_HUMAN]	4.11	1	1	2	219	25.3297	5.94775	1.15851	1.13116	1.17659	1.15542	0.00714298
A0A024R0K2	Cold shock domain containing E1, RNA-binding, isoform CRA_b OS=Homo sapiens GN=CSDE1 PE=4 SV=1 - [A0A024R0K2_HUMAN]	32.2	21	21	33	767	85.6934	6.20166	0.964074	0.956318	0.96703	0.962474	0.00716763
A0A0A6YYG7	Condensin-2 complex subunit H2 OS=Homo sapiens GN=NCAPH2 PE=1 SV=1 - [A0A0A6YYG7_HUMAN]	3.23	2	2	2	589	66.2155	4.729	0.918099	0.923202	0.898912	0.913404	0.00721257
P53396	ATP-citrate synthase OS=Homo sapiens GN=ACLY PE=1 SV=3 - [ACLY_HUMAN]	35.24	31	31	53	1101	120.762	7.32764	0.882514	0.86875	0.842816	0.864693	0.0073167
H7BXQ8	Armadillo repeat-containing protein 10 OS=Homo sapiens GN=ARMC10 PE=1 SV=1 - [H7BXQ8_HUMAN]	25.91	3	3	3	193	20.8577	7.84033	0.905942	0.924695	0.898621	0.909753	0.00732068
Q9UJA5	tRNA (adenine(58)-N(1))-methyltransferase non-catalytic subunit TRM6 OS=Homo sapiens GN=TRMT6 PE=1 SV=1 - [TRM6_HUMAN]	19.72	7	7	11	497	55.7643	7.54736	1.07389	1.06742	1.05465	1.06532	0.00740815
P17174	Aspartate aminotransferase, cytoplasmic OS=Homo sapiens GN=GOT1 PE=1 SV=3 - [AATC_HUMAN]	43.58	12	12	20	413	46.2185	7.00537	1.13887	1.18661	1.17622	1.16723	0.00742752
P12814	Alpha-actinin-1 OS=Homo sapiens GN=ACTN1 PE=1 SV=2 - [ACTN1_HUMAN]	52.35	26	39	97	892	102.993	5.41455	0.903519	0.893676	0.870966	0.889387	0.00750763
E9PLV9	Large neutral amino acids transporter small subunit 2 OS=Homo sapiens GN=SLC7A8 PE=1 SV=1 - [E9PLV9_HUMAN]	6.57	1	1	1	289	30.636	5.42725	0.849327	0.88241	0.842139	0.857959	0.00753567
P47813	Eukaryotic translation initiation factor 1A, X-chromosomal OS=Homo sapiens GN=EIF1AX PE=1 SV=2 - [IF1AX_HUMAN]	36.11	5	5	10	144	16.4502	5.23682	0.888348	0.855534	0.850764	0.864882	0.00755761
J3KMY0	Cell division cycle-associated protein 3 OS=Homo sapiens GN=CDCA3 PE=1 SV=1 - [J3KMY0_HUMAN]	12.35	2	2	2	243	26.2464	7.63525	0.826036	0.864241	0.86562	0.851966	0.00759035
Q8WWM7	Ataxin-2-like protein OS=Homo sapiens GN=ATXN2L PE=1 SV=2 - [ATX2L_HUMAN]	15.26	14	14	21	1075	113.304	8.5874	1.0891	1.08826	1.11448	1.09728	0.00772873
H3BP86	Protein FAM65A (Fragment) OS=Homo sapiens GN=FAM65A PE=1 SV=1 - [H3BP86_HUMAN]	26.43	2	2	4	140	15.3849	7.09326	0.907845	0.881767	0.909143	0.899585	0.0077934
Q9Y3Z3	Deoxynucleoside triphosphate triphosphohydrolase SAMHD1 OS=Homo sapiens GN=SAMHD1 PE=1 SV=2 - [SAMH1_HUMAN]	16.13	7	7	10	626	72.1548	7.13721	1.13926	1.1892	1.16041	1.16296	0.0077949
B7Z9R8	cDNA, FLJ78932, highly similar to Squalene synthetase (EC 2.5.1.21) OS=Homo sapiens PE=2 SV=1 - [B7Z9R8_HUMAN]	13.03	4	4	5	353	40.7275	5.97314	1.07081	1.08076	1.05912	1.07023	0.00783058
O43242	26S proteasome non-ATPase regulatory subunit 3 OS=Homo sapiens GN=PSMD3 PE=1 SV=2 - [PSMD3_HUMAN]	39.7	17	17	30	534	60.9395	8.44092	0.929469	0.945952	0.945137	0.940186	0.0079451
Q9NYP9	Protein Mis18-alpha OS=Homo sapiens GN=MIS18A PE=1 SV=1 - [MS18A_HUMAN]	9.87	1	1	1	233	25.8465	5.19873	1.09509	1.12381	1.1283	1.11573	0.00798458
Q96D15	Reticulocalbin-3 OS=Homo sapiens GN=RCN3 PE=1 SV=1 - [RCN3_HUMAN]	23.78	7	7	10	328	37.47	4.89404	0.976402	0.982605	0.977564	0.978857	0.00800932
A0A024R4E5	High density lipoprotein binding protein (Vigilin), isoform CRA_a OS=Homo sapiens GN=HDLBP PE=1 SV=1 - [A0A024R4E5_HUMAN]	30.84	30	30	43	1268	141.352	6.87354	0.959817	0.966606	0.970464	0.965629	0.00809969
Q9H2D6	TRIO and F-actin-binding protein OS=Homo sapiens GN=TRIOBP PE=1 SV=3 - [TARA_HUMAN]	3.17	6	6	6	2365	261.217	8.48486	0.935727	0.95343	0.943082	0.94408	0.00832571
Q9BYB4	Guanine nucleotide-binding protein subunit beta-like protein 1 OS=Homo sapiens GN=GNB1L PE=1 SV=2 - [GNB1L_HUMAN]	7.03	1	1	2	327	35.5951	7.97217	1.05042	1.03687	1.0477	1.045	0.00835247
B7Z314	cDNA FLJ55209, highly similar to Basic FGF-repressed Zic-binding protein OS=Homo sapiens PE=2 SV=1 - [B7Z314_HUMAN]	16	3	3	5	200	23.6119	8.07471	1.15813	1.11657	1.15367	1.14279	0.0084023
Q9NSK0	Kinesin light chain 4 OS=Homo sapiens GN=KLC4 PE=1 SV=3 - [KLC4_HUMAN]	11.95	2	6	6	619	68.5976	6.17627	1.08563	1.07735	1.062	1.07499	0.00840833
Q9Y3D3	28S ribosomal protein S16, mitochondrial OS=Homo sapiens GN=MRPS16 PE=1 SV=1 - [RT16_HUMAN]	33.58	3	3	3	137	15.335	9.49561	1.17537	1.13757	1.19032	1.16775	0.00864267
H3BSE1	TBC1 domain family member 10B (Fragment) OS=Homo sapiens GN=TBC1D10B PE=1 SV=1 - [H3BSE1_HUMAN]	10.87	2	2	2	184	21.0583	8.80713	1.09754	1.07021	1.08579	1.08451	0.00865662
Q9BYV8	Centrosomal protein of 41 kDa OS=Homo sapiens GN=CEP41 PE=1 SV=1 - [CEP41_HUMAN]	15.55	4	4	4	373	41.3429	8.32373	0.902142	0.864859	0.872551	0.879851	0.00882817
Q92990	Glomulin OS=Homo sapiens GN=GLMN PE=1 SV=2 - [GLMN_HUMAN]	12.12	6	6	6	594	68.1646	5.32568	1.22635	1.20617	1.16272	1.19841	0.00883539
A0A024R357	SHQ1 homolog (S. cerevisiae), isoform CRA_a OS=Homo sapiens GN=SHQ1 PE=4 SV=1 - [A0A024R357_HUMAN]	9.43	4	4	5	488	54.9524	4.76709	0.855457	0.872781	0.896349	0.874862	0.00884871
Q06203	Amidophosphoribosyltransferase OS=Homo sapiens GN=PPAT PE=1 SV=1 - [PUR1_HUMAN]	12.38	5	5	7	517	57.3624	6.75635	0.875395	0.827349	0.856289	0.853011	0.00890766
D9ZGF8	Rho-associated protein kinase OS=Homo sapiens GN=ROCK1 PE=3 SV=1 - [D9ZGF8_HUMAN]	11.96	14	16	16	1354	158.145	5.93506	0.885065	0.866895	0.904602	0.885521	0.00892405
B1AK87	Capping protein (Actin filament) muscle Z-line, beta, isoform CRA_a OS=Homo sapiens GN=CAPZB PE=1 SV=1 - [B1AK87_HUMAN]	43.08	10	10	19	260	29.2768	6.91748	0.93969	0.917842	0.934581	0.930704	0.00894438
P11142	Heat shock cognate 71 kDa protein OS=Homo sapiens GN=HSPA8 PE=1 SV=1 - [HSP7C_HUMAN]	56.66	16	33	204	646	70.8542	5.51611	0.924616	0.923723	0.900186	0.916175	0.00898254
Q9H6D7	HAUS augmin-like complex subunit 4 OS=Homo sapiens GN=HAUS4 PE=1 SV=1 - [HAUS4_HUMAN]	7.16	3	3	3	363	42.373	5.68115	0.913537	0.879171	0.891296	0.894668	0.00900392
P52888	Thimet oligopeptidase OS=Homo sapiens GN=THOP1 PE=1 SV=2 - [THOP1_HUMAN]	17.56	9	9	11	689	78.7895	6.04932	0.887555	0.848599	0.846299	0.860818	0.00912246
P23921	Ribonucleoside-diphosphate reductase large subunit OS=Homo sapiens GN=RRM1 PE=1 SV=1 - [RIR1_HUMAN]	36.87	22	22	32	792	90.0125	7.15186	0.896043	0.856364	0.86199	0.871466	0.00917239
O14828	Secretory carrier-associated membrane protein 3 OS=Homo sapiens GN=SCAMP3 PE=1 SV=3 - [SCAM3_HUMAN]	19.02	5	5	13	347	38.2623	7.63525	0.94367	0.92996	0.920846	0.931492	0.00924483
P62495	Eukaryotic peptide chain release factor subunit 1 OS=Homo sapiens GN=ETF1 PE=1 SV=3 - [ERF1_HUMAN]	40.5	15	15	26	437	49.0002	5.70654	1.16955	1.12929	1.12691	1.14192	0.00936778
A0A0S2Z3I6	Adrenergic beta receptor kinase 1 isoform 2 (Fragment) OS=Homo sapiens GN=ADRBK1 PE=2 SV=1 - [A0A0S2Z3I6_HUMAN]	4.62	2	2	2	671	77.3883	7.66455	0.857029	0.805283	0.847721	0.836678	0.00937482
O00232	26S proteasome non-ATPase regulatory subunit 12 OS=Homo sapiens GN=PSMD12 PE=1 SV=3 - [PSD12_HUMAN]	43.2	16	16	31	456	52.8706	7.6499	0.94301	0.958141	0.955493	0.952215	0.009398
Q9UK61	Protein TASOR OS=Homo sapiens GN=FAM208A PE=1 SV=3 - [TASOR_HUMAN]	4.37	5	5	7	1670	188.914	5.79541	0.861376	0.836181	0.883696	0.860418	0.00953016
Q5JRA6	Melanoma inhibitory activity protein 3 OS=Homo sapiens GN=MIA3 PE=1 SV=1 - [MIA3_HUMAN]	13.74	19	19	25	1907	213.57	4.84326	0.873001	0.846048	0.890178	0.869742	0.00958174
A0A024QZE9	Uncharacterized protein OS=Homo sapiens GN=FLJ20643 PE=4 SV=1 - [A0A024QZE9_HUMAN]	19.66	4	4	5	290	32.4105	5.07178	1.09782	1.10131	1.13226	1.11046	0.00967425
Q8N1G2	Cap-specific mRNA (nucleoside-2'-O-)-methyltransferase 1 OS=Homo sapiens GN=CMTR1 PE=1 SV=1 - [CMTR1_HUMAN]	4.43	3	3	3	835	95.26	7.04932	0.929683	0.909296	0.900306	0.913095	0.00985234
B4DEN6	cDNA FLJ55549, highly similar to 3-ketoacyl-CoA thiolase, peroxisomal (EC 2.3.1.16) OS=Homo sapiens PE=2 SV=1 - [B4DEN6_HUMAN]	59.83	12	12	20	356	37.2202	8.26514	0.811772	0.825558	0.866835	0.834722	0.00986957
Q15952	Agrin (Fragment) OS=Homo sapiens GN=AGRN PE=2 SV=1 - [Q15952_HUMAN]	22.58	1	1	1	62	6.33972	4.64014	0.935332	0.921294	0.944195	0.933607	0.00993326
Q06136	3-ketodihydrosphingosine reductase OS=Homo sapiens GN=KDSR PE=1 SV=1 - [KDSR_HUMAN]	21.08	5	5	6	332	36.1636	7.12256	0.925191	0.943949	0.921173	0.930104	0.00993342
P36507	Dual specificity mitogen-activated protein kinase kinase 2 OS=Homo sapiens GN=MAP2K2 PE=1 SV=1 - [MP2K2_HUMAN]	19	1	6	10	400	44.3961	6.55127	0.950219	0.930658	0.945067	0.941981	0.0100261
B7Z6W5	Cystathionine beta-synthase OS=Homo sapiens PE=2 SV=1 - [B7Z6W5_HUMAN]	11.88	2	2	2	463	51.0694	6.32861	0.910799	0.92737	0.896474	0.911548	0.010032
Q96SL1	Disrupted in renal carcinoma protein 2 OS=Homo sapiens GN=DIRC2 PE=1 SV=1 - [DIRC2_HUMAN]	5.44	2	2	2	478	52.0535	8.47021	1.12644	1.11902	1.08946	1.11164	0.0100838
B3KT25	cDNA FLJ37504 fis, clone BRAWH2017103, highly similar to ATPase WRNIP1 OS=Homo sapiens PE=2 SV=1 - [B3KT25_HUMAN]	1.47	1	1	1	614	66.6332	6.34131	0.896471	0.85922	0.89282	0.882837	0.0100843
A8K9E1	cDNA FLJ77957, highly similar to Homo sapiens HBS1-like (S. cerevisiae) (HBS1L), mRNA OS=Homo sapiens PE=2 SV=1 - [A8K9E1_HUMAN]	31.14	14	14	18	684	75.4556	6.60986	0.884267	0.894521	0.918707	0.899165	0.0100965
B3KP18	cDNA FLJ30946 fis, clone FEBRA2007622, highly similar to RAD50-interacting protein 1 OS=Homo sapiens PE=2 SV=1 - [B3KP18_HUMAN]	5.68	3	3	5	792	90.5396	5.45264	1.11461	1.13934	1.16345	1.13913	0.0101129
Q96EK6	Glucosamine 6-phosphate N-acetyltransferase OS=Homo sapiens GN=GNPNAT1 PE=1 SV=1 - [GNA1_HUMAN]	58.15	7	7	18	184	20.7356	7.98682	0.893669	0.892008	0.856438	0.880705	0.0102028
B1P7G3	ICSU OS=Homo sapiens GN=ISCU PE=2 SV=1 - [B1P7G3_HUMAN]	19.38	2	2	2	129	13.8101	6.53662	1.11377	1.10966	1.14959	1.12434	0.0102409
Q9UHB9	Signal recognition particle subunit SRP68 OS=Homo sapiens GN=SRP68 PE=1 SV=2 - [SRP68_HUMAN]	36.36	17	17	32	627	70.6856	8.55811	1.08309	1.11932	1.10656	1.10299	0.0104457
Q8N2C7	Protein unc-80 homolog OS=Homo sapiens GN=UNC80 PE=2 SV=2 - [UNC80_HUMAN]	0.77	2	2	2	3258	363.161	6.85889	0.956353	0.955035	0.940403	0.950597	0.0105349
P49419	Alpha-aminoadipic semialdehyde dehydrogenase OS=Homo sapiens GN=ALDH7A1 PE=1 SV=5 - [AL7A1_HUMAN]	31.91	15	15	25	539	58.4501	7.98682	1.08509	1.1226	1.10582	1.1045	0.0106092
P20340	Ras-related protein Rab-6A OS=Homo sapiens GN=RAB6A PE=1 SV=3 - [RAB6A_HUMAN]	47.12	1	8	18	208	23.5779	5.5415	0.879198	0.879009	0.836997	0.865068	0.0106475
J3KSJ7	Chromosome transmission fidelity protein 8 homolog (Fragment) OS=Homo sapiens GN=CHTF8 PE=1 SV=1 - [J3KSJ7_HUMAN]	12.31	1	1	1	65	7.37617	9.59814	0.869114	0.820814	0.814455	0.834794	0.0107367
A0A087X0B7	Synaptosomal-associated protein 47 OS=Homo sapiens GN=SNAP47 PE=1 SV=1 - [A0A087X0B7_HUMAN]	9.55	2	2	2	419	47.2685	6.96143	0.873451	0.872326	0.909017	0.884931	0.0107845
Q969Q0	60S ribosomal protein L36a-like OS=Homo sapiens GN=RPL36AL PE=1 SV=3 - [RL36L_HUMAN]	36.79	1	5	6	106	12.4608	10.6528	1.08745	1.09558	1.06634	1.08312	0.0108098
Q15797	Mothers against decapentaplegic homolog 1 OS=Homo sapiens GN=SMAD1 PE=1 SV=1 - [SMAD1_HUMAN]	8.82	2	3	3	465	52.2265	7.31299	0.851936	0.894087	0.88561	0.877211	0.010812
A0MZ66	Shootin-1 OS=Homo sapiens GN=SHTN1 PE=1 SV=4 - [SHOT1_HUMAN]	26.31	15	15	20	631	71.5957	5.32568	1.11218	1.10477	1.07803	1.09833	0.010939
Q9NU22	Midasin OS=Homo sapiens GN=MDN1 PE=1 SV=2 - [MDN1_HUMAN]	8.13	32	32	36	5596	632.42	5.68115	0.976607	0.968308	0.96646	0.970458	0.0109735
Q9Y3F4	Serine-threonine kinase receptor-associated protein OS=Homo sapiens GN=STRAP PE=1 SV=1 - [STRAP_HUMAN]	59.43	15	15	30	350	38.414	5.12256	0.889	0.890354	0.92131	0.900221	0.0109986
A8K3N4	Tyrosine-protein phosphatase non-receptor type OS=Homo sapiens GN=PTN2 PE=2 SV=1 - [A8K3N4_HUMAN]	5.17	2	2	2	387	45.1397	8.1333	1.18923	1.13587	1.14431	1.15647	0.0110185
B4DY51	cDNA FLJ55546, highly similar to Protein GPR89A OS=Homo sapiens PE=2 SV=1 - [B4DY51_HUMAN]	12.44	3	3	4	402	46.5057	9.37842	0.870887	0.830286	0.812524	0.837899	0.0111642
P10599	Thioredoxin OS=Homo sapiens GN=TXN PE=1 SV=3 - [THIO_HUMAN]	88.57	7	7	18	105	11.7297	4.91943	0.865754	0.849482	0.808823	0.841353	0.0111969
A0A0D9SG71	Ubiquitin-conjugating enzyme E2 A OS=Homo sapiens GN=UBE2A PE=1 SV=1 - [A0A0D9SG71_HUMAN]	22.69	2	2	2	119	13.6266	4.75439	0.950804	0.94085	0.928669	0.940108	0.0112293
P51580	Thiopurine S-methyltransferase OS=Homo sapiens GN=TPMT PE=1 SV=1 - [TPMT_HUMAN]	14.69	4	4	5	245	28.1621	6.22705	0.879053	0.823832	0.849441	0.850775	0.0112395
B3KQW5	cDNA FLJ33204 fis, clone ADRGL2007125, highly similar to Alpha-1,3-mannosyl-glycoprotein2-beta-N- acetylglucosaminyltransferase OS=Homo sapiens PE=2 SV=1 - [B3KQW5_HUMAN]	4.06	1	1	1	197	23.2259	9.5835	1.09545	1.13282	1.13577	1.12135	0.011245
F5H3Y4	Probable ATP-dependent RNA helicase DHX37 OS=Homo sapiens GN=DHX37 PE=1 SV=1 - [F5H3Y4_HUMAN]	4.26	3	3	3	962	107.235	8.01611	1.08631	1.12385	1.09898	1.10305	0.0112535
B4DIH2	cDNA FLJ60563, highly similar to Ganglioside-induceddifferentiation-associated protein 1 OS=Homo sapiens PE=2 SV=1 - [B4DIH2_HUMAN]	20.88	4	4	7	249	28.7503	9.48096	0.891792	0.864093	0.905594	0.88716	0.011492
B4DHJ3	DNA-directed RNA polymerase OS=Homo sapiens PE=2 SV=1 - [B4DHJ3_HUMAN]	21.68	19	19	32	1167	132.941	7.2251	0.963056	0.971261	0.957904	0.964074	0.0115179
B2RBD5	cDNA, FLJ95457, highly similar to Homo sapiens tubulin, beta, 4 (TUBB4), mRNA OS=Homo sapiens PE=2 SV=1 - [B2RBD5_HUMAN]	54.44	4	19	103	450	50.3722	4.93213	1.23775	1.1997	1.16179	1.19975	0.011837
E9PCB6	Neurolysin, mitochondrial OS=Homo sapiens GN=NLN PE=1 SV=1 - [E9PCB6_HUMAN]	14.33	7	7	8	600	68.8235	6.45557	0.892365	0.856998	0.898402	0.882588	0.0118811
Q9BY44	Eukaryotic translation initiation factor 2A OS=Homo sapiens GN=EIF2A PE=1 SV=3 - [EIF2A_HUMAN]	40.68	18	18	31	585	64.9492	8.86572	1.07425	1.07845	1.05388	1.06886	0.0119301
Q7L2H7	Eukaryotic translation initiation factor 3 subunit M OS=Homo sapiens GN=EIF3M PE=1 SV=1 - [EIF3M_HUMAN]	40.64	10	10	33	374	42.4758	5.63037	0.942069	0.948939	0.92624	0.939083	0.0119538
Q9Y376	Calcium-binding protein 39 OS=Homo sapiens GN=CAB39 PE=1 SV=1 - [CAB39_HUMAN]	19.35	6	6	10	341	39.8437	6.88818	1.13923	1.14892	1.10174	1.12996	0.0120335
Q08J23	tRNA (cytosine(34)-C(5))-methyltransferase OS=Homo sapiens GN=NSUN2 PE=1 SV=2 - [NSUN2_HUMAN]	43.94	24	24	47	767	86.4158	6.771	0.883178	0.891576	0.846008	0.873587	0.0120459
Q8WWC4	Uncharacterized protein C2orf47, mitochondrial OS=Homo sapiens GN=C2orf47 PE=1 SV=1 - [CB047_HUMAN]	16.84	4	4	8	291	32.524	9.17334	1.23383	1.20689	1.15822	1.19965	0.0120609
Q53TD0	Putative uncharacterized protein SP100 (Fragment) OS=Homo sapiens GN=SP100 PE=4 SV=1 - [Q53TD0_HUMAN]	9.85	6	8	8	843	96.4893	8.30908	1.10892	1.14167	1.16106	1.13722	0.0120725
A0A087X0K9	Tight junction protein ZO-1 OS=Homo sapiens GN=TJP1 PE=1 SV=1 - [A0A087X0K9_HUMAN]	8.11	9	9	12	1676	187.734	6.69775	1.09109	1.06313	1.08935	1.08119	0.0121765
Q6PJ77	Transcription factor BTF3 (Fragment) OS=Homo sapiens GN=BTF3L4 PE=2 SV=1 - [Q6PJ77_HUMAN]	27.45	2	2	3	153	16.4605	5.63037	0.88127	0.834286	0.827043	0.847533	0.0122018
Q9C005	Protein dpy-30 homolog OS=Homo sapiens GN=DPY30 PE=1 SV=1 - [DPY30_HUMAN]	16.16	1	1	4	99	11.2428	4.88135	1.18029	1.13123	1.19341	1.16831	0.0124074
Q86Y56	Dynein assembly factor 5, axonemal OS=Homo sapiens GN=DNAAF5 PE=1 SV=4 - [DAAF5_HUMAN]	18.48	12	12	12	855	93.4621	6.41748	1.14824	1.1356	1.10015	1.128	0.0124099
Q8IXW5	Putative RNA polymerase II subunit B1 CTD phosphatase RPAP2 OS=Homo sapiens GN=RPAP2 PE=1 SV=1 - [RPAP2_HUMAN]	1.63	1	1	1	612	69.4657	7.78174	0.8577	0.903812	0.869289	0.876934	0.0124288
C9J0I9	Nuclear-interacting partner of ALK OS=Homo sapiens GN=ZC3HC1 PE=1 SV=1 - [C9J0I9_HUMAN]	16.78	6	6	8	459	50.5299	5.8208	0.856751	0.902753	0.88435	0.881285	0.0124439
Q96EK4	THAP domain-containing protein 11 OS=Homo sapiens GN=THAP11 PE=1 SV=2 - [THA11_HUMAN]	7.96	3	3	3	314	34.4335	8.98291	0.900814	0.890803	0.926392	0.906003	0.0124707
P13073	Cytochrome c oxidase subunit 4 isoform 1, mitochondrial OS=Homo sapiens GN=COX4I1 PE=1 SV=1 - [COX41_HUMAN]	30.77	5	5	13	169	19.564	9.51025	1.11144	1.11099	1.1541	1.12551	0.0127249
R4GMT0	Alpha-centractin OS=Homo sapiens GN=ACTR1A PE=1 SV=1 - [R4GMT0_HUMAN]	27.41	4	6	17	332	37.4099	5.65576	0.92309	0.88772	0.913155	0.907988	0.0128508
Q96AJ9	Vesicle transport through interaction with t-SNAREs homolog 1A OS=Homo sapiens GN=VTI1A PE=1 SV=2 - [VTI1A_HUMAN]	5.07	1	1	1	217	25.2021	6.40479	0.940781	0.958118	0.938384	0.945761	0.0128846
Q8WXX5	DnaJ homolog subfamily C member 9 OS=Homo sapiens GN=DNAJC9 PE=1 SV=1 - [DNJC9_HUMAN]	59.23	13	13	22	260	29.8911	5.73193	1.04304	1.02906	1.0406	1.03757	0.0129093
O75886	Signal transducing adapter molecule 2 OS=Homo sapiens GN=STAM2 PE=1 SV=1 - [STAM2_HUMAN]	7.62	2	3	4	525	58.1277	5.07178	1.0769	1.05931	1.0891	1.0751	0.0129937
Q86YQ0	HZGJ OS=Homo sapiens GN=HZGJ PE=2 SV=1 - [Q86YQ0_HUMAN]	7.97	3	5	7	765	84.6669	8.11865	1.13362	1.16405	1.19977	1.16581	0.0130311
P29144	Tripeptidyl-peptidase 2 OS=Homo sapiens GN=TPP2 PE=1 SV=4 - [TPP2_HUMAN]	8.25	9	9	13	1249	138.263	6.31592	0.853411	0.829958	0.886944	0.856771	0.0130684
Q96F86	Enhancer of mRNA-decapping protein 3 OS=Homo sapiens GN=EDC3 PE=1 SV=1 - [EDC3_HUMAN]	12.4	4	4	4	508	56.0424	7.10791	1.12617	1.16035	1.18959	1.1587	0.0130747
A8K8K1	cDNA FLJ76936, highly similar to Homo sapiens RNA terminal phosphate cyclase domain 1 (RTCD1), mRNA OS=Homo sapiens PE=2 SV=1 - [A8K8K1_HUMAN]	33.06	8	8	14	366	39.2954	8.04541	0.878597	0.835856	0.817631	0.844028	0.0131543
Q7Z2Z2	Elongation factor Tu GTP-binding domain-containing protein 1 OS=Homo sapiens GN=EFTUD1 PE=1 SV=2 - [ETUD1_HUMAN]	2.05	1	2	2	1120	125.35	5.90967	1.09305	1.09483	1.06469	1.08419	0.0131869
Q16555	Dihydropyrimidinase-related protein 2 OS=Homo sapiens GN=DPYSL2 PE=1 SV=1 - [DPYL2_HUMAN]	47.55	5	18	30	572	62.2546	6.37939	1.12972	1.12001	1.08669	1.11214	0.0132349
H7BZH6	Quinone oxidoreductase PIG3 (Fragment) OS=Homo sapiens GN=TP53I3 PE=1 SV=1 - [H7BZH6_HUMAN]	11.57	2	2	2	216	22.6398	6.53662	1.13344	1.19001	1.13945	1.1543	0.0132493
A8K1M4	cDNA FLJ76754, highly similar to Homo sapiens MIS12 homolog (yeast) (MIS12), mRNA OS=Homo sapiens PE=2 SV=1 - [A8K1M4_HUMAN]	24.39	4	4	4	205	24.0943	5.69385	1.1293	1.19044	1.14663	1.15546	0.0134218
E9PS17	N-terminal kinase-like protein OS=Homo sapiens GN=SCYL1 PE=1 SV=1 - [E9PS17_HUMAN]	14.71	9	9	12	775	85.6649	5.66846	0.891523	0.927521	0.913403	0.910816	0.0135086
Q9H6R7	WD repeat and coiled-coil-containing protein C2orf44 OS=Homo sapiens GN=C2orf44 PE=1 SV=1 - [CB044_HUMAN]	1.53	1	1	1	721	79.0855	6.69775	1.11993	1.12361	1.08343	1.10899	0.0135634
F5H1F6	Vacuolar protein sorting-associated protein 37B (Fragment) OS=Homo sapiens GN=VPS37B PE=1 SV=1 - [F5H1F6_HUMAN]	24.46	3	3	3	184	20.6408	6.18896	1.15759	1.16968	1.11288	1.14672	0.0135787
H0YCC7	Putative deoxyribonuclease TATDN3 (Fragment) OS=Homo sapiens GN=TATDN3 PE=1 SV=1 - [H0YCC7_HUMAN]	9.72	1	1	1	144	15.9223	5.56689	1.14693	1.2195	1.20842	1.19162	0.0135922
Q9P1U0	DNA-directed RNA polymerase I subunit RPA12 OS=Homo sapiens GN=ZNRD1 PE=2 SV=1 - [RPA12_HUMAN]	23.02	1	1	1	126	13.8943	5.05908	1.0838	1.05613	1.066	1.06864	0.0136267
Q9H9T3	Elongator complex protein 3 OS=Homo sapiens GN=ELP3 PE=1 SV=2 - [ELP3_HUMAN]	11.88	5	5	7	547	62.2191	8.88037	0.889868	0.907788	0.86163	0.886429	0.013707
O60763	General vesicular transport factor p115 OS=Homo sapiens GN=USO1 PE=1 SV=2 - [USO1_HUMAN]	14.55	11	12	24	962	107.828	4.90674	0.916082	0.879738	0.874872	0.890231	0.0137413
P25325	3-mercaptopyruvate sulfurtransferase OS=Homo sapiens GN=MPST PE=1 SV=3 - [THTM_HUMAN]	20.88	1	4	8	297	33.1576	6.59521	0.84844	0.895906	0.887346	0.877231	0.0138604
Q53GE7	Tetratricopeptide repeat domain 1 variant (Fragment) OS=Homo sapiens PE=2 SV=1 - [Q53GE7_HUMAN]	22.6	5	5	9	292	33.5742	4.88135	1.18389	1.21959	1.14433	1.1826	0.0138734
A0A024R4X0	NADH-cytochrome b5 reductase OS=Homo sapiens GN=CYB5R3 PE=3 SV=1 - [A0A024R4X0_HUMAN]	42.61	9	9	24	291	33.2172	7.57666	0.858248	0.882798	0.906775	0.882607	0.0139432
A0A087WW36	Lysophosphatidic acid phosphatase type 6 (Fragment) OS=Homo sapiens GN=ACP6 PE=1 SV=1 - [A0A087WW36_HUMAN]	22.38	3	3	4	143	16.3033	6.771	0.882677	0.828989	0.873094	0.861587	0.0139673
P55769	NHP2-like protein 1 OS=Homo sapiens GN=SNU13 PE=1 SV=3 - [NH2L1_HUMAN]	46.09	5	5	12	128	14.1646	8.45557	1.08611	1.07341	1.1101	1.08987	0.0140217
Q53RD8	Putative uncharacterized protein LOC84524 (Fragment) OS=Homo sapiens GN=LOC84524 PE=4 SV=1 - [Q53RD8_HUMAN]	9.4	2	2	2	266	30.7932	8.47021	1.10097	1.14018	1.15355	1.13157	0.0140793
A0A0S2Z4X4	Methylmalonyl CoA mutase isoform 2 OS=Homo sapiens GN=MUT PE=2 SV=1 - [A0A0S2Z4X4_HUMAN]	11.76	6	6	7	680	75.5286	7.38623	0.889788	0.837087	0.876811	0.867895	0.0140976
A0A024R8Q1	Glucosidase, alpha acid (Pompe disease, glycogen storage disease type II), isoform CRA_a OS=Homo sapiens GN=GAA PE=3 SV=1 - [A0A024R8Q1_HUMAN]	9.98	6	6	8	952	105.271	5.99854	0.79364	0.852157	0.855347	0.833715	0.0142406
O14646	Chromodomain-helicase-DNA-binding protein 1 OS=Homo sapiens GN=CHD1 PE=1 SV=2 - [CHD1_HUMAN]	6.9	6	10	11	1710	196.567	7.13721	1.08294	1.12625	1.11625	1.10848	0.0142536
H3BTL1	Microtubule-associated protein 1 light chain 3 beta, isoform CRA_f OS=Homo sapiens GN=MAP1LC3B PE=3 SV=1 - [H3BTL1_HUMAN]	18.67	1	1	4	75	9.00594	9.81787	0.804381	0.857579	0.864749	0.842236	0.0142552
Q9BTX1	Nucleoporin NDC1 OS=Homo sapiens GN=NDC1 PE=1 SV=2 - [NDC1_HUMAN]	12.91	7	7	10	674	76.2554	9.08545	1.11512	1.12184	1.08058	1.10585	0.0142717
Q15293	Reticulocalbin-1 OS=Homo sapiens GN=RCN1 PE=1 SV=1 - [RCN1_HUMAN]	25.98	6	6	18	331	38.8662	4.99561	0.885652	0.894776	0.925039	0.901822	0.0143834
A8K2I7	cDNA FLJ76072, highly similar to Homo sapiens GIPC PDZ domain containing family, member 1 (GIPC1), transcript variant 1, mRNA OS=Homo sapiens PE=2 SV=1 - [A8K2I7_HUMAN]	16.52	4	4	4	333	36.0167	6.27783	0.896891	0.93127	0.921556	0.916572	0.0147116
B7Z2V7	cDNA FLJ54602, highly similar to Syntaxin-binding protein 1 OS=Homo sapiens PE=2 SV=1 - [B7Z2V7_HUMAN]	10.41	4	4	5	557	63.5884	6.18896	0.837237	0.892038	0.841575	0.85695	0.0147834
Q86SY9	Full-length cDNA clone CS0DJ011YD14 of T cells (Jurkat cell line) of Homo sapiens (human) (Fragment) OS=Homo sapiens PE=2 SV=1 - [Q86SY9_HUMAN]	8.3	2	2	2	506	56.9639	6.26514	1.14116	1.10684	1.16521	1.13774	0.0147878
A8K168	Malic enzyme OS=Homo sapiens PE=2 SV=1 - [A8K168_HUMAN]	25.7	10	10	20	572	64.0951	6.12549	0.873587	0.830107	0.80442	0.836038	0.0148208
B3KRQ2	cDNA FLJ34689 fis, clone MESAN2000815, highly similar to Homo sapiens leucine zipper protein 5 (LUZP5), mRNA OS=Homo sapiens PE=2 SV=1 - [B3KRQ2_HUMAN]	12.77	11	11	16	1143	130.862	6.87354	0.906531	0.877649	0.919033	0.901071	0.0149994
O75083	WD repeat-containing protein 1 OS=Homo sapiens GN=WDR1 PE=1 SV=4 - [WDR1_HUMAN]	52.81	24	24	49	606	66.1519	6.65381	0.863324	0.887201	0.827156	0.859227	0.0150272
Q93008	Probable ubiquitin carboxyl-terminal hydrolase FAF-X OS=Homo sapiens GN=USP9X PE=1 SV=3 - [USP9X_HUMAN]	12.18	25	25	28	2570	292.094	5.79541	0.922391	0.884054	0.91345	0.906632	0.0150366
H7C5K2	Stromal interaction molecule 2 (Fragment) OS=Homo sapiens GN=STIM2 PE=1 SV=1 - [H7C5K2_HUMAN]	6.63	2	2	2	347	39.5848	6.97607	0.875173	0.90693	0.855476	0.879193	0.0150476
F8W126	Microspherule protein 1 (Fragment) OS=Homo sapiens GN=MCRS1 PE=1 SV=1 - [F8W126_HUMAN]	15.09	3	3	3	318	35.6617	9.18799	1.09963	1.14431	1.15234	1.13209	0.0150579
A0A0A0MQR1	Mitogen-activated protein kinase kinase kinase kinase OS=Homo sapiens GN=MAP4K5 PE=1 SV=1 - [A0A0A0MQR1_HUMAN]	5.08	4	4	4	846	94.9634	7.82568	0.934399	0.930329	0.954533	0.939754	0.015078
A0A024R9B6	Chromosome 8 open reading frame 38, isoform CRA_d OS=Homo sapiens GN=C8orf38 PE=4 SV=1 - [A0A024R9B6_HUMAN]	19.89	2	2	2	181	21.1341	9.08545	0.884607	0.830387	0.824612	0.846535	0.0151528
Q8WVK2	U4/U6.U5 small nuclear ribonucleoprotein 27 kDa protein OS=Homo sapiens GN=SNRNP27 PE=1 SV=1 - [SNR27_HUMAN]	16.77	2	2	4	155	18.8489	11.6196	1.14119	1.09089	1.1262	1.11943	0.0152275
Q5VWC4	26S proteasome non-ATPase regulatory subunit 4 OS=Homo sapiens GN=PSMD4 PE=1 SV=1 - [Q5VWC4_HUMAN]	17.89	1	6	6	380	41.0534	4.80518	0.862679	0.835335	0.89424	0.864085	0.0153202
B4E0K0	cDNA FLJ52820, highly similar to Nucleoporin p58/p45 OS=Homo sapiens PE=2 SV=1 - [B4E0K0_HUMAN]	6.14	2	2	3	440	46.0404	8.45557	1.10653	1.08552	1.13245	1.10817	0.0153812
Q9UH51	Low density lipoprotein receptor (Fragment) OS=Homo sapiens GN=LDLR PE=4 SV=1 - [Q9UH51_HUMAN]	14.46	7	7	10	837	92.8543	5.0083	1.06476	1.0941	1.06689	1.07525	0.0153881
Q27J81	Inverted formin-2 OS=Homo sapiens GN=INF2 PE=1 SV=2 - [INF2_HUMAN]	31.39	25	25	45	1249	135.54	5.37646	0.878138	0.846801	0.810829	0.845256	0.0154267
E5RJ08	Coiled-coil-helix-coiled-coil-helix domain-containing protein 7 (Fragment) OS=Homo sapiens GN=CHCHD7 PE=1 SV=1 - [E5RJ08_HUMAN]	40.91	1	1	2	44	5.22838	4.89404	0.850689	0.866366	0.904279	0.873778	0.0155147
P31947	14-3-3 protein sigma OS=Homo sapiens GN=SFN PE=1 SV=1 - [1433S_HUMAN]	42.74	6	10	41	248	27.7567	4.7417	1.11967	1.1522	1.09844	1.12344	0.0156645
A0A024R819	Nudix (Nucleoside diphosphate linked moiety X)-type motif 1, isoform CRA_a OS=Homo sapiens PE=3 SV=1 - [A0A024R819_HUMAN]	8.33	1	1	2	156	17.94	5.08447	0.894566	0.860408	0.834696	0.863223	0.0156953
H0YBP1	Focal adhesion kinase 1 (Fragment) OS=Homo sapiens GN=PTK2 PE=1 SV=1 - [H0YBP1_HUMAN]	11.8	8	8	11	1017	115.487	6.82959	0.924348	0.907458	0.882807	0.904871	0.015698
Q05DU1	GNL3L protein (Fragment) OS=Homo sapiens GN=GNL3L PE=2 SV=1 - [Q05DU1_HUMAN]	13.91	5	6	7	575	65.3113	9.49561	1.09101	1.14149	1.11307	1.11519	0.0157107
A0A024R2H0	TBC1 domain family, member 5, isoform CRA_a OS=Homo sapiens GN=TBC1D5 PE=4 SV=1 - [A0A024R2H0_HUMAN]	20	11	11	13	795	89.0027	6.69775	0.881769	0.920282	0.914489	0.905513	0.0157222
E5RIP4	Zinc transporter ZIP14 (Fragment) OS=Homo sapiens GN=SLC39A14 PE=1 SV=2 - [E5RIP4_HUMAN]	29.03	3	3	3	155	16.9894	5.22412	1.12166	1.16866	1.11378	1.1347	0.0157949
Q9H9A6	Leucine-rich repeat-containing protein 40 OS=Homo sapiens GN=LRRC40 PE=1 SV=1 - [LRC40_HUMAN]	33.89	14	14	21	602	68.2071	6.43018	1.12044	1.09614	1.07723	1.09794	0.0159202
B2RC53	cDNA, FLJ95856, highly similar to Homo sapiens fucosyltransferase 11 (alpha (1,3) fucosyltransferase) (FUT11), mRNA OS=Homo sapiens PE=2 SV=1 - [B2RC53_HUMAN]	10.16	2	2	2	492	55.7646	5.93506	0.940352	0.934747	0.910615	0.928571	0.0159236
Q13126	S-methyl-5'-thioadenosine phosphorylase OS=Homo sapiens GN=MTAP PE=1 SV=2 - [MTAP_HUMAN]	50.53	10	10	16	283	31.2158	7.18115	0.88283	0.915845	0.867738	0.888804	0.0159308
Q96C90	Protein phosphatase 1 regulatory subunit 14B OS=Homo sapiens GN=PPP1R14B PE=1 SV=3 - [PP14B_HUMAN]	39.46	4	4	9	147	15.901	4.85596	0.890981	0.90892	0.859249	0.886383	0.0159469
B4DVE4	cDNA FLJ56793, highly similar to Homo sapiens DEAD (Asp-Glu-Ala-Asp) box polypeptide 55 (DDX55), mRNA OS=Homo sapiens PE=2 SV=1 - [B4DVE4_HUMAN]	19.22	6	6	7	411	46.06	8.35303	1.14908	1.20259	1.13438	1.16202	0.0159739
P19784	Casein kinase II subunit alpha' OS=Homo sapiens GN=CSNK2A2 PE=1 SV=1 - [CSK22_HUMAN]	33.43	7	8	12	350	41.1871	8.55811	0.930418	0.920376	0.949442	0.933412	0.0159912
Q59GQ7	SWI/SNF-related matrix-associated actin-dependent regulator of chromatin a3 variant (Fragment) OS=Homo sapiens PE=2 SV=1 - [Q59GQ7_HUMAN]	18.65	13	14	26	992	111.896	8.67529	0.925816	0.951722	0.943615	0.940384	0.0160749
E2QRK7	Tight junction-associated protein 1 (Fragment) OS=Homo sapiens GN=TJAP1 PE=1 SV=1 - [E2QRK7_HUMAN]	6.22	1	1	2	193	22.8008	7.03467	0.927047	0.885501	0.89553	0.902693	0.0161459
P23528	Cofilin-1 OS=Homo sapiens GN=CFL1 PE=1 SV=3 - [COF1_HUMAN]	69.88	9	14	73	166	18.4907	8.08936	0.872205	0.858145	0.806606	0.845652	0.0162835
B1ANR0	Polyadenylate-binding protein OS=Homo sapiens GN=PABPC4 PE=1 SV=1 - [B1ANR0_HUMAN]	33.66	14	19	46	615	67.9279	9.45166	0.915889	0.8945	0.932755	0.914381	0.0163065
A0A024R7N6	Phosphoinositide-3-kinase, regulatory subunit 2 (P85 beta), isoform CRA_a OS=Homo sapiens GN=PIK3R2 PE=4 SV=1 - [A0A024R7N6_HUMAN]	6.59	3	4	4	728	81.5049	6.43018	0.91052	0.904746	0.86669	0.893985	0.0164073
Q9P1F3	Costars family protein ABRACL OS=Homo sapiens GN=ABRACL PE=1 SV=1 - [ABRAL_HUMAN]	16.05	1	1	5	81	9.05086	6.29053	0.834212	0.82652	0.88852	0.849751	0.0164489
Q16186	Proteasomal ubiquitin receptor ADRM1 OS=Homo sapiens GN=ADRM1 PE=1 SV=2 - [ADRM1_HUMAN]	10.81	3	3	6	407	42.1268	5.07178	0.883746	0.83534	0.816094	0.84506	0.0164561
P29084	Transcription initiation factor IIE subunit beta OS=Homo sapiens GN=GTF2E2 PE=1 SV=1 - [T2EB_HUMAN]	28.18	6	6	11	291	33.0234	9.65674	0.816892	0.842171	0.884687	0.847917	0.0164989
A4FVC0	EIF2C2 protein (Fragment) OS=Homo sapiens GN=EIF2C2 PE=2 SV=1 - [A4FVC0_HUMAN]	7.8	3	5	5	808	91.4381	9.36377	0.898593	0.844532	0.845606	0.86291	0.0165232
Q2L6I2	ABC50 protein OS=Homo sapiens GN=ABCF1 PE=3 SV=1 - [Q2L6I2_HUMAN]	22.68	13	13	17	807	91.6235	7.6792	0.939626	0.909936	0.905873	0.918478	0.0166076
Q92598	Heat shock protein 105 kDa OS=Homo sapiens GN=HSPH1 PE=1 SV=1 - [HS105_HUMAN]	58.86	35	39	95	858	96.8037	5.38916	0.9091	0.881563	0.85579	0.882151	0.0166341
Q7Z426	Putative MAPK activating protein OS=Homo sapiens PE=2 SV=1 - [Q7Z426_HUMAN]	25.76	7	7	13	396	42.98	5.17334	1.08223	1.07556	1.05202	1.06994	0.0167386
Q9NQ50	39S ribosomal protein L40, mitochondrial OS=Homo sapiens GN=MRPL40 PE=1 SV=1 - [RM40_HUMAN]	32.52	4	4	4	206	24.4752	9.62744	1.15219	1.10506	1.16644	1.14123	0.0168147
Q6P5Y5	CDC2L2 protein (Fragment) OS=Homo sapiens GN=CDC2L2 PE=2 SV=1 - [Q6P5Y5_HUMAN]	21.05	9	9	11	475	53.6548	4.81787	0.942324	0.917008	0.943461	0.934264	0.016819
Q07812	Apoptosis regulator BAX OS=Homo sapiens GN=BAX PE=1 SV=1 - [BAX_HUMAN]	35.42	5	5	7	192	21.1708	5.22412	1.09314	1.08518	1.12896	1.10243	0.0168465
Q96HS1	Serine/threonine-protein phosphatase PGAM5, mitochondrial OS=Homo sapiens GN=PGAM5 PE=1 SV=2 - [PGAM5_HUMAN]	20.42	7	7	9	289	31.9846	8.67529	1.0746	1.1177	1.10975	1.10068	0.0168657
Q5T8U5	Surfeit 4 OS=Homo sapiens GN=SURF4 PE=1 SV=1 - [Q5T8U5_HUMAN]	39.78	6	6	10	186	21.1137	6.52197	0.874423	0.876711	0.818992	0.856709	0.0169033
B4DW31	cDNA FLJ54186, highly similar to Nuclear receptor-binding protein OS=Homo sapiens PE=2 SV=1 - [B4DW31_HUMAN]	13.01	5	5	7	515	57.9212	5.10986	0.953662	0.945858	0.966126	0.955215	0.0169279
I3L0X5	Sperm-associated antigen 7 OS=Homo sapiens GN=SPAG7 PE=1 SV=1 - [I3L0X5_HUMAN]	16.48	3	3	3	176	20.071	5.74463	1.05447	1.04021	1.0643	1.05299	0.0169817
Q86VS8	Protein Hook homolog 3 OS=Homo sapiens GN=HOOK3 PE=1 SV=2 - [HOOK3_HUMAN]	7.52	3	3	4	718	83.0744	5.17334	0.798988	0.865661	0.857796	0.840815	0.0170191
D3VVL4	Ataxin 3 variant ref (Fragment) OS=Homo sapiens GN=ATXN3 PE=2 SV=1 - [D3VVL4_HUMAN]	9.71	4	4	5	381	44.5155	4.85596	0.901788	0.842826	0.871429	0.872014	0.0172354
P35579	Myosin-9 OS=Homo sapiens GN=MYH9 PE=1 SV=4 - [MYH9_HUMAN]	48.16	84	84	191	1960	226.392	5.60498	0.909415	0.86587	0.855773	0.877019	0.0174423
H7C2J3	Regulator of microtubule dynamics protein 2 (Fragment) OS=Homo sapiens GN=RMDN2 PE=1 SV=1 - [H7C2J3_HUMAN]	8.67	1	1	1	150	17.3989	8.48486	1.11413	1.11678	1.16902	1.13331	0.0175034
P49321	Nuclear autoantigenic sperm protein OS=Homo sapiens GN=NASP PE=1 SV=2 - [NASP_HUMAN]	31.6	15	15	25	788	85.1861	4.29736	0.847706	0.882835	0.811958	0.8475	0.0175291
Q8N8M9	cDNA FLJ39190 fis, clone OCBBF2004647, highly similar to ARFAPTIN 1 OS=Homo sapiens PE=2 SV=1 - [Q8N8M9_HUMAN]	11.43	2	2	2	245	28.398	7.72314	0.901337	0.842184	0.8544	0.865974	0.0176202
P61221	ATP-binding cassette sub-family E member 1 OS=Homo sapiens GN=ABCE1 PE=1 SV=1 - [ABCE1_HUMAN]	37.9	20	20	39	599	67.271	8.33838	0.973145	0.957202	0.966813	0.96572	0.0177937
P46779	60S ribosomal protein L28 OS=Homo sapiens GN=RPL28 PE=1 SV=3 - [RL28_HUMAN]	38.69	7	7	16	137	15.7377	12.0151	1.08272	1.05836	1.05457	1.06522	0.0178098
Q12965	Unconventional myosin-Ie OS=Homo sapiens GN=MYO1E PE=1 SV=2 - [MYO1E_HUMAN]	13	10	11	16	1108	126.982	8.92432	1.14947	1.15375	1.09744	1.13355	0.0178772
B4DEY8	cDNA FLJ60452, highly similar to Cytochrome c oxidase assembly protein COX11, mitochondrial OS=Homo sapiens PE=2 SV=1 - [B4DEY8_HUMAN]	14.04	2	2	2	171	19.3587	5.31299	0.945729	0.912031	0.921544	0.926435	0.0180883
Q59FG2	Low density lipoprotein-related protein 1 variant (Fragment) OS=Homo sapiens PE=2 SV=1 - [Q59FG2_HUMAN]	0.81	1	1	1	2359	261.846	5.36377	1.12337	1.18072	1.19954	1.16788	0.0181118
F8VXY3	2'-5'-oligoadenylate synthase 1 OS=Homo sapiens GN=OAS1 PE=1 SV=1 - [F8VXY3_HUMAN]	12.22	3	3	3	360	41.4484	9.0708	1.15914	1.0977	1.13388	1.13024	0.0182334
A0A0A0MST8	Anion exchange protein OS=Homo sapiens GN=SLC4A7 PE=1 SV=1 - [A0A0A0MST8_HUMAN]	9.58	3	9	12	1201	134.484	6.81494	0.867516	0.79724	0.856654	0.84047	0.0182335
D6RGI3	Septin 11, isoform CRA_b OS=Homo sapiens GN=SEPT11 PE=1 SV=1 - [D6RGI3_HUMAN]	26.35	3	9	18	425	48.9751	6.96143	0.858637	0.912404	0.888462	0.886501	0.0182624
O75525	KH domain-containing, RNA-binding, signal transduction-associated protein 3 OS=Homo sapiens GN=KHDRBS3 PE=1 SV=1 - [KHDR3_HUMAN]	8.38	2	3	3	346	38.7756	7.60596	0.793479	0.845609	0.869731	0.836273	0.0183691
Q9H4A6	Golgi phosphoprotein 3 OS=Homo sapiens GN=GOLPH3 PE=1 SV=1 - [GOLP3_HUMAN]	24.5	3	5	7	298	33.7895	6.44287	0.799691	0.839143	0.876929	0.838588	0.0185548
A0A024R751	HSPC049 protein, isoform CRA_a OS=Homo sapiens GN=HSPC049 PE=4 SV=1 - [A0A024R751_HUMAN]	3.7	2	2	2	514	55.4385	7.06396	0.909639	0.937566	0.940371	0.929192	0.0186584
F8WDU9	Vitamin K-dependent gamma-carboxylase OS=Homo sapiens GN=GGCX PE=1 SV=1 - [F8WDU9_HUMAN]	10.57	1	1	1	123	13.7253	8.1626	1.14494	1.23663	1.21357	1.19838	0.0187306
M0R3D6	60S ribosomal protein L18a (Fragment) OS=Homo sapiens GN=RPL18A PE=1 SV=1 - [M0R3D6_HUMAN]	50.35	9	9	20	141	16.7038	10.77	1.06079	1.06884	1.04198	1.0572	0.0188109
Q9UK39	Nocturnin OS=Homo sapiens GN=NOCT PE=2 SV=2 - [NOCT_HUMAN]	3.48	1	1	2	431	48.1652	7.2251	0.880757	0.87812	0.820836	0.859904	0.0189204
Q01082	Spectrin beta chain, non-erythrocytic 1 OS=Homo sapiens GN=SPTBN1 PE=1 SV=2 - [SPTB2_HUMAN]	45.85	78	85	152	2364	274.439	5.56689	0.97165	0.979251	0.9821	0.977667	0.0189507
B7Z8W3	cDNA FLJ53272, highly similar to Homo sapiens LIM domain 7 (LMO7), mRNA OS=Homo sapiens PE=2 SV=1 - [B7Z8W3_HUMAN]	8.16	8	8	12	1275	145.362	7.45947	0.844566	0.902922	0.883762	0.877083	0.0189677
B4DTN0	cDNA FLJ51085, highly similar to Retinoblastoma-associated protein OS=Homo sapiens PE=2 SV=1 - [B4DTN0_HUMAN]	9.92	8	8	10	907	104.085	7.94287	0.92564	0.885239	0.880134	0.897004	0.0189755
H7C155	RAF proto-oncogene serine/threonine-protein kinase (Fragment) OS=Homo sapiens GN=RAF1 PE=1 SV=1 - [H7C155_HUMAN]	7.21	2	3	3	527	59.7031	8.92432	1.13195	1.20683	1.21062	1.18313	0.0190093
O15116	U6 snRNA-associated Sm-like protein LSm1 OS=Homo sapiens GN=LSM1 PE=1 SV=1 - [LSM1_HUMAN]	46.62	5	5	8	133	15.1701	5.22412	0.9438	0.93939	0.913386	0.932192	0.0190256
O15294	UDP-N-acetylglucosamine--peptide N-acetylglucosaminyltransferase 110 kDa subunit OS=Homo sapiens GN=OGT PE=1 SV=3 - [OGT1_HUMAN]	18.36	14	14	19	1046	116.85	6.69775	0.92855	0.898233	0.934281	0.920355	0.019153
P41252	Isoleucine--tRNA ligase, cytoplasmic OS=Homo sapiens GN=IARS PE=1 SV=2 - [SYIC_HUMAN]	40.33	42	42	70	1262	144.406	6.15088	0.918761	0.878679	0.866576	0.888005	0.019256
Q16512	Serine/threonine-protein kinase N1 OS=Homo sapiens GN=PKN1 PE=1 SV=2 - [PKN1_HUMAN]	8.49	6	7	8	942	103.868	6.3667	1.1497	1.15116	1.0947	1.13185	0.0192903
B2R9Y1	cDNA, FLJ94608, Homo sapiens reticulon 4 interacting protein 1 (RTN4IP1), mRNA OS=Homo sapiens PE=1 SV=1 - [B2R9Y1_HUMAN]	21.19	4	5	5	354	38.739	8.35303	1.13414	1.13959	1.20408	1.15927	0.0193165
O60488	Long-chain-fatty-acid--CoA ligase 4 OS=Homo sapiens GN=ACSL4 PE=1 SV=2 - [ACSL4_HUMAN]	30.38	12	15	22	711	79.1367	8.38232	0.804625	0.869645	0.86857	0.847613	0.019324
F8W881	Constitutive coactivator of PPAR-gamma-like protein 2 OS=Homo sapiens GN=FAM120C PE=1 SV=2 - [F8W881_HUMAN]	3.69	2	3	4	895	99.2888	8.70459	0.85735	0.823543	0.893	0.857964	0.0193558
A0A024RC20	Cdk5 and Abl enzyme substrate 1, isoform CRA_a OS=Homo sapiens GN=CABLES1 PE=3 SV=1 - [A0A024RC20_HUMAN]	14.13	3	3	4	368	41.845	9.5835	0.9077	0.908666	0.862884	0.893083	0.0193744
B4DRC7	cDNA FLJ57829 OS=Homo sapiens PE=2 SV=1 - [B4DRC7_HUMAN]	12.48	7	7	10	793	90.9214	5.8335	1.07086	1.11039	1.07769	1.08631	0.0193924
E9PH82	Protein FAM98A OS=Homo sapiens GN=FAM98A PE=1 SV=1 - [E9PH82_HUMAN]	25.96	5	6	11	312	34.4091	8.27979	1.02909	1.01955	1.0194	1.02268	0.0193966
Q9BUE6	Iron-sulfur cluster assembly 1 homolog, mitochondrial OS=Homo sapiens GN=ISCA1 PE=1 SV=1 - [ISCA1_HUMAN]	20.93	3	3	3	129	14.1704	9.0708	0.834534	0.899151	0.847227	0.860304	0.0194384
B2R6A3	Na(+)/H(+) exchange regulatory cofactor NHE-RF OS=Homo sapiens PE=2 SV=1 - [B2R6A3_HUMAN]	9.22	2	2	2	358	38.8746	5.77002	0.880789	0.807701	0.812697	0.833729	0.0195156
Q9Y6M5	Zinc transporter 1 OS=Homo sapiens GN=SLC30A1 PE=1 SV=3 - [ZNT1_HUMAN]	8.28	4	4	5	507	55.2641	6.48096	1.07824	1.09914	1.0602	1.07919	0.0195927
A0A024R341	Ngg1 interacting factor 3 like 1 binding protein 1, isoform CRA_b OS=Homo sapiens GN=NIF3L1BP1 PE=1 SV=1 - [A0A024R341_HUMAN]	25.66	2	2	3	152	17.8451	5.77002	1.08809	1.13562	1.14407	1.12259	0.0196025
A0A024R248	Chromosome 9 open reading frame 89, isoform CRA_b OS=Homo sapiens GN=C9orf89 PE=4 SV=1 - [A0A024R248_HUMAN]	18.58	3	3	5	183	20.6126	8.104	1.14396	1.11484	1.18767	1.14882	0.0196324
H3BN55	Ras-related protein Rab-27A (Fragment) OS=Homo sapiens GN=RAB27A PE=1 SV=1 - [H3BN55_HUMAN]	12.43	1	2	2	185	20.9665	5.24951	1.07325	1.08168	1.11523	1.09005	0.0196761
P09936	Ubiquitin carboxyl-terminal hydrolase isozyme L1 OS=Homo sapiens GN=UCHL1 PE=1 SV=2 - [UCHL1_HUMAN]	47.53	8	8	17	223	24.8085	5.47803	1.14098	1.15698	1.09477	1.13091	0.0196991
P55072	Transitional endoplasmic reticulum ATPase OS=Homo sapiens GN=VCP PE=1 SV=4 - [TERA_HUMAN]	60.3	35	35	94	806	89.2657	5.26221	0.861182	0.876217	0.916381	0.884593	0.019779
Q9BVQ7	Spermatogenesis-associated protein 5-like protein 1 OS=Homo sapiens GN=SPATA5L1 PE=1 SV=2 - [SPA5L_HUMAN]	5.44	3	3	3	753	80.6599	8.08936	0.894844	0.919443	0.935772	0.916686	0.0197814
P07942	Laminin subunit beta-1 OS=Homo sapiens GN=LAMB1 PE=1 SV=2 - [LAMB1_HUMAN]	9.63	11	11	17	1786	197.909	4.94482	1.07311	1.11403	1.11922	1.10212	0.0197835
P24534	Elongation factor 1-beta OS=Homo sapiens GN=EEF1B2 PE=1 SV=3 - [EF1B_HUMAN]	61.33	8	10	28	225	24.7483	4.66553	1.05649	1.04662	1.03393	1.04568	0.0198176
E7EVA0	Microtubule-associated protein OS=Homo sapiens GN=MAP4 PE=1 SV=1 - [E7EVA0_HUMAN]	20.98	38	38	73	2297	245.292	6.22705	0.920118	0.904335	0.870841	0.898431	0.0198525
H0YD13	CD44 antigen OS=Homo sapiens GN=CD44 PE=1 SV=2 - [H0YD13_HUMAN]	35.44	7	7	22	206	22.6686	8.19189	0.872917	0.922685	0.880077	0.891893	0.0200296
A0AVT1	Ubiquitin-like modifier-activating enzyme 6 OS=Homo sapiens GN=UBA6 PE=1 SV=1 - [UBA6_HUMAN]	28.52	24	24	33	1052	117.895	6.13818	0.887915	0.865536	0.818132	0.857194	0.0201276
Q9P0P8	Uncharacterized protein C6orf203 OS=Homo sapiens GN=C6orf203 PE=1 SV=1 - [CF203_HUMAN]	5.42	1	1	1	240	27.9238	9.29053	0.907745	0.875686	0.92353	0.90232	0.0201388
B3KUV8	cDNA FLJ40730 fis, clone TKIDN2000464, highly similar to N-acetylgalactosamine kinase (EC 2.7.1.157) OS=Homo sapiens PE=2 SV=1 - [B3KUV8_HUMAN]	3.86	1	1	1	207	22.3904	5.021	1.12965	1.18404	1.11639	1.14336	0.0202121
P18615	Negative elongation factor E OS=Homo sapiens GN=NELFE PE=1 SV=3 - [NELFE_HUMAN]	31.32	8	8	10	380	43.2137	9.33447	0.886637	0.915173	0.930681	0.91083	0.0202884
B7WP74	Pre-mRNA-splicing factor CWC22 homolog (Fragment) OS=Homo sapiens GN=CWC22 PE=1 SV=1 - [B7WP74_HUMAN]	6.17	4	4	6	745	85.5238	5.70654	1.08968	1.05556	1.06522	1.07015	0.0203152
B2RBE5	cDNA, FLJ95468, highly similar to Homo sapiens transcriptional coactivator tubedown-100 (TBDN100),transcript variant 1, mRNA OS=Homo sapiens PE=2 SV=1 - [B2RBE5_HUMAN]	18.48	10	12	22	866	101.236	7.41553	0.937255	0.950861	0.962261	0.950126	0.0203634
I3L2C7	Gem-associated protein 4 OS=Homo sapiens GN=GEMIN4 PE=1 SV=1 - [I3L2C7_HUMAN]	14.23	12	12	15	1047	118.745	6.18896	1.16673	1.14941	1.09968	1.13861	0.0203833
Q8NCW5	NAD(P)H-hydrate epimerase OS=Homo sapiens GN=APOA1BP PE=1 SV=2 - [NNRE_HUMAN]	32.29	8	8	18	288	31.6542	7.66455	0.92885	0.913024	0.883431	0.908435	0.0204849
P51809	Vesicle-associated membrane protein 7 OS=Homo sapiens GN=VAMP7 PE=1 SV=3 - [VAMP7_HUMAN]	30.91	6	6	10	220	24.919	8.60205	0.861235	0.803207	0.876321	0.846921	0.0205455
Q9Y5J9	Mitochondrial import inner membrane translocase subunit Tim8 B OS=Homo sapiens GN=TIMM8B PE=1 SV=1 - [TIM8B_HUMAN]	46.99	3	3	5	83	9.33754	5.12256	0.849236	0.840596	0.903835	0.864556	0.0207034
B3KM81	cDNA FLJ10471 fis, clone NT2RP2000045, highly similar to DnaJ homolog subfamily A member 3, mitochondrial OS=Homo sapiens PE=2 SV=1 - [B3KM81_HUMAN]	28.26	11	11	21	453	49.5521	9.34912	1.13469	1.21556	1.22049	1.19025	0.0207143
P11717	Cation-independent mannose-6-phosphate receptor OS=Homo sapiens GN=IGF2R PE=1 SV=3 - [MPRI_HUMAN]	11	20	20	24	2491	274.199	5.93506	0.917382	0.901455	0.941639	0.920159	0.0207476
Q9BSQ6	RPL13A protein (Fragment) OS=Homo sapiens GN=RPL13A PE=2 SV=2 - [Q9BSQ6_HUMAN]	28.86	6	6	17	201	23.3603	10.9312	1.09366	1.05684	1.0701	1.07353	0.0207715
B3KM89	cDNA FLJ10528 fis, clone NT2RP2000943, highly similar to Protein transport protein Sec24D OS=Homo sapiens PE=2 SV=1 - [B3KM89_HUMAN]	8.39	5	7	8	906	100.183	6.93213	0.906357	0.87535	0.842693	0.8748	0.0208797
Q69YR0	Putative uncharacterized protein DKFZp667K0918 (Fragment) OS=Homo sapiens GN=DKFZp667K0918 PE=2 SV=1 - [Q69YR0_HUMAN]	4.71	2	2	2	785	89.1937	6.81494	1.09585	1.05701	1.08671	1.07986	0.0208822
B4E2P4	cDNA FLJ58474, highly similar to Xaa-Pro aminopeptidase 1 (EC 3.4.11.9) OS=Homo sapiens PE=2 SV=1 - [B4E2P4_HUMAN]	17.05	1	6	8	440	49.5642	6.30322	0.882323	0.807892	0.859756	0.84999	0.0209013
Q9P253	Vacuolar protein sorting-associated protein 18 homolog OS=Homo sapiens GN=VPS18 PE=1 SV=2 - [VPS18_HUMAN]	12.23	7	7	7	973	110.116	6.07471	1.11196	1.09332	1.15271	1.11933	0.0209153
P48507	Glutamate--cysteine ligase regulatory subunit OS=Homo sapiens GN=GCLM PE=1 SV=1 - [GSH0_HUMAN]	9.85	2	2	2	274	30.7078	6.02393	1.20017	1.22798	1.1349	1.18768	0.0209288
Q11201	CMP-N-acetylneuraminate-beta-galactosamide-alpha-2,3-sialyltransferase 1 OS=Homo sapiens GN=ST3GAL1 PE=2 SV=1 - [SIA4A_HUMAN]	14.71	4	4	5	340	39.0501	9.08545	0.798879	0.868472	0.86635	0.844567	0.0209392
Q9Y584	Mitochondrial import inner membrane translocase subunit Tim22 OS=Homo sapiens GN=TIMM22 PE=1 SV=2 - [TIM22_HUMAN]	15.98	2	2	3	194	20.0179	7.59131	1.07261	1.12096	1.1142	1.10259	0.0210279
B3KP95	cDNA FLJ31463 fis, clone NT2NE2001326, highly similar to Exonuclease 3'-5' domain-like-containing protein 2 OS=Homo sapiens PE=2 SV=1 - [B3KP95_HUMAN]	10.69	4	4	4	496	56.3438	8.29443	1.06862	1.04489	1.04545	1.05299	0.0210935
A0A024R862	GTPase activating protein and VPS9 domains 1, isoform CRA_b OS=Homo sapiens GN=GAPVD1 PE=4 SV=1 - [A0A024R862_HUMAN]	6.51	7	7	7	1460	162.796	5.19873	0.900813	0.889086	0.841301	0.877067	0.0212242
B4DTS6	cDNA FLJ54117, highly similar to CD97 antigen OS=Homo sapiens PE=2 SV=1 - [B4DTS6_HUMAN]	18.82	10	10	16	760	83.7735	6.80029	0.861205	0.86082	0.914805	0.878943	0.0212432
A9LSU1	Type IV collagen alpha 1 (Fragment) OS=Homo sapiens PE=2 SV=1 - [A9LSU1_HUMAN]	6.11	1	1	2	229	25.314	7.78174	0.926453	0.891255	0.875057	0.897588	0.0212476
Q9H7D7	WD repeat-containing protein 26 OS=Homo sapiens GN=WDR26 PE=1 SV=3 - [WDR26_HUMAN]	16.64	7	7	9	661	72.0787	6.16357	0.884747	0.864666	0.811978	0.853797	0.0213237
K7ELQ9	Transmembrane protein 205 (Fragment) OS=Homo sapiens GN=TMEM205 PE=1 SV=1 - [K7ELQ9_HUMAN]	30	4	4	8	170	19.2578	8.96826	1.03936	1.02553	1.04315	1.03601	0.0213865
A0A0S2Z5W1	Chromosome 15 open reading frame 40 isoform 3 OS=Homo sapiens GN=C15orf40 PE=2 SV=1 - [A0A0S2Z5W1_HUMAN]	31.48	1	1	1	54	5.558	10.0083	1.11507	1.07982	1.07199	1.08896	0.0214629
D6RD90	Ubiquitin-conjugating enzyme E2 J2 (Fragment) OS=Homo sapiens GN=UBE2J2 PE=1 SV=2 - [D6RD90_HUMAN]	23.33	1	1	1	60	6.80855	5.36377	1.04928	1.02934	1.0463	1.04164	0.0215156
P46939	Utrophin OS=Homo sapiens GN=UTRN PE=1 SV=2 - [UTRO_HUMAN]	6.32	16	16	18	3433	394.22	5.32568	0.896257	0.903782	0.847595	0.882545	0.021746
E9PRK7	ARL14 effector protein (Fragment) OS=Homo sapiens GN=ARL14EP PE=1 SV=1 - [E9PRK7_HUMAN]	5.36	1	1	1	168	19.1236	8.54346	0.880256	0.795068	0.83066	0.835328	0.0217702
Q02878	60S ribosomal protein L6 OS=Homo sapiens GN=RPL6 PE=1 SV=3 - [RL6_HUMAN]	40.28	12	12	38	288	32.7076	10.5796	1.05235	1.03264	1.05467	1.04655	0.0217935
O15066	Kinesin-like protein KIF3B OS=Homo sapiens GN=KIF3B PE=1 SV=1 - [KIF3B_HUMAN]	3.35	2	2	3	747	85.0728	7.69385	1.0333	1.02801	1.04612	1.03581	0.0218072
Q92947	Glutaryl-CoA dehydrogenase, mitochondrial OS=Homo sapiens GN=GCDH PE=1 SV=1 - [GCDH_HUMAN]	28.31	8	9	12	438	48.0964	8.06006	0.866417	0.906076	0.917648	0.896714	0.0218205
A0A024R2T5	CUB domain containing protein 1, isoform CRA_a OS=Homo sapiens GN=CDCP1 PE=4 SV=1 - [A0A024R2T5_HUMAN]	8.85	7	7	9	836	92.8144	8.03076	1.12866	1.21118	1.15135	1.16373	0.0218596
A8MTU8	cDNA FLJ38006 fis, clone CTONG2012422, highly similar to Sterol regulatory element-binding protein 1 OS=Homo sapiens PE=2 SV=1 - [A8MTU8_HUMAN]	1.31	1	1	1	766	82.5331	9.37842	0.914264	0.880853	0.927684	0.9076	0.0219619
M0QYR0	Zinc finger protein 611 (Fragment) OS=Homo sapiens GN=ZNF611 PE=4 SV=1 - [M0QYR0_HUMAN]	15.5	1	1	1	129	14.6441	6.18896	1.24728	1.14479	1.19647	1.19618	0.0219977
A7BI36	p180/ribosome receptor OS=Homo sapiens GN=RRBP1 PE=2 SV=2 - [A7BI36_HUMAN]	24.74	9	27	42	1540	165.649	8.96826	1.14754	1.16122	1.23581	1.18152	0.0220794
B3KX29	cDNA FLJ44554 fis, clone UTERU3007419, highly similar to Calcium-dependent secretion activator 2 OS=Homo sapiens PE=2 SV=1 - [B3KX29_HUMAN]	8.27	8	8	11	1222	140.138	6.04932	0.846181	0.901606	0.832354	0.860047	0.0221029
H7BYD9	Peptidyl-glycine alpha-amidating monooxygenase (Fragment) OS=Homo sapiens GN=PAM PE=1 SV=1 - [H7BYD9_HUMAN]	9.72	4	4	4	679	75.6266	5.99854	0.806372	0.839891	0.887407	0.844557	0.0221171
Q92989	Polyribonucleotide 5'-hydroxyl-kinase Clp1 OS=Homo sapiens GN=CLP1 PE=1 SV=1 - [CLP1_HUMAN]	8	2	2	2	425	47.6153	6.62451	0.903035	0.943646	0.916568	0.921083	0.0221304
Q86W56	Poly(ADP-ribose) glycohydrolase OS=Homo sapiens GN=PARG PE=1 SV=1 - [PARG_HUMAN]	18.95	14	14	24	976	111.041	6.43018	0.91911	0.873432	0.861984	0.884842	0.0221994
P62993	Growth factor receptor-bound protein 2 OS=Homo sapiens GN=GRB2 PE=1 SV=1 - [GRB2_HUMAN]	16.59	4	4	5	217	25.1904	6.31592	0.968267	0.951296	0.945572	0.955045	0.0222141
H7C5Q2	Acyl-coenzyme A thioesterase 9, mitochondrial (Fragment) OS=Homo sapiens GN=ACOT9 PE=1 SV=1 - [H7C5Q2_HUMAN]	31.44	1	7	10	264	30.0282	7.45947	0.900362	0.886521	0.837476	0.874786	0.0224371
J3QKX5	Metalloendopeptidase OS=Homo sapiens GN=MEP1B PE=1 SV=1 - [J3QKX5_HUMAN]	4.14	1	1	1	700	79.3926	5.74463	0.812375	0.808629	0.885666	0.835557	0.0224761
A0PJ51	STK4 protein (Fragment) OS=Homo sapiens GN=STK4 PE=2 SV=1 - [A0PJ51_HUMAN]	13.09	2	4	5	405	45.895	5.09717	0.901373	0.834436	0.838722	0.858177	0.0224858
A0A024R4A5	Trinucleotide repeat containing 15, isoform CRA_a OS=Homo sapiens GN=TNRC15 PE=4 SV=1 - [A0A024R4A5_HUMAN]	11.48	11	11	14	1298	149.85	5.5415	1.12766	1.10971	1.07382	1.10373	0.0224967
A0A024R4H4	Kinesin-like protein OS=Homo sapiens GN=KIF1B PE=3 SV=1 - [A0A024R4H4_HUMAN]	2.45	2	3	3	1633	183.784	5.5542	0.892949	0.835266	0.893229	0.873815	0.0225462
B4DEI4	cDNA FLJ54595, highly similar to Golgi reassembly-stacking protein 2 OS=Homo sapiens PE=2 SV=1 - [B4DEI4_HUMAN]	23.95	6	6	10	405	42.0186	5.07178	1.07717	1.09669	1.13023	1.10136	0.0225763
A8K6Y1	cDNA FLJ75526, highly similar to Homo sapiens proliferation-associated 2G4, 38kDa (PA2G4), mRNA (Fragment) OS=Homo sapiens PE=2 SV=1 - [A8K6Y1_HUMAN]	63.22	18	19	43	367	40.8857	6.40479	1.17123	1.1062	1.1168	1.13141	0.0227028
O43707	Alpha-actinin-4 OS=Homo sapiens GN=ACTN4 PE=1 SV=2 - [ACTN4_HUMAN]	47.97	18	37	97	911	104.788	5.43994	1.13292	1.22369	1.1637	1.17344	0.0228053
A0A024RBC7	Calcium-transporting ATPase OS=Homo sapiens GN=ATP2B1 PE=3 SV=1 - [A0A024RBC7_HUMAN]	12.54	8	11	20	1220	134.6	5.90967	1.17654	1.26077	1.16215	1.19982	0.0228827
Q6NS38	DNA oxidative demethylase ALKBH2 OS=Homo sapiens GN=ALKBH2 PE=1 SV=1 - [ALKB2_HUMAN]	16.48	3	3	3	261	29.3042	9.65674	1.16026	1.1862	1.10696	1.15114	0.0229972
Q5VTL8	Pre-mRNA-splicing factor 38B OS=Homo sapiens GN=PRPF38B PE=1 SV=1 - [PR38B_HUMAN]	6.23	3	3	3	546	64.4292	10.5356	0.813535	0.875046	0.883361	0.857314	0.0229987
B2R769	cDNA, FLJ93308, highly similar to Homo sapiens leukocyte-derived arginine aminopeptidase (LRAP), mRNA OS=Homo sapiens PE=2 SV=1 - [B2R769_HUMAN]	1.46	1	1	1	960	110.361	6.771	0.92776	0.948141	0.910021	0.928641	0.0229992
A0A024R201	Proteasome (Prosome, macropain) 26S subunit, non-ATPase, 13, isoform CRA_a OS=Homo sapiens GN=PSMD13 PE=4 SV=1 - [A0A024R201_HUMAN]	43.35	14	14	26	376	42.8911	5.80811	0.937166	0.89037	0.910007	0.912514	0.0232139
P62241	40S ribosomal protein S8 OS=Homo sapiens GN=RPS8 PE=1 SV=2 - [RS8_HUMAN]	45.67	8	8	24	208	24.1902	10.3159	0.919901	0.888463	0.933528	0.913964	0.0232187
P83876	Thioredoxin-like protein 4A OS=Homo sapiens GN=TXNL4A PE=1 SV=1 - [TXN4A_HUMAN]	39.44	4	4	7	142	16.7752	5.84619	0.964339	0.944327	0.937982	0.948883	0.0233005
Q9BUP3	Oxidoreductase HTATIP2 OS=Homo sapiens GN=HTATIP2 PE=1 SV=2 - [HTAI2_HUMAN]	41.74	9	9	12	242	27.032	8.38232	0.960929	0.943769	0.965908	0.956869	0.0233289
Q9H6Y2	WD repeat-containing protein 55 OS=Homo sapiens GN=WDR55 PE=1 SV=2 - [WDR55_HUMAN]	13.58	3	3	5	383	42.0436	4.91943	1.09716	1.12705	1.16735	1.13052	0.0234211
P05161	Ubiquitin-like protein ISG15 OS=Homo sapiens GN=ISG15 PE=1 SV=5 - [ISG15_HUMAN]	40	6	6	9	165	17.8763	7.44482	1.21883	1.21986	1.13048	1.18972	0.0235231
Q9BT69	Putative uncharacterized protein (Fragment) OS=Homo sapiens PE=2 SV=1 - [Q9BT69_HUMAN]	13.58	1	1	2	81	9.02364	7.50342	1.10746	1.0631	1.0788	1.08312	0.0235551
Q9GZU8	Protein FAM192A OS=Homo sapiens GN=FAM192A PE=1 SV=1 - [F192A_HUMAN]	14.96	3	3	4	254	28.8945	5.45264	0.850823	0.893401	0.81352	0.852581	0.0236379
P33176	Kinesin-1 heavy chain OS=Homo sapiens GN=KIF5B PE=1 SV=1 - [KINH_HUMAN]	42.99	25	31	54	963	109.617	6.50732	0.857917	0.896814	0.819788	0.858173	0.0237097
B2R9L6	cDNA, FLJ94450, highly similar to Homo sapiens cyclin-dependent kinase 9 (CDC2-related kinase) (CDK9), mRNA OS=Homo sapiens PE=2 SV=1 - [B2R9L6_HUMAN]	13.44	2	5	11	372	42.7202	8.79248	0.931215	0.882817	0.885296	0.899776	0.0237754
J3QRV5	Lethal(2) giant larvae protein homolog 2 OS=Homo sapiens GN=LLGL2 PE=1 SV=1 - [J3QRV5_HUMAN]	7.56	5	5	6	1019	113.306	7.51807	1.19279	1.10954	1.16607	1.15613	0.0238261
P54578	Ubiquitin carboxyl-terminal hydrolase 14 OS=Homo sapiens GN=USP14 PE=1 SV=3 - [UBP14_HUMAN]	39.68	15	15	25	494	56.033	5.30029	1.09058	1.07924	1.05147	1.07376	0.0239169
B4DHE8	RNA-binding protein Musashi homolog 2 OS=Homo sapiens GN=MSI2 PE=1 SV=1 - [B4DHE8_HUMAN]	27.47	7	7	16	324	34.7901	8.88037	0.869711	0.86075	0.919769	0.88341	0.0239193
A0A0A0MSI0	Peroxiredoxin-1 (Fragment) OS=Homo sapiens GN=PRDX1 PE=1 SV=1 - [A0A0A0MSI0_HUMAN]	74.85	10	14	65	171	18.9637	6.91748	0.882432	0.843223	0.795228	0.840294	0.0240347
B7ZLC9	GEMIN5 protein OS=Homo sapiens GN=GEMIN5 PE=2 SV=1 - [B7ZLC9_HUMAN]	14.8	18	18	23	1507	168.326	6.62451	1.17315	1.15394	1.09837	1.14182	0.0240975
B4E0P8	cDNA FLJ53007, highly similar to UBA/UBX 33.3 kDa protein OS=Homo sapiens PE=2 SV=1 - [B4E0P8_HUMAN]	13.5	2	2	3	200	22.927	9.12939	0.922292	0.921	0.877282	0.906858	0.0243073
Q5HYK3	2-methoxy-6-polyprenyl-1,4-benzoquinol methylase, mitochondrial OS=Homo sapiens GN=COQ5 PE=1 SV=2 - [COQ5_HUMAN]	14.68	3	3	3	327	37.1168	6.94678	1.17204	1.24242	1.14299	1.18582	0.0243168
A8K885	cDNA FLJ77179, highly similar to Homo sapiens sorting nexin 6 (SNX6) mRNA OS=Homo sapiens PE=2 SV=1 - [A8K885_HUMAN]	31.53	13	13	16	406	46.6188	6.29053	1.08171	1.06581	1.04619	1.06457	0.0243917
F2ZC06	Thyroid hormone receptor interacting protein 6 isoform 1 OS=Homo sapiens GN=TRIP6i1 PE=2 SV=1 - [F2ZC06_HUMAN]	9.89	3	3	3	455	47.5982	7.60596	1.18846	1.15133	1.1064	1.14873	0.0245103
Q7L9B9	Endonuclease/exonuclease/phosphatase family domain-containing protein 1 OS=Homo sapiens GN=EEPD1 PE=1 SV=2 - [EEPD1_HUMAN]	5.8	3	3	3	569	62.364	8.41162	0.914486	0.872798	0.922764	0.903349	0.0246496
B4DPW9	cDNA FLJ51929, highly similar to Plastin-3 OS=Homo sapiens PE=2 SV=1 - [B4DPW9_HUMAN]	50.91	22	26	54	603	67.5566	5.65576	0.890701	0.850804	0.807377	0.849627	0.0246595
G3V570	Protein max (Fragment) OS=Homo sapiens GN=MAX PE=1 SV=7 - [G3V570_HUMAN]	22.73	1	1	1	44	5.21469	9.979	0.896021	0.932817	0.934843	0.921227	0.0247052
Q8IWB1	Inositol 1,4,5-trisphosphate receptor-interacting protein OS=Homo sapiens GN=ITPRIP PE=1 SV=1 - [IPRI_HUMAN]	2.19	1	1	1	547	62.0194	5.88428	1.08073	1.10573	1.14104	1.10917	0.0247342
Q92804	TATA-binding protein-associated factor 2N OS=Homo sapiens GN=TAF15 PE=1 SV=1 - [RBP56_HUMAN]	32.43	6	9	13	592	61.7931	8.01611	0.893492	0.870512	0.927302	0.897102	0.0247413
Q9NRK6	ATP-binding cassette sub-family B member 10, mitochondrial OS=Homo sapiens GN=ABCB10 PE=1 SV=2 - [ABCBA_HUMAN]	7.32	4	5	6	738	79.0979	9.84717	1.1009	1.1798	1.15421	1.14497	0.0247469
Q12792	Twinfilin-1 OS=Homo sapiens GN=TWF1 PE=1 SV=3 - [TWF1_HUMAN]	25.43	6	7	12	350	40.2577	6.96143	1.15521	1.1744	1.09808	1.14256	0.0248865
P17812	CTP synthase 1 OS=Homo sapiens GN=CTPS1 PE=1 SV=2 - [PYRG1_HUMAN]	28.6	13	14	19	591	66.648	6.45557	0.899611	0.901066	0.84307	0.881249	0.0248926
B4DPF7	cDNA FLJ60764, highly similar to Homo sapiens neuronal guanine nucleotide exchange factor (NGEF), mRNA OS=Homo sapiens PE=2 SV=1 - [B4DPF7_HUMAN]	10.6	5	5	7	613	70.8929	5.41455	1.21853	1.15887	1.12601	1.1678	0.0250642
H3BV23	Ubiquitin-like protein 7 (Fragment) OS=Homo sapiens GN=UBL7 PE=1 SV=1 - [H3BV23_HUMAN]	11.11	1	1	1	162	18.1574	7.40088	0.889376	0.853223	0.805394	0.849331	0.0250815
B2R7W4	cDNA, FLJ93632, highly similar to Homo sapiens heterogeneous nuclear ribonucleoprotein R (HNRPR), mRNA OS=Homo sapiens PE=2 SV=1 - [B2R7W4_HUMAN]	36.65	2	22	53	633	70.8582	7.73779	0.944509	0.917684	0.950473	0.937555	0.025099
H3BV55	Phosphomannomutase OS=Homo sapiens GN=PMM2 PE=1 SV=1 - [H3BV55_HUMAN]	22.83	1	5	7	219	25.2398	6.78564	1.20689	1.19145	1.11689	1.17174	0.025195
H0Y9V7	Calcium-transporting ATPase type 2C member 1 (Fragment) OS=Homo sapiens GN=ATP2C1 PE=1 SV=1 - [H0Y9V7_HUMAN]	8.75	5	5	7	903	98.9853	6.39209	1.21348	1.18347	1.11901	1.17199	0.0252695
Q6R327	Rapamycin-insensitive companion of mTOR OS=Homo sapiens GN=RICTOR PE=1 SV=1 - [RICTR_HUMAN]	3.75	4	4	5	1708	192.097	7.47412	0.901719	0.898658	0.842335	0.880904	0.0252826
A0A0B4J2A4	3-ketoacyl-CoA thiolase, mitochondrial OS=Homo sapiens GN=ACAA2 PE=1 SV=1 - [A0A0B4J2A4_HUMAN]	27.66	7	7	9	394	41.5754	7.89893	1.15154	1.17397	1.25489	1.19347	0.025322
A0A024RAM4	Microtubule-associated protein 1B, isoform CRA_b OS=Homo sapiens GN=MAP1B PE=4 SV=1 - [A0A024RAM4_HUMAN]	15.72	25	25	31	2468	270.454	4.80518	1.2316	1.16517	1.13423	1.177	0.0253384
B7Z2B4	cDNA FLJ53389, highly similar to Homo sapiens RAB GTPase activating protein 1 (RABGAP1), mRNA OS=Homo sapiens PE=2 SV=1 - [B7Z2B4_HUMAN]	5.39	2	2	2	408	48.1466	5.50342	0.850133	0.805064	0.890332	0.84851	0.025426
B4E0H8	cDNA FLJ60385, highly similar to Integrin alpha-3 OS=Homo sapiens PE=2 SV=1 - [B4E0H8_HUMAN]	7.04	5	5	6	1037	115.094	6.56592	0.953991	0.922341	0.946884	0.941072	0.0254641
A0A0S2Z5K8	Spermatid perinuclear RNA binding protein isoform 2 (Fragment) OS=Homo sapiens GN=STRBP PE=2 SV=1 - [A0A0S2Z5K8_HUMAN]	11.87	3	7	20	657	72.0862	8.73389	0.876112	0.890734	0.816857	0.861234	0.0254855
A0A024R3E4	Yes-associated protein 1, 65kDa, isoform CRA_b OS=Homo sapiens GN=YAP1 PE=4 SV=1 - [A0A024R3E4_HUMAN]	14.54	4	4	5	454	48.7248	5.10986	0.811774	0.883632	0.878416	0.857941	0.0255055
Q9HCS7	Pre-mRNA-splicing factor SYF1 OS=Homo sapiens GN=XAB2 PE=1 SV=2 - [SYF1_HUMAN]	21.52	13	13	14	855	99.9464	6.22705	1.07919	1.11047	1.14155	1.1104	0.0255692
O15270	Serine palmitoyltransferase 2 OS=Homo sapiens GN=SPTLC2 PE=1 SV=1 - [SPTC2_HUMAN]	11.21	4	4	8	562	62.8839	7.78174	0.87242	0.920176	0.918818	0.903805	0.0256097
P61960	Ubiquitin-fold modifier 1 OS=Homo sapiens GN=UFM1 PE=1 SV=1 - [UFM1_HUMAN]	58.82	3	3	5	85	9.11187	9.30518	0.833215	0.825959	0.90118	0.853451	0.0256967
B4DKE1	cDNA FLJ54014, highly similar to All-trans-retinol 13,14-reductase(EC 1.3.99.23) OS=Homo sapiens PE=2 SV=1 - [B4DKE1_HUMAN]	11.11	5	5	5	549	60.6124	8.25049	1.09436	1.05477	1.09508	1.0814	0.0257416
B3KML1	cDNA FLJ11308 fis, clone PLACE1010074, highly similar to Sorting nexin-2 OS=Homo sapiens PE=2 SV=1 - [B3KML1_HUMAN]	26.01	10	12	18	519	58.4356	5.05908	1.1062	1.11695	1.06524	1.09613	0.0258161
H3BNV7	Mitotic spindle-associated MMXD complex subunit MIP18 (Fragment) OS=Homo sapiens GN=FAM96B PE=1 SV=1 - [H3BNV7_HUMAN]	26.71	2	2	3	161	17.56	6.0874	0.885552	0.793167	0.830942	0.836554	0.0258783
P83436	Conserved oligomeric Golgi complex subunit 7 OS=Homo sapiens GN=COG7 PE=1 SV=1 - [COG7_HUMAN]	10.65	5	5	6	770	86.289	5.46533	1.05838	1.08017	1.04565	1.0614	0.0259011
A5PLK7	RCC2 protein (Fragment) OS=Homo sapiens GN=RCC2 PE=2 SV=1 - [A5PLK7_HUMAN]	36.32	12	12	30	457	49.6471	8.68994	0.916517	0.953557	0.934512	0.934862	0.0259098
Q02790	Peptidyl-prolyl cis-trans isomerase FKBP4 OS=Homo sapiens GN=FKBP4 PE=1 SV=3 - [FKBP4_HUMAN]	57.73	23	23	67	459	51.7721	5.42725	0.905203	0.880358	0.834087	0.873216	0.0259655
Q658J0	Putative uncharacterized protein DKFZp762L015 (Fragment) OS=Homo sapiens GN=DKFZp762L015 PE=2 SV=1 - [Q658J0_HUMAN]	13.25	4	4	5	332	37.006	6.53662	1.11004	1.1472	1.19582	1.15102	0.0259933
A0A087WVA8	Testis-expressed sequence 2 protein OS=Homo sapiens GN=TEX2 PE=1 SV=1 - [A0A087WVA8_HUMAN]	2.48	2	2	4	1127	125.306	6.06201	1.14714	1.18819	1.10433	1.14655	0.0262259
Q5T179	Cyclin-dependent kinases regulatory subunit OS=Homo sapiens GN=CKS1B PE=1 SV=1 - [Q5T179_HUMAN]	23.88	1	1	1	67	8.0218	6.354	1.11652	1.17665	1.21204	1.1684	0.0263324
E9PJE4	COMM domain-containing protein 5 (Fragment) OS=Homo sapiens GN=COMMD5 PE=1 SV=1 - [E9PJE4_HUMAN]	9.94	1	1	1	171	18.4756	6.68311	1.15555	1.26138	1.17411	1.19701	0.0263458
P52209	6-phosphogluconate dehydrogenase, decarboxylating OS=Homo sapiens GN=PGD PE=1 SV=3 - [6PGD_HUMAN]	28.99	6	13	30	483	53.106	7.2251	0.902477	0.824593	0.865614	0.864228	0.0263674
E7ESG1	Deoxyribonuclease-1-like 1 (Fragment) OS=Homo sapiens GN=DNASE1L1 PE=1 SV=1 - [E7ESG1_HUMAN]	27.42	1	1	1	62	6.84961	8.01611	0.881198	0.862811	0.92467	0.88956	0.0264863
P09382	Galectin-1 OS=Homo sapiens GN=LGALS1 PE=1 SV=2 - [LEG1_HUMAN]	68.89	7	7	54	135	14.7062	5.50342	1.19501	1.10982	1.18782	1.16422	0.0264982
Q9UG63	ATP-binding cassette sub-family F member 2 OS=Homo sapiens GN=ABCF2 PE=1 SV=2 - [ABCF2_HUMAN]	17.01	10	10	19	623	71.2446	7.37158	0.904971	0.832422	0.835348	0.85758	0.0266151
O43716	Glutamyl-tRNA(Gln) amidotransferase subunit C, mitochondrial OS=Homo sapiens GN=GATC PE=1 SV=1 - [GATC_HUMAN]	54.41	5	5	7	136	15.0767	5.04639	1.06694	1.08811	1.11943	1.09149	0.0266615
K7ERP4	Glutathione peroxidase (Fragment) OS=Homo sapiens GN=GPX4 PE=1 SV=1 - [K7ERP4_HUMAN]	5.81	1	1	1	155	17.6178	7.7085	0.847323	0.790399	0.882112	0.839945	0.0267778
A0A024R4C8	DNAation factor, 40kDa, beta polypeptide (Caspase-activated DNase), isoform CRA_b OS=Homo sapiens GN=DFFB PE=4 SV=1 - [A0A024R4C8_HUMAN]	9.47	2	2	2	338	39.0569	8.98291	0.901172	0.874745	0.931333	0.902417	0.0269349
M0QZS6	SUMO-activating enzyme subunit 1 OS=Homo sapiens GN=SAE1 PE=1 SV=1 - [M0QZS6_HUMAN]	44.53	9	9	15	265	29.4041	4.98291	1.13451	1.08884	1.07981	1.10105	0.0269412
Q14254	Flotillin-2 OS=Homo sapiens GN=FLOT2 PE=1 SV=2 - [FLOT2_HUMAN]	26.87	9	9	10	428	47.0347	5.24951	0.930023	0.878927	0.875437	0.894796	0.0269888
P29317	Ephrin type-A receptor 2 OS=Homo sapiens GN=EPHA2 PE=1 SV=2 - [EPHA2_HUMAN]	21	15	16	26	976	108.197	6.22705	0.922005	0.892864	0.939932	0.918267	0.0270229
Q9NVV4	Poly(A) RNA polymerase, mitochondrial OS=Homo sapiens GN=MTPAP PE=1 SV=1 - [PAPD1_HUMAN]	18.38	7	7	7	582	66.13	9.0415	0.864651	0.819973	0.900554	0.861726	0.0272568
Q96BH1	E3 ubiquitin-protein ligase RNF25 OS=Homo sapiens GN=RNF25 PE=1 SV=1 - [RNF25_HUMAN]	9.8	4	4	4	459	51.1867	6.53662	1.18641	1.26189	1.1478	1.1987	0.0272747
G8JLD3	ELKS/Rab6-interacting/CAST family member 1 OS=Homo sapiens GN=ERC1 PE=1 SV=1 - [G8JLD3_HUMAN]	10.59	9	9	10	1086	124.743	6.48096	0.945527	0.946747	0.913344	0.935206	0.0273284
K7ENE5	Deoxyribonuclease-2-alpha (Fragment) OS=Homo sapiens GN=DNASE2 PE=1 SV=1 - [K7ENE5_HUMAN]	5.5	1	1	1	218	24.07	6.91748	0.793442	0.844574	0.886125	0.84138	0.027385
Q6IAP2	PNMA1 protein OS=Homo sapiens GN=PNMA1 PE=2 SV=1 - [Q6IAP2_HUMAN]	4.25	1	1	1	353	39.6372	4.79248	0.82031	0.902528	0.845311	0.85605	0.0274068
H9E7F4	NADH-ubiquinone oxidoreductase chain 1 OS=Homo sapiens GN=ND1 PE=3 SV=1 - [H9E7F4_HUMAN]	6.29	1	2	2	318	35.5908	6.55127	1.12172	1.18487	1.22463	1.17707	0.0274605
Q2NKX8	DNA excision repair protein ERCC-6-like OS=Homo sapiens GN=ERCC6L PE=1 SV=1 - [ERC6L_HUMAN]	10.88	9	9	14	1250	141.015	5.31299	0.856891	0.918005	0.853	0.875965	0.0276139
Q96JJ7	Protein disulfide-isomerase TMX3 OS=Homo sapiens GN=TMX3 PE=1 SV=2 - [TMX3_HUMAN]	29.74	11	11	19	454	51.8389	4.90674	1.10608	1.08387	1.14932	1.11309	0.0276798
Q9BUL8	Programmed cell death protein 10 OS=Homo sapiens GN=PDCD10 PE=1 SV=1 - [PDC10_HUMAN]	27.83	4	4	5	212	24.6858	8.19189	0.961471	0.950467	0.973037	0.961658	0.0276863
Q16531	DNA damage-binding protein 1 OS=Homo sapiens GN=DDB1 PE=1 SV=1 - [DDB1_HUMAN]	35.7	34	34	68	1140	126.887	5.26221	0.900871	0.922842	0.946112	0.923275	0.0277796
Q7Z2W9	39S ribosomal protein L21, mitochondrial OS=Homo sapiens GN=MRPL21 PE=1 SV=2 - [RM21_HUMAN]	42.93	6	6	8	205	22.8003	9.89111	1.08811	1.12232	1.16116	1.12386	0.0278223
A8K245	cDNA FLJ75441, highly similar to Homo sapiens vaccinia related kinase 1 (VRK1), mRNA OS=Homo sapiens PE=2 SV=1 - [A8K245_HUMAN]	23.48	6	6	13	396	45.4174	8.90967	0.849359	0.860681	0.917766	0.875935	0.0279019
Q13501	Sequestosome-1 OS=Homo sapiens GN=SQSTM1 PE=1 SV=1 - [SQSTM_HUMAN]	13.41	4	4	5	440	47.6569	5.22412	1.23348	1.15935	1.13342	1.17542	0.0279925
P48729	Casein kinase I isoform alpha OS=Homo sapiens GN=CSNK1A1 PE=1 SV=2 - [KC1A_HUMAN]	27.6	7	7	14	337	38.8899	9.56885	1.02895	1.01733	1.03194	1.02607	0.0280123
Q15365	Poly(rC)-binding protein 1 OS=Homo sapiens GN=PCBP1 PE=1 SV=2 - [PCBP1_HUMAN]	62.64	11	15	45	356	37.4739	7.09326	1.16468	1.19696	1.10579	1.15581	0.0281126
O76094	Signal recognition particle subunit SRP72 OS=Homo sapiens GN=SRP72 PE=1 SV=3 - [SRP72_HUMAN]	25.63	12	12	18	671	74.56	9.26123	1.09477	1.12634	1.06904	1.09672	0.0281127
Q460N5	Poly [ADP-ribose] polymerase 14 OS=Homo sapiens GN=PARP14 PE=1 SV=3 - [PAR14_HUMAN]	6.44	7	7	8	1801	202.672	7.18115	1.04973	1.03491	1.06439	1.04968	0.0281215
B4DIN7	cDNA FLJ55648, highly similar to NEDD4-like E3 ubiquitin-protein ligase WWP2 (EC 6.3.2.-) OS=Homo sapiens PE=2 SV=1 - [B4DIN7_HUMAN]	3.3	2	2	2	757	86.6876	6.46826	0.823681	0.897707	0.813183	0.844857	0.0281575
H3BM79	AKT-interacting protein (Fragment) OS=Homo sapiens GN=AKTIP PE=1 SV=1 - [H3BM79_HUMAN]	8.84	1	1	2	249	27.9864	9.43701	1.26315	1.1803	1.14957	1.19767	0.0282041
E7EX90	Dynactin subunit 1 OS=Homo sapiens GN=DCTN1 PE=1 SV=1 - [E7EX90_HUMAN]	25.72	21	22	29	1256	139.008	5.66846	0.951364	0.96637	0.937581	0.951772	0.0284511
Q52LW3	Rho GTPase-activating protein 29 OS=Homo sapiens GN=ARHGAP29 PE=1 SV=2 - [RHG29_HUMAN]	18.64	21	21	27	1261	141.974	6.7417	0.904797	0.918879	0.858322	0.893999	0.0285231
B3KMW2	cDNA FLJ12778 fis, clone NT2RP2001740, moderately similar to Ubiquitin carboxyl-terminal hydrolase 36 (EC 3.1.2.15) OS=Homo sapiens PE=2 SV=1 - [B3KMW2_HUMAN]	6.34	4	4	4	726	78.7296	9.84717	1.09189	1.08844	1.14651	1.10895	0.028538
P56378	6.8 kDa mitochondrial proteolipid OS=Homo sapiens GN=MP68 PE=1 SV=1 - [68MP_HUMAN]	48.28	3	4	7	58	6.65759	10.0815	1.17559	1.14443	1.25595	1.19199	0.0286601
Q9H4B0	Probable tRNA N6-adenosine threonylcarbamoyltransferase, mitochondrial OS=Homo sapiens GN=OSGEPL1 PE=2 SV=2 - [OSGP2_HUMAN]	7.73	2	2	3	414	45.094	8.55811	1.04995	1.07234	1.09309	1.07179	0.0288077
Q8IX18	Probable ATP-dependent RNA helicase DHX40 OS=Homo sapiens GN=DHX40 PE=1 SV=2 - [DHX40_HUMAN]	5.52	4	4	4	779	88.5038	8.646	0.9426	0.893049	0.903242	0.912964	0.0288326
Q9H6A7	cDNA: FLJ22429 fis, clone HRC09084 OS=Homo sapiens PE=2 SV=1 - [Q9H6A7_HUMAN]	6.42	2	2	2	483	53.2332	9.46631	0.952244	0.929398	0.959936	0.947193	0.0288578
B4DS19	cDNA FLJ50634, highly similar to Peroxisomal targeting signal 1 receptor OS=Homo sapiens PE=2 SV=1 - [B4DS19_HUMAN]	14.13	3	3	4	368	40.8963	4.76709	0.903275	0.860884	0.819728	0.861296	0.0289306
Q9H2U1	ATP-dependent RNA helicase DHX36 OS=Homo sapiens GN=DHX36 PE=1 SV=2 - [DHX36_HUMAN]	17.16	12	12	19	1008	114.688	7.6792	1.06431	1.07616	1.11316	1.08454	0.0289694
P50990	T-complex protein 1 subunit theta OS=Homo sapiens GN=CCT8 PE=1 SV=4 - [TCPQ_HUMAN]	75.18	37	37	116	548	59.5825	5.60498	0.936189	0.928934	0.961987	0.94237	0.0289783
O75369	Filamin-B OS=Homo sapiens GN=FLNB PE=1 SV=2 - [FLNB_HUMAN]	56.46	92	101	219	2602	277.99	5.73193	0.943631	0.951123	0.914837	0.93653	0.0290497
P78310	Coxsackievirus and adenovirus receptor OS=Homo sapiens GN=CXADR PE=1 SV=1 - [CXAR_HUMAN]	9.04	2	2	2	365	40.0044	7.56201	0.866183	0.877928	0.928308	0.890806	0.0291287
A8K8B2	cDNA FLJ78127, highly similar to Homo sapiens SFRS protein kinase 1 (SRPK1), mRNA OS=Homo sapiens PE=2 SV=1 - [A8K8B2_HUMAN]	10.69	6	6	10	655	74.2353	6.1001	0.9114	0.838925	0.885416	0.87858	0.0291558
G3V533	Nesprin-3 OS=Homo sapiens GN=SYNE3 PE=1 SV=1 - [G3V533_HUMAN]	14.07	8	8	8	732	83.8731	6.65381	0.812341	0.850557	0.900183	0.85436	0.0291594
D3DTY0	ATP-binding cassette, sub-family C (CFTR/MRP), member 3, isoform CRA_b OS=Homo sapiens GN=ABCC3 PE=4 SV=1 - [D3DTY0_HUMAN]	2.57	2	2	2	1013	111.664	8.03076	1.21733	1.13005	1.24413	1.19717	0.0291803
Q9Y6A5	Transforming acidic coiled-coil-containing protein 3 OS=Homo sapiens GN=TACC3 PE=1 SV=1 - [TACC3_HUMAN]	7.28	4	4	4	838	90.3038	5.04639	1.01829	1.03179	1.02086	1.02365	0.0293086
A0A024R486	Armadillo repeat containing 9, isoform CRA_c OS=Homo sapiens GN=ARMC9 PE=4 SV=1 - [A0A024R486_HUMAN]	2.86	2	2	2	665	75.547	5.49072	1.14615	1.0961	1.08394	1.10873	0.0293113
Q9BQD2	Signal transducer and activator of transcription OS=Homo sapiens PE=2 SV=1 - [Q9BQD2_HUMAN]	8.25	4	4	4	679	76.0777	7.85498	1.05049	1.09074	1.09187	1.0777	0.0293237
A0A0A1TSG4	CD47 OS=Homo sapiens GN=CD47 PE=2 SV=1 - [A0A0A1TSG4_HUMAN]	9.56	3	3	6	293	31.8511	6.7417	1.21338	1.20851	1.11667	1.17952	0.0293584
A0A0K0L4Y0	Patatin-like phospholipase domain-containing protein 2 OS=Homo sapiens GN=PNPLA2 PE=2 SV=1 - [A0A0K0L4Y0_HUMAN]	7.94	2	2	2	504	55.3237	7.25439	0.784652	0.88427	0.83863	0.835851	0.0294124
P34932	Heat shock 70 kDa protein 4 OS=Homo sapiens GN=HSPA4 PE=1 SV=4 - [HSP74_HUMAN]	48.45	30	32	61	840	94.2712	5.18604	1.13872	1.08613	1.08319	1.10268	0.0295112
Q6Y288	Beta-1,3-glucosyltransferase OS=Homo sapiens GN=B3GLCT PE=1 SV=2 - [B3GLT_HUMAN]	3.41	1	1	1	498	56.528	7.50342	1.12847	1.23098	1.15913	1.17286	0.0295229
C9JZG9	Ubiquitin-conjugating enzyme E2 H (Fragment) OS=Homo sapiens GN=UBE2H PE=1 SV=1 - [C9JZG9_HUMAN]	37.86	3	3	5	103	11.538	10.1255	0.896388	0.872072	0.813843	0.860768	0.0295728
Q05BU6	SFRS11 protein (Fragment) OS=Homo sapiens GN=SFRS11 PE=2 SV=1 - [Q05BU6_HUMAN]	21.54	4	4	12	246	24.8321	6.34131	1.05548	1.10442	1.0944	1.08477	0.0296409
A0A0A0N0M2	Tyrosine-protein kinase OS=Homo sapiens GN=JAK1 PE=2 SV=1 - [A0A0A0N0M2_HUMAN]	2.43	2	2	2	1152	133.006	7.54736	1.11216	1.07612	1.14365	1.11064	0.0297165
P53621	Coatomer subunit alpha OS=Homo sapiens GN=COPA PE=1 SV=2 - [COPA_HUMAN]	38.89	36	36	60	1224	138.258	7.66455	0.970005	0.949298	0.943231	0.954178	0.0298899
O14744	Protein arginine N-methyltransferase 5 OS=Homo sapiens GN=PRMT5 PE=1 SV=4 - [ANM5_HUMAN]	31.55	15	15	30	637	72.6376	6.29053	0.944612	0.94157	0.90647	0.930884	0.0299535
Q14019	Coactosin-like protein OS=Homo sapiens GN=COTL1 PE=1 SV=3 - [COTL1_HUMAN]	58.45	7	7	11	142	15.935	5.66846	0.907445	0.951332	0.918799	0.925859	0.0300549
B1APR7	Eyes absent homolog OS=Homo sapiens GN=EYA3 PE=1 SV=1 - [B1APR7_HUMAN]	7.45	2	2	2	416	45.5208	5.84619	0.895043	0.861802	0.926703	0.894516	0.0301341
B4DR12	E3 ubiquitin-protein ligase MGRN1 OS=Homo sapiens GN=MGRN1 PE=1 SV=1 - [B4DR12_HUMAN]	9.69	2	2	2	320	36.1589	5.2876	1.17567	1.1376	1.25148	1.18825	0.0301888
B3KT06	cDNA FLJ37398 fis, clone BRAMY2027467, highly similar to Tubulin alpha-ubiquitous chain OS=Homo sapiens PE=2 SV=1 - [B3KT06_HUMAN]	65.14	1	21	152	416	46.3119	5.13525	0.850525	0.904626	0.817481	0.857544	0.0303518
B4DLG2	cDNA FLJ58196, highly similar to Zinc finger CCCH domain-containing protein 11A OS=Homo sapiens PE=2 SV=1 - [B4DLG2_HUMAN]	15.34	9	10	14	756	82.7213	8.646	1.13069	1.21759	1.24987	1.19938	0.0304104
Q6P6B6	ZNFX1 protein (Fragment) OS=Homo sapiens GN=ZNFX1 PE=2 SV=1 - [Q6P6B6_HUMAN]	6.5	2	2	2	446	51.0382	6.93213	1.22237	1.21851	1.12021	1.18703	0.0304906
H7C5Q0	Serine/Arginine-related protein 53 (Fragment) OS=Homo sapiens GN=RSRC1 PE=1 SV=1 - [H7C5Q0_HUMAN]	12.5	2	2	3	208	23.5113	9.74463	0.913828	0.838387	0.846519	0.866245	0.0304933
A0A0A0MTB8	WD repeat-containing protein 36 OS=Homo sapiens GN=WDR36 PE=1 SV=1 - [A0A0A0MTB8_HUMAN]	18.88	13	13	16	895	99.3031	7.35693	0.82786	0.878542	0.906826	0.871076	0.0306341
Q4G0F5	Vacuolar protein sorting-associated protein 26B OS=Homo sapiens GN=VPS26B PE=1 SV=2 - [VP26B_HUMAN]	20.24	5	5	5	336	39.1302	7.35693	0.89462	0.818942	0.886133	0.866565	0.0307072
Q9UFC0	Leucine-rich repeat and WD repeat-containing protein 1 OS=Homo sapiens GN=LRWD1 PE=1 SV=2 - [LRWD1_HUMAN]	23.03	10	10	10	647	70.8162	7.21045	1.11659	1.06391	1.07975	1.08675	0.0308609
A0A0A0MRV3	WD repeat domain 8, isoform CRA_c OS=Homo sapiens GN=WRAP73 PE=1 SV=1 - [A0A0A0MRV3_HUMAN]	7.13	2	2	2	435	48.8427	7.15186	1.12968	1.1503	1.07808	1.11935	0.0308962
E9PME6	Upstream stimulatory factor 1 (Fragment) OS=Homo sapiens GN=USF1 PE=1 SV=7 - [E9PME6_HUMAN]	13.3	2	2	2	218	24.111	6.354	1.10013	1.1165	1.17819	1.13161	0.0310971
Q9NV31	U3 small nucleolar ribonucleoprotein protein IMP3 OS=Homo sapiens GN=IMP3 PE=1 SV=1 - [IMP3_HUMAN]	57.61	7	8	11	184	21.8366	9.49561	1.07296	1.03926	1.07221	1.06148	0.031136
I6L9K0	TRIT1 protein OS=Homo sapiens GN=TRIT1 PE=2 SV=1 - [I6L9K0_HUMAN]	11.03	2	2	3	272	30.354	7.32764	1.12434	1.06955	1.08171	1.09187	0.0311823
O95478	Ribosome biogenesis protein NSA2 homolog OS=Homo sapiens GN=NSA2 PE=1 SV=1 - [NSA2_HUMAN]	19.23	5	5	7	260	30.0465	10.272	1.10912	1.21146	1.17781	1.16613	0.0313246
O00425	Insulin-like growth factor 2 mRNA-binding protein 3 OS=Homo sapiens GN=IGF2BP3 PE=1 SV=2 - [IF2B3_HUMAN]	33.68	13	15	26	579	63.6656	8.86572	1.07957	1.05105	1.0451	1.05857	0.0314295
Q8NFW8	N-acylneuraminate cytidylyltransferase OS=Homo sapiens GN=CMAS PE=1 SV=2 - [NEUA_HUMAN]	30.88	12	12	18	434	48.3487	7.92822	0.825145	0.788831	0.891181	0.835052	0.0314395
Q5TBB1	Ribonuclease H2 subunit B OS=Homo sapiens GN=RNASEH2B PE=1 SV=1 - [RNH2B_HUMAN]	7.05	1	1	1	312	35.1164	9.12939	0.834047	0.896156	0.798257	0.84282	0.0315481
J3KS22	L-xylulose reductase (Fragment) OS=Homo sapiens GN=DCXR PE=1 SV=7 - [J3KS22_HUMAN]	21.88	4	4	7	224	23.9447	8.49951	1.14524	1.19807	1.10422	1.14918	0.0315888
B3KUZ6	cDNA FLJ40980 fis, clone UTERU2014464, highly similar to ACID CERAMIDASE (EC 3.5.1.23) OS=Homo sapiens PE=2 SV=1 - [B3KUZ6_HUMAN]	3.93	1	1	1	305	34.5717	7.76709	1.12973	1.06682	1.11287	1.10314	0.0316576
Q5T6U8	High mobility group AT-hook 1 OS=Homo sapiens GN=HMGA1 PE=2 SV=1 - [Q5T6U8_HUMAN]	31.25	1	5	11	96	10.6726	10.3159	0.824112	0.871647	0.907485	0.867748	0.0317562
Q08378	Golgin subfamily A member 3 OS=Homo sapiens GN=GOLGA3 PE=1 SV=2 - [GOGA3_HUMAN]	17.29	17	18	25	1498	167.252	5.43994	1.13911	1.09449	1.07561	1.10307	0.0317783
Q15813	Tubulin-specific chaperone E OS=Homo sapiens GN=TBCE PE=1 SV=1 - [TBCE_HUMAN]	3.42	2	2	3	527	59.309	6.75635	1.19941	1.25045	1.12886	1.19291	0.0318069
H0Y6Y4	Ubiquitin carboxyl-terminal hydrolase isozyme L5 (Fragment) OS=Homo sapiens GN=UCHL5 PE=1 SV=1 - [H0Y6Y4_HUMAN]	23.85	5	5	7	218	25.4289	5.70654	0.884964	0.836213	0.9128	0.877992	0.0320432
H0YGN0	WASH complex subunit CCDC53 (Fragment) OS=Homo sapiens GN=CCDC53 PE=1 SV=1 - [H0YGN0_HUMAN]	13.08	1	1	1	107	11.4077	4.2085	0.902145	0.827568	0.890961	0.873558	0.0321101
B4DZL4	cDNA FLJ60999, highly similar to Centromere protein I OS=Homo sapiens PE=2 SV=1 - [B4DZL4_HUMAN]	1.48	1	1	1	742	85.0508	8.80713	0.908026	0.946263	0.943916	0.932735	0.0322091
P35998	26S protease regulatory subunit 7 OS=Homo sapiens GN=PSMC2 PE=1 SV=3 - [PRS7_HUMAN]	64.2	24	24	52	433	48.6031	5.94775	0.97686	0.967903	0.955774	0.966846	0.032324
P30050	60S ribosomal protein L12 OS=Homo sapiens GN=RPL12 PE=1 SV=1 - [RL12_HUMAN]	63.64	8	8	32	165	17.8075	9.42236	1.08504	1.07164	1.04333	1.06667	0.0323558
K7ENF0	Asparagine--tRNA ligase, cytoplasmic OS=Homo sapiens GN=NARS PE=1 SV=1 - [K7ENF0_HUMAN]	19.15	1	1	1	47	5.33161	7.95752	0.920947	0.876177	0.845088	0.880737	0.0324315
Q6FI30	Nuclear factor 1 OS=Homo sapiens GN=NFIC PE=2 SV=1 - [Q6FI30_HUMAN]	9.82	4	4	4	499	54.6195	8.30908	0.87809	0.848405	0.922802	0.883099	0.032549
B4DXQ8	cDNA FLJ52940, highly similar to Mortality factor 4-like protein 2 OS=Homo sapiens PE=2 SV=1 - [B4DXQ8_HUMAN]	27.31	5	6	8	260	29.1142	9.61279	0.878065	0.91895	0.841567	0.879527	0.0327383
Q9HCG7	Non-lysosomal glucosylceramidase OS=Homo sapiens GN=GBA2 PE=1 SV=2 - [GBA2_HUMAN]	8.09	5	5	6	927	104.581	5.92236	0.909983	0.827541	0.876067	0.871197	0.0328085
B4DK32	cDNA FLJ61095, highly similar to Ubiquitin conjugation factor E4 A (Fragment) OS=Homo sapiens PE=2 SV=1 - [B4DK32_HUMAN]	5.45	4	4	5	1045	119.732	5.21143	0.924182	0.960017	0.924814	0.936338	0.032897
Q8N7K6	Cancer susceptibility candidate 4, isoform CRA_g OS=Homo sapiens GN=CASC4 PE=2 SV=1 - [Q8N7K6_HUMAN]	7.1	1	1	1	169	18.7529	9.48096	1.19304	1.12375	1.24371	1.18683	0.0329319
Q8N3D4	EH domain-binding protein 1-like protein 1 OS=Homo sapiens GN=EHBP1L1 PE=1 SV=2 - [EH1L1_HUMAN]	7.29	7	7	11	1523	161.756	4.83057	0.938659	0.87884	0.901156	0.906218	0.0329321
P49721	Proteasome subunit beta type-2 OS=Homo sapiens GN=PSMB2 PE=1 SV=1 - [PSB2_HUMAN]	27.86	6	6	10	201	22.8217	7.02002	0.893828	0.884255	0.940807	0.906297	0.033065
Q8N5N7	39S ribosomal protein L50, mitochondrial OS=Homo sapiens GN=MRPL50 PE=1 SV=2 - [RM50_HUMAN]	43.67	5	5	7	158	18.3134	7.88428	1.09584	1.17853	1.11995	1.13144	0.0331615
P23919	Thymidylate kinase OS=Homo sapiens GN=DTYMK PE=1 SV=4 - [KTHY_HUMAN]	39.62	9	9	14	212	23.8045	8.26514	1.16554	1.11844	1.08608	1.12335	0.0332393
A0A0A0MSB8	Exocyst complex component 7 OS=Homo sapiens GN=EXOC7 PE=1 SV=1 - [A0A0A0MSB8_HUMAN]	8.66	5	5	6	693	78.7597	6.55127	0.90735	0.908541	0.951495	0.922462	0.0333266
P08754	Guanine nucleotide-binding protein G(k) subunit alpha OS=Homo sapiens GN=GNAI3 PE=1 SV=3 - [GNAI3_HUMAN]	35.03	4	10	22	354	40.5063	5.69385	0.897216	0.92952	0.945569	0.924102	0.0333509
Q9NR12	PDZ and LIM domain protein 7 OS=Homo sapiens GN=PDLIM7 PE=1 SV=1 - [PDLI7_HUMAN]	12.25	5	5	9	457	49.8126	8.41162	1.13553	1.0825	1.07789	1.09864	0.0334001
J3KS14	SAP30-binding protein (Fragment) OS=Homo sapiens GN=SAP30BP PE=1 SV=1 - [J3KS14_HUMAN]	43.27	3	3	3	104	11.6972	4.24658	1.09316	1.18284	1.13758	1.13786	0.0335051
H7BXT7	BET1-like protein OS=Homo sapiens GN=BET1L PE=1 SV=1 - [H7BXT7_HUMAN]	22.41	1	1	1	58	6.46119	4.88135	1.08302	1.16315	1.15111	1.13243	0.0336964
Q7RTQ9	Kinesin light chain 1A OS=Homo sapiens GN=KNS2 PE=2 SV=1 - [Q7RTQ9_HUMAN]	29.74	7	13	18	538	61.164	5.75732	0.916274	0.834933	0.848848	0.866685	0.0337133
Q6P444	Mitochondrial fission regulator 2 OS=Homo sapiens GN=MTFR2 PE=1 SV=2 - [MTFR2_HUMAN]	2.08	1	1	1	385	43.3571	7.00537	1.13428	1.07083	1.09185	1.09899	0.0337558
B4DKX4	cDNA FLJ58014, highly similar to Homo sapiens programmed cell death 4, transcript variant 1, mRNA OS=Homo sapiens PE=2 SV=1 - [B4DKX4_HUMAN]	18.9	6	6	6	455	50.1974	5.46533	0.90073	0.948442	0.902503	0.917225	0.0338014
B4DT15	cDNA FLJ56150, highly similar to Zinc phosphodiesterase ELAC protein 2 (EC 3.1.26.11) OS=Homo sapiens PE=2 SV=1 - [B4DT15_HUMAN]	28.11	16	16	19	811	90.5434	7.73779	1.05532	1.09037	1.05121	1.06563	0.0340143
H0Y8G5	Heterogeneous nuclear ribonucleoprotein D0 (Fragment) OS=Homo sapiens GN=HNRNPD PE=1 SV=7 - [H0Y8G5_HUMAN]	36.02	1	10	42	261	29.7056	9.15869	0.910399	0.936689	0.953659	0.933582	0.0340754
P41214	Eukaryotic translation initiation factor 2D OS=Homo sapiens GN=EIF2D PE=1 SV=3 - [EIF2D_HUMAN]	35.1	11	11	19	584	64.6655	7.6499	0.88098	0.920577	0.842266	0.881274	0.0343969
B2RDX5	cDNA, FLJ96812, highly similar to Homo sapiens threonyl-tRNA synthetase (TARS), mRNA OS=Homo sapiens PE=2 SV=1 - [B2RDX5_HUMAN]	44.02	26	27	48	711	82.0612	6.66846	0.871119	0.893606	0.802057	0.855594	0.0345101
D6RFI3	Protein YIPF3 (Fragment) OS=Homo sapiens GN=YIPF3 PE=1 SV=1 - [D6RFI3_HUMAN]	6.49	2	2	3	262	28.7786	5.26221	0.935608	0.928003	0.964044	0.942552	0.0345711
Q59G85	ZFYVE19 protein variant (Fragment) OS=Homo sapiens PE=2 SV=1 - [Q59G85_HUMAN]	18.67	1	2	2	166	17.877	4.60205	1.10933	1.14262	1.07134	1.10776	0.0346214
A6H8Y5	Nibrin OS=Homo sapiens GN=NBN PE=2 SV=1 - [A6H8Y5_HUMAN]	9.81	6	6	7	754	84.921	7.06396	1.11731	1.234	1.21402	1.18844	0.0346654
Q00613	Heat shock factor protein 1 OS=Homo sapiens GN=HSF1 PE=1 SV=1 - [HSF1_HUMAN]	17.2	7	7	11	529	57.2248	5.18604	0.948616	0.940814	0.90622	0.931883	0.0346881
Q5VW32	BRO1 domain-containing protein BROX OS=Homo sapiens GN=BROX PE=1 SV=1 - [BROX_HUMAN]	26.76	7	7	9	411	46.4467	7.6499	0.894816	0.924651	0.852518	0.890662	0.0347336
B8ZZ99	Coiled-coil domain-containing protein 115 OS=Homo sapiens GN=CCDC115 PE=1 SV=1 - [B8ZZ99_HUMAN]	8.57	1	1	2	175	19.044	9.80322	0.828169	0.907337	0.815777	0.850428	0.0348525
A0A0A0MRH8	Chromodomain-helicase-DNA-binding protein 1-like OS=Homo sapiens GN=CHD1L PE=1 SV=1 - [A0A0A0MRH8_HUMAN]	6.01	3	3	3	616	69.1117	7.47412	1.13105	1.2022	1.1085	1.14725	0.0348567
A8K594	cDNA FLJ77256, highly similar to Homo sapiens SH3-domain binding protein 4 (SH3BP4), mRNA OS=Homo sapiens PE=2 SV=1 - [A8K594_HUMAN]	1.14	1	1	1	963	107.431	7.59131	0.820983	0.787336	0.894948	0.834422	0.0349271
Q9UKK9	ADP-sugar pyrophosphatase OS=Homo sapiens GN=NUDT5 PE=1 SV=1 - [NUDT5_HUMAN]	42.01	6	6	9	219	24.3122	4.94482	0.906495	0.952803	0.911496	0.923598	0.0349632
Q658U4	Putative uncharacterized protein DKFZp666D193 OS=Homo sapiens GN=DKFZp666D193 PE=2 SV=1 - [Q658U4_HUMAN]	20.27	9	9	12	582	64.0911	5.5542	0.875939	0.818918	0.906078	0.866978	0.0349858
P61011	Signal recognition particle 54 kDa protein OS=Homo sapiens GN=SRP54 PE=1 SV=1 - [SRP54_HUMAN]	39.48	15	15	20	504	55.6683	8.74854	1.07926	1.08573	1.04293	1.06931	0.035009
B2R6N0	cDNA, FLJ93029, highly similar to Homo sapiens COP9 constitutive photomorphogenic homolog subunit 2 (Arabidopsis) (COPS2), mRNA OS=Homo sapiens PE=2 SV=1 - [B2R6N0_HUMAN]	23.48	9	9	15	443	51.5831	5.5415	0.968234	0.942491	0.964358	0.958361	0.0350994
P35232	Prohibitin OS=Homo sapiens GN=PHB PE=1 SV=1 - [PHB_HUMAN]	79.04	1	15	53	272	29.7859	5.75732	1.21607	1.11145	1.2168	1.18144	0.0352475
B3KX69	cDNA FLJ44906 fis, clone BRAMY3007078, highly similar to JmjC domain-containing histone demethylation protein 3B OS=Homo sapiens PE=2 SV=1 - [B3KX69_HUMAN]	2.93	2	2	2	854	93.9381	7.26904	0.909499	0.872283	0.821379	0.86772	0.0353153
B4DH44	cDNA FLJ52538, highly similar to Dual specificity mitogen-activated proteinkinase kinase 4 (EC 2.7.12.2) OS=Homo sapiens PE=2 SV=1 - [B4DH44_HUMAN]	7.98	2	2	2	376	42.5176	8.06006	0.917838	0.921456	0.86202	0.900438	0.0353652
Q969X6	Cirhin OS=Homo sapiens GN=CIRH1A PE=1 SV=1 - [CIR1A_HUMAN]	23.18	9	9	14	686	76.8414	8.85107	1.10534	1.10733	1.18278	1.13182	0.035412
P45974	Ubiquitin carboxyl-terminal hydrolase 5 OS=Homo sapiens GN=USP5 PE=1 SV=2 - [UBP5_HUMAN]	24.71	14	15	29	858	95.7253	5.03369	0.919236	0.924239	0.865615	0.90303	0.0354603
Q53G19	Mitochondrial ribosomal protein L11 isoform a variant (Fragment) OS=Homo sapiens PE=2 SV=1 - [Q53G19_HUMAN]	49.48	8	8	12	192	20.6424	9.90576	1.07129	1.03923	1.04409	1.05154	0.0354965
E7EV99	Alpha-adducin OS=Homo sapiens GN=ADD1 PE=1 SV=1 - [E7EV99_HUMAN]	12.34	6	6	6	632	70.0124	6.45557	0.923492	0.890471	0.944149	0.919371	0.035592
C9J3I4	Protein-tyrosine sulfotransferase 1 (Fragment) OS=Homo sapiens GN=TPST1 PE=1 SV=1 - [C9J3I4_HUMAN]	8.57	1	1	1	140	15.7382	8.95361	1.09134	1.18557	1.14503	1.14065	0.0356477
E9PP40	Leucine-rich repeat-containing protein 14 (Fragment) OS=Homo sapiens GN=LRRC14 PE=1 SV=1 - [E9PP40_HUMAN]	7.64	2	2	3	301	33.5264	8.30908	0.911031	0.954647	0.91169	0.925789	0.0357921
O00418	Eukaryotic elongation factor 2 kinase OS=Homo sapiens GN=EEF2K PE=1 SV=2 - [EF2K_HUMAN]	0.97	1	1	1	725	82.0925	5.32568	0.929674	0.902659	0.951168	0.927834	0.0357962
O60231	Putative pre-mRNA-splicing factor ATP-dependent RNA helicase DHX16 OS=Homo sapiens GN=DHX16 PE=1 SV=2 - [DHX16_HUMAN]	13.06	8	9	13	1041	119.189	6.80029	1.07651	1.03835	1.05541	1.05676	0.0357969
Q9BZK7	F-box-like/WD repeat-containing protein TBL1XR1 OS=Homo sapiens GN=TBL1XR1 PE=1 SV=1 - [TBL1R_HUMAN]	20.62	7	7	8	514	55.5601	5.5542	1.07568	1.13896	1.15352	1.12272	0.0358812
A8YXX5	Cell proliferation-inducing protein 60 OS=Homo sapiens GN=PIG60 PE=2 SV=1 - [A8YXX5_HUMAN]	21.47	6	6	9	354	38.2128	9.5542	1.07165	1.119	1.14663	1.11243	0.0358973
Q96IJ6	Mannose-1-phosphate guanyltransferase alpha OS=Homo sapiens GN=GMPPA PE=1 SV=1 - [GMPPA_HUMAN]	17.38	6	6	8	420	46.2621	7.21045	0.940957	0.899839	0.878858	0.906551	0.0360424
A0A024R5E0	Choline kinase alpha, isoform CRA_b OS=Homo sapiens GN=CHKA PE=4 SV=1 - [A0A024R5E0_HUMAN]	10.75	2	2	2	335	39.2558	6.45557	0.865089	0.888028	0.789468	0.847528	0.0360853
B7Z7Q6	cDNA FLJ57232, highly similar to Lysosomal Pro-X carboxypeptidase (EC3.4.16.2) OS=Homo sapiens PE=2 SV=1 - [B7Z7Q6_HUMAN]	15.6	4	4	7	391	43.9056	6.30322	0.943561	0.923077	0.888966	0.918535	0.0361453
Q14191	Werner syndrome ATP-dependent helicase OS=Homo sapiens GN=WRN PE=1 SV=2 - [WRN_HUMAN]	1.68	2	2	2	1432	162.357	6.34131	1.09719	1.17786	1.10946	1.12817	0.0362616
Q5TG38	DNA methyltransferase 1-associated protein 1 (Fragment) OS=Homo sapiens GN=DMAP1 PE=1 SV=1 - [Q5TG38_HUMAN]	12.66	2	2	3	237	27.6473	9.5249	1.13974	1.08534	1.17546	1.13351	0.036421
A6NJ78	Probable methyltransferase-like protein 15 OS=Homo sapiens GN=METTL15 PE=1 SV=1 - [MET15_HUMAN]	14	4	4	6	407	46.0916	8.6167	0.845793	0.834215	0.918318	0.866109	0.0365322
Q86SX6	Glutaredoxin-related protein 5, mitochondrial OS=Homo sapiens GN=GLRX5 PE=1 SV=2 - [GLRX5_HUMAN]	31.85	4	4	7	157	16.6175	6.78564	0.786243	0.819881	0.896685	0.83427	0.0367606
Q9BQ61	Uncharacterized protein C19orf43 OS=Homo sapiens GN=C19orf43 PE=1 SV=1 - [CS043_HUMAN]	20.45	3	3	5	176	18.4082	9.43701	1.17423	1.16723	1.08652	1.14266	0.0367782
Q9NWA0	Mediator of RNA polymerase II transcription subunit 9 OS=Homo sapiens GN=MED9 PE=1 SV=1 - [MED9_HUMAN]	17.81	2	2	2	146	16.3924	7.38623	1.10395	1.05287	1.07062	1.07581	0.0368672
Q5TEC6	Histone H3 OS=Homo sapiens GN=HIST2H3PS2 PE=1 SV=1 - [Q5TEC6_HUMAN]	40.44	2	5	21	136	15.4206	11.2681	0.833671	0.867289	0.919549	0.873503	0.0368677
B3KU62	cDNA FLJ39243 fis, clone OCBBF2008283, highly similar to Protein NDRG1 OS=Homo sapiens PE=2 SV=1 - [B3KU62_HUMAN]	30.9	7	7	21	356	38.5489	6.34131	0.878451	0.86763	0.779722	0.841934	0.0369628
Q14BN4	Sarcolemmal membrane-associated protein OS=Homo sapiens GN=SLMAP PE=1 SV=1 - [SLMAP_HUMAN]	1.69	1	1	1	828	95.1396	5.46533	1.06454	1.08171	1.03952	1.06192	0.0369631
K7EIN2	Protein syndesmos (Fragment) OS=Homo sapiens GN=NUDT16L1 PE=1 SV=1 - [K7EIN2_HUMAN]	10.61	1	2	3	198	21.9054	8.92432	1.06441	1.12506	1.12996	1.10648	0.0370302
P13807	Glycogen [starch] synthase, muscle OS=Homo sapiens GN=GYS1 PE=1 SV=2 - [GYS1_HUMAN]	11.94	6	6	8	737	83.7325	6.17627	1.12514	1.15938	1.07706	1.12053	0.0370718
E9PL24	Myomegalin OS=Homo sapiens GN=PDE4DIP PE=1 SV=2 - [E9PL24_HUMAN]	1.97	2	2	2	1116	126.871	5.2749	1.17148	1.21099	1.1016	1.16136	0.0371106
Q9NRW8	Neurofibromatosis type 2 (Fragment) OS=Homo sapiens GN=NF2 PE=4 SV=1 - [Q9NRW8_HUMAN]	18.42	1	1	1	38	4.31011	9.0415	0.827362	0.839014	0.915497	0.860624	0.0371547
P61026	Ras-related protein Rab-10 OS=Homo sapiens GN=RAB10 PE=1 SV=1 - [RAB10_HUMAN]	42	4	8	23	200	22.5266	8.38232	1.16217	1.1101	1.22354	1.16527	0.0371635
P10768	S-formylglutathione hydrolase OS=Homo sapiens GN=ESD PE=1 SV=2 - [ESTD_HUMAN]	21.99	4	4	5	282	31.4425	7.02002	0.852453	0.892199	0.927528	0.890727	0.0371969
Q14676	Mediator of DNA damage checkpoint protein 1 OS=Homo sapiens GN=MDC1 PE=1 SV=3 - [MDC1_HUMAN]	11.82	17	17	23	2089	226.529	5.46533	0.868809	0.899602	0.936463	0.901625	0.0373195
F2Z2E2	Ras GTPase-activating-like protein IQGAP3 OS=Homo sapiens GN=IQGAP3 PE=1 SV=1 - [F2Z2E2_HUMAN]	3.09	3	4	6	1588	179.372	7.66455	0.920269	0.961508	0.938349	0.940042	0.0374131
H3BTU7	Katanin p80 WD40 repeat-containing subunit B1 (Fragment) OS=Homo sapiens GN=KATNB1 PE=1 SV=1 - [H3BTU7_HUMAN]	4.71	1	1	1	276	30.2147	6.68311	1.156	1.19377	1.09302	1.1476	0.0374251
Q9BTE7	DCN1-like protein 5 OS=Homo sapiens GN=DCUN1D5 PE=1 SV=1 - [DCNL5_HUMAN]	25.32	4	4	4	237	27.4906	5.57959	0.929959	0.880494	0.933103	0.914519	0.037501
O75818	Ribonuclease P protein subunit p40 OS=Homo sapiens GN=RPP40 PE=1 SV=3 - [RPP40_HUMAN]	20.11	5	5	6	363	41.807	6.66846	0.949247	0.959796	0.922123	0.943722	0.0375282
Q9H0U9	Testis-specific Y-encoded-like protein 1 OS=Homo sapiens GN=TSPYL1 PE=1 SV=3 - [TSYL1_HUMAN]	12.81	4	4	4	437	49.1618	5.45264	0.921784	0.849158	0.839966	0.870303	0.0375786
R4GN94	Ankyrin repeat and SOCS box protein 9 (Fragment) OS=Homo sapiens GN=ASB9 PE=1 SV=1 - [R4GN94_HUMAN]	18.48	2	2	4	211	22.6413	6.7124	0.848458	0.927572	0.871977	0.882669	0.0377181
Q9NP97	Dynein light chain roadblock-type 1 OS=Homo sapiens GN=DYNLRB1 PE=1 SV=3 - [DLRB1_HUMAN]	73.96	4	4	6	96	10.9147	7.25439	0.912017	0.910289	0.955542	0.925949	0.0377232
O75131	Copine-3 OS=Homo sapiens GN=CPNE3 PE=1 SV=1 - [CPNE3_HUMAN]	29.8	11	12	24	537	60.0921	5.84619	0.938346	0.943885	0.897119	0.92645	0.0379548
Q99653	Calcineurin B homologous protein 1 OS=Homo sapiens GN=CHP1 PE=1 SV=3 - [CHP1_HUMAN]	20	3	3	4	195	22.4423	5.09717	1.1168	1.21428	1.12842	1.15317	0.0380015
A0A059QFD5	Cytochrome c oxidase subunit 2 OS=Homo sapiens GN=COX2 PE=3 SV=1 - [A0A059QFD5_HUMAN]	11.45	1	2	7	227	25.6252	4.84326	0.925085	0.852417	0.902179	0.893227	0.0380673
P04350	Tubulin beta-4A chain OS=Homo sapiens GN=TUBB4A PE=1 SV=2 - [TBB4A_HUMAN]	65.77	1	21	139	444	49.5539	4.88135	1.13154	1.12784	1.22751	1.1623	0.0381124
D6RFM5	Succinate dehydrogenase [ubiquinone] flavoprotein subunit, mitochondrial OS=Homo sapiens GN=SDHA PE=1 SV=1 - [D6RFM5_HUMAN]	36.36	14	14	31	583	63.5267	7.23975	0.845501	0.854238	0.924958	0.874899	0.0381384
Q5TA58	Protein argonaute-1 OS=Homo sapiens GN=AGO1 PE=1 SV=1 - [Q5TA58_HUMAN]	6.52	2	4	5	782	88.8217	9.18799	0.926469	0.854215	0.850505	0.877063	0.0381527
B4DKE6	cDNA FLJ60629, highly similar to Replication factor C subunit 3 OS=Homo sapiens PE=2 SV=1 - [B4DKE6_HUMAN]	27.87	6	6	8	305	34.8101	8.5874	0.922439	0.952924	0.958268	0.944544	0.0381891
B4DZJ7	Transcription elongation factor SPT5 OS=Homo sapiens PE=2 SV=1 - [B4DZJ7_HUMAN]	12.49	9	10	13	1065	118.112	5.45264	1.13962	1.15619	1.07468	1.1235	0.0382483
Q5JSL3	Dedicator of cytokinesis protein 11 OS=Homo sapiens GN=DOCK11 PE=1 SV=2 - [DOC11_HUMAN]	3.76	6	6	6	2073	237.519	7.73779	0.883243	0.868452	0.93721	0.896302	0.0382855
B2RDE8	cDNA, FLJ96580, highly similar to Homo sapiens hepatoma-derived growth factor (high-mobility group protein 1-like) (HDGF), mRNA OS=Homo sapiens PE=2 SV=1 - [B2RDE8_HUMAN]	64.17	15	15	37	240	26.7888	4.66553	0.880186	0.932927	0.930862	0.914658	0.0384957
B1AH87	Putative peripheral benzodiazepine receptor-related protein (Fragment) OS=Homo sapiens GN=TSPO PE=1 SV=1 - [B1AH87_HUMAN]	36.45	3	3	4	107	11.888	9.24658	0.880171	0.866883	0.936471	0.894508	0.0385319
Q9UNI6	Dual specificity protein phosphatase 12 OS=Homo sapiens GN=DUSP12 PE=1 SV=1 - [DUS12_HUMAN]	11.47	2	3	3	340	37.6629	6.84424	1.20569	1.13074	1.10635	1.14759	0.0386499
Q9NQG5	Regulation of nuclear pre-mRNA domain-containing protein 1B OS=Homo sapiens GN=RPRD1B PE=1 SV=1 - [RPR1B_HUMAN]	27.91	5	8	13	326	36.8772	5.97314	1.09737	1.0557	1.11801	1.09036	0.0387586
O15371	Eukaryotic translation initiation factor 3 subunit D OS=Homo sapiens GN=EIF3D PE=1 SV=1 - [EIF3D_HUMAN]	34.85	14	14	24	548	63.9324	6.04932	0.983048	0.971155	0.964117	0.972773	0.0387941
A8K0J3	cDNA FLJ76732, highly similar to Homo sapiens TAO kinase 3 (TAOK3), mRNA OS=Homo sapiens PE=2 SV=1 - [A8K0J3_HUMAN]	4.01	3	3	4	898	105.265	7.37158	1.15543	1.07378	1.11966	1.11629	0.0389011
H7C5I4	Biorientation of chromosomes in cell division protein 1 (Fragment) OS=Homo sapiens GN=BOD1 PE=1 SV=1 - [H7C5I4_HUMAN]	27.97	1	2	2	118	12.3633	9.0415	0.899575	0.813929	0.78735	0.833618	0.0390065
Q6P158	Putative ATP-dependent RNA helicase DHX57 OS=Homo sapiens GN=DHX57 PE=1 SV=2 - [DHX57_HUMAN]	2.53	2	3	3	1386	155.507	7.7085	0.823731	0.891039	0.90757	0.874113	0.0390666
Q8TB37	Iron-sulfur protein NUBPL OS=Homo sapiens GN=NUBPL PE=1 SV=3 - [NUBPL_HUMAN]	22.88	4	4	6	319	34.0609	9.0415	0.930493	0.961073	0.917172	0.936246	0.0391285
Q5EBL4	RILP-like protein 1 OS=Homo sapiens GN=RILPL1 PE=1 SV=1 - [RIPL1_HUMAN]	14.39	4	4	5	403	47.079	5.21143	0.958059	0.974359	0.945755	0.959391	0.0391854
A0A087WZA9	Transmembrane protein 120A (Fragment) OS=Homo sapiens GN=TMEM120A PE=1 SV=1 - [A0A087WZA9_HUMAN]	5.17	1	1	2	174	20.4466	8.29443	1.25976	1.1488	1.14456	1.18437	0.0393832
Q9UPN6	Protein SCAF8 OS=Homo sapiens GN=SCAF8 PE=1 SV=1 - [SCAF8_HUMAN]	3.15	2	4	6	1271	140.433	8.29443	1.12645	1.15279	1.07158	1.11694	0.039391
O75116	Rho-associated protein kinase 2 OS=Homo sapiens GN=ROCK2 PE=1 SV=4 - [ROCK2_HUMAN]	13.04	12	15	20	1388	160.799	6.02393	0.952704	0.962789	0.926609	0.947367	0.0394784
Q14677	Clathrin interactor 1 OS=Homo sapiens GN=CLINT1 PE=1 SV=1 - [EPN4_HUMAN]	15.84	8	8	11	625	68.2158	6.41748	1.04664	1.02207	1.04246	1.03706	0.0394803
P08708	40S ribosomal protein S17 OS=Homo sapiens GN=RPS17 PE=1 SV=2 - [RS17_HUMAN]	56.3	7	7	22	135	15.5404	9.84717	0.966385	0.942667	0.968824	0.959292	0.0395214
P84085	ADP-ribosylation factor 5 OS=Homo sapiens GN=ARF5 PE=1 SV=2 - [ARF5_HUMAN]	52.78	3	8	33	180	20.5166	6.78564	0.913903	0.879751	0.824296	0.87265	0.0395577
P46100	Transcriptional regulator ATRX OS=Homo sapiens GN=ATRX PE=1 SV=5 - [ATRX_HUMAN]	9.71	17	17	22	2492	282.411	6.58057	0.832617	0.819956	0.91444	0.855671	0.0396075
Q99714	3-hydroxyacyl-CoA dehydrogenase type-2 OS=Homo sapiens GN=HSD17B10 PE=1 SV=3 - [HCD2_HUMAN]	78.93	14	14	41	261	26.9061	7.78174	1.02961	1.06285	1.05699	1.04982	0.0397668
Q2NLD4	PURA protein (Fragment) OS=Homo sapiens GN=PURA PE=2 SV=1 - [Q2NLD4_HUMAN]	14.04	3	3	3	285	31.9952	7.04932	0.952054	0.968669	0.975982	0.965568	0.0397673
Q8NBK3	Sulfatase-modifying factor 1 OS=Homo sapiens GN=SUMF1 PE=1 SV=3 - [SUMF1_HUMAN]	9.09	3	3	4	374	40.5305	6.65381	0.883063	0.908387	0.818552	0.870001	0.0398092
B5BU77	Protein kinase C eta type OS=Homo sapiens GN=PRKCH PE=2 SV=1 - [B5BU77_HUMAN]	3.51	1	2	2	683	77.762	7.76709	0.942642	0.938068	0.894203	0.924971	0.039839
Q9BSD7	Cancer-related nucleoside-triphosphatase OS=Homo sapiens GN=NTPCR PE=1 SV=1 - [NTPCR_HUMAN]	50	8	8	11	190	20.7001	9.53955	0.883997	0.916999	0.830084	0.877027	0.0399082
B2R7X3	cDNA, FLJ93645, highly similar to Homo sapiens chromatin assembly factor 1, subunit B (p60) (CHAF1B),mRNA OS=Homo sapiens PE=2 SV=1 - [B2R7X3_HUMAN]	15.74	5	5	9	559	61.4802	7.48877	0.905904	0.83289	0.906187	0.88166	0.039935
B4E3A1	cDNA FLJ51198, highly similar to PMS1 protein homolog 1 (Fragment) OS=Homo sapiens PE=2 SV=1 - [B4E3A1_HUMAN]	5.49	3	3	4	711	80.5071	7.12256	1.09567	1.0636	1.13324	1.0975	0.0400474
Q05CW7	NAT10 protein (Fragment) OS=Homo sapiens GN=NAT10 PE=2 SV=1 - [Q05CW7_HUMAN]	30.51	1	12	24	554	62.345	9.26123	1.06401	1.06398	1.03115	1.05305	0.0400601
A0A024RAC0	Leucine zipper protein 1, isoform CRA_a OS=Homo sapiens GN=LUZP1 PE=4 SV=1 - [A0A024RAC0_HUMAN]	13.1	11	11	11	1076	120.231	8.63135	0.906299	0.939056	0.871421	0.905592	0.0402213
Q9GZR2	RNA exonuclease 4 OS=Homo sapiens GN=REXO4 PE=1 SV=2 - [REXO4_HUMAN]	10.19	4	4	6	422	46.6428	9.77393	1.04249	1.03977	1.07321	1.05182	0.0402589
Q9Y4L1	Hypoxia up-regulated protein 1 OS=Homo sapiens GN=HYOU1 PE=1 SV=1 - [HYOU1_HUMAN]	48.15	37	37	77	999	111.266	5.22412	0.899371	0.897808	0.950817	0.915999	0.0403949
Q9NTJ3	Structural maintenance of chromosomes protein 4 OS=Homo sapiens GN=SMC4 PE=1 SV=2 - [SMC4_HUMAN]	29.66	32	32	49	1288	147.091	6.78564	0.948502	0.922231	0.891626	0.920786	0.0404513
J3QRJ8	Very long-chain-specific acyl-CoA dehydrogenase, mitochondrial (Fragment) OS=Homo sapiens GN=ACADVL PE=1 SV=1 - [J3QRJ8_HUMAN]	39.69	1	5	14	194	21.6379	6.771	0.882106	0.807677	0.900376	0.863386	0.0404667
A8K5S3	cDNA FLJ78449 OS=Homo sapiens PE=2 SV=1 - [A8K5S3_HUMAN]	21.98	7	7	8	364	39.7415	5.35107	0.939986	0.918586	0.87776	0.912111	0.0405258
Q8TDD1	ATP-dependent RNA helicase DDX54 OS=Homo sapiens GN=DDX54 PE=1 SV=2 - [DDX54_HUMAN]	15.55	10	11	15	881	98.5342	10.0229	1.10402	1.14063	1.21166	1.1521	0.0405541
B4DX46	cDNA FLJ52663, highly similar to SET and MYND domain-containing protein 5 OS=Homo sapiens PE=2 SV=1 - [B4DX46_HUMAN]	4.07	2	2	2	418	47.2829	5.04639	1.17952	1.18901	1.0893	1.15261	0.0407167
Q8IXH7	Negative elongation factor C/D OS=Homo sapiens GN=NELFCD PE=1 SV=2 - [NELFD_HUMAN]	14.24	6	6	7	590	66.2043	5.09717	0.864096	0.873257	0.936266	0.891206	0.0408323
Q9NRN7	L-aminoadipate-semialdehyde dehydrogenase-phosphopantetheinyl transferase OS=Homo sapiens GN=AASDHPPT PE=1 SV=2 - [ADPPT_HUMAN]	15.53	4	4	6	309	35.7531	6.80029	0.910665	0.947716	0.886598	0.914993	0.0410509
O95470	Sphingosine-1-phosphate lyase 1 OS=Homo sapiens GN=SGPL1 PE=1 SV=3 - [SGPL1_HUMAN]	31.34	12	13	28	568	63.4827	9.15869	0.850147	0.792561	0.90245	0.848386	0.0411276
P62487	DNA-directed RNA polymerase II subunit RPB7 OS=Homo sapiens GN=POLR2G PE=1 SV=1 - [RPB7_HUMAN]	23.26	3	3	3	172	19.2819	5.5415	1.07045	1.13788	1.0851	1.09781	0.0411427
A0A087WXI1	3-hydroxyisobutyryl-CoA hydrolase, mitochondrial OS=Homo sapiens GN=HIBCH PE=1 SV=1 - [A0A087WXI1_HUMAN]	29.74	11	11	17	380	42.8191	8.14795	1.16219	1.10323	1.22097	1.16213	0.0412487
B2R774	cDNA, FLJ93313, highly similar to Homo sapiens lectin, mannose-binding, 1 (LMAN1), mRNA OS=Homo sapiens PE=2 SV=1 - [B2R774_HUMAN]	23.14	9	10	18	510	57.483	6.771	0.87506	0.842872	0.927829	0.88192	0.0412783
Q9Y4E8	Ubiquitin carboxyl-terminal hydrolase 15 OS=Homo sapiens GN=USP15 PE=1 SV=3 - [UBP15_HUMAN]	20.59	15	15	23	981	112.348	5.22412	1.15354	1.08496	1.08584	1.10811	0.0414192
Q9UNS2	COP9 signalosome complex subunit 3 OS=Homo sapiens GN=COPS3 PE=1 SV=3 - [CSN3_HUMAN]	35.22	10	10	14	423	47.842	6.65381	0.922252	0.939042	0.964313	0.941869	0.0414867
E9PNU1	Nucleoside diphosphate kinase 7 OS=Homo sapiens GN=NME7 PE=1 SV=1 - [E9PNU1_HUMAN]	3.91	1	1	1	256	28.8697	8.08936	0.875071	0.879497	0.779327	0.844632	0.0415014
B4DFV1	Protein kinase C OS=Homo sapiens PE=2 SV=1 - [B4DFV1_HUMAN]	9.29	4	5	5	603	69.1116	7.76709	0.90864	0.800082	0.835827	0.848183	0.0415271
Q9BR76	Coronin-1B OS=Homo sapiens GN=CORO1B PE=1 SV=1 - [COR1B_HUMAN]	9	4	5	6	489	54.2003	5.88428	0.880015	0.941086	0.922117	0.914406	0.0416912
Q92973	Transportin-1 OS=Homo sapiens GN=TNPO1 PE=1 SV=2 - [TNPO1_HUMAN]	30.29	14	19	42	898	102.289	4.98291	1.17407	1.11383	1.0851	1.12433	0.0417001
Q13442	28 kDa heat- and acid-stable phosphoprotein OS=Homo sapiens GN=PDAP1 PE=1 SV=1 - [HAP28_HUMAN]	21.55	4	4	5	181	20.6176	8.86572	0.930759	0.848439	0.868603	0.8826	0.0417578
O75533	Splicing factor 3B subunit 1 OS=Homo sapiens GN=SF3B1 PE=1 SV=3 - [SF3B1_HUMAN]	35.66	22	35	62	1304	145.738	7.09326	1.06461	1.07313	1.12355	1.0871	0.0418142
P27144	Adenylate kinase 4, mitochondrial OS=Homo sapiens GN=AK4 PE=1 SV=1 - [KAD4_HUMAN]	38.57	8	8	15	223	25.2522	8.39697	1.0694	1.04612	1.09814	1.07122	0.041829
B4DFZ1	cDNA FLJ54613, highly similar to Mucolipin-1 OS=Homo sapiens PE=2 SV=1 - [B4DFZ1_HUMAN]	2.82	1	1	1	531	59.6464	7.23975	0.845185	0.918429	0.909385	0.891	0.0419449
E7ER77	Endoplasmic reticulum metallopeptidase 1 OS=Homo sapiens GN=ERMP1 PE=1 SV=1 - [E7ER77_HUMAN]	8.56	5	5	8	841	93.1002	8.08936	1.07651	1.16128	1.16006	1.13262	0.041956
B4DGI3	cDNA FLJ53315, highly similar to TNF receptor-associated factor 2 OS=Homo sapiens PE=2 SV=1 - [B4DGI3_HUMAN]	5.05	2	2	2	455	50.5722	7.44482	0.829666	0.922539	0.862647	0.871617	0.0420248
Q03164	Histone-lysine N-methyltransferase 2A OS=Homo sapiens GN=KMT2A PE=1 SV=5 - [KMT2A_HUMAN]	0.98	3	3	3	3969	431.497	9.08545	0.86173	0.935143	0.902359	0.899744	0.0420451
O15400	Syntaxin-7 OS=Homo sapiens GN=STX7 PE=1 SV=4 - [STX7_HUMAN]	23.75	5	5	8	261	29.7973	5.5542	0.861397	0.857358	0.933059	0.883938	0.0420703
P04040	Catalase OS=Homo sapiens GN=CAT PE=1 SV=3 - [CATA_HUMAN]	40.42	16	16	29	527	59.7188	7.38623	0.8582	0.922717	0.92038	0.900432	0.0421945
P31153	S-adenosylmethionine synthase isoform type-2 OS=Homo sapiens GN=MAT2A PE=1 SV=1 - [METK2_HUMAN]	47.34	12	12	23	395	43.6333	6.48096	1.25781	1.211	1.11689	1.19523	0.0422134
A0A024R9E6	TAF2 RNA polymerase II, TATA box binding protein (TBP)-associated factor, 150kDa, isoform CRA_a OS=Homo sapiens GN=TAF2 PE=4 SV=1 - [A0A024R9E6_HUMAN]	2.43	2	2	2	1030	117.888	7.97217	1.05463	1.11038	1.11847	1.09449	0.042261
B0S8I6	Protein FAM50A (Fragment) OS=Homo sapiens GN=FAM50A PE=1 SV=1 - [B0S8I6_HUMAN]	14.62	3	3	3	260	30.6746	5.49072	0.869418	0.825636	0.920012	0.871689	0.0423158
Q8NBJ4	Golgi membrane protein 1 OS=Homo sapiens GN=GOLM1 PE=1 SV=1 - [GOLM1_HUMAN]	15.46	5	5	6	401	45.3058	4.97021	0.880146	0.937971	0.863562	0.893893	0.0423298
Q8TD16	Protein bicaudal D homolog 2 OS=Homo sapiens GN=BICD2 PE=1 SV=1 - [BICD2_HUMAN]	8.86	6	6	8	824	93.476	5.43994	0.954066	0.911763	0.947922	0.937917	0.0423348
P49841	Glycogen synthase kinase-3 beta OS=Homo sapiens GN=GSK3B PE=1 SV=2 - [GSK3B_HUMAN]	26.19	4	6	9	420	46.7149	8.77783	0.930171	0.866094	0.846142	0.880802	0.0423666
A8K6M4	cDNA FLJ75725, highly similar to Homo sapiens vesicle transport through interaction with t-SNAREs homolog 1B (yeast) (VTI1B), mRNA OS=Homo sapiens PE=2 SV=1 - [A8K6M4_HUMAN]	18.97	4	4	4	232	26.6719	8.79248	0.871049	0.929909	0.927624	0.909527	0.0424132
D6RHI7	Cyclin-H OS=Homo sapiens GN=CCNH PE=1 SV=1 - [D6RHI7_HUMAN]	10.84	2	2	4	249	28.8508	5.92236	1.10671	1.21874	1.14137	1.15561	0.0424217
G3V4P2	Methyltransferase-like protein 17, mitochondrial (Fragment) OS=Homo sapiens GN=METTL17 PE=1 SV=1 - [G3V4P2_HUMAN]	20.59	2	2	3	102	11.9302	8.54346	1.03844	1.07835	1.08326	1.06668	0.0424266
Q9Y446	Plakophilin-3 OS=Homo sapiens GN=PKP3 PE=1 SV=1 - [PKP3_HUMAN]	10.54	5	5	6	797	87.029	9.31982	1.08745	1.19246	1.14872	1.14288	0.0425521
P10155	60 kDa SS-A/Ro ribonucleoprotein OS=Homo sapiens GN=TROVE2 PE=1 SV=2 - [RO60_HUMAN]	13.94	4	4	4	538	60.6312	8.03076	0.894683	0.871723	0.790918	0.852441	0.0425938
G3V1U5	Golgi transport 1 homolog B (S. cerevisiae), isoform CRA_c OS=Homo sapiens GN=GOLT1B PE=1 SV=1 - [G3V1U5_HUMAN]	20.27	1	1	1	74	8.2085	10.2573	0.85843	0.935387	0.871104	0.888307	0.0426056
P08670	Vimentin OS=Homo sapiens GN=VIM PE=1 SV=4 - [VIME_HUMAN]	79.61	32	36	224	466	53.6191	5.12256	0.809734	0.799194	0.907278	0.838735	0.0426298
B4DDU6	cDNA FLJ50442, highly similar to T-complex protein 1 subunit epsilon OS=Homo sapiens PE=2 SV=1 - [B4DDU6_HUMAN]	62.03	29	30	107	503	55.3856	5.42725	0.983655	0.972586	0.985902	0.980714	0.0426452
Q96DA6	Mitochondrial import inner membrane translocase subunit TIM14 OS=Homo sapiens GN=DNAJC19 PE=1 SV=3 - [TIM14_HUMAN]	19.83	2	2	3	116	12.4907	10.0962	1.09289	1.14416	1.20094	1.146	0.0427682
Q96KB5	Lymphokine-activated killer T-cell-originated protein kinase OS=Homo sapiens GN=PBK PE=1 SV=3 - [TOPK_HUMAN]	38.2	7	7	11	322	36.062	5.12256	0.908231	0.939412	0.869628	0.905757	0.0429312
Q8NBN7	Retinol dehydrogenase 13 OS=Homo sapiens GN=RDH13 PE=1 SV=2 - [RDH13_HUMAN]	14.5	5	5	7	331	35.9099	8.104	1.1107	1.13181	1.21822	1.15358	0.0429376
Q13641	Trophoblast glycoprotein OS=Homo sapiens GN=TPBG PE=1 SV=1 - [TPBG_HUMAN]	9.52	3	3	3	420	46.0028	6.82959	1.10454	1.16357	1.07948	1.11586	0.043307
M0QXA7	Protein Wiz OS=Homo sapiens GN=WIZ PE=1 SV=1 - [M0QXA7_HUMAN]	7.13	5	5	5	968	103.215	9.5249	1.09675	1.05433	1.12124	1.09077	0.0433686
O43252	Bifunctional 3'-phosphoadenosine 5'-phosphosulfate synthase 1 OS=Homo sapiens GN=PAPSS1 PE=1 SV=2 - [PAPS1_HUMAN]	10.74	5	5	9	624	70.7876	6.85889	0.917123	0.855938	0.815163	0.862741	0.0435743
A8K4W0	40S ribosomal protein S3a OS=Homo sapiens GN=RPS3A PE=2 SV=1 - [A8K4W0_HUMAN]	57.58	17	17	46	264	29.9358	9.72998	0.967829	0.946894	0.928834	0.947852	0.0436496
A8K3A8	cDNA FLJ75085, highly similar to Homo sapiens glutaminyl-tRNA synthetase (QARS), mRNA OS=Homo sapiens PE=2 SV=1 - [A8K3A8_HUMAN]	36.39	22	23	37	775	87.7529	7.15186	0.900421	0.924427	0.843908	0.889585	0.0436854
E1NZA1	Peroxisome proliferator activated receptor interacting complex protein OS=Homo sapiens GN=PRIC295 PE=2 SV=1 - [E1NZA1_HUMAN]	32.38	66	66	114	2671	292.558	7.43018	1.13455	1.1082	1.05997	1.10091	0.0437716
A0A0C4DGG1	Protein kinase C and casein kinase substrate in neurons protein 3 (Fragment) OS=Homo sapiens GN=PACSIN3 PE=1 SV=1 - [A0A0C4DGG1_HUMAN]	19.26	6	6	8	405	46.4658	6.17627	0.865347	0.916811	0.81649	0.866216	0.0438127
P29401	Transketolase OS=Homo sapiens GN=TKT PE=1 SV=3 - [TKT_HUMAN]	52.33	24	25	79	623	67.8347	7.66455	0.882877	0.904061	0.807552	0.86483	0.0438721
D0UU70	Methyl CpG binding protein 2 isoform 1 OS=Homo sapiens GN=MECP2 PE=2 SV=1 - [D0UU70_HUMAN]	22.02	8	8	10	486	52.3986	9.94971	0.838762	0.833595	0.923629	0.865329	0.0439044
Q96PU4	E3 ubiquitin-protein ligase UHRF2 OS=Homo sapiens GN=UHRF2 PE=1 SV=1 - [UHRF2_HUMAN]	4.24	2	2	4	802	89.9279	8.20654	0.851976	0.9294	0.845161	0.875512	0.0440097
Q8TB45	DEP domain-containing mTOR-interacting protein OS=Homo sapiens GN=DEPTOR PE=1 SV=2 - [DPTOR_HUMAN]	9.54	3	3	4	409	46.2643	8.07471	0.903408	0.936397	0.861492	0.900432	0.0442639
P04083	Annexin A1 OS=Homo sapiens GN=ANXA1 PE=1 SV=2 - [ANXA1_HUMAN]	59.83	18	18	94	346	38.69	7.02002	0.904231	0.86733	0.797588	0.856383	0.0442767
L7UQD0	Autophagy-related protein 16-1 isoform 2 OS=Homo sapiens GN=ATG16L1 PE=2 SV=1 - [L7UQD0_HUMAN]	20.92	7	7	8	588	66.2246	6.55127	1.04595	1.09107	1.05414	1.06372	0.0443062
Q9NXF1	Testis-expressed sequence 10 protein OS=Homo sapiens GN=TEX10 PE=1 SV=2 - [TEX10_HUMAN]	8.83	6	6	7	929	105.608	9.36377	0.916568	0.948939	0.886354	0.917287	0.0445636
A0A024R1X8	Junction plakoglobin, isoform CRA_a OS=Homo sapiens GN=JUP PE=4 SV=1 - [A0A024R1X8_HUMAN]	7.25	2	5	8	745	81.6748	6.13818	1.24072	1.13065	1.13117	1.16751	0.044583
Q9P0I2	ER membrane protein complex subunit 3 OS=Homo sapiens GN=EMC3 PE=1 SV=3 - [EMC3_HUMAN]	36.78	7	7	8	261	29.9324	6.81494	0.953561	0.979481	0.960006	0.964349	0.0445902
P41250	Glycine--tRNA ligase OS=Homo sapiens GN=GARS PE=1 SV=3 - [SYG_HUMAN]	30.85	17	17	27	739	83.1126	7.03467	1.1446	1.19093	1.08506	1.1402	0.0445951
Q9P0U3	Sentrin-specific protease 1 OS=Homo sapiens GN=SENP1 PE=1 SV=2 - [SENP1_HUMAN]	4.97	2	2	2	644	73.4347	8.47021	1.10562	1.12532	1.2104	1.14711	0.0445959
E9PL01	Signal peptidase complex subunit 2 OS=Homo sapiens GN=SPCS2 PE=1 SV=1 - [E9PL01_HUMAN]	31.21	3	3	6	157	17.0166	8.95361	1.07803	1.1156	1.16925	1.12096	0.044701
B3KML9	cDNA FLJ11352 fis, clone HEMBA1000020, highly similar to Tubulin beta-2C chain OS=Homo sapiens PE=2 SV=1 - [B3KML9_HUMAN]	55.92	2	19	118	397	44.5735	4.93213	0.910428	0.869582	0.805732	0.861914	0.0453873
A0A024R725	Inosine-5'-monophosphate dehydrogenase OS=Homo sapiens GN=IMPDH1 PE=3 SV=1 - [A0A024R725_HUMAN]	25.79	7	7	12	380	40.9582	8.76318	0.913864	0.837547	0.802698	0.85137	0.0454781
P82930	28S ribosomal protein S34, mitochondrial OS=Homo sapiens GN=MRPS34 PE=1 SV=2 - [RT34_HUMAN]	29.82	5	5	6	218	25.6345	9.979	1.1042	1.06361	1.1429	1.10357	0.0455398
E9PF10	Nuclear pore complex protein Nup155 OS=Homo sapiens GN=NUP155 PE=1 SV=1 - [E9PF10_HUMAN]	26.15	24	24	35	1327	148	6.30322	0.882716	0.916627	0.947352	0.915565	0.0455603
Q9HD15	Steroid receptor RNA activator 1 OS=Homo sapiens GN=SRA1 PE=1 SV=1 - [SRA1_HUMAN]	19.07	3	3	3	236	25.6569	7.03467	1.01057	1.00913	1.01813	1.01261	0.0456685
Q96EL2	28S ribosomal protein S24, mitochondrial OS=Homo sapiens GN=MRPS24 PE=1 SV=1 - [RT24_HUMAN]	4.79	1	1	1	167	19.0029	9.37842	1.06914	1.15731	1.1191	1.11518	0.0457706
Q9Y6D5	Brefeldin A-inhibited guanine nucleotide-exchange protein 2 OS=Homo sapiens GN=ARFGEF2 PE=1 SV=3 - [BIG2_HUMAN]	7.06	7	9	10	1785	201.909	6.32861	1.06683	1.03836	1.08759	1.06426	0.0459289
B4DF70	cDNA FLJ60461, highly similar to Peroxiredoxin-2 (EC 1.11.1.15) OS=Homo sapiens PE=2 SV=1 - [B4DF70_HUMAN]	52.46	9	10	32	183	20.0946	8.77783	1.21418	1.22949	1.10134	1.18167	0.046075
P11172	Uridine 5'-monophosphate synthase OS=Homo sapiens GN=UMPS PE=1 SV=1 - [UMPS_HUMAN]	29.79	10	10	12	480	52.1886	7.23975	1.13936	1.10308	1.06121	1.10122	0.0463313
B3KWQ8	cDNA FLJ43605 fis, clone SPLEN2006122, highly similar to Probable RNA-binding protein 23 OS=Homo sapiens PE=2 SV=1 - [B3KWQ8_HUMAN]	6.58	1	2	3	319	36.4605	10.0962	1.12548	1.11972	1.22821	1.1578	0.0464276
Q53GL1	Nicotinamide-nucleotide adenylyltransferase (Fragment) OS=Homo sapiens PE=2 SV=1 - [Q53GL1_HUMAN]	20.07	4	4	5	279	31.9005	8.86572	1.05458	1.10746	1.12646	1.09617	0.0465414
P56181	NADH dehydrogenase [ubiquinone] flavoprotein 3, mitochondrial OS=Homo sapiens GN=NDUFV3 PE=1 SV=2 - [NDUV3_HUMAN]	14.81	1	1	1	108	11.9331	9.70068	1.15097	1.12154	1.25042	1.17431	0.0465737
Q9GZY8	Mitochondrial fission factor OS=Homo sapiens GN=MFF PE=1 SV=1 - [MFF_HUMAN]	15.2	1	4	5	342	38.4408	8.95361	1.19923	1.22951	1.09916	1.17597	0.0466189
Q9NUL7	Probable ATP-dependent RNA helicase DDX28 OS=Homo sapiens GN=DDX28 PE=1 SV=2 - [DDX28_HUMAN]	20.19	7	7	10	540	59.5445	10.4185	0.95301	0.907625	0.947597	0.936077	0.0466487
A0A087X249	Peroxisomal membrane protein 2 (Fragment) OS=Homo sapiens GN=PXMP2 PE=1 SV=1 - [A0A087X249_HUMAN]	19.28	1	1	1	83	9.50617	10.8726	1.24344	1.10533	1.21487	1.18788	0.0467027
F5GXI7	Caprin-2 (Fragment) OS=Homo sapiens GN=CAPRIN2 PE=1 SV=1 - [F5GXI7_HUMAN]	10.08	1	1	1	119	13.5642	9.11475	0.931572	0.897052	0.848223	0.892282	0.0468705
A0A024RDA1	Exocyst complex component 1, isoform CRA_a OS=Homo sapiens GN=EXOC1 PE=4 SV=1 - [A0A024RDA1_HUMAN]	9.44	7	7	10	879	100.219	6.59521	0.950435	0.924063	0.889409	0.921302	0.0468992
Q9NZD2	Glycolipid transfer protein OS=Homo sapiens GN=GLTP PE=1 SV=3 - [GLTP_HUMAN]	26.79	4	4	5	209	23.8344	7.38623	1.19212	1.18886	1.08549	1.15549	0.0471457
Q8IX90	Spindle and kinetochore-associated protein 3 OS=Homo sapiens GN=SKA3 PE=1 SV=2 - [SKA3_HUMAN]	2.67	1	1	1	412	46.3302	5.10986	0.885001	0.880114	0.780073	0.848396	0.0472832
O95602	DNA-directed RNA polymerase I subunit RPA1 OS=Homo sapiens GN=POLR1A PE=1 SV=2 - [RPA1_HUMAN]	22.44	24	24	36	1720	194.687	7.03467	1.10253	1.11065	1.1994	1.13753	0.0473118
D6RAW0	Ubiquitin-conjugating enzyme E2 D3 (Fragment) OS=Homo sapiens GN=UBE2D3 PE=3 SV=1 - [D6RAW0_HUMAN]	15.28	1	1	1	72	8.20811	8.88037	0.965966	0.920634	0.937557	0.941386	0.0473249
B4DS44	cDNA FLJ55499, highly similar to Vacuolar protein sorting protein 52 OS=Homo sapiens PE=2 SV=1 - [B4DS44_HUMAN]	11.84	5	5	5	701	80.0406	5.97314	0.872977	0.86967	0.94247	0.895039	0.0475194
A0A0A0MS59	Helicase SRCAP OS=Homo sapiens GN=SRCAP PE=1 SV=1 - [A0A0A0MS59_HUMAN]	1.21	2	3	4	2971	315.42	5.66846	1.1241	1.26581	1.16654	1.18548	0.0476156
E9PAV3	Nascent polypeptide-associated complex subunit alpha, muscle-specific form OS=Homo sapiens GN=NACA PE=1 SV=1 - [NACAM_HUMAN]	3.46	5	5	13	2078	205.295	9.5835	1.09426	1.05884	1.04406	1.06572	0.0477152
P55010	Eukaryotic translation initiation factor 5 OS=Homo sapiens GN=EIF5 PE=1 SV=2 - [IF5_HUMAN]	36.43	12	13	44	431	49.1918	5.57959	1.16797	1.11035	1.07617	1.11816	0.0477344
Q4G0N4	NAD kinase 2, mitochondrial OS=Homo sapiens GN=NADK2 PE=1 SV=2 - [NAKD2_HUMAN]	23.53	9	9	10	442	49.4022	8.17725	0.940737	0.88534	0.937181	0.921086	0.047805
Q9H1A4	Anaphase-promoting complex subunit 1 OS=Homo sapiens GN=ANAPC1 PE=1 SV=1 - [APC1_HUMAN]	5.04	5	5	6	1944	216.361	6.30322	1.10777	1.05006	1.11579	1.09121	0.0478565
Q5T1M5	FK506-binding protein 15 OS=Homo sapiens GN=FKBP15 PE=1 SV=2 - [FKB15_HUMAN]	11.4	9	9	10	1219	133.547	5.19873	1.0441	1.08488	1.04609	1.05836	0.0480268
A0JLT0	GLRX2 protein (Fragment) OS=Homo sapiens GN=GLRX2 PE=2 SV=1 - [A0JLT0_HUMAN]	6.92	1	1	1	159	17.3928	9.11475	0.91996	0.944001	0.965001	0.942987	0.0483425
Q9UKZ1	CCR4-NOT transcription complex subunit 11 OS=Homo sapiens GN=CNOT11 PE=1 SV=1 - [CNO11_HUMAN]	6.67	1	2	3	510	55.1803	6.40479	1.08538	1.10394	1.04388	1.07773	0.0484163
Q7L576	Cytoplasmic FMR1-interacting protein 1 OS=Homo sapiens GN=CYFIP1 PE=1 SV=1 - [CYFP1_HUMAN]	22.43	24	24	30	1253	145.089	6.90283	1.0376	1.0223	1.01805	1.02598	0.0484583
R4GMX5	Basigin (Fragment) OS=Homo sapiens GN=BSG PE=1 SV=1 - [R4GMX5_HUMAN]	69.05	1	5	13	84	9.32951	5.36377	1.04248	1.05371	1.08942	1.06187	0.0485436
Q53F37	SAR1a gene homolog 2 variant (Fragment) OS=Homo sapiens PE=2 SV=1 - [Q53F37_HUMAN]	35.35	3	6	17	198	22.3955	6.11279	1.17696	1.22639	1.0958	1.16638	0.0485666
Q8WW12	PEST proteolytic signal-containing nuclear protein OS=Homo sapiens GN=PCNP PE=1 SV=2 - [PCNP_HUMAN]	21.91	3	3	4	178	18.9134	7.48877	1.16765	1.0795	1.10088	1.11601	0.0485863
Q96M27	Protein PRRC1 OS=Homo sapiens GN=PRRC1 PE=1 SV=1 - [PRRC1_HUMAN]	15.06	5	5	14	445	46.6718	5.8335	0.954245	0.893937	0.923699	0.92396	0.0486297
Q8TDM6	Disks large homolog 5 OS=Homo sapiens GN=DLG5 PE=1 SV=4 - [DLG5_HUMAN]	3.02	4	4	4	1919	213.735	7.41553	0.882719	0.947527	0.879366	0.903204	0.0487122
A0A024R094	Poly(A) binding protein interacting protein 1, isoform CRA_a OS=Homo sapiens GN=PAIP1 PE=4 SV=1 - [A0A024R094_HUMAN]	18.3	5	5	6	306	34.9922	4.79248	0.899081	0.896553	0.806578	0.867404	0.0488162
Q92552	28S ribosomal protein S27, mitochondrial OS=Homo sapiens GN=MRPS27 PE=1 SV=3 - [RT27_HUMAN]	29.47	12	12	16	414	47.5814	6.17627	1.14596	1.08082	1.19089	1.13922	0.048852
O15020	Spectrin beta chain, non-erythrocytic 2 OS=Homo sapiens GN=SPTBN2 PE=1 SV=3 - [SPTN2_HUMAN]	7.24	6	13	20	2390	271.157	6.11279	0.912356	0.920236	0.962789	0.931794	0.0489031
Q9Y4E6	WD repeat-containing protein 7 OS=Homo sapiens GN=WDR7 PE=1 SV=2 - [WDR7_HUMAN]	3.62	3	3	4	1490	163.705	6.91748	0.93101	0.968686	0.927081	0.942259	0.048914
P08581	Hepatocyte growth factor receptor OS=Homo sapiens GN=MET PE=1 SV=4 - [MET_HUMAN]	6.4	7	7	10	1390	155.441	7.32764	0.922809	0.819751	0.83075	0.85777	0.0489338
B4DKP8	cDNA FLJ52317, highly similar to tRNA-dihydrouridine synthase 2-like (EC 1.-.-.-) OS=Homo sapiens PE=2 SV=1 - [B4DKP8_HUMAN]	4.15	2	2	2	458	51.3454	7.32764	0.948716	0.895374	0.877862	0.907317	0.0490005
Q04721	Neurogenic locus notch homolog protein 2 OS=Homo sapiens GN=NOTCH2 PE=1 SV=3 - [NOTC2_HUMAN]	6.27	10	10	11	2471	265.226	5.13525	0.947918	0.881478	0.919513	0.916303	0.0490233
D6RGK9	CCR4-NOT transcription complex subunit 6-like (Fragment) OS=Homo sapiens GN=CNOT6L PE=1 SV=1 - [D6RGK9_HUMAN]	6.13	1	1	2	163	18.5769	8.93896	1.17859	1.27795	1.12569	1.19408	0.0490239
G3V588	Inositol-tetrakisphosphate 1-kinase (Fragment) OS=Homo sapiens GN=ITPK1 PE=1 SV=1 - [G3V588_HUMAN]	12.5	1	1	2	168	19.45	6.39209	0.922782	0.911506	0.843717	0.892668	0.0490592
Q5VST6	Protein ABHD17B OS=Homo sapiens GN=ABHD17B PE=1 SV=1 - [AB17B_HUMAN]	4.86	1	1	2	288	32.1938	6.29053	0.882704	0.840192	0.931875	0.884924	0.0491182
Q9ULT8	E3 ubiquitin-protein ligase HECTD1 OS=Homo sapiens GN=HECTD1 PE=1 SV=3 - [HECD1_HUMAN]	16.78	35	35	47	2610	289.203	5.35107	0.867694	0.905941	0.792475	0.85537	0.0492181
B4DVD7	Eukaryotic translation initiation factor 3 subunit K OS=Homo sapiens GN=EIF3K PE=2 SV=1 - [B4DVD7_HUMAN]	26.07	4	4	6	211	24.4861	4.86865	1.05228	1.11077	1.06634	1.07646	0.0492459
M0R2N3	Zinc finger protein 845 (Fragment) OS=Homo sapiens GN=ZNF845 PE=1 SV=1 - [M0R2N3_HUMAN]	14.71	1	1	1	136	15.9886	5.92236	0.936312	0.879199	0.847998	0.887836	0.0492521
A0A0C4DGX4	Cullin-1 OS=Homo sapiens GN=CUL1 PE=1 SV=1 - [A0A0C4DGX4_HUMAN]	24.87	14	14	17	752	87.3328	7.47412	0.844623	0.86397	0.934845	0.881146	0.0493334
P53384	Cytosolic Fe-S cluster assembly factor NUBP1 OS=Homo sapiens GN=NUBP1 PE=1 SV=2 - [NUBP1_HUMAN]	15.94	3	3	4	320	34.5124	5.32568	1.15371	1.06501	1.11514	1.11129	0.0493363
F8VR31	DNA replication ATP-dependent helicase/nuclease DNA2 OS=Homo sapiens GN=DNA2 PE=1 SV=3 - [F8VR31_HUMAN]	1.38	1	1	1	867	98.5819	7.97217	1.12818	1.11553	1.054	1.09924	0.0493934
A0A0S2Z5C7	Family with sequence similarity 64 member A isoform 2 OS=Homo sapiens GN=FAM64A PE=2 SV=1 - [A0A0S2Z5C7_HUMAN]	7.14	1	1	1	238	26.2264	9.90576	0.926799	0.826123	0.867788	0.87357	0.0494399
B3KMH4	Similar to splicing factor, arginine/serine-rich 4, isoform CRA_f OS=Homo sapiens GN=FLJ11021 PE=2 SV=1 - [B3KMH4_HUMAN]	5.42	1	1	1	203	22.4523	8.80713	0.902285	0.857331	0.780996	0.846871	0.0495123
A0A0B5EEB2	VKORC1 (Fragment) OS=Homo sapiens GN=VKORC1 PE=4 SV=1 - [A0A0B5EEB2_HUMAN]	37.14	1	1	2	35	3.85696	9.18799	0.923675	0.947483	0.966894	0.946017	0.049641
Q9UI09	NADH dehydrogenase [ubiquinone] 1 alpha subcomplex subunit 12 OS=Homo sapiens GN=NDUFA12 PE=1 SV=1 - [NDUAC_HUMAN]	27.59	3	3	3	145	17.1036	9.62744	1.04611	1.09226	1.11097	1.08311	0.0497861
B2R960	cDNA, FLJ94230, highly similar to Homo sapiens thioredoxin-like 1 (TXNL1), mRNA OS=Homo sapiens PE=2 SV=1 - [B2R960_HUMAN]	47.06	9	9	13	289	32.2167	4.95752	0.93505	0.968806	0.925114	0.94299	0.0498097
E5RGS4	Prefoldin subunit 1 OS=Homo sapiens GN=PFDN1 PE=1 SV=1 - [E5RGS4_HUMAN]	29.91	4	4	6	117	13.4571	5.51611	1.06022	1.0973	1.0446	1.06737	0.0498287
Q53H82	Beta-lactamase-like protein 2 OS=Homo sapiens GN=LACTB2 PE=1 SV=2 - [LACB2_HUMAN]	34.38	7	7	14	288	32.7849	6.80029	0.936678	0.937175	0.879681	0.917845	0.0499423
B4DYU4	cDNA FLJ50922, highly similar to Phosphatidylinositol-4,5-bisphosphate 3-kinase catalytic subunit alpha isoform (EC 2.7.1.153) OS=Homo sapiens PE=2 SV=1 - [B4DYU4_HUMAN]	2.64	2	2	3	946	110.051	7.53271	0.86691	0.879972	0.759148	0.835343	0.0500367
A8K7A1	cDNA FLJ77346, highly similar to Homo sapiens DEAD (Asp-Glu-Ala-Asp) box polypeptide 49 (DDX49), mRNA OS=Homo sapiens PE=2 SV=1 - [A8K7A1_HUMAN]	14.08	5	5	5	483	54.25	8.98291	1.06579	1.15846	1.12613	1.11679	0.0500464
Q96QK1	Vacuolar protein sorting-associated protein 35 OS=Homo sapiens GN=VPS35 PE=1 SV=2 - [VPS35_HUMAN]	37.19	23	23	49	796	91.6489	5.49072	0.893228	0.895367	0.798229	0.862275	0.0500558
A0A024R7G6	Epidermal growth factor receptor pathway substrate 15-like 1, isoform CRA_a OS=Homo sapiens GN=EPS15L1 PE=4 SV=1 - [A0A024R7G6_HUMAN]	25.99	14	14	19	754	83.1967	5.08447	1.07232	1.10934	1.04808	1.07658	0.0500697
Q16543	Hsp90 co-chaperone Cdc37 OS=Homo sapiens GN=CDC37 PE=1 SV=1 - [CDC37_HUMAN]	30.95	10	10	26	378	44.44	5.24951	0.93372	0.911495	0.855726	0.900314	0.0501209
B7Z9M2	cDNA, FLJ78886, highly similar to Natural resistance-associated macrophage protein 2 OS=Homo sapiens PE=2 SV=1 - [B7Z9M2_HUMAN]	4.77	2	2	2	524	57.6153	7.13721	1.24827	1.23589	1.10525	1.19647	0.0501727
Q5GIA6	Antigen MU-RMS-40.17 (Fragment) OS=Homo sapiens GN=RUFY2 PE=2 SV=1 - [Q5GIA6_HUMAN]	2.39	1	1	1	376	43.1615	5.56689	1.1978	1.14902	1.08271	1.14318	0.0502115
A0A024R973	Chromosome 1 open reading frame 27, isoform CRA_b OS=Homo sapiens GN=C1orf27 PE=4 SV=1 - [A0A024R973_HUMAN]	9.89	2	2	2	354	39.7626	8.04541	0.925477	0.820846	0.84028	0.862201	0.0503037
A8K369	cDNA FLJ76707, highly similar to Homo sapiens transmembrane protein 87A, mRNA OS=Homo sapiens PE=2 SV=1 - [A8K369_HUMAN]	9.51	5	5	5	494	56.6792	5.80811	1.25903	1.2984	1.53015	1.36253	0.0503563
U3KQU8	Oxidoreductase NAD-binding domain-containing protein 1 OS=Homo sapiens GN=OXNAD1 PE=1 SV=1 - [U3KQU8_HUMAN]	14.79	4	4	5	311	34.7032	8.51416	0.922161	0.902623	0.959776	0.928187	0.0504502
Q6IBS0	Twinfilin-2 OS=Homo sapiens GN=TWF2 PE=1 SV=2 - [TWF2_HUMAN]	35.82	8	9	18	349	39.5233	6.84424	0.90318	0.922671	0.83559	0.887147	0.0505549
P47985	Cytochrome b-c1 complex subunit Rieske, mitochondrial OS=Homo sapiens GN=UQCRFS1 PE=1 SV=2 - [UCRI_HUMAN]	33.21	6	6	20	274	29.6494	8.32373	1.12405	1.07189	1.17108	1.12234	0.0506944
C9JQV3	Serine/threonine-protein kinase 11-interacting protein OS=Homo sapiens GN=STK11IP PE=1 SV=1 - [C9JQV3_HUMAN]	5.51	5	5	5	1088	120.184	5.36377	0.89305	0.953568	0.928541	0.925053	0.050737
Q8WZ82	Ovarian cancer-associated gene 2 protein OS=Homo sapiens GN=OVCA2 PE=1 SV=1 - [OVCA2_HUMAN]	21.15	3	3	4	227	24.4025	6.88818	1.05589	1.09198	1.04219	1.06335	0.0507825
Q08945	FACT complex subunit SSRP1 OS=Homo sapiens GN=SSRP1 PE=1 SV=1 - [SSRP1_HUMAN]	36.81	20	20	44	709	81.0244	6.87354	0.886544	0.884589	0.950767	0.9073	0.0508444
J3KS57	Secernin-2 OS=Homo sapiens GN=SCRN2 PE=1 SV=1 - [J3KS57_HUMAN]	19.59	1	1	1	97	9.84672	5.21143	0.928103	0.8415	0.827044	0.865549	0.0509103
H0YN99	Pseudopodium-enriched atypical kinase 1 OS=Homo sapiens GN=PEAK1 PE=1 SV=1 - [H0YN99_HUMAN]	1.81	1	1	1	1049	115.099	7.94287	0.953676	0.889354	0.919664	0.920898	0.05098
A0A0A0MTR2	Prolyl 3-hydroxylase OGFOD1 OS=Homo sapiens GN=OGFOD1 PE=1 SV=1 - [A0A0A0MTR2_HUMAN]	8.82	4	4	4	499	58.3417	5.05908	1.06447	1.07079	1.02935	1.05487	0.0510093
H6VRF8	Keratin 1 OS=Homo sapiens GN=KRT1 PE=3 SV=1 - [H6VRF8_HUMAN]	33.54	15	18	30	644	66.013	8.11865	0.860935	0.67791	0.673267	0.737371	0.0511547
Q14400	GLUD1 protein (Fragment) OS=Homo sapiens GN=GLUD1 PE=2 SV=1 - [Q14400_HUMAN]	44.19	1	7	14	258	28.6767	7.97217	0.808043	0.7921	0.913651	0.837931	0.0511648
B3KTJ9	cDNA FLJ38393 fis, clone FEBRA2007212 OS=Homo sapiens PE=2 SV=1 - [B3KTJ9_HUMAN]	25.89	17	17	29	923	102.866	5.22412	0.885299	0.928609	0.948439	0.920782	0.051166
A8K7D9	Importin subunit alpha OS=Homo sapiens PE=2 SV=1 - [A8K7D9_HUMAN]	33.46	13	13	27	529	57.7979	5.40186	1.13207	1.08834	1.057	1.09247	0.0511985
O75691	Small subunit processome component 20 homolog OS=Homo sapiens GN=UTP20 PE=1 SV=3 - [UTP20_HUMAN]	15.73	33	33	46	2785	318.182	7.38623	1.19337	1.09954	1.24301	1.17864	0.0512272
Q9BUD9	AAK1 protein OS=Homo sapiens GN=AAK1 PE=2 SV=1 - [Q9BUD9_HUMAN]	6.75	2	2	2	474	52.0116	8.77783	1.19809	1.19389	1.08382	1.1586	0.051385
A0A087WUI1	RNA-binding motif protein, X-linked 2 OS=Homo sapiens GN=RBMX2 PE=1 SV=1 - [A0A087WUI1_HUMAN]	12	3	3	4	275	31.5574	9.45166	0.931591	0.960929	0.967445	0.953322	0.0515305
B4E059	Nucleoside diphosphate-linked moiety X motif 13 OS=Homo sapiens GN=NUDT13 PE=2 SV=1 - [B4E059_HUMAN]	11.61	1	1	1	155	17.2006	5.79541	1.34507	1.20353	1.1602	1.23627	0.051545
Q7Z518	NADH dehydrogenase OS=Homo sapiens PE=2 SV=1 - [Q7Z518_HUMAN]	25.42	7	7	11	354	40.6509	8.48486	1.12339	1.11764	1.23228	1.15777	0.0515862
Q14166	Tubulin--tyrosine ligase-like protein 12 OS=Homo sapiens GN=TTLL12 PE=1 SV=2 - [TTL12_HUMAN]	23.91	11	11	17	644	74.356	5.52881	0.846986	0.93626	0.85505	0.879432	0.0516205
Q6XYD2	LP3236 OS=Homo sapiens PE=2 SV=1 - [Q6XYD2_HUMAN]	12.24	1	1	1	98	11.0306	6.53662	0.926664	0.855916	0.819781	0.867454	0.0517662
A5YM53	ITGAV protein OS=Homo sapiens GN=ITGAV PE=2 SV=1 - [A5YM53_HUMAN]	4.1	3	3	3	1048	116.032	5.74463	1.17536	1.11456	1.26549	1.18514	0.0517667
E9PSH0	CUGBP Elav-like family member 1 (Fragment) OS=Homo sapiens GN=CELF1 PE=1 SV=1 - [E9PSH0_HUMAN]	45.26	1	4	4	95	10.9364	7.45947	0.914816	0.808468	0.880247	0.867844	0.0518368
Q86TY5	Galectin OS=Homo sapiens PE=2 SV=1 - [Q86TY5_HUMAN]	41.32	1	4	12	121	13.8882	9.15869	1.44537	1.25441	1.21113	1.30364	0.0518375
Q69YN2	CWF19-like protein 1 OS=Homo sapiens GN=CWF19L1 PE=1 SV=2 - [C19L1_HUMAN]	11.15	5	5	6	538	60.5808	7.23975	1.02922	1.01279	1.03074	1.02425	0.0518447
Q9Y217	Myotubularin-related protein 6 OS=Homo sapiens GN=MTMR6 PE=1 SV=3 - [MTMR6_HUMAN]	2.25	1	1	1	621	71.9222	7.66455	0.89427	0.824347	0.748328	0.822315	0.0519097
A0A0S2Z4G4	Tropomyosin 3 isoform 1 (Fragment) OS=Homo sapiens GN=TPM3 PE=2 SV=1 - [A0A0S2Z4G4_HUMAN]	53.63	11	18	46	248	29.0147	4.77979	0.91692	0.909911	0.832932	0.886588	0.0519303
B4E1Q7	cDNA FLJ57294, highly similar to Lipoamide acyltransferase component of branched-chain alpha-keto acid dehydrogenase complex, mitochondrial (EC 2.3.1.168) OS=Homo sapiens PE=2 SV=1 - [B4E1Q7_HUMAN]	37.21	8	8	10	301	32.9254	8.83643	0.819423	0.774566	0.908555	0.834181	0.0520299
R4GND1	Ubiquitin-conjugating enzyme E2 E3 OS=Homo sapiens GN=UBE2E3 PE=1 SV=7 - [R4GND1_HUMAN]	28.57	2	4	5	175	19.2155	5.68115	1.41899	1.26545	1.18426	1.28957	0.0521164
Q8IXI1	Mitochondrial Rho GTPase 2 OS=Homo sapiens GN=RHOT2 PE=1 SV=2 - [MIRO2_HUMAN]	12.78	4	6	11	618	68.0747	5.85889	1.21395	1.09325	1.22491	1.17737	0.0521645
Q12788	Transducin beta-like protein 3 OS=Homo sapiens GN=TBL3 PE=1 SV=2 - [TBL3_HUMAN]	38.12	20	20	29	808	88.9785	6.90283	0.91047	0.946661	0.95907	0.938734	0.052226
Q9H4M9	EH domain-containing protein 1 OS=Homo sapiens GN=EHD1 PE=1 SV=2 - [EHD1_HUMAN]	39.51	14	16	30	534	60.5887	6.82959	0.964003	0.952973	0.921125	0.946034	0.0523263
A0A0F7NGI8	Leucine rich repeat (In FLII) interacting protein 1, isoform CRA_c OS=Homo sapiens GN=LRRFIP1 PE=2 SV=1 - [A0A0F7NGI8_HUMAN]	34.57	19	20	25	752	82.6386	4.61475	1.07204	1.03011	1.04994	1.0507	0.0525983
P32969	60S ribosomal protein L9 OS=Homo sapiens GN=RPL9 PE=1 SV=1 - [RL9_HUMAN]	50	7	7	25	192	21.8498	9.94971	1.1233	1.10903	1.04989	1.09407	0.0526103
P42566	Epidermal growth factor receptor substrate 15 OS=Homo sapiens GN=EPS15 PE=1 SV=2 - [EPS15_HUMAN]	16.74	11	11	15	896	98.5948	4.64014	0.942213	0.883751	0.856477	0.894147	0.0526153
A8K335	cDNA FLJ76254, highly similar to Homo sapiens gamma-glutamyl hydrolase (GGH), mRNA OS=Homo sapiens PE=2 SV=1 - [A8K335_HUMAN]	15.41	4	4	7	318	36.0243	7.41553	0.846734	0.797158	0.917668	0.853853	0.0527647
Q12802	A-kinase anchor protein 13 OS=Homo sapiens GN=AKAP13 PE=1 SV=2 - [AKP13_HUMAN]	5.12	8	8	9	2813	307.359	5.23682	1.26841	1.23169	1.108	1.2027	0.0528063
Q8NBX0	Saccharopine dehydrogenase-like oxidoreductase OS=Homo sapiens GN=SCCPDH PE=1 SV=1 - [SCPDL_HUMAN]	16.32	4	4	7	429	47.1215	9.14404	1.22056	1.18071	1.0885	1.16326	0.0528774
B4DZF1	cDNA FLJ56541, highly similar to Ubiquilin-2 OS=Homo sapiens PE=2 SV=1 - [B4DZF1_HUMAN]	29.1	5	10	20	512	54.9651	5.5542	0.903994	0.903111	0.812385	0.873163	0.0528946
H0Y612	E3 ubiquitin-protein ligase TRIM33 (Fragment) OS=Homo sapiens GN=TRIM33 PE=1 SV=1 - [H0Y612_HUMAN]	5.52	4	5	6	888	98.9395	7.85498	0.857982	0.831873	0.932656	0.87417	0.053056
E5RJI7	39S ribosomal protein L13, mitochondrial (Fragment) OS=Homo sapiens GN=MRPL13 PE=1 SV=7 - [E5RJI7_HUMAN]	35.14	6	6	10	148	17.0649	8.99756	1.03426	1.051	1.0794	1.05489	0.0530808
P04075	Fructose-bisphosphate aldolase A OS=Homo sapiens GN=ALDOA PE=1 SV=2 - [ALDOA_HUMAN]	75	16	22	97	364	39.3953	8.08936	1.21887	1.24402	1.09805	1.18698	0.053453
Q8N995	cDNA FLJ38173 fis, clone FCBBF1000053, highly similar to HYDROXYMETHYLGLUTARYL-COA SYNTHASE, CYTOPLASMIC OS=Homo sapiens PE=2 SV=1 - [Q8N995_HUMAN]	17.29	6	6	8	509	56.2029	5.41455	1.09808	1.13236	1.0535	1.09465	0.0535409
Q5VT66	Mitochondrial amidoxime-reducing component 1 OS=Homo sapiens GN=MARC1 PE=1 SV=1 - [MARC1_HUMAN]	24.04	4	5	7	337	37.4755	8.88037	0.947319	0.867943	0.885833	0.900365	0.0535736
E5RJR5	S-phase kinase-associated protein 1 OS=Homo sapiens GN=SKP1 PE=1 SV=1 - [E5RJR5_HUMAN]	15.95	2	2	4	163	18.7083	4.70361	0.967721	0.970645	0.939917	0.959428	0.053604
B2RA72	cDNA, FLJ94734, Homo sapiens CHMP1.5 protein (CHMP1.5), mRNA OS=Homo sapiens PE=2 SV=1 - [B2RA72_HUMAN]	4.08	1	1	1	196	21.7631	8.104	1.02824	1.06294	1.07047	1.05388	0.0536136
I0J7B9	Putative mediator subunit MED19AS protein OS=Homo sapiens GN=MED19AS PE=2 SV=1 - [I0J7B9_HUMAN]	12.63	1	1	1	190	19.6999	8.29443	1.12393	1.31151	1.26413	1.23319	0.0536744
U3KPY1	DNA-directed RNA polymerases I, II, and III subunit RPABC2 (Fragment) OS=Homo sapiens GN=POLR2F PE=1 SV=1 - [U3KPY1_HUMAN]	6.25	1	1	1	112	12.6507	8.47021	1.14538	1.09786	1.22765	1.15696	0.0536797
Q9HBI2	Putative uncharacterized protein (Fragment) OS=Homo sapiens PE=4 SV=1 - [Q9HBI2_HUMAN]	30.63	1	3	5	111	12.4921	5.97314	0.958271	0.91353	0.953014	0.941605	0.0537879
A8KAK1	cDNA FLJ77398, highly similar to Homo sapiens UDP-glucose ceramide glucosyltransferase-like 1, transcript variant 2, mRNA OS=Homo sapiens PE=2 SV=1 - [A8KAK1_HUMAN]	20.25	23	23	31	1531	174.897	5.51611	1.09798	1.07271	1.16301	1.11123	0.0537919
P19105	Myosin regulatory light chain 12A OS=Homo sapiens GN=MYL12A PE=1 SV=2 - [ML12A_HUMAN]	56.14	7	7	16	171	19.7815	4.80518	0.927135	0.919104	0.84994	0.898726	0.053855
O60422	One cut domain family member 3 OS=Homo sapiens GN=ONECUT3 PE=3 SV=2 - [ONEC3_HUMAN]	12.35	2	2	2	494	50.0058	9.87646	0.976791	0.95037	0.972128	0.96643	0.0540925
Q9BY32	Inosine triphosphate pyrophosphatase OS=Homo sapiens GN=ITPA PE=1 SV=2 - [ITPA_HUMAN]	27.84	5	5	8	194	21.4319	5.65576	1.40796	1.29032	1.16585	1.28804	0.0541493
B4DQE7	cDNA FLJ58211, highly similar to Histone deacetylase 8 OS=Homo sapiens PE=2 SV=1 - [B4DQE7_HUMAN]	4.95	1	1	2	182	20.1282	6.88818	0.933498	0.936594	0.872683	0.914258	0.0541493
Q13825	Methylglutaconyl-CoA hydratase, mitochondrial OS=Homo sapiens GN=AUH PE=1 SV=1 - [AUHM_HUMAN]	8.26	2	2	2	339	35.5862	9.48096	0.901846	0.786743	0.878041	0.855543	0.05422
B4DWW6	cDNA FLJ53934, highly similar to Homo sapiens RNA pseudouridylate synthase domain containing 2 (RPUSD2), mRNA OS=Homo sapiens PE=2 SV=1 - [B4DWW6_HUMAN]	3.05	1	1	1	524	59.1821	6.7124	1.62897	1.75507	1.29833	1.56079	0.0542223
Q13630	GDP-L-fucose synthase OS=Homo sapiens GN=TSTA3 PE=1 SV=1 - [FCL_HUMAN]	19.31	5	5	6	321	35.87	6.59521	0.914586	0.911635	0.829548	0.885256	0.0542297
Q68CZ2	Tensin-3 OS=Homo sapiens GN=TNS3 PE=1 SV=2 - [TENS3_HUMAN]	7.2	6	6	9	1445	155.169	6.81494	1.09456	1.13488	1.05504	1.09483	0.0543099
H0YCF4	Gem-associated protein 2 (Fragment) OS=Homo sapiens GN=GEMIN2 PE=1 SV=1 - [H0YCF4_HUMAN]	13.33	1	1	5	45	5.0025	4.43701	1.14955	1.10898	1.06016	1.10623	0.0543863
Q9H6T3	RNA polymerase II-associated protein 3 OS=Homo sapiens GN=RPAP3 PE=1 SV=2 - [RPAP3_HUMAN]	16.09	9	9	10	665	75.6719	6.84424	1.15607	1.08809	1.07239	1.10552	0.054436
B4E3A8	cDNA FLJ53963, highly similar to Leukocyte elastase inhibitor OS=Homo sapiens PE=2 SV=1 - [B4E3A8_HUMAN]	20.23	5	6	9	341	38.6607	6.66846	0.933599	0.909221	0.849524	0.897448	0.0545007
Q5JSL0	High mobility group nucleosome-binding domain-containing protein 5 (Fragment) OS=Homo sapiens GN=HMGN5 PE=1 SV=1 - [Q5JSL0_HUMAN]	54.73	7	7	13	148	16.486	4.71631	0.652972	0.770933	0.855207	0.759704	0.0547268
B4DTB9	cDNA FLJ50666, weakly similar to Long-chain-fatty-acid--CoA ligase (EC 6.2.1.3) OS=Homo sapiens PE=2 SV=1 - [B4DTB9_HUMAN]	13.99	6	6	8	572	63.5774	7.41553	0.918372	0.958791	0.958304	0.945156	0.0547761
B4DZQ3	cDNA FLJ61503, moderately similar to Thioredoxin domain-containing protein 2 OS=Homo sapiens PE=2 SV=1 - [B4DZQ3_HUMAN]	2.56	1	1	1	351	38.8426	4.84326	0.946011	0.876718	0.863506	0.895412	0.0549581
A4VCI1	DNAJC1 protein (Fragment) OS=Homo sapiens GN=DNAJC1 PE=2 SV=1 - [A4VCI1_HUMAN]	16.59	2	2	3	223	25.0429	8.73389	0.852957	0.825861	0.931813	0.87021	0.0550477
Q9Y2Q3	Glutathione S-transferase kappa 1 OS=Homo sapiens GN=GSTK1 PE=1 SV=3 - [GSTK1_HUMAN]	63.27	11	11	32	226	25.4803	8.41162	1.14608	1.08881	1.21643	1.15044	0.0552453
P82912	28S ribosomal protein S11, mitochondrial OS=Homo sapiens GN=MRPS11 PE=1 SV=2 - [RT11_HUMAN]	16.49	3	3	4	194	20.6029	10.814	1.13891	1.3078	1.35527	1.26733	0.0553544
B4DMR3	cDNA FLJ51896, highly similar to Glia-derived nexin OS=Homo sapiens PE=2 SV=1 - [B4DMR3_HUMAN]	25.45	6	6	8	334	37.1336	9.5249	1.18255	1.18084	1.07421	1.14587	0.0553785
Q5TIH2	Vesicle transport protein SFT2B OS=Homo sapiens GN=SFT2D2 PE=1 SV=1 - [Q5TIH2_HUMAN]	9.26	1	1	1	108	11.7481	8.11865	1.03344	1.03083	1.06342	1.04256	0.0553849
Q9H008	Phospholysine phosphohistidine inorganic pyrophosphate phosphatase OS=Homo sapiens GN=LHPP PE=1 SV=2 - [LHPP_HUMAN]	7.78	1	1	1	270	29.1469	6.15088	0.921838	0.802345	0.853455	0.859213	0.0554675
O43865	Adenosylhomocysteinase 2 OS=Homo sapiens GN=AHCYL1 PE=1 SV=2 - [SAHH2_HUMAN]	17.36	4	7	10	530	58.9134	6.88818	0.801282	0.917339	0.793395	0.837339	0.0556521
F5H105	Zinc finger protein 384 (Fragment) OS=Homo sapiens GN=ZNF384 PE=1 SV=1 - [F5H105_HUMAN]	27.94	2	2	3	204	21.1968	9.12939	1.03223	1.07954	1.07878	1.06352	0.0556546
D3DTP5	HCG42028, isoform CRA_a OS=Homo sapiens GN=hCG_42028 PE=4 SV=1 - [D3DTP5_HUMAN]	3.68	3	3	4	1167	123.637	5.66846	1.07909	1.032	1.07812	1.06307	0.0556828
G3XAN4	Translocating chain-associated membrane protein 1 OS=Homo sapiens GN=TRAM1 PE=1 SV=1 - [G3XAN4_HUMAN]	3.82	1	1	2	288	33.4138	9.89111	0.979645	0.968841	0.951393	0.966626	0.0557791
Q9BTY7	Protein HGH1 homolog OS=Homo sapiens GN=HGH1 PE=1 SV=1 - [HGH1_HUMAN]	34.87	9	9	13	390	42.1027	4.80518	0.857146	0.888477	0.75175	0.832458	0.0558697
B4E2D4	cDNA FLJ61065, highly similar to Pleckstrin homology-like domain family A member 1 OS=Homo sapiens PE=2 SV=1 - [B4E2D4_HUMAN]	4.13	1	1	2	218	24.8946	9.08545	1.23196	1.22524	1.0929	1.18337	0.0559006
A0PJH5	SF3B1 protein (Fragment) OS=Homo sapiens GN=SF3B1 PE=2 SV=1 - [A0PJH5_HUMAN]	45.51	1	14	23	501	54.9813	6.69775	1.25834	1.16737	1.10715	1.17762	0.0561059
Q8NHG7	Small VCP/p97-interacting protein OS=Homo sapiens GN=SVIP PE=1 SV=1 - [SVIP_HUMAN]	18.18	1	1	1	77	8.43742	8.90967	0.667437	0.81144	0.526825	0.668567	0.0563151
Q8IWS0	PHD finger protein 6 OS=Homo sapiens GN=PHF6 PE=1 SV=1 - [PHF6_HUMAN]	21.64	6	6	13	365	41.264	8.67529	0.880018	0.849497	0.941876	0.890464	0.0563901
A0A024R307	Three prime repair exonuclease 1, isoform CRA_d OS=Homo sapiens GN=TREX1 PE=4 SV=1 - [A0A024R307_HUMAN]	1.31	1	1	1	764	82.951	6.31592	0.943967	0.950447	0.895351	0.929922	0.0563959
Q6QN92	Mitochondrial glycine cleavage system H-protein (Fragment) OS=Homo sapiens PE=2 SV=1 - [Q6QN92_HUMAN]	24	2	2	3	125	13.8047	4.33545	0.66795	0.653506	0.862776	0.728077	0.0564189
Q13049	E3 ubiquitin-protein ligase TRIM32 OS=Homo sapiens GN=TRIM32 PE=1 SV=2 - [TRI32_HUMAN]	10.41	5	5	7	653	71.9424	6.97607	0.936795	0.911933	0.853689	0.900806	0.0564691
A0A0A0MRE5	Arf-GAP with SH3 domain, ANK repeat and PH domain-containing protein 1 OS=Homo sapiens GN=ASAP1 PE=1 SV=1 - [A0A0A0MRE5_HUMAN]	2.05	2	2	3	1122	124.695	7.31299	0.903751	0.804346	0.750606	0.819568	0.0566148
Q96P23	Myofibrillogenesis regulator MR-2 OS=Homo sapiens PE=2 SV=1 - [Q96P23_HUMAN]	10.56	1	1	1	142	15.5601	10.272	1.1177	1.21365	1.29841	1.20992	0.0566323
B3KNK5	cDNA FLJ14795 fis, clone NT2RP4001219, highly similar to Homo sapiens DnaJ (Hsp40) homolog, subfamily C, member 10 (DNAJC10), mRNA OS=Homo sapiens PE=2 SV=1 - [B3KNK5_HUMAN]	16.58	1	6	8	603	68.9203	7.79639	0.688163	0.721693	0.879322	0.763059	0.0566553
O95758	Polypyrimidine tract-binding protein 3 OS=Homo sapiens GN=PTBP3 PE=1 SV=2 - [PTBP3_HUMAN]	19.02	5	8	12	552	59.6521	9.0415	0.89141	0.957057	0.923354	0.92394	0.05685
Q05DM0	HMMR protein (Fragment) OS=Homo sapiens GN=HMMR PE=2 SV=1 - [Q05DM0_HUMAN]	8.4	3	3	4	512	59.1289	5.70654	0.962248	0.940638	0.975343	0.95941	0.0568891
C9JBG0	Ras-related protein Rab-34, isoform NARR (Fragment) OS=Homo sapiens GN=RAB34 PE=1 SV=7 - [C9JBG0_HUMAN]	11.85	2	2	2	211	23.8813	7.72314	1.20357	1.31185	1.12757	1.21433	0.0569711
A8K5C2	cDNA FLJ75055 OS=Homo sapiens PE=2 SV=1 - [A8K5C2_HUMAN]	17.32	1	5	6	456	51.0422	6.40479	0.849566	0.941271	0.858672	0.88317	0.0570534
P25398	40S ribosomal protein S12 OS=Homo sapiens GN=RPS12 PE=1 SV=3 - [RS12_HUMAN]	53.79	7	7	36	132	14.5055	7.21045	0.956611	0.928888	0.969777	0.951759	0.057104
D6RIZ4	Major facilitator superfamily domain-containing protein 10 OS=Homo sapiens GN=MFSD10 PE=1 SV=1 - [D6RIZ4_HUMAN]	3.65	1	1	2	356	38.2232	9.72998	0.791847	0.813888	0.607079	0.737605	0.0571484
F8WB94	WD repeat-containing protein 35 OS=Homo sapiens GN=WDR35 PE=1 SV=1 - [F8WB94_HUMAN]	2.18	1	2	2	873	98.9238	5.79541	0.939057	0.904393	0.851531	0.898327	0.0573125
Q8N4H5	Mitochondrial import receptor subunit TOM5 homolog OS=Homo sapiens GN=TOMM5 PE=1 SV=1 - [TOM5_HUMAN]	13.73	1	1	1	51	6.03137	9.70068	1.55482	1.41515	1.21433	1.39477	0.057325
A0A024R3H2	Sortilin-related receptor, L(DLR class) A repeats-containing, isoform CRA_b OS=Homo sapiens GN=SORL1 PE=4 SV=1 - [A0A024R3H2_HUMAN]	2.62	4	4	4	2214	248.282	5.52881	1.05695	1.10016	1.14403	1.10038	0.0573761
Q53G08	DNA replication complex GINS protein PSF2 variant (Fragment) OS=Homo sapiens PE=2 SV=1 - [Q53G08_HUMAN]	7.03	1	1	1	185	21.356	5.64307	1.13841	1.14942	1.0578	1.11521	0.0574762
P40939	Trifunctional enzyme subunit alpha, mitochondrial OS=Homo sapiens GN=HADHA PE=1 SV=2 - [ECHA_HUMAN]	53.6	32	32	103	763	82.9469	9.0415	1.13293	1.11351	1.24551	1.16398	0.0575804
Q9Y375	Complex I intermediate-associated protein 30, mitochondrial OS=Homo sapiens GN=NDUFAF1 PE=1 SV=2 - [CIA30_HUMAN]	5.81	2	2	2	327	37.74	7.63525	1.14576	1.07094	1.1862	1.1343	0.0577823
Q9GZP8	Immortalization up-regulated protein OS=Homo sapiens GN=IMUP PE=1 SV=1 - [IMUP_HUMAN]	9.43	1	1	1	106	10.8906	9.72998	1.56637	1.35827	1.23345	1.38603	0.0578405
Q9BQP7	Mitochondrial genome maintenance exonuclease 1 OS=Homo sapiens GN=MGME1 PE=1 SV=1 - [MGME1_HUMAN]	7.85	2	2	3	344	39.396	7.6792	1.13076	1.09844	1.22564	1.15161	0.057933
H0Y483	6-phosphofructo-2-kinase/fructose-2,6-bisphosphatase 3 (Fragment) OS=Homo sapiens GN=PFKFB3 PE=1 SV=1 - [H0Y483_HUMAN]	6.29	1	1	2	143	16.5654	6.52197	1.13235	1.1291	1.05187	1.10444	0.0579677
E9PBE1	Protein kinase C zeta type OS=Homo sapiens GN=PRKCZ PE=1 SV=1 - [E9PBE1_HUMAN]	6.34	1	2	2	347	39.5038	5.35107	1.29172	1.29514	1.11625	1.23437	0.0580414
M0QWZ7	Serine--tRNA ligase, mitochondrial OS=Homo sapiens GN=SARS2 PE=1 SV=1 - [M0QWZ7_HUMAN]	14.67	5	5	6	518	58.1458	8.27979	1.07873	1.17522	1.20821	1.15405	0.0580947
A0A087WY55	Chromosome 6 open reading frame 55, isoform CRA_b OS=Homo sapiens GN=VTA1 PE=1 SV=1 - [A0A087WY55_HUMAN]	17.14	4	4	6	280	31.0824	6.44287	0.929722	0.951514	0.884676	0.921971	0.0581201
C9J128	Inositol polyphosphate 1-phosphatase (Fragment) OS=Homo sapiens GN=INPP1 PE=1 SV=1 - [C9J128_HUMAN]	17.65	1	1	2	68	7.83315	6.62451	1.13772	1.06216	1.16508	1.12165	0.0584432
G3V1C3	Apoptosis inhibitor 5 OS=Homo sapiens GN=API5 PE=1 SV=1 - [G3V1C3_HUMAN]	36.47	6	14	24	510	57.5251	6.0874	0.833757	0.837899	0.935237	0.868964	0.0584715
Q9BUF5	Tubulin beta-6 chain OS=Homo sapiens GN=TUBB6 PE=1 SV=1 - [TBB6_HUMAN]	43.05	3	14	60	446	49.825	4.88135	1.15498	1.14906	1.30651	1.20352	0.0585289
P11274	Breakpoint cluster region protein OS=Homo sapiens GN=BCR PE=1 SV=2 - [BCR_HUMAN]	1.73	2	2	2	1271	142.73	7.03467	0.943289	0.902662	0.856132	0.900694	0.0586869
B4E228	cDNA FLJ53294 OS=Homo sapiens PE=2 SV=1 - [B4E228_HUMAN]	5.32	2	2	3	470	53.8857	9.75928	1.07959	1.04152	1.03747	1.05286	0.0587959
A0A0A0MRN6	Kynurenine--oxoglutarate transaminase 3 OS=Homo sapiens GN=CCBL2 PE=1 SV=1 - [A0A0A0MRN6_HUMAN]	7.43	1	1	1	175	19.9153	8.25049	0.781508	0.834753	0.917299	0.84452	0.0589047
Q7Z7H5	Transmembrane emp24 domain-containing protein 4 OS=Homo sapiens GN=TMED4 PE=1 SV=1 - [TMED4_HUMAN]	25.55	2	5	6	227	25.9263	8.27979	1.15922	1.06344	1.16403	1.1289	0.0589424
Q9BZQ8	Protein Niban OS=Homo sapiens GN=FAM129A PE=1 SV=1 - [NIBAN_HUMAN]	2.59	2	2	2	928	103.07	4.77979	1.74096	1.77793	1.29856	1.60582	0.0589601
H0Y6Y8	39S ribosomal protein L43, mitochondrial (Fragment) OS=Homo sapiens GN=MRPL43 PE=1 SV=1 - [H0Y6Y8_HUMAN]	13.61	2	2	2	169	18.7556	8.51416	1.44519	1.20447	1.23806	1.29591	0.0590309
Q96CP2	FLYWCH family member 2 OS=Homo sapiens GN=FLYWCH2 PE=1 SV=1 - [FWCH2_HUMAN]	30	3	3	4	140	14.5545	8.45557	0.956654	0.892647	0.886233	0.911845	0.0593061
Q9P0M6	Core histone macro-H2A.2 OS=Homo sapiens GN=H2AFY2 PE=1 SV=3 - [H2AW_HUMAN]	25.81	6	8	14	372	40.0334	9.68604	1.24571	1.18774	1.43171	1.28839	0.0593733
J3KTF9	ORM1-like protein 3 (Fragment) OS=Homo sapiens GN=ORMDL3 PE=1 SV=1 - [J3KTF9_HUMAN]	10.78	1	1	2	102	11.8982	9.5249	0.808796	0.803368	0.924279	0.845481	0.059376
Q96GM8	Target of EGR1 protein 1 OS=Homo sapiens GN=TOE1 PE=1 SV=1 - [TOE1_HUMAN]	18.43	6	6	6	510	56.512	7.18115	1.1369	1.08331	1.05677	1.09233	0.0594068
B3KTC3	cDNA FLJ38059 fis, clone CTONG2014946, highly similar to Gigaxonin OS=Homo sapiens PE=2 SV=1 - [B3KTC3_HUMAN]	2.01	1	1	1	597	67.5937	5.93506	0.876638	0.748443	0.671127	0.765403	0.0594932
Q9ULW3	Activator of basal transcription 1 OS=Homo sapiens GN=ABT1 PE=1 SV=1 - [ABT1_HUMAN]	6.25	2	2	2	272	31.06	9.87646	1.09935	1.0407	1.10807	1.08271	0.059635
A0A096LPF0	Ras-related protein Rab-7b (Fragment) OS=Homo sapiens GN=RAB7B PE=1 SV=1 - [A0A096LPF0_HUMAN]	12.09	1	1	4	91	10.3804	8.14795	0.872322	0.761277	0.891519	0.841706	0.0599164
Q8N2P0	cDNA FLJ90088 fis, clone HEMBA1005246 OS=Homo sapiens PE=2 SV=1 - [Q8N2P0_HUMAN]	9.19	2	2	3	359	40.4115	7.88428	0.832864	0.93082	0.898933	0.887539	0.0599356
Q9NTJ5	Phosphatidylinositide phosphatase SAC1 OS=Homo sapiens GN=SACM1L PE=1 SV=2 - [SAC1_HUMAN]	25.38	12	12	19	587	66.924	7.12256	0.871437	0.848126	0.943755	0.887773	0.0599468
Q9BQ95	Evolutionarily conserved signaling intermediate in Toll pathway, mitochondrial OS=Homo sapiens GN=ECSIT PE=1 SV=1 - [ECSIT_HUMAN]	14.62	4	4	5	431	49.1169	6.29053	1.07782	1.15017	1.2061	1.1447	0.0599925
K7ES61	39S ribosomal protein L4, mitochondrial (Fragment) OS=Homo sapiens GN=MRPL4 PE=1 SV=1 - [K7ES61_HUMAN]	42.33	8	8	18	300	33.7709	9.83252	1.08813	1.04889	1.12721	1.08808	0.0600117
B4DS82	cDNA FLJ53178, highly similar to Beclin-1 OS=Homo sapiens PE=2 SV=1 - [B4DS82_HUMAN]	8.54	3	3	3	363	42.1876	4.86865	0.89444	0.862685	0.756859	0.837995	0.0600334
Q9UH99	SUN domain-containing protein 2 OS=Homo sapiens GN=SUN2 PE=1 SV=3 - [SUN2_HUMAN]	14.78	7	7	8	717	80.2616	6.72705	1.22303	1.10932	1.10974	1.14736	0.0600416
Q86X55	Histone-arginine methyltransferase CARM1 OS=Homo sapiens GN=CARM1 PE=1 SV=3 - [CARM1_HUMAN]	10.2	6	6	7	608	65.8114	6.72705	0.951072	0.977472	0.93913	0.955891	0.0600699
B8ZZS4	Ankyrin repeat and zinc finger domain-containing protein 1 OS=Homo sapiens GN=ANKZF1 PE=1 SV=1 - [B8ZZS4_HUMAN]	4.84	1	1	1	516	57.5378	9.53955	1.28563	1.13331	1.35985	1.2596	0.060087
Q58FG1	Putative heat shock protein HSP 90-alpha A4 OS=Homo sapiens GN=HSP90AA4P PE=5 SV=1 - [HS904_HUMAN]	13.4	1	5	41	418	47.6821	5.18604	1.29809	1.75087	1.48524	1.5114	0.0600943
H3BU99	Vacuolar fusion protein MON1 homolog B (Fragment) OS=Homo sapiens GN=MON1B PE=1 SV=1 - [H3BU99_HUMAN]	22.77	1	1	1	101	10.1055	3.9292	0.86883	0.809901	0.927069	0.8686	0.0603264
Q9UBV2	Protein sel-1 homolog 1 OS=Homo sapiens GN=SEL1L PE=1 SV=3 - [SE1L1_HUMAN]	5.16	4	4	4	794	88.6985	5.38916	0.801358	0.755226	0.909768	0.822117	0.060363
B4DTS3	cDNA FLJ50213, highly similar to Calpain-6 (Calpamodulin) OS=Homo sapiens PE=2 SV=1 - [B4DTS3_HUMAN]	4.92	1	1	1	386	45.038	8.74854	0.860148	0.947672	0.870018	0.892613	0.0604627
O75569	Interferon-inducible double-stranded RNA-dependent protein kinase activator A OS=Homo sapiens GN=PRKRA PE=1 SV=1 - [PRKRA_HUMAN]	25.88	6	6	6	313	34.3825	8.41162	0.917663	0.878389	0.953034	0.916362	0.060473
Q13868	Exosome complex component RRP4 OS=Homo sapiens GN=EXOSC2 PE=1 SV=2 - [EXOS2_HUMAN]	35.49	7	7	13	293	32.7681	7.50342	1.09334	1.08061	1.03441	1.06945	0.060474
Q96HY6	DDRGK domain-containing protein 1 OS=Homo sapiens GN=DDRGK1 PE=1 SV=2 - [DDRGK_HUMAN]	25.8	5	5	11	314	35.5895	5.12256	1.10228	1.03761	1.08057	1.07349	0.0608183
Q8WUW1	Protein BRICK1 OS=Homo sapiens GN=BRK1 PE=1 SV=1 - [BRK1_HUMAN]	41.33	3	3	5	75	8.73946	5.45264	0.93699	0.857398	0.827624	0.874004	0.0610478
Q5H907	Melanoma antigen family D, 2, isoform CRA_d OS=Homo sapiens GN=MAGED2 PE=1 SV=1 - [Q5H907_HUMAN]	18.23	6	7	11	521	55.7613	7.81104	0.899651	0.962823	0.925027	0.929167	0.0610535
Q9NYJ1	Cytochrome c oxidase assembly factor 4 homolog, mitochondrial OS=Homo sapiens GN=COA4 PE=1 SV=2 - [COA4_HUMAN]	10.34	1	1	1	87	10.1277	6.03662	0.818303	0.826222	0.635873	0.760133	0.0610897
O94822	E3 ubiquitin-protein ligase listerin OS=Homo sapiens GN=LTN1 PE=1 SV=6 - [LTN1_HUMAN]	6.29	7	7	7	1766	200.423	6.25244	0.890275	0.928531	0.822546	0.880451	0.0610924
P27824	Calnexin OS=Homo sapiens GN=CANX PE=1 SV=2 - [CALX_HUMAN]	28.72	11	16	40	592	67.5259	4.60205	1.12041	1.11302	1.23913	1.15752	0.0611774
B3KRQ8	DNA-directed RNA polymerase OS=Homo sapiens PE=2 SV=1 - [B3KRQ8_HUMAN]	6.32	4	4	5	838	94.3089	8.45557	1.25034	1.1013	1.15298	1.16821	0.0613307
P61457	Pterin-4-alpha-carbinolamine dehydratase OS=Homo sapiens GN=PCBD1 PE=1 SV=2 - [PHS_HUMAN]	43.27	5	5	9	104	11.992	6.80029	0.926061	0.905919	0.829867	0.887282	0.0613749
Q8NGK3	Olfactory receptor 52K2 OS=Homo sapiens GN=OR52K2 PE=2 SV=2 - [O52K2_HUMAN]	2.87	1	1	1	314	34.9026	8.47021	0.827704	0.785165	0.921684	0.844851	0.0614162
Q59GI3	I-kappa-B-related protein variant (Fragment) OS=Homo sapiens PE=2 SV=1 - [Q59GI3_HUMAN]	1.34	1	1	1	897	97.0099	6.17627	0.716224	0.892974	0.721346	0.776848	0.0615559
H3BLV0	Complement decay-accelerating factor (Fragment) OS=Homo sapiens GN=CD55 PE=1 SV=1 - [H3BLV0_HUMAN]	34.97	9	9	16	326	35.7825	5.5415	0.81112	0.732924	0.899939	0.814661	0.0615697
A8K194	cDNA FLJ78369, highly similar to H.sapiens HIRA mRNA OS=Homo sapiens PE=2 SV=1 - [A8K194_HUMAN]	1.13	1	1	1	973	106.999	7.94287	0.872477	0.953455	0.887035	0.904322	0.0616475
Q9UHR4	Brain-specific angiogenesis inhibitor 1-associated protein 2-like protein 1 OS=Homo sapiens GN=BAIAP2L1 PE=1 SV=2 - [BI2L1_HUMAN]	6.65	2	2	3	511	56.8471	8.67529	1.13356	1.06025	1.07035	1.08805	0.0616679
Q15075	Early endosome antigen 1 OS=Homo sapiens GN=EEA1 PE=1 SV=2 - [EEA1_HUMAN]	18.28	21	21	28	1411	162.367	5.68115	0.942387	0.978489	0.959057	0.959978	0.0617152
A0A087WTT1	Polyadenylate-binding protein OS=Homo sapiens GN=PABPC1 PE=1 SV=1 - [A0A087WTT1_HUMAN]	40.8	16	21	55	522	58.4988	9.26123	0.966802	0.942154	0.975669	0.961542	0.0617378
Q9UL03	Integrator complex subunit 6 OS=Homo sapiens GN=INTS6 PE=1 SV=1 - [INT6_HUMAN]	4.74	2	2	2	887	100.326	8.6167	1.10418	1.03838	1.09694	1.07983	0.061832
A0A024RDB2	Ras-GTPase activating protein SH3 domain-binding protein 2, isoform CRA_b OS=Homo sapiens GN=G3BP2 PE=4 SV=1 - [A0A024RDB2_HUMAN]	22.72	7	8	14	449	50.7861	5.37646	0.954967	0.876839	0.888452	0.906753	0.061875
H7C2W9	60S ribosomal protein L31 (Fragment) OS=Homo sapiens GN=RPL31 PE=1 SV=1 - [H7C2W9_HUMAN]	37.04	4	4	15	108	12.8031	11.0044	1.08796	1.06668	1.03215	1.06226	0.061946
Q16658	Fascin OS=Homo sapiens GN=FSCN1 PE=1 SV=3 - [FSCN1_HUMAN]	54.16	21	21	53	493	54.4961	7.23975	0.917022	0.920109	0.832182	0.889771	0.0620169
O96005	Cleft lip and palate transmembrane protein 1 OS=Homo sapiens GN=CLPTM1 PE=1 SV=1 - [CLPT1_HUMAN]	5.83	4	4	5	669	76.0485	6.30322	1.08718	1.12968	1.04937	1.08874	0.0620282
X6R631	39S ribosomal protein L55, mitochondrial OS=Homo sapiens GN=MRPL55 PE=1 SV=2 - [X6R631_HUMAN]	29.09	1	1	2	55	6.84455	9.31982	1.24333	1.46298	1.20726	1.30452	0.0624761
B3KN79	cDNA FLJ13894 fis, clone THYRO1001671, highly similar to 59 kDa 2'-5'-oligoadenylate synthetase-like protein OS=Homo sapiens PE=2 SV=1 - [B3KN79_HUMAN]	9.14	3	3	3	514	59.2187	7.86963	1.36848	1.46845	1.16907	1.33533	0.0624785
B4DNX8	cDNA FLJ60744, moderately similar to B-cell lymphoma 9 protein OS=Homo sapiens PE=2 SV=1 - [B4DNX8_HUMAN]	4.33	1	1	1	416	44.5776	9.20264	2.04768	1.41359	1.65146	1.70424	0.062561
J3KQ45	Trans-Golgi network integral membrane protein 2 OS=Homo sapiens GN=TGOLN2 PE=1 SV=1 - [J3KQ45_HUMAN]	5.07	2	2	6	454	47.8517	5.84619	1.35457	1.16339	1.45301	1.32366	0.0625986
A0A024R6R1	SHC SH2-domain binding protein 1, isoform CRA_a OS=Homo sapiens GN=SHCBP1 PE=4 SV=1 - [A0A024R6R1_HUMAN]	5.8	3	3	4	672	75.6122	4.75439	0.779234	0.753344	0.910828	0.814469	0.0626406
B4E0N6	cDNA FLJ56280, highly similar to Endoplasmic reticulum-Golgi intermediate compartment protein 1 OS=Homo sapiens PE=2 SV=1 - [B4E0N6_HUMAN]	27.66	5	5	8	235	26.2424	8.6167	0.934021	0.864922	0.935567	0.911503	0.0628298
Q8N5F7	NF-kappa-B-activating protein OS=Homo sapiens GN=NKAP PE=1 SV=1 - [NKAP_HUMAN]	3.86	2	2	2	415	47.1101	10.1108	0.81757	0.894094	0.924911	0.878858	0.0629069
Q96B77	Transmembrane protein 186 OS=Homo sapiens GN=TMEM186 PE=2 SV=1 - [TM186_HUMAN]	5.63	1	1	1	213	24.8768	9.86182	1.0736	1.06846	1.14706	1.09637	0.0629095
O43772	Mitochondrial carnitine/acylcarnitine carrier protein OS=Homo sapiens GN=SLC25A20 PE=1 SV=1 - [MCAT_HUMAN]	24.25	5	5	5	301	32.9221	9.40771	1.01877	1.02471	1.04432	1.02927	0.0630423
Q9BXV9	Uncharacterized protein C14orf142 OS=Homo sapiens GN=C14orf142 PE=1 SV=2 - [CN142_HUMAN]	50	3	3	5	100	10.8521	4.27197	0.960558	0.919027	0.891194	0.923593	0.0630612
P62081	40S ribosomal protein S7 OS=Homo sapiens GN=RPS7 PE=1 SV=1 - [RS7_HUMAN]	51.03	8	8	33	194	22.1133	10.0962	0.936012	0.918243	0.970668	0.941641	0.0630635
D6RAN8	39S ribosomal protein L27, mitochondrial OS=Homo sapiens GN=MRPL27 PE=1 SV=1 - [D6RAN8_HUMAN]	10.75	1	1	2	93	10.4676	9.53955	1.06375	1.12138	1.05399	1.07971	0.0630768
Q9NY93	Probable ATP-dependent RNA helicase DDX56 OS=Homo sapiens GN=DDX56 PE=1 SV=1 - [DDX56_HUMAN]	19.01	9	9	18	547	61.551	9.26123	1.09484	1.09529	1.19761	1.12925	0.0633648
P07305	Histone H1.0 OS=Homo sapiens GN=H1F0 PE=1 SV=3 - [H10_HUMAN]	22.68	4	4	12	194	20.8502	10.8433	1.25261	1.18097	1.43923	1.29094	0.063414
Q6NUM7	AGPAT5 protein (Fragment) OS=Homo sapiens GN=AGPAT5 PE=2 SV=1 - [Q6NUM7_HUMAN]	14.04	4	4	4	356	41.1384	9.1001	0.983029	0.952297	0.959527	0.964951	0.0634604
B3KQJ7	Tetraspanin OS=Homo sapiens PE=2 SV=1 - [B3KQJ7_HUMAN]	19.18	4	4	5	245	27.5151	8.104	0.843241	0.851596	0.943065	0.879301	0.0635552
B4DUI1	Myoglobin OS=Homo sapiens PE=2 SV=1 - [B4DUI1_HUMAN]	5.15	1	1	1	136	15.141	8.86572	1.2463	1.08741	1.20641	1.18004	0.0636276
P62136	Serine/threonine-protein phosphatase PP1-alpha catalytic subunit OS=Homo sapiens GN=PPP1CA PE=1 SV=1 - [PP1A_HUMAN]	60	3	14	36	330	37.4878	6.32861	0.941975	0.89542	0.95583	0.931075	0.0636346
Q9NUQ3	Gamma-taxilin OS=Homo sapiens GN=TXLNG PE=1 SV=2 - [TXLNG_HUMAN]	5.87	2	2	2	528	60.5481	7.51807	0.963016	0.906973	0.896475	0.922155	0.0637391
B4E215	cDNA FLJ55442, highly similar to Ubiquitin-protein ligase E3 component N-recognin-2 (EC 6.-.-.-) OS=Homo sapiens PE=2 SV=1 - [B4E215_HUMAN]	3.93	4	4	5	1400	160.127	6.53662	1.14199	1.10399	1.05116	1.09905	0.063989
B7ZW15	Uncharacterized protein OS=Homo sapiens PE=2 SV=1 - [B7ZW15_HUMAN]	32.8	1	4	13	125	13.9432	5.31299	0.972373	0.960612	0.932081	0.955022	0.0640166
F8W733	BRCA1-A complex subunit BRE (Fragment) OS=Homo sapiens GN=BRE PE=1 SV=1 - [F8W733_HUMAN]	21.83	4	4	6	284	31.9522	4.89404	0.927292	0.963576	0.966641	0.952503	0.0640544
O43237	Cytoplasmic dynein 1 light intermediate chain 2 OS=Homo sapiens GN=DYNC1LI2 PE=1 SV=1 - [DC1L2_HUMAN]	16.87	5	5	6	492	54.0655	6.37939	0.965591	0.987567	0.967182	0.973447	0.0642308
B4DXX1	cDNA FLJ56040 OS=Homo sapiens PE=2 SV=1 - [B4DXX1_HUMAN]	5.89	2	2	2	577	64.9918	8.47021	0.851151	0.9473	0.867997	0.888816	0.0643035
Q9UJU6	Drebrin-like protein OS=Homo sapiens GN=DBNL PE=1 SV=1 - [DBNL_HUMAN]	32.56	2	10	12	430	48.1776	5.04639	0.8395	0.860129	0.687012	0.795547	0.0644803
B2R9C5	cDNA, FLJ94330 OS=Homo sapiens PE=2 SV=1 - [B2R9C5_HUMAN]	12.1	2	2	2	281	32.1755	6.78564	1.24551	1.22035	1.08689	1.18425	0.0645308
B4DXF5	cDNA FLJ51370, highly similar to Kelch-like protein 11 OS=Homo sapiens PE=2 SV=1 - [B4DXF5_HUMAN]	1.93	1	1	1	571	66.2491	6.59521	0.807101	0.907506	0.90835	0.874319	0.0646563
Q9NNW5	WD repeat-containing protein 6 OS=Homo sapiens GN=WDR6 PE=1 SV=1 - [WDR6_HUMAN]	8.03	6	6	6	1121	121.647	6.87354	0.962008	0.891695	0.913599	0.922434	0.0648251
Q12872	Splicing factor, suppressor of white-apricot homolog OS=Homo sapiens GN=SFSWAP PE=1 SV=3 - [SFSWA_HUMAN]	3.47	3	3	4	951	104.758	8.04541	1.08168	1.16595	1.22848	1.1587	0.0649147
H0YLJ3	Mortality factor 4-like protein 1 OS=Homo sapiens GN=MORF4L1 PE=1 SV=1 - [H0YLJ3_HUMAN]	19.33	3	4	6	269	31.3133	9.12939	1.04438	1.12702	1.10707	1.09282	0.0650036
B4DHV8	cDNA FLJ57111, highly similar to Dolichyl pyrophosphate Man9GlcNAc2 alpha-1,3-glucosyltransferase (EC 2.4.1.-) OS=Homo sapiens PE=2 SV=1 - [B4DHV8_HUMAN]	3.15	1	1	1	254	29.4719	8.82178	1.02904	1.05436	1.0795	1.0543	0.0650204
Q6KC79	Nipped-B-like protein OS=Homo sapiens GN=NIPBL PE=1 SV=2 - [NIPBL_HUMAN]	4.14	8	8	9	2804	315.854	7.91357	0.857413	0.871383	0.949812	0.892869	0.0650915
Q96BZ8	Leukocyte receptor cluster member 1 OS=Homo sapiens GN=LENG1 PE=1 SV=1 - [LENG1_HUMAN]	23.48	5	5	6	264	30.5109	9.68604	1.23875	1.14091	1.09469	1.15812	0.0651636
H0YBG5	Protein Spindly (Fragment) OS=Homo sapiens GN=SPDL1 PE=1 SV=1 - [H0YBG5_HUMAN]	6.09	2	2	2	312	36.6665	5.21143	1.42491	1.23256	1.17781	1.27843	0.0653981
C9J6N5	Protein FAM107B (Fragment) OS=Homo sapiens GN=FAM107B PE=1 SV=7 - [C9J6N5_HUMAN]	10.4	1	1	1	125	14.934	8.80713	0.901365	0.830151	0.932071	0.887862	0.0654323
K7EM56	40S ribosomal protein S15 OS=Homo sapiens GN=RPS15 PE=1 SV=2 - [K7EM56_HUMAN]	58.04	4	4	10	112	12.9821	10.8872	0.915167	0.843528	0.934071	0.897589	0.0654637
A3F768	NF-kappaB repressing factor OS=Homo sapiens GN=NRF PE=2 SV=1 - [A3F768_HUMAN]	11.74	7	7	13	690	77.5251	8.73389	0.849608	0.884403	0.947392	0.893801	0.0655499
Q6MZZ4	ETS-related transcription factor Elf-1 OS=Homo sapiens GN=DKFZp686H0575 PE=1 SV=1 - [Q6MZZ4_HUMAN]	4.16	1	1	2	361	38.9719	8.49951	0.858746	0.814409	0.661359	0.778171	0.0655859
Q99735	Microsomal glutathione S-transferase 2 OS=Homo sapiens GN=MGST2 PE=1 SV=1 - [MGST2_HUMAN]	9.52	1	1	1	147	16.6098	9.5542	1.11587	1.15675	1.05532	1.10931	0.0655889
C9IZH8	Zinc finger protein neuro-d4 (Fragment) OS=Homo sapiens GN=DPF1 PE=1 SV=1 - [C9IZH8_HUMAN]	21.43	1	1	1	98	11.3248	6.53662	1.17554	1.12188	1.30413	1.20052	0.0656384
P49959	Double-strand break repair protein MRE11A OS=Homo sapiens GN=MRE11A PE=1 SV=3 - [MRE11_HUMAN]	24.86	14	14	22	708	80.5433	5.89697	1.03693	1.08418	1.1062	1.07577	0.0656586
H0Y843	EF-hand calcium-binding domain-containing protein 5 (Fragment) OS=Homo sapiens GN=EFCAB5 PE=1 SV=1 - [H0Y843_HUMAN]	0.76	1	1	1	1185	136.68	6.02393	0.95116	0.860727	0.872258	0.894715	0.0657517
Q8NDZ4	Deleted in autism protein 1 OS=Homo sapiens GN=C3orf58 PE=1 SV=1 - [DIA1_HUMAN]	5.12	2	2	3	430	49.4505	8.52881	1.09046	1.03404	1.09645	1.07365	0.0657631
D3DN44	HCG2023567, isoform CRA_a OS=Homo sapiens GN=hCG_2023567 PE=4 SV=1 - [D3DN44_HUMAN]	26.53	6	6	11	245	28.3446	9.83252	1.1645	1.05694	1.13856	1.12	0.0658066
A8K6S3	cDNA FLJ77570, highly similar to Homo sapiens pleckstrin homology domain containing, family C (with FERM domain) member 1 (PLEKHC1), mRNA OS=Homo sapiens PE=2 SV=1 - [A8K6S3_HUMAN]	31.76	1	16	23	680	77.8266	6.69775	0.730583	0.693246	0.893437	0.772422	0.0658149
A0A024R8E8	Senataxin, isoform CRA_b OS=Homo sapiens GN=SETX PE=4 SV=1 - [A0A024R8E8_HUMAN]	2.08	3	3	3	1776	199.887	8.22119	0.941816	0.890657	0.953469	0.928647	0.065945
D2CFK5	Somatostatin receptor subtype 5C OS=Homo sapiens GN=SSTR5 PE=2 SV=1 - [D2CFK5_HUMAN]	5.56	1	1	2	216	22.93	9.68604	1.58749	1.71706	1.2476	1.51738	0.0660337
P63244	Guanine nucleotide-binding protein subunit beta-2-like 1 OS=Homo sapiens GN=GNB2L1 PE=1 SV=3 - [GBLP_HUMAN]	68.77	18	18	52	317	35.0546	7.69385	0.965555	0.943613	0.978367	0.962512	0.066086
B7Z9W6	cDNA, FLJ78980, highly similar to DnaJ homolog subfamily C member 7 OS=Homo sapiens PE=2 SV=1 - [B7Z9W6_HUMAN]	35.62	12	12	16	438	50.0348	8.11865	1.07008	1.07986	1.02764	1.05919	0.0661081
Q8ND56	Protein LSM14 homolog A OS=Homo sapiens GN=LSM14A PE=1 SV=3 - [LS14A_HUMAN]	7.78	2	3	5	463	50.4991	9.5249	1.21797	1.1668	1.07582	1.15353	0.0661229
Q9BQS8	FYVE and coiled-coil domain-containing protein 1 OS=Homo sapiens GN=FYCO1 PE=1 SV=3 - [FYCO1_HUMAN]	12.72	14	14	17	1478	166.879	4.91943	0.892658	0.954098	0.943371	0.930042	0.0661552
A8KAE0	cDNA FLJ78476, highly similar to Homo sapiens WD repeat and HMG-box DNA binding protein 1 (WDHD1), transcript variant 1, mRNA OS=Homo sapiens PE=2 SV=1 - [A8KAE0_HUMAN]	13.46	12	12	12	1129	125.936	5.61768	0.957638	0.966824	0.985361	0.969941	0.0663347
Q9Y5Q9	General transcription factor 3C polypeptide 3 OS=Homo sapiens GN=GTF3C3 PE=1 SV=1 - [TF3C3_HUMAN]	9.93	7	7	8	886	101.208	5.07178	1.0875	1.06349	1.15625	1.10241	0.066411
B4DY46	cDNA FLJ53447, highly similar to Syntaxin-binding protein 2 OS=Homo sapiens PE=2 SV=1 - [B4DY46_HUMAN]	23.43	9	9	9	559	62.6595	6.50732	1.06496	1.13505	1.06263	1.08755	0.0664122
Q9UMS0	NFU1 iron-sulfur cluster scaffold homolog, mitochondrial OS=Homo sapiens GN=NFU1 PE=1 SV=2 - [NFU1_HUMAN]	11.02	2	2	3	254	28.4444	5.07178	1.12058	1.11705	1.25166	1.1631	0.0664804
Q14008	Cytoskeleton-associated protein 5 OS=Homo sapiens GN=CKAP5 PE=1 SV=3 - [CKAP5_HUMAN]	21.01	32	32	40	2032	225.352	7.79639	0.976091	0.959048	0.935765	0.956968	0.0664946
A0A087WWQ5	Arrestin-C OS=Homo sapiens GN=ARR3 PE=1 SV=1 - [A0A087WWQ5_HUMAN]	6.19	1	1	2	388	42.7091	5.92236	0.91746	0.86451	0.78159	0.85452	0.0665743
P54727	UV excision repair protein RAD23 homolog B OS=Homo sapiens GN=RAD23B PE=1 SV=1 - [RD23B_HUMAN]	23.72	7	8	19	409	43.1446	4.84326	0.944129	0.909599	0.852968	0.902232	0.0665783
F8VW41	Phosphofurin acidic cluster sorting protein 2 OS=Homo sapiens GN=PACS2 PE=1 SV=1 - [F8VW41_HUMAN]	1.51	1	1	1	859	94.3686	6.55127	1.19949	1.57866	1.51477	1.43097	0.0666443
B4DTL8	cDNA FLJ61389, highly similar to Ras GTPase-activating protein 1 OS=Homo sapiens PE=2 SV=1 - [B4DTL8_HUMAN]	12.38	8	8	12	824	95.0277	7.1665	1.09964	1.13506	1.04712	1.09394	0.0666459
Q9NS87	Kinesin-like protein KIF15 OS=Homo sapiens GN=KIF15 PE=1 SV=1 - [KIF15_HUMAN]	4.03	5	5	5	1388	160.061	5.99854	0.961404	0.927125	0.892523	0.927017	0.0668711
A0A0S2Z565	HCLS1 associated protein X-1 isoform 3 (Fragment) OS=Homo sapiens GN=HAX1 PE=2 SV=1 - [A0A0S2Z565_HUMAN]	23.81	3	3	4	231	26.0837	5.19873	1.04674	1.07642	1.02904	1.05073	0.0668758
O15372	Eukaryotic translation initiation factor 3 subunit H OS=Homo sapiens GN=EIF3H PE=1 SV=1 - [EIF3H_HUMAN]	27.84	7	7	8	352	39.9051	6.53662	0.903207	0.942137	0.962705	0.936016	0.0669649
P14324	Farnesyl pyrophosphate synthase OS=Homo sapiens GN=FDPS PE=1 SV=4 - [FPPS_HUMAN]	9.07	3	3	5	419	48.2446	6.15088	0.819773	0.918198	0.762861	0.833611	0.0669757
D3DWY4	HCG17955, isoform CRA_a OS=Homo sapiens GN=hCG_17955 PE=4 SV=1 - [D3DWY4_HUMAN]	31	3	3	4	100	10.8779	9.99365	0.659668	0.684419	0.882097	0.742061	0.0670517
A8K556	cDNA FLJ78217 OS=Homo sapiens PE=2 SV=1 - [A8K556_HUMAN]	8.68	2	2	4	357	40.2589	8.14795	0.756873	0.796237	0.91709	0.8234	0.067092
H7C0Q6	E3 ubiquitin-protein ligase TRIM4 (Fragment) OS=Homo sapiens GN=TRIM4 PE=1 SV=1 - [H7C0Q6_HUMAN]	3.47	1	1	1	202	23.5083	7.44482	0.808461	0.803435	0.930751	0.847549	0.0671335
Q13085	Acetyl-CoA carboxylase 1 OS=Homo sapiens GN=ACACA PE=1 SV=2 - [ACACA_HUMAN]	13.6	23	23	27	2346	265.385	6.3667	0.909804	0.955824	0.873864	0.913164	0.0671806
F5GX30	Cation-dependent mannose-6-phosphate receptor OS=Homo sapiens GN=M6PR PE=1 SV=2 - [F5GX30_HUMAN]	24.61	4	4	8	191	21.5247	6.66846	0.83047	0.772127	0.92122	0.841272	0.0672374
Q15738	Sterol-4-alpha-carboxylate 3-dehydrogenase, decarboxylating OS=Homo sapiens GN=NSDHL PE=1 SV=2 - [NSDHL_HUMAN]	48.53	12	12	19	373	41.8736	8.06006	0.822504	0.85293	0.939576	0.87167	0.0672392
Q9HC35	Echinoderm microtubule-associated protein-like 4 OS=Homo sapiens GN=EML4 PE=1 SV=3 - [EMAL4_HUMAN]	17.94	13	13	18	981	108.848	6.40479	0.955335	0.983941	0.954488	0.964588	0.0672655
A0A0S2Z4Y8	A kinase anchor protein 10 isoform 3 (Fragment) OS=Homo sapiens GN=AKAP10 PE=2 SV=1 - [A0A0S2Z4Y8_HUMAN]	2.83	1	1	1	601	67.4095	6.02393	1.17107	1.47064	1.30679	1.31617	0.0675208
O95714	E3 ubiquitin-protein ligase HERC2 OS=Homo sapiens GN=HERC2 PE=1 SV=2 - [HERC2_HUMAN]	3.31	10	10	12	4834	526.895	6.27783	1.25498	1.32135	1.10932	1.22855	0.0675458
B3KTB6	cDNA FLJ38014 fis, clone CTONG2012607 OS=Homo sapiens PE=2 SV=1 - [B3KTB6_HUMAN]	3	2	2	2	933	103.156	5.99854	0.978302	0.953197	0.936993	0.956164	0.0676136
D6RIT0	DNA-directed RNA polymerase III subunit RPC7 (Fragment) OS=Homo sapiens GN=POLR3G PE=1 SV=1 - [D6RIT0_HUMAN]	28.26	2	2	2	92	10.6834	8.33838	0.89918	0.857316	0.950067	0.902188	0.0676325
H3BUK6	Trafficking protein particle complex subunit 2-like protein OS=Homo sapiens GN=TRAPPC2L PE=1 SV=1 - [H3BUK6_HUMAN]	24.77	2	2	2	109	12.5531	6.53662	0.848019	0.915813	0.938575	0.900802	0.0676335
B4DDH8	cDNA FLJ55184, highly similar to Homo sapiens leukocyte receptor cluster (LRC) member 4 (LENG4), mRNA OS=Homo sapiens PE=2 SV=1 - [B4DDH8_HUMAN]	15.2	5	5	8	454	50.5301	8.98291	0.701847	0.727937	0.897939	0.775908	0.0677107
D6RBD9	Thioredoxin domain-containing protein 15 (Fragment) OS=Homo sapiens GN=TXNDC15 PE=1 SV=1 - [D6RBD9_HUMAN]	12.26	1	1	2	155	16.8711	4.41162	1.32253	1.18474	1.12698	1.21142	0.0677189
Q96CN4	EVI5-like protein OS=Homo sapiens GN=EVI5L PE=1 SV=1 - [EVI5L_HUMAN]	4.03	2	2	2	794	91.3183	5.33838	0.943615	0.854853	0.915448	0.904639	0.0678286
P26885	Peptidyl-prolyl cis-trans isomerase FKBP2 OS=Homo sapiens GN=FKBP2 PE=1 SV=2 - [FKBP2_HUMAN]	28.87	3	3	8	142	15.6393	9.12939	0.863766	0.858064	0.950714	0.890848	0.0678445
Q96J02	E3 ubiquitin-protein ligase Itchy homolog OS=Homo sapiens GN=ITCH PE=1 SV=2 - [ITCH_HUMAN]	11.85	7	7	9	903	102.738	6.30322	1.22226	1.14431	1.08066	1.14908	0.0678572
R4GNI4	Rho GTPase-activating protein 19 (Fragment) OS=Homo sapiens GN=ARHGAP19 PE=1 SV=1 - [R4GNI4_HUMAN]	5.08	1	1	1	197	22.1735	5.84619	1.20143	1.25197	1.08529	1.17956	0.0679075
Q9H9Y6	DNA-directed RNA polymerase I subunit RPA2 OS=Homo sapiens GN=POLR1B PE=1 SV=2 - [RPA2_HUMAN]	10.66	9	9	11	1135	128.146	7.82568	1.09731	1.07988	1.18795	1.12171	0.0681011
F8WEZ4	Intraflagellar transport protein 56 OS=Homo sapiens GN=TTC26 PE=1 SV=1 - [F8WEZ4_HUMAN]	5.19	1	1	1	135	15.6731	9.15869	1.04107	1.06774	1.02552	1.04478	0.0681442
P60520	Gamma-aminobutyric acid receptor-associated protein-like 2 OS=Homo sapiens GN=GABARAPL2 PE=1 SV=1 - [GBRL2_HUMAN]	25.64	3	3	7	117	13.6581	8.104	0.932675	0.893027	0.822055	0.882586	0.0682601
E9PNW4	CD59 glycoprotein OS=Homo sapiens GN=CD59 PE=1 SV=1 - [E9PNW4_HUMAN]	27.78	3	3	9	108	11.9765	5.74463	0.886924	0.934001	0.956396	0.925774	0.0683633
Q8WU79	Stromal membrane-associated protein 2 OS=Homo sapiens GN=SMAP2 PE=1 SV=1 - [SMAP2_HUMAN]	13.05	4	4	5	429	46.7548	8.86572	1.10462	1.14205	1.0486	1.09842	0.0684023
Q6IB68	MYCBP protein OS=Homo sapiens GN=MYCBP PE=2 SV=1 - [Q6IB68_HUMAN]	36.89	3	3	4	103	11.9453	5.90967	0.88602	0.821867	0.93529	0.881059	0.0684791
P08237	ATP-dependent 6-phosphofructokinase, muscle type OS=Homo sapiens GN=PFKM PE=1 SV=2 - [PFKAM_HUMAN]	34.62	19	21	47	780	85.1284	7.98682	1.12659	1.06751	1.05224	1.08211	0.0684959
I3L1H5	Diphthamide biosynthesis protein 1 (Fragment) OS=Homo sapiens GN=DPH1 PE=1 SV=1 - [I3L1H5_HUMAN]	9.28	3	3	3	431	47.3935	8.01611	0.948664	0.851805	0.855255	0.885241	0.0686565
F5GXW1	Dedicator of cytokinesis protein 4 OS=Homo sapiens GN=DOCK4 PE=1 SV=2 - [F5GXW1_HUMAN]	2.93	2	2	2	1094	125.977	7.92822	1.04674	1.13672	1.09976	1.09441	0.0687139
Q7RTY7	Ovochymase-1 OS=Homo sapiens GN=OVCH1 PE=2 SV=2 - [OVCH1_HUMAN]	0.97	1	1	1	1134	124.985	8.32373	0.762832	0.822223	0.919686	0.834914	0.0688767
Q96RQ1	Endoplasmic reticulum-Golgi intermediate compartment protein 2 OS=Homo sapiens GN=ERGIC2 PE=1 SV=2 - [ERGI2_HUMAN]	11.94	3	3	5	377	42.5215	6.771	1.02147	1.0632	1.05917	1.04795	0.0689735
Q71UH4	DNA topoisomerase 2 (Fragment) OS=Homo sapiens GN=TOP2B PE=3 SV=1 - [Q71UH4_HUMAN]	25.97	31	39	57	1598	180.501	7.94287	0.838914	0.829338	0.942	0.870084	0.069161
A0A0S2Z5D2	Mitochondrial ribosomal protein S28 isoform 4 (Fragment) OS=Homo sapiens GN=MRPS28 PE=2 SV=1 - [A0A0S2Z5D2_HUMAN]	35.36	5	5	6	181	20.1354	9.12939	1.07182	1.0845	1.16739	1.1079	0.0692129
P40616	ADP-ribosylation factor-like protein 1 OS=Homo sapiens GN=ARL1 PE=1 SV=1 - [ARL1_HUMAN]	40.33	6	6	8	181	20.4044	5.71924	1.05448	1.13597	1.07437	1.08827	0.0692851
H7BYI2	SWI/SNF-related matrix-associated actin-dependent regulator of chromatin subfamily A-like protein 1 (Fragment) OS=Homo sapiens GN=SMARCAL1 PE=1 SV=1 - [H7BYI2_HUMAN]	1.51	1	1	1	796	88.3719	8.646	1.09432	1.26738	1.17777	1.17982	0.0692867
B2RBI2	cDNA, FLJ95525, highly similar to Homo sapiens synapse associated protein 1, SAP47 homolog (Drosophila) (SYAP1), mRNA OS=Homo sapiens PE=2 SV=1 - [B2RBI2_HUMAN]	21.59	4	4	7	352	39.8808	4.52588	0.958086	0.899315	0.947588	0.934996	0.0695149
Q14571	Inositol 1,4,5-trisphosphate receptor type 2 OS=Homo sapiens GN=ITPR2 PE=1 SV=2 - [ITPR2_HUMAN]	2.48	5	6	7	2701	307.867	6.43018	0.884199	0.772122	0.903182	0.853168	0.0695621
Q5VYK3	Proteasome-associated protein ECM29 homolog OS=Homo sapiens GN=ECM29 PE=1 SV=2 - [ECM29_HUMAN]	25.37	36	36	63	1845	204.16	7.12256	0.973467	0.924112	0.92275	0.94011	0.0695962
Q9NWT1	p21-activated protein kinase-interacting protein 1 OS=Homo sapiens GN=PAK1IP1 PE=1 SV=2 - [PK1IP_HUMAN]	23.72	7	7	9	392	43.9359	8.90967	1.06121	1.05762	1.12816	1.08233	0.0696229
Q9H2W6	39S ribosomal protein L46, mitochondrial OS=Homo sapiens GN=MRPL46 PE=1 SV=1 - [RM46_HUMAN]	10.75	3	3	4	279	31.6854	7.04932	1.08901	1.11455	1.217	1.14019	0.0697721
Q13144	Translation initiation factor eIF-2B subunit epsilon OS=Homo sapiens GN=EIF2B5 PE=1 SV=3 - [EI2BE_HUMAN]	20.94	12	12	16	721	80.3293	5.08447	1.15807	1.16238	1.05537	1.12527	0.0698677
A8MXV4	Nucleoside diphosphate-linked moiety X motif 19 OS=Homo sapiens GN=NUDT19 PE=1 SV=1 - [NUD19_HUMAN]	9.87	3	3	3	375	42.2066	7.63525	1.04389	1.13073	1.12211	1.09891	0.0699172
P53680	AP-2 complex subunit sigma OS=Homo sapiens GN=AP2S1 PE=1 SV=2 - [AP2S1_HUMAN]	26.06	3	3	6	142	17.0067	6.17627	1.02381	1.06342	1.07187	1.05303	0.0699368
G5E9K5	Chromosome 14 open reading frame 106, isoform CRA_a OS=Homo sapiens GN=MIS18BP1 PE=1 SV=1 - [G5E9K5_HUMAN]	3.43	2	2	2	496	56.3921	9.37842	0.92931	0.957352	0.973828	0.953497	0.0699897
O43776	Asparagine--tRNA ligase, cytoplasmic OS=Homo sapiens GN=NARS PE=1 SV=1 - [SYNC_HUMAN]	37.41	18	18	31	548	62.9025	6.25244	0.963692	0.960956	0.918539	0.947729	0.0700706
Q9BTC0	Death-inducer obliterator 1 OS=Homo sapiens GN=DIDO1 PE=1 SV=5 - [DIDO1_HUMAN]	12.54	19	19	22	2240	243.723	7.88428	0.894453	0.946323	0.955456	0.932077	0.0700916
Q96JM3	Chromosome alignment-maintaining phosphoprotein 1 OS=Homo sapiens GN=CHAMP1 PE=1 SV=2 - [CHAP1_HUMAN]	4.31	3	3	6	812	89.0429	8.44092	1.10815	1.03857	1.11483	1.08718	0.0700997
B4DPT1	cDNA FLJ51524, highly similar to Set1/Ash2 histone methyltransferase complex subunit ASH2 OS=Homo sapiens PE=2 SV=1 - [B4DPT1_HUMAN]	6.34	3	3	4	489	55.2314	8.19189	1.11464	1.04006	1.11817	1.09096	0.0702556
Q96HE7	ERO1-like protein alpha OS=Homo sapiens GN=ERO1A PE=1 SV=2 - [ERO1A_HUMAN]	42.52	16	16	28	468	54.3581	5.68115	0.836476	0.769149	0.921825	0.842483	0.0704438
Q15121	Astrocytic phosphoprotein PEA-15 OS=Homo sapiens GN=PEA15 PE=1 SV=2 - [PEA15_HUMAN]	41.54	5	5	6	130	15.0308	5.021	0.927275	0.871834	0.796654	0.865254	0.0706459
A8K2G0	cDNA FLJ76605, highly similar to Homo sapiens secretory carrier membrane protein 1 (SCAMP1), transcript variant 1, mRNA OS=Homo sapiens PE=2 SV=1 - [A8K2G0_HUMAN]	18.64	4	4	4	338	37.8088	7.10791	1.04181	1.02059	1.01804	1.02681	0.0706561
B4DKZ2	cDNA FLJ56653, highly similar to Ribosomal protein S6 kinase alpha-3 (EC 2.7.11.1) OS=Homo sapiens PE=2 SV=1 - [B4DKZ2_HUMAN]	12.11	4	8	9	710	80.5448	8.41162	0.952623	0.920125	0.869695	0.914148	0.0706947
Q8N6L1	Keratinocyte-associated protein 2 OS=Homo sapiens GN=KRTCAP2 PE=1 SV=2 - [KTAP2_HUMAN]	12.5	1	1	2	136	14.6689	9.61279	1.17353	1.26498	1.45874	1.29908	0.0707438
Q86U44	N6-adenosine-methyltransferase 70 kDa subunit OS=Homo sapiens GN=METTL3 PE=1 SV=2 - [MTA70_HUMAN]	10.17	5	5	5	580	64.4335	6.41748	0.940618	0.923833	0.854589	0.906347	0.0707481
V9GZ24	Graves disease carrier protein (Fragment) OS=Homo sapiens GN=SLC25A16 PE=1 SV=1 - [V9GZ24_HUMAN]	58.46	2	2	2	65	7.02267	8.5874	1.43053	2.30528	1.99801	1.91127	0.0707635
O95817	BAG family molecular chaperone regulator 3 OS=Homo sapiens GN=BAG3 PE=1 SV=3 - [BAG3_HUMAN]	21.04	9	9	22	575	61.5569	6.94678	1.08141	1.04678	1.03081	1.053	0.0710544
P45973	Chromobox protein homolog 5 OS=Homo sapiens GN=CBX5 PE=1 SV=1 - [CBX5_HUMAN]	42.41	6	7	16	191	22.2111	5.85889	0.799681	0.80354	0.932434	0.845218	0.0710658
Q9BUI6	Ubiquitin protein ligase E3A OS=Homo sapiens GN=UBE3A PE=2 SV=2 - [Q9BUI6_HUMAN]	11.58	7	7	9	872	99.9801	5.23682	1.13838	1.24395	1.09317	1.1585	0.071076
Q13162	Peroxiredoxin-4 OS=Homo sapiens GN=PRDX4 PE=1 SV=1 - [PRDX4_HUMAN]	50.92	8	11	27	271	30.5208	6.29053	0.716404	0.772992	0.907586	0.798994	0.0711792
O60568	Procollagen-lysine,2-oxoglutarate 5-dioxygenase 3 OS=Homo sapiens GN=PLOD3 PE=1 SV=1 - [PLOD3_HUMAN]	30.35	18	18	31	738	84.7315	6.04932	0.878826	0.896534	0.960584	0.911981	0.0712023
A8K0K2	cDNA FLJ75530, highly similar to Human APC gene mRNA (Fragment) OS=Homo sapiens PE=2 SV=1 - [A8K0K2_HUMAN]	1.61	2	2	2	1305	145.668	6.48096	1.49924	1.42904	1.16245	1.36358	0.0712125
C9IZG4	Protein CutA OS=Homo sapiens GN=CUTA PE=1 SV=1 - [C9IZG4_HUMAN]	34.07	3	3	7	135	14.3913	5.45264	0.928343	0.8935	0.812003	0.877949	0.0713436
P04792	Heat shock protein beta-1 OS=Homo sapiens GN=HSPB1 PE=1 SV=2 - [HSPB1_HUMAN]	62.44	11	11	45	205	22.7685	6.40479	0.91025	0.878931	0.774301	0.854494	0.0713606
B2R6F5	Protein XRP2 OS=Homo sapiens PE=2 SV=1 - [B2R6F5_HUMAN]	8	4	4	4	350	39.5994	5.12256	0.901761	0.866404	0.956007	0.908057	0.0717792
P20962	Parathymosin OS=Homo sapiens GN=PTMS PE=1 SV=2 - [PTMS_HUMAN]	22.55	3	3	4	102	11.5232	4.15771	1.39816	1.22141	1.15313	1.25757	0.0718029
Q658P3	Metalloreductase STEAP3 OS=Homo sapiens GN=STEAP3 PE=1 SV=2 - [STEA3_HUMAN]	4.92	2	2	2	488	54.5658	8.60205	1.28427	1.1089	1.15882	1.184	0.0718276
Q3ZCQ8	Mitochondrial import inner membrane translocase subunit TIM50 OS=Homo sapiens GN=TIMM50 PE=1 SV=2 - [TIM50_HUMAN]	16.43	5	5	9	353	39.6215	8.36768	1.21018	1.15045	1.38547	1.2487	0.0718555
K7ERF3	Ankyrin repeat and SAM domain-containing protein 3 (Fragment) OS=Homo sapiens GN=ANKS3 PE=1 SV=1 - [K7ERF3_HUMAN]	5.1	1	1	1	255	27.6704	7.44482	0.895375	0.966296	0.91057	0.92408	0.0720328
Q96ER3	Protein SAAL1 OS=Homo sapiens GN=SAAL1 PE=1 SV=2 - [SAAL1_HUMAN]	10.97	3	3	3	474	53.5237	4.50049	1.1615	1.12921	1.05211	1.11427	0.0720332
B3KR70	cDNA FLJ33764 fis, clone BRCOC2000360, highly similar to Vacuolar ATP synthase subunit S1 (EC 3.6.3.14) OS=Homo sapiens PE=2 SV=1 - [B3KR70_HUMAN]	18.84	6	6	10	430	47.7385	6.12549	0.756777	0.788561	0.921598	0.822312	0.0720994
Q7Z478	ATP-dependent RNA helicase DHX29 OS=Homo sapiens GN=DHX29 PE=1 SV=2 - [DHX29_HUMAN]	13.08	11	12	17	1369	155.139	8.08936	0.921222	0.967022	0.960604	0.949616	0.0721254
Q2NL82	Pre-rRNA-processing protein TSR1 homolog OS=Homo sapiens GN=TSR1 PE=1 SV=1 - [TSR1_HUMAN]	5.97	4	4	8	804	91.7519	7.41553	0.923817	0.97207	0.913362	0.936416	0.07221
Q9ULM3	YEATS domain-containing protein 2 OS=Homo sapiens GN=YEATS2 PE=1 SV=2 - [YETS2_HUMAN]	2.25	2	2	2	1422	150.689	8.98291	0.753826	0.917213	0.753078	0.808039	0.0722143
B4DDQ8	cDNA FLJ50439, highly similar to Phosphoglucomutase-1 (EC 5.4.2.2) OS=Homo sapiens PE=2 SV=1 - [B4DDQ8_HUMAN]	48.77	1	15	29	365	40.2042	5.74463	0.913843	0.935759	0.837889	0.89583	0.07235
B3KUY5	cDNA FLJ40905 fis, clone UTERU2004664, highly similar to Conserved oligomeric Golgi complex component 1 OS=Homo sapiens PE=2 SV=1 - [B3KUY5_HUMAN]	5.15	3	3	3	894	99.2211	7.06396	1.14561	1.16611	1.05344	1.12172	0.07235
Q8IWK7	ZNF148 protein (Fragment) OS=Homo sapiens GN=ZNF148 PE=2 SV=1 - [Q8IWK7_HUMAN]	3.53	1	1	1	397	45.8678	8.22119	1.04088	1.10725	1.12781	1.09198	0.0725835
Q7Z417	Nuclear fragile X mental retardation-interacting protein 2 OS=Homo sapiens GN=NUFIP2 PE=1 SV=1 - [NUFP2_HUMAN]	12.81	6	6	8	695	76.0747	8.70459	1.00789	1.02324	1.02393	1.01835	0.072676
Q8NBJ5	Procollagen galactosyltransferase 1 OS=Homo sapiens GN=COLGALT1 PE=1 SV=1 - [GT251_HUMAN]	26.37	16	16	32	622	71.5905	7.31299	0.806139	0.777118	0.928678	0.837312	0.0727226
B4E1D4	cDNA FLJ54399, highly similar to Golgin subfamily A member 5 OS=Homo sapiens PE=2 SV=1 - [B4E1D4_HUMAN]	12.5	6	7	8	640	73.0857	5.51611	0.868867	0.880494	0.957821	0.902394	0.0729605
Q14137	Ribosome biogenesis protein BOP1 OS=Homo sapiens GN=BOP1 PE=1 SV=2 - [BOP1_HUMAN]	26.54	18	18	28	746	83.5772	6.18896	1.04132	1.10991	1.06191	1.07105	0.0729637
A0A024QZW7	Nucleoporin 153kDa, isoform CRA_a OS=Homo sapiens GN=NUP153 PE=4 SV=1 - [A0A024QZW7_HUMAN]	15.53	15	15	18	1475	153.873	8.73389	0.854893	0.90615	0.950189	0.903744	0.0729881
Q96KM6	Zinc finger protein 512B OS=Homo sapiens GN=ZNF512B PE=1 SV=1 - [Z512B_HUMAN]	5.27	3	3	3	892	97.2024	9.83252	1.4495	2.10383	1.56216	1.70516	0.0731449
Q9UBS4	DnaJ homolog subfamily B member 11 OS=Homo sapiens GN=DNAJB11 PE=1 SV=1 - [DJB11_HUMAN]	27.93	7	7	12	358	40.4886	6.17627	0.96494	0.951993	0.984413	0.967115	0.0731919
B3KPX5	cDNA FLJ32418 fis, clone SKMUS2000863, weakly similar to PROBABLE ASPARAGINYL-TRNA SYNTHETASE (EC 6.1.1.22) OS=Homo sapiens PE=2 SV=1 - [B3KPX5_HUMAN]	27.67	9	9	14	477	54.0097	7.23975	0.885274	0.881007	0.961155	0.909145	0.073206
P60866	40S ribosomal protein S20 OS=Homo sapiens GN=RPS20 PE=1 SV=1 - [RS20_HUMAN]	26.89	3	3	10	119	13.3643	9.93506	0.96833	0.90091	0.924146	0.931129	0.0734613
Q9Y263	Phospholipase A-2-activating protein OS=Homo sapiens GN=PLAA PE=1 SV=2 - [PLAP_HUMAN]	22.89	11	11	12	795	87.1014	6.3667	0.961298	0.936787	0.892907	0.930331	0.0734784
Q9NXX6	Non-structural maintenance of chromosomes element 4 homolog A OS=Homo sapiens GN=NSMCE4A PE=1 SV=2 - [NSE4A_HUMAN]	9.61	2	2	2	385	44.2742	5.37646	1.09772	1.28581	1.30266	1.22873	0.0734905
Q9UJJ2	Zinc finger protein 280C (Fragment) OS=Homo sapiens GN=ZNF280C PE=1 SV=1 - [Q9UJJ2_HUMAN]	1.15	1	1	1	610	68.7913	9.0415	0.741147	0.781266	0.918116	0.81351	0.0735299
E5RH13	rRNA-processing protein UTP23 homolog OS=Homo sapiens GN=UTP23 PE=1 SV=1 - [E5RH13_HUMAN]	24.64	1	1	2	69	8.01022	10.1108	1.05767	1.12051	1.17496	1.11771	0.0738153
Q8WVJ2	NudC domain-containing protein 2 OS=Homo sapiens GN=NUDCD2 PE=1 SV=1 - [NUDC2_HUMAN]	28.66	3	3	4	157	17.6647	5.07178	1.11457	1.34158	1.22634	1.2275	0.0739053
A0A087WZ68	RUN and SH3 domain containing 1, isoform CRA_b OS=Homo sapiens GN=RUSC1 PE=1 SV=1 - [A0A087WZ68_HUMAN]	8.66	1	1	1	127	13.7842	9.17334	1.06641	1.08652	1.02748	1.06014	0.0739406
B4DFP1	cDNA FLJ51818, highly similar to Phosphoglucomutase-1 (EC 5.4.2.2) OS=Homo sapiens PE=2 SV=1 - [B4DFP1_HUMAN]	39.41	5	19	33	538	58.702	6.04932	1.16064	1.26481	1.09345	1.17297	0.0739656
Q6Y1H2	Very-long-chain (3R)-3-hydroxyacyl-CoA dehydratase 2 OS=Homo sapiens GN=HACD2 PE=1 SV=1 - [HACD2_HUMAN]	3.94	1	1	2	254	28.3501	9.5542	1.05855	1.06854	1.1401	1.08906	0.0740341
Q5VTR2	E3 ubiquitin-protein ligase BRE1A OS=Homo sapiens GN=RNF20 PE=1 SV=2 - [BRE1A_HUMAN]	5.44	4	5	6	975	113.592	5.93506	0.905957	0.968001	0.900005	0.924654	0.0741241
B4DNA3	Adenylyl cyclase-associated protein OS=Homo sapiens PE=2 SV=1 - [B4DNA3_HUMAN]	33.72	1	12	20	433	47.0913	8.27979	1.13747	1.06827	1.05655	1.08743	0.0742273
Q9UIU6	Homeobox protein SIX4 OS=Homo sapiens GN=SIX4 PE=1 SV=2 - [SIX4_HUMAN]	7.68	3	3	3	781	82.8825	5.70654	0.952892	0.873698	0.929441	0.918677	0.0742379
Q01970	1-phosphatidylinositol 4,5-bisphosphate phosphodiesterase beta-3 OS=Homo sapiens GN=PLCB3 PE=1 SV=2 - [PLCB3_HUMAN]	2.76	3	3	3	1234	138.713	5.89697	0.874698	0.892239	0.742566	0.836501	0.0742962
C9JN15	Peptidyl-prolyl cis-trans isomerase (Fragment) OS=Homo sapiens GN=PPIG PE=1 SV=1 - [C9JN15_HUMAN]	14.23	3	3	3	246	27.3927	9.31982	1.03409	1.04551	1.01448	1.03136	0.0742982
Q9P270	SLAIN motif-containing protein 2 OS=Homo sapiens GN=SLAIN2 PE=1 SV=2 - [SLAI2_HUMAN]	9.29	3	3	5	581	62.5053	9.45166	0.922706	0.818531	0.756875	0.832704	0.0744498
P28066	Proteasome subunit alpha type-5 OS=Homo sapiens GN=PSMA5 PE=1 SV=3 - [PSA5_HUMAN]	52.28	8	8	38	241	26.3942	4.79248	0.95802	0.97907	0.936987	0.958026	0.0745245
B3KS71	cDNA FLJ35671 fis, clone SPLEN2018180, highly similar to Cartilage-associated protein OS=Homo sapiens PE=2 SV=1 - [B3KS71_HUMAN]	21.28	6	6	9	343	39.9657	5.32568	0.892427	0.864642	0.957567	0.904879	0.07456
Q9HB66	Alternative protein MKKS OS=Homo sapiens GN=MKKS PE=1 SV=1 - [Q9HB66_HUMAN]	26.98	1	1	2	63	7.25893	9.61279	1.23011	1.1477	1.40362	1.26048	0.0745808
Q15021	Condensin complex subunit 1 OS=Homo sapiens GN=NCAPD2 PE=1 SV=3 - [CND1_HUMAN]	32.33	1	31	44	1401	157.082	6.60986	0.880387	0.849835	0.952984	0.894402	0.0746416
D3DPT8	Ras-related GTP binding C, isoform CRA_a OS=Homo sapiens GN=RRAGC PE=4 SV=1 - [D3DPT8_HUMAN]	16.22	4	4	5	333	37.879	5.64307	1.14785	1.15732	1.05	1.11839	0.07467
Q562M3	Actin-like protein (Fragment) OS=Homo sapiens GN=ACT PE=3 SV=1 - [Q562M3_HUMAN]	57.28	1	3	12	103	11.5289	6.68311	1.1034	1.15618	1.05193	1.10384	0.0747191
O43324	Eukaryotic translation elongation factor 1 epsilon-1 OS=Homo sapiens GN=EEF1E1 PE=1 SV=1 - [MCA3_HUMAN]	35.06	5	5	6	174	19.7983	8.54346	1.05981	1.10026	1.03544	1.06517	0.0748156
O00469	Procollagen-lysine,2-oxoglutarate 5-dioxygenase 2 OS=Homo sapiens GN=PLOD2 PE=1 SV=2 - [PLOD2_HUMAN]	19	12	12	17	737	84.6316	6.7124	1.15174	1.14559	1.33084	1.20939	0.0748534
B4DYY5	cDNA FLJ55671, highly similar to Ubiquitin-associated protein 2-like OS=Homo sapiens PE=2 SV=1 - [B4DYY5_HUMAN]	14.75	11	11	18	1078	113.491	6.68311	0.943145	0.884044	0.952096	0.926428	0.0748712
A8K6F0	cDNA FLJ75449, highly similar to Homo sapiens aquarius homolog (mouse) (AQR), mRNA OS=Homo sapiens PE=2 SV=1 - [A8K6F0_HUMAN]	13.8	13	13	18	1485	171.187	6.30322	1.14338	1.05383	1.17292	1.12338	0.0748844
Q9UNK0	Syntaxin-8 OS=Homo sapiens GN=STX8 PE=1 SV=2 - [STX8_HUMAN]	27.54	4	4	4	236	26.89	4.98291	0.901283	0.918062	0.969305	0.92955	0.0749736
C9J8T0	Selenocysteine-specific elongation factor OS=Homo sapiens GN=EEFSEC PE=1 SV=1 - [C9J8T0_HUMAN]	2.52	1	1	1	436	47.8459	7.86963	0.957453	0.886318	0.863073	0.902281	0.0750306
A8K4K9	cDNA FLJ76169 OS=Homo sapiens PE=2 SV=1 - [A8K4K9_HUMAN]	24.58	6	6	12	297	34.8394	6.81494	0.916905	0.936095	0.973954	0.942318	0.0750442
Q53HI2	DEAD-box protein abstrakt variant (Fragment) OS=Homo sapiens PE=2 SV=1 - [Q53HI2_HUMAN]	17.85	9	9	13	622	69.794	6.84424	0.946399	0.880165	0.946202	0.924255	0.07527
F5GX99	Caseinolytic peptidase B protein homolog OS=Homo sapiens GN=CLPB PE=1 SV=1 - [F5GX99_HUMAN]	21.76	1	7	15	501	54.7883	8.79248	1.15639	1.06884	1.07126	1.09883	0.0753768
I3L521	Uncharacterized protein (Fragment) OS=Homo sapiens PE=4 SV=1 - [I3L521_HUMAN]	27.03	3	3	4	148	16.5365	9.43701	1.0909	1.11385	1.22654	1.14376	0.0755003
F5H365	Protein transport protein Sec23A OS=Homo sapiens GN=SEC23A PE=1 SV=1 - [F5H365_HUMAN]	39.95	1	20	43	736	82.9156	7.45947	0.948687	0.83971	0.887237	0.891878	0.075593
B3KUB4	Carbonic anhydrase 12 OS=Homo sapiens GN=CA12 PE=1 SV=1 - [B3KUB4_HUMAN]	18.73	3	3	3	283	31.8373	7.97217	1.05879	1.16815	1.1899	1.13895	0.0756849
B2RAR3	Queuine tRNA-ribosyltransferase OS=Homo sapiens PE=2 SV=1 - [B2RAR3_HUMAN]	11.41	3	3	6	403	43.9611	7.43018	1.12787	1.13155	1.04182	1.10041	0.0756945
O60524	Nuclear export mediator factor NEMF OS=Homo sapiens GN=NEMF PE=1 SV=4 - [NEMF_HUMAN]	10.97	8	8	10	1076	122.878	6.354	1.17928	1.12531	1.05745	1.12068	0.075727
A0A0J9YXM6	WD repeat-containing protein 81 OS=Homo sapiens GN=WDR81 PE=1 SV=1 - [A0A0J9YXM6_HUMAN]	2.89	3	3	3	1940	211.435	5.60498	0.943111	0.946984	0.877114	0.922403	0.0757902
K7EQ07	GPI ethanolamine phosphate transferase 1 (Fragment) OS=Homo sapiens GN=PIGN PE=1 SV=1 - [K7EQ07_HUMAN]	9.71	1	1	1	103	11.7257	5.18604	0.773122	0.769532	0.926447	0.823034	0.0758205
A6NEM2	Host cell factor 1 OS=Homo sapiens GN=HCFC1 PE=1 SV=2 - [A6NEM2_HUMAN]	16.2	22	22	33	2080	213.343	7.32764	0.849605	0.879105	0.953791	0.894167	0.0761503
A8MZF9	Developmentally-regulated GTP-binding protein 2 OS=Homo sapiens GN=DRG2 PE=1 SV=1 - [A8MZF9_HUMAN]	30.03	8	8	12	343	38.105	8.90967	1.08758	1.08691	1.02794	1.06748	0.0761618
Q9BZQ6	ER degradation-enhancing alpha-mannosidase-like protein 3 OS=Homo sapiens GN=EDEM3 PE=1 SV=2 - [EDEM3_HUMAN]	13.84	10	10	11	932	104.598	4.93213	0.930133	0.927207	0.977122	0.944821	0.0762119
Q59EI3	Branched chain keto acid dehydrogenase E1, alpha polypeptide variant (Fragment) OS=Homo sapiens PE=2 SV=1 - [Q59EI3_HUMAN]	13.06	5	5	5	444	50.3682	8.26514	1.02193	1.03701	1.01292	1.02395	0.0763287
Q9Y5P6	Mannose-1-phosphate guanyltransferase beta OS=Homo sapiens GN=GMPPB PE=1 SV=2 - [GMPPB_HUMAN]	13.89	4	4	5	360	39.8086	6.60986	0.959167	0.973726	0.986494	0.973129	0.0765313
Q9NQR4	Omega-amidase NIT2 OS=Homo sapiens GN=NIT2 PE=1 SV=1 - [NIT2_HUMAN]	61.96	13	13	17	276	30.5886	7.21045	0.971961	0.938293	0.911675	0.940643	0.0765691
A8K6K2	cDNA FLJ75877, highly similar to Homo sapiens 5'-nucleotidase, cytosolic II (NT5C2), mRNA OS=Homo sapiens PE=2 SV=1 - [A8K6K2_HUMAN]	9.27	4	4	7	561	64.9183	6.13818	0.933194	0.839285	0.784568	0.852349	0.0765994
P50995	Annexin A11 OS=Homo sapiens GN=ANXA11 PE=1 SV=1 - [ANX11_HUMAN]	34.46	17	17	57	505	54.3551	7.6499	0.925525	0.91968	0.825932	0.890379	0.0767976
B8ZZW5	Late secretory pathway protein AVL9 homolog OS=Homo sapiens GN=AVL9 PE=1 SV=1 - [B8ZZW5_HUMAN]	3.65	2	2	2	630	69.7574	6.03662	1.03885	1.11512	1.12671	1.09356	0.0768907
Q9BV81	ER membrane protein complex subunit 6 OS=Homo sapiens GN=EMC6 PE=1 SV=1 - [EMC6_HUMAN]	9.09	1	1	2	110	12.0095	10.0669	0.840043	0.807974	0.941682	0.863233	0.0769459
A0A087X0M4	Kanadaptin OS=Homo sapiens GN=SLC4A1AP PE=1 SV=1 - [A0A087X0M4_HUMAN]	8.36	5	5	5	742	82.839	5.09717	1.16094	1.0598	1.08694	1.10256	0.0769531
Q06587	E3 ubiquitin-protein ligase RING1 OS=Homo sapiens GN=RING1 PE=1 SV=2 - [RING1_HUMAN]	23.65	5	6	8	406	42.4028	5.61768	0.973424	0.987452	0.96079	0.973889	0.0770513
Q8IY95	Transmembrane protein 192 OS=Homo sapiens GN=TMEM192 PE=1 SV=1 - [TM192_HUMAN]	9.96	2	2	2	271	30.9025	7.98682	0.926667	0.943268	0.855164	0.908366	0.0770827
A8MT40	Pyruvate dehydrogenase phosphatase regulatory subunit, mitochondrial OS=Homo sapiens GN=PDPR PE=1 SV=2 - [A8MT40_HUMAN]	20.15	11	12	14	779	88.5131	5.80811	1.04514	1.13163	1.14838	1.10838	0.077164
B7Z4S4	cDNA FLJ52567, highly similar to Renin receptor OS=Homo sapiens PE=2 SV=1 - [B7Z4S4_HUMAN]	33.96	8	8	9	318	35.5636	7.59131	0.864901	0.901625	0.958087	0.908204	0.0772035
P18583	Protein SON OS=Homo sapiens GN=SON PE=1 SV=4 - [SON_HUMAN]	14.51	8	23	31	2426	263.664	5.64307	0.890827	0.823684	0.940844	0.885118	0.077303
Q969Y2	tRNA modification GTPase GTPBP3, mitochondrial OS=Homo sapiens GN=GTPBP3 PE=1 SV=2 - [GTPB3_HUMAN]	20.93	7	7	11	492	52.0262	6.48096	1.056	1.14299	1.0722	1.0904	0.0773133
Q8IY17	Neuropathy target esterase OS=Homo sapiens GN=PNPLA6 PE=1 SV=2 - [PLPL6_HUMAN]	5.42	6	6	11	1366	149.9	7.81104	0.979719	0.984079	0.959557	0.974452	0.0773919
B4DR67	cDNA FLJ56758, highly similar to Dolichyl-phosphate beta-glucosyltransferase (EC 2.4.1.117) OS=Homo sapiens PE=2 SV=1 - [B4DR67_HUMAN]	6.52	2	2	2	230	25.3493	9.05615	1.29338	1.08946	1.26888	1.21724	0.077512
D3DS96	Bromodomain adjacent to zinc finger domain, 1A, isoform CRA_c OS=Homo sapiens GN=BAZ1A PE=4 SV=1 - [D3DS96_HUMAN]	8.17	10	10	10	1555	178.463	6.63916	0.925799	0.925309	0.976549	0.942552	0.0775138
B7Z3M7	cDNA FLJ59908, highly similar to Tumor necrosis factor receptor superfamily member 10B OS=Homo sapiens PE=2 SV=1 - [B7Z3M7_HUMAN]	5.92	1	1	1	152	17.0145	4.86865	1.11931	1.15223	1.04615	1.1059	0.0775746
Q7KZ85	Transcription elongation factor SPT6 OS=Homo sapiens GN=SUPT6H PE=1 SV=2 - [SPT6H_HUMAN]	12.34	15	15	17	1726	198.949	4.90674	1.02332	1.06103	1.07723	1.05386	0.0777808
B2RDR4	cDNA, FLJ96732, highly similar to Homo sapiens testis derived transcript (3 LIM domains) (TES), transcript variant 1, mRNA OS=Homo sapiens PE=2 SV=1 - [B2RDR4_HUMAN]	32.78	12	12	15	421	47.9339	7.6792	0.939986	0.901411	0.82878	0.890059	0.0778039
Q02338	D-beta-hydroxybutyrate dehydrogenase, mitochondrial OS=Homo sapiens GN=BDH1 PE=1 SV=3 - [BDH_HUMAN]	14.58	4	4	4	343	38.1325	8.95361	0.924576	0.97091	0.961504	0.95233	0.077852
B7Z5J7	cDNA FLJ58682, highly similar to Vesicle-fusing ATPase (EC 3.6.4.6) OS=Homo sapiens PE=2 SV=1 - [B7Z5J7_HUMAN]	35.45	24	24	42	739	82.0059	6.81494	1.06376	1.01966	1.06154	1.04832	0.0779541
Q9UKU7	Isobutyryl-CoA dehydrogenase, mitochondrial OS=Homo sapiens GN=ACAD8 PE=1 SV=1 - [ACAD8_HUMAN]	13.01	4	4	4	415	45.0405	7.85498	0.926765	0.972716	0.961118	0.953533	0.0779826
B7ZB56	cDNA, FLJ79420, highly similar to Homo sapiens nebulette (NEBL), transcript variant 2, mRNA OS=Homo sapiens PE=2 SV=1 - [B7ZB56_HUMAN]	6.09	1	1	1	230	26.549	8.08936	1.53155	1.48763	1.16106	1.39341	0.0780503
P48723	Heat shock 70 kDa protein 13 OS=Homo sapiens GN=HSPA13 PE=1 SV=1 - [HSP13_HUMAN]	12.53	4	4	4	471	51.8951	5.75732	0.845478	0.944747	0.91379	0.901338	0.0781312
A0A087WY19	Probable RNA polymerase II nuclear localization protein SLC7A6OS OS=Homo sapiens GN=SLC7A6OS PE=1 SV=1 - [A0A087WY19_HUMAN]	15.97	2	2	2	238	26.6864	5.32568	0.927749	0.760155	0.812434	0.833446	0.0781407
A0A0S2Z4Q3	CCHC-type zinc finger nucleic acid binding protein isoform 1 (Fragment) OS=Homo sapiens GN=CNBP PE=2 SV=1 - [A0A0S2Z4Q3_HUMAN]	24.71	3	3	5	170	18.7292	7.7085	1.07809	1.17306	1.07451	1.10855	0.0781517
A0A087WXB4	Zinc finger protein 800 OS=Homo sapiens GN=ZNF800 PE=1 SV=1 - [A0A087WXB4_HUMAN]	7.74	2	2	2	336	38.3533	6.72705	1.18258	1.33838	1.12407	1.21501	0.0782393
B2R5N4	cDNA, FLJ92544, highly similar to Homo sapiens lectin, mannose-binding 2-like (LMAN2L), mRNA OS=Homo sapiens PE=2 SV=1 - [B2R5N4_HUMAN]	18.1	5	5	5	348	39.6673	8.38232	1.12501	1.1184	1.27644	1.17328	0.0784193
B7Z2K7	cDNA FLJ53289, highly similar to Ribosomal protein S6 kinase alpha-1 (EC 2.7.11.1) OS=Homo sapiens PE=2 SV=1 - [B7Z2K7_HUMAN]	13.8	3	6	9	594	67.3367	7.63525	0.955163	0.880325	0.849997	0.895162	0.0785374
Q13257	Mitotic spindle assembly checkpoint protein MAD2A OS=Homo sapiens GN=MAD2L1 PE=1 SV=1 - [MD2L1_HUMAN]	24.88	4	4	6	205	23.4952	5.08447	0.933064	0.929677	0.843964	0.902235	0.0785764
A8K4N2	DNA topoisomerase OS=Homo sapiens PE=2 SV=1 - [A8K4N2_HUMAN]	3.13	1	1	1	862	96.6451	8.104	0.960476	0.892029	0.867308	0.906604	0.0786577
Q5URX0	Beta-hexosaminidase subunit beta OS=Homo sapiens GN=HEXB PE=1 SV=1 - [Q5URX0_HUMAN]	25.98	7	7	10	331	38.2341	6.44287	0.934907	0.906598	0.97103	0.937512	0.0786717
Q99557	NF-IL6 (Fragment) OS=Homo sapiens PE=2 SV=1 - [Q99557_HUMAN]	20.93	1	1	1	86	9.7743	10.0522	1.23414	1.0942	1.31182	1.21339	0.0786728
P62195	26S protease regulatory subunit 8 OS=Homo sapiens GN=PSMC5 PE=1 SV=1 - [PRS8_HUMAN]	56.65	18	20	42	406	45.5971	7.54736	0.986756	0.962022	0.955461	0.96808	0.0787247
Q6UW02	Cytochrome P450 20A1 OS=Homo sapiens GN=CYP20A1 PE=1 SV=1 - [CP20A_HUMAN]	4.55	2	2	4	462	52.399	6.21436	1.19206	1.13161	1.3587	1.22746	0.0787348
Q8WVW5	Putative uncharacterized protein (Fragment) OS=Homo sapiens PE=2 SV=1 - [Q8WVW5_HUMAN]	66.12	6	17	286	363	40.4772	6.13818	1.08686	1.06524	1.02622	1.05944	0.0787411
H3BNP3	[3-methyl-2-oxobutanoate dehydrogenase [lipoamide]] kinase, mitochondrial (Fragment) OS=Homo sapiens GN=BCKDK PE=1 SV=1 - [H3BNP3_HUMAN]	23.86	1	1	1	88	9.35389	10.3745	0.657575	0.648401	0.892262	0.732746	0.0787709
Q9BTQ7	Similar to ribosomal protein L23 (Fragment) OS=Homo sapiens PE=2 SV=1 - [Q9BTQ7_HUMAN]	65.67	8	8	35	134	14.1407	10.2573	1.06887	1.03039	1.09833	1.06586	0.0788029
B4DGE7	cDNA FLJ61235, weakly similar to WD repeat protein YBL104C OS=Homo sapiens PE=2 SV=1 - [B4DGE7_HUMAN]	4.23	3	3	3	875	98.574	6.80029	1.18244	1.16886	1.0549	1.1354	0.0788126
A0A087WZG9	Retrotransposon-derived protein PEG10 OS=Homo sapiens GN=PEG10 PE=1 SV=1 - [A0A087WZG9_HUMAN]	15.04	3	3	4	359	40.4459	6.48096	1.26838	1.35251	1.10576	1.24222	0.0789527
Q92522	Histone H1x OS=Homo sapiens GN=H1FX PE=1 SV=1 - [H1X_HUMAN]	11.74	2	2	5	213	22.4735	10.7554	1.08341	1.07599	1.18147	1.11362	0.0790278
A0A096LP22	Probable peptidyl-tRNA hydrolase (Fragment) OS=Homo sapiens GN=PTRH1 PE=1 SV=1 - [A0A096LP22_HUMAN]	18.6	2	2	2	172	18.5288	9.979	0.922916	0.870136	0.775622	0.856225	0.0792711
Q9Y5J6	Mitochondrial import inner membrane translocase subunit Tim10 B OS=Homo sapiens GN=TIMM10B PE=1 SV=1 - [T10B_HUMAN]	24.27	2	2	2	103	11.5787	7.43018	0.800677	0.897856	0.924647	0.874393	0.0793459
P24311	Cytochrome c oxidase subunit 7B, mitochondrial OS=Homo sapiens GN=COX7B PE=1 SV=2 - [COX7B_HUMAN]	8.75	1	1	1	80	9.15473	10.272	1.15384	1.0977	1.27644	1.17599	0.0793558
A1A512	KIAA0355 protein OS=Homo sapiens GN=KIAA0355 PE=2 SV=1 - [A1A512_HUMAN]	5.83	1	1	1	206	22.6184	5.59229	1.28141	1.15164	1.102	1.17835	0.0793734
J3K000	PEPD protein OS=Homo sapiens GN=PEPD PE=2 SV=1 - [J3K000_HUMAN]	12.78	5	5	8	493	54.5469	5.99854	1.06292	1.12579	1.04849	1.07907	0.0794881
P21399	Cytoplasmic aconitate hydratase OS=Homo sapiens GN=ACO1 PE=1 SV=3 - [ACOC_HUMAN]	19.24	12	12	20	889	98.3366	6.68311	0.931178	0.95486	0.873965	0.920001	0.079496
B3KQ29	cDNA FLJ32674 fis, clone TESTI1000142, highly similar to TRANSDUCIN-LIKE ENHANCER PROTEIN 4 OS=Homo sapiens PE=2 SV=1 - [B3KQ29_HUMAN]	5.37	1	2	2	410	43.9897	7.07861	0.92709	0.873874	0.785095	0.86202	0.0795015
B4DUD6	cDNA FLJ54551, highly similar to Septin-7 OS=Homo sapiens PE=2 SV=1 - [B4DUD6_HUMAN]	31.22	10	11	19	410	47.8507	8.73389	0.904794	0.90781	0.971209	0.927938	0.079648
A8K0K0	cDNA FLJ77765, highly similar to Human glutamate receptor subunit (GluH1) mRNA OS=Homo sapiens PE=2 SV=1 - [A8K0K0_HUMAN]	2.32	1	1	1	906	101.421	7.84033	0.935992	0.78276	0.825204	0.847985	0.0796501
P29373	Cellular retinoic acid-binding protein 2 OS=Homo sapiens GN=CRABP2 PE=1 SV=2 - [RABP2_HUMAN]	71.74	9	9	22	138	15.683	5.40186	1.25187	1.31562	1.09301	1.22017	0.0797167
C9JBU1	Protein SCO2 homolog, mitochondrial (Fragment) OS=Homo sapiens GN=SCO2 PE=1 SV=1 - [C9JBU1_HUMAN]	13.24	1	1	2	136	15.077	11.4292	1.10343	1.32187	1.20454	1.20995	0.0797233
B4E324	cDNA FLJ60397, highly similar to Lysosomal protective protein (EC 3.4.16.5) OS=Homo sapiens PE=2 SV=1 - [B4E324_HUMAN]	15.21	7	7	9	480	54.235	6.97607	0.832092	0.855804	0.95069	0.879529	0.0797817
P54619	5'-AMP-activated protein kinase subunit gamma-1 OS=Homo sapiens GN=PRKAG1 PE=1 SV=1 - [AAKG1_HUMAN]	16.01	5	5	6	331	37.5558	6.91748	1.23481	1.40571	1.13836	1.25963	0.0799333
P82909	28S ribosomal protein S36, mitochondrial OS=Homo sapiens GN=MRPS36 PE=1 SV=2 - [RT36_HUMAN]	42.72	4	4	9	103	11.459	9.99365	1.2016	1.1129	1.33814	1.21755	0.0799489
Q96K76	Ubiquitin carboxyl-terminal hydrolase 47 OS=Homo sapiens GN=USP47 PE=1 SV=3 - [UBP47_HUMAN]	8.15	9	9	13	1375	157.212	5.08447	0.978364	0.928001	0.947633	0.951333	0.0799616
Q96I99	Succinyl-CoA ligase [GDP-forming] subunit beta, mitochondrial OS=Homo sapiens GN=SUCLG2 PE=1 SV=2 - [SUCB2_HUMAN]	36.81	14	14	25	432	46.4814	6.39209	0.925471	0.90265	0.971205	0.933109	0.0800408
B4DJV2	Citrate synthase OS=Homo sapiens GN=CS PE=1 SV=1 - [B4DJV2_HUMAN]	40.62	9	16	55	453	50.3997	7.89893	1.13879	1.09071	1.25465	1.16138	0.0801296
B9TX31	Mediator complex subunit MED25 variant MED25_i4 OS=Homo sapiens GN=MED25 PE=1 SV=1 - [B9TX31_HUMAN]	3.11	1	1	1	482	50.3272	9.49561	0.873257	0.831258	0.949905	0.884807	0.0801408
H7C4W4	Follistatin-related protein 1 (Fragment) OS=Homo sapiens GN=FSTL1 PE=1 SV=1 - [H7C4W4_HUMAN]	40	1	1	2	20	2.36213	8.20654	1.49391	1.14705	1.36707	1.33601	0.0801601
B2RDE0	cDNA, FLJ96567, highly similar to Homo sapiens propionyl Coenzyme A carboxylase, alpha polypeptide(PCCA), mRNA OS=Homo sapiens PE=2 SV=1 - [B2RDE0_HUMAN]	8.39	4	4	7	703	77.3647	7.06396	1.07733	1.09675	1.19802	1.12403	0.0802054
Q53HC5	Kelch-like protein 26 OS=Homo sapiens GN=KLHL26 PE=1 SV=2 - [KLH26_HUMAN]	3.25	1	1	1	615	68.0957	6.48096	1.13166	1.25922	1.41081	1.26723	0.0803277
Q8N1U9	HCG1985372 OS=Homo sapiens GN=hCG_1985372 PE=2 SV=1 - [Q8N1U9_HUMAN]	12.41	1	1	1	137	15.1057	6.90283	0.860374	0.676078	0.858052	0.798168	0.0805857
Q9BZE1	39S ribosomal protein L37, mitochondrial OS=Homo sapiens GN=MRPL37 PE=1 SV=2 - [RM37_HUMAN]	34.99	11	11	17	423	48.0871	8.5874	1.07648	1.0681	1.16599	1.10352	0.0806495
C9J9T0	Ribulose-5-phosphate-3-epimerase, isoform CRA_a OS=Homo sapiens GN=RPE PE=1 SV=1 - [C9J9T0_HUMAN]	25.13	3	3	4	191	20.9582	5.09717	1.11535	1.14903	1.04366	1.10268	0.0806523
P61923	Coatomer subunit zeta-1 OS=Homo sapiens GN=COPZ1 PE=1 SV=1 - [COPZ1_HUMAN]	31.64	4	4	11	177	20.1855	4.80518	0.982641	0.945882	0.966109	0.964877	0.0806577
O95757	Heat shock 70 kDa protein 4L OS=Homo sapiens GN=HSPA4L PE=1 SV=3 - [HS74L_HUMAN]	38.86	17	22	41	839	94.4525	5.88428	0.924453	0.934597	0.838169	0.899073	0.0808874
B4DDX2	cDNA FLJ54590, highly similar to KH domain-containing, RNA-binding, signaltransduction-associated protein 1 OS=Homo sapiens PE=2 SV=1 - [B4DDX2_HUMAN]	19.86	6	8	17	423	46.4303	8.80713	0.844276	0.89324	0.952591	0.896702	0.0809083
Q9H6V3	C10orf2 protein OS=Homo sapiens GN=C10orf2 PE=2 SV=1 - [Q9H6V3_HUMAN]	1.98	1	1	1	506	56.9546	9.23193	0.932214	0.963266	0.975973	0.957151	0.0809821
Q9ULC3	Ras-related protein Rab-23 OS=Homo sapiens GN=RAB23 PE=1 SV=1 - [RAB23_HUMAN]	24.05	4	4	4	237	26.6425	6.59521	0.901859	0.971225	0.908873	0.927319	0.0809865
H7BYW5	cAMP-dependent protein kinase type I-beta regulatory subunit (Fragment) OS=Homo sapiens GN=PRKAR1B PE=1 SV=1 - [H7BYW5_HUMAN]	14.05	1	3	5	242	27.0311	8.39697	1.51346	1.60615	1.17529	1.43163	0.0809986
O95363	Phenylalanine--tRNA ligase, mitochondrial OS=Homo sapiens GN=FARS2 PE=1 SV=1 - [SYFM_HUMAN]	8.43	3	3	4	451	52.3235	7.45947	1.02055	1.02523	1.05243	1.03274	0.0811078
Q9BST9	Rhotekin OS=Homo sapiens GN=RTKN PE=1 SV=2 - [RTKN_HUMAN]	7.64	2	2	3	563	62.6277	7.44482	1.24544	1.26739	1.07804	1.19696	0.0811107
A8K8B9	cDNA FLJ77368, highly similar to Homo sapiens protein kinase, cAMP-dependent, catalytic, alpha (PRKACA), transcript variant 2, mRNA OS=Homo sapiens PE=2 SV=1 - [A8K8B9_HUMAN]	21.57	3	6	10	343	39.8546	8.47021	1.07861	1.08667	1.02521	1.0635	0.0811575
D6RE80	Macrophage erythroblast attacher (Fragment) OS=Homo sapiens GN=MAEA PE=1 SV=1 - [D6RE80_HUMAN]	4.92	1	1	2	183	20.9309	8.17725	0.976007	0.918935	0.92178	0.938907	0.0812726
Q9HCH5	Synaptotagmin-like protein 2 OS=Homo sapiens GN=SYTL2 PE=1 SV=3 - [SYTL2_HUMAN]	3.64	2	2	2	934	104.865	8.00146	0.633952	0.894557	0.695161	0.741223	0.08132
P49366	Deoxyhypusine synthase OS=Homo sapiens GN=DHPS PE=1 SV=1 - [DHYS_HUMAN]	26.83	6	6	8	369	40.9446	5.36377	0.927264	0.820375	0.753583	0.833741	0.0814121
Q9BRR6	ADP-dependent glucokinase OS=Homo sapiens GN=ADPGK PE=1 SV=1 - [ADPGK_HUMAN]	11.67	4	4	8	497	54.0547	6.20166	1.07925	1.1626	1.25306	1.16497	0.0814128
E9PGI0	Arylsulfatase K OS=Homo sapiens GN=ARSK PE=1 SV=1 - [E9PGI0_HUMAN]	4.81	1	1	1	395	44.9298	8.6167	0.898128	0.90182	0.768684	0.856211	0.0815152
Q5VW36	Focadhesin OS=Homo sapiens GN=FOCAD PE=1 SV=1 - [FOCAD_HUMAN]	1.72	3	3	3	1801	199.944	6.62451	1.28707	1.14874	1.10495	1.18025	0.0815294
A0A024RBE8	Solute carrier family 25 (Mitochondrial carrier phosphate carrier), member 3, isoform CRA_a OS=Homo sapiens GN=SLC25A3 PE=2 SV=1 - [A0A024RBE8_HUMAN]	34.35	10	10	41	361	39.9326	9.36377	1.16409	1.2043	1.42253	1.26364	0.0815564
P61970	Nuclear transport factor 2 OS=Homo sapiens GN=NUTF2 PE=1 SV=1 - [NTF2_HUMAN]	69.29	5	5	11	127	14.469	5.37646	0.948318	0.867894	0.822924	0.879712	0.0817343
Q9H993	Protein-glutamate O-methyltransferase OS=Homo sapiens GN=ARMT1 PE=1 SV=1 - [ARMT1_HUMAN]	17.69	4	4	4	441	51.1399	5.75732	0.945733	0.856131	0.812621	0.871495	0.0817482
A0A024QZY0	Biphenyl hydrolase-like (Serine hydrolase breast epithelial mucin-associated antigen), isoform CRA_d OS=Homo sapiens GN=BPHL PE=4 SV=1 - [A0A024QZY0_HUMAN]	13.14	3	3	3	274	31.0869	8.49951	0.905563	0.852493	0.9539	0.903985	0.0817767
B4DYG2	cDNA FLJ53397, highly similar to Mitotic checkpoint serine/threonine-proteinkinase BUB1 (EC 2.7.11.1) OS=Homo sapiens PE=2 SV=1 - [B4DYG2_HUMAN]	1.88	2	2	2	1065	119.883	6.50732	1.04799	1.16673	1.14977	1.1215	0.0818688
A0A0C4DG98	THO complex subunit 2 OS=Homo sapiens GN=THOC2 PE=1 SV=1 - [A0A0C4DG98_HUMAN]	13.46	16	16	28	1478	169.475	8.67529	1.09394	1.07309	1.19161	1.11955	0.0820536
C9J4K0	Ashwin OS=Homo sapiens GN=C2orf49 PE=1 SV=1 - [C9J4K0_HUMAN]	15.79	2	2	2	190	21.3433	9.67139	1.50224	1.25348	1.18655	1.31409	0.0821366
P51808	Dynein light chain Tctex-type 3 OS=Homo sapiens GN=DYNLT3 PE=1 SV=1 - [DYLT3_HUMAN]	23.28	2	2	2	116	13.0532	5.65576	0.956498	0.893814	0.852092	0.900801	0.0821845
Q9BW85	Coiled-coil domain-containing protein 94 OS=Homo sapiens GN=CCDC94 PE=1 SV=1 - [CCD94_HUMAN]	5.57	1	1	2	323	37.0627	5.92236	1.22998	1.57058	1.26245	1.35434	0.0823814
Q99460	26S proteasome non-ATPase regulatory subunit 1 OS=Homo sapiens GN=PSMD1 PE=1 SV=2 - [PSMD1_HUMAN]	41.66	30	30	50	953	105.769	5.38916	0.956457	0.932756	0.979273	0.956162	0.0824077
B7ZB41	cDNA, FLJ79405, highly similar to Homo sapiens solute carrier family 25, member 24, transcript variant 1, mRNA OS=Homo sapiens PE=2 SV=1 - [B7ZB41_HUMAN]	21.8	9	9	13	477	53.3484	6.60986	0.859846	0.813903	0.946386	0.873378	0.0825937
Q9Y320	Thioredoxin-related transmembrane protein 2 OS=Homo sapiens GN=TMX2 PE=1 SV=1 - [TMX2_HUMAN]	23.31	5	5	5	296	34.0156	8.68994	1.09423	1.1425	1.26724	1.16799	0.0826415
B3KVN0	cDNA FLJ16785 fis, clone NT2RI2015342, highly similar to Solute carrier family 2, facilitated glucose transporter member 1 OS=Homo sapiens PE=2 SV=1 - [B3KVN0_HUMAN]	10.34	5	5	5	416	45.8393	8.60205	0.766135	0.845759	0.928889	0.846928	0.0827027
Q6NSJ5	Volume-regulated anion channel subunit LRRC8E OS=Homo sapiens GN=LRRC8E PE=1 SV=2 - [LRC8E_HUMAN]	8.29	4	5	5	796	90.1894	6.96143	1.17253	1.13867	1.04896	1.12005	0.0827594
B2R5I8	cDNA, FLJ92490, highly similar to Homo sapiens RAB32, member RAS oncogene family (RAB32), mRNA OS=Homo sapiens PE=2 SV=1 - [B2R5I8_HUMAN]	9.33	2	2	3	225	24.9407	6.68311	0.884329	0.956054	0.943624	0.928002	0.0828949
Q309B1	Tripartite motif-containing protein 16-like protein OS=Homo sapiens GN=TRIM16L PE=2 SV=3 - [TR16L_HUMAN]	11.21	2	2	2	348	40.2803	6.20166	1.46567	1.39224	1.13144	1.32978	0.0829653
A8K2T9	cDNA FLJ78705, highly similar to Homo sapiens oral-facial-digital syndrome 1 (OFD1), mRNA OS=Homo sapiens PE=2 SV=1 - [A8K2T9_HUMAN]	3.76	2	2	3	1011	116.471	6.04932	0.777989	0.924296	0.877427	0.859904	0.0831444
Q5QP19	NFS1 nitrogen fixation 1 (S. cerevisiae), isoform CRA_b OS=Homo sapiens GN=NFS1 PE=2 SV=1 - [Q5QP19_HUMAN]	26.7	7	7	12	397	43.9894	7.10791	1.07246	1.04904	1.13807	1.08652	0.0831668
Q9NXG9	cDNA FLJ20259 fis, clone COLF7443 OS=Homo sapiens PE=2 SV=1 - [Q9NXG9_HUMAN]	6.97	2	2	3	416	47.5191	6.13818	0.983929	0.942859	0.95206	0.959616	0.0832564
Q8N697	Solute carrier family 15 member 4 OS=Homo sapiens GN=SLC15A4 PE=2 SV=1 - [S15A4_HUMAN]	2.43	1	1	2	577	61.9934	8.99756	1.04773	1.13038	1.16831	1.11547	0.0833313
Q53FE5	Putative uncharacterized protein (Fragment) OS=Homo sapiens PE=2 SV=1 - [Q53FE5_HUMAN]	14.07	3	3	3	263	28.3253	8.38232	0.949174	0.937668	0.868484	0.918442	0.0836565
H0UI53	HD domain containing 2, isoform CRA_a OS=Homo sapiens GN=HDDC2 PE=4 SV=1 - [H0UI53_HUMAN]	42.42	3	3	4	99	11.4386	4.52588	1.11041	1.25293	1.10564	1.15633	0.0837221
B4DHL7	cDNA FLJ59515 OS=Homo sapiens PE=2 SV=1 - [B4DHL7_HUMAN]	21.86	10	10	12	773	85.1015	5.50342	1.09682	1.16092	1.05116	1.10297	0.0837462
P18085	ADP-ribosylation factor 4 OS=Homo sapiens GN=ARF4 PE=1 SV=3 - [ARF4_HUMAN]	81.67	7	11	38	180	20.4977	7.13721	0.946602	0.910876	0.840686	0.899388	0.0837722
P09960	Leukotriene A-4 hydrolase OS=Homo sapiens GN=LTA4H PE=1 SV=2 - [LKHA4_HUMAN]	36.82	17	17	32	611	69.2412	6.17627	1.22485	1.23508	1.06719	1.17571	0.0837927
B4DT01	cDNA FLJ60347, highly similar to Homo sapiens hydroxyacylglutathione hydrolase (HAGH), transcript variant 1, mRNA OS=Homo sapiens PE=2 SV=1 - [B4DT01_HUMAN]	21.97	5	5	8	305	33.4141	8.11865	1.1864	1.23168	1.06474	1.16094	0.0840088
Q9ULF5	Zinc transporter ZIP10 OS=Homo sapiens GN=SLC39A10 PE=1 SV=2 - [S39AA_HUMAN]	3.85	3	3	3	831	94.0727	6.75635	0.918421	0.94792	0.848597	0.904979	0.0841106
B6VEX5	Abl-interactor 1 variant 72 OS=Homo sapiens PE=2 SV=1 - [B6VEX5_HUMAN]	3.09	1	1	1	388	42.6113	6.03662	0.800885	0.931269	0.75338	0.828511	0.0841915
Q9Y281	Cofilin-2 OS=Homo sapiens GN=CFL2 PE=1 SV=1 - [COF2_HUMAN]	56.63	5	10	46	166	18.7249	7.88428	0.960282	0.85788	0.870911	0.896358	0.0843942
Q92879	CUGBP Elav-like family member 1 OS=Homo sapiens GN=CELF1 PE=1 SV=2 - [CELF1_HUMAN]	16.46	4	7	10	486	52.0299	8.45557	1.04101	1.09934	1.14173	1.09403	0.0843955
B2R8Y6	cDNA, FLJ94121, highly similar to Homo sapiens stromal antigen 2 (STAG2), mRNA OS=Homo sapiens PE=2 SV=1 - [B2R8Y6_HUMAN]	26.94	18	24	43	1162	133.976	5.33838	0.908177	0.84812	0.952272	0.902856	0.0844871
Q9BS26	Endoplasmic reticulum resident protein 44 OS=Homo sapiens GN=ERP44 PE=1 SV=1 - [ERP44_HUMAN]	30.79	9	9	14	406	46.9414	5.26221	0.96668	0.8796	0.898949	0.915076	0.0845574
P12931	Proto-oncogene tyrosine-protein kinase Src OS=Homo sapiens GN=SRC PE=1 SV=3 - [SRC_HUMAN]	27.24	6	10	15	536	59.797	7.41553	0.968966	0.95709	0.914556	0.946871	0.0845689
A0A0C4DGS9	Choline/ethanolaminephosphotransferase 1 OS=Homo sapiens GN=CEPT1 PE=1 SV=1 - [A0A0C4DGS9_HUMAN]	3.21	1	1	1	280	31.2727	7.92822	0.855397	0.813194	0.947881	0.872157	0.0846789
B3KMV8	cDNA FLJ12766 fis, clone NT2RP2001520, highly similar to Calcium-binding mitochondrial carrier protein Aralar1 OS=Homo sapiens PE=2 SV=1 - [B3KMV8_HUMAN]	32.6	11	17	26	678	74.7308	8.38232	1.1202	1.10199	1.26061	1.16093	0.0848211
P34931	Heat shock 70 kDa protein 1-like OS=Homo sapiens GN=HSPA1L PE=1 SV=2 - [HS71L_HUMAN]	25.12	1	13	97	641	70.3313	6.02393	1.26316	1.3297	1.09127	1.22804	0.0848575
P50583	Bis(5'-nucleosyl)-tetraphosphatase [asymmetrical] OS=Homo sapiens GN=NUDT2 PE=1 SV=3 - [AP4A_HUMAN]	46.26	4	4	6	147	16.8186	5.35107	0.785367	0.940539	0.831923	0.85261	0.0850604
B2RDK6	cDNA, FLJ96656, highly similar to Homo sapiens SPFH domain family, member 1 (SPFH1), mRNA OS=Homo sapiens PE=2 SV=1 - [B2RDK6_HUMAN]	30.64	5	8	9	346	38.8873	7.86963	1.03797	1.06332	1.11432	1.07187	0.0852778
Q68D08	Putative uncharacterized protein DKFZp686B04128 OS=Homo sapiens GN=DKFZp686B04128 PE=2 SV=1 - [Q68D08_HUMAN]	37.35	10	10	17	324	36.7266	6.06201	0.890494	0.96826	0.88766	0.915471	0.0852946
B4DV28	cDNA FLJ54170, highly similar to Cytosolic nonspecific dipeptidase OS=Homo sapiens PE=2 SV=1 - [B4DV28_HUMAN]	49.89	17	17	30	463	51.4693	6.43018	1.23065	1.25454	1.07013	1.18511	0.0854858
P52735	Guanine nucleotide exchange factor VAV2 OS=Homo sapiens GN=VAV2 PE=1 SV=2 - [VAV2_HUMAN]	4.1	3	3	4	878	101.224	7.07861	0.909832	0.904538	0.780409	0.864926	0.0856094
Q9UPU5	Ubiquitin carboxyl-terminal hydrolase 24 OS=Homo sapiens GN=USP24 PE=1 SV=3 - [UBP24_HUMAN]	2.4	6	6	6	2620	294.178	6.13818	0.941751	0.895778	0.818805	0.885445	0.0856204
A8K0S9	cDNA FLJ78311, highly similar to Homo sapiens spermatogenesis associated 2 (SPATA2), mRNA OS=Homo sapiens PE=2 SV=1 - [A8K0S9_HUMAN]	2.5	1	1	1	520	58.4623	8.68994	1.40077	1.17449	1.16372	1.24633	0.0859339
A0A087WW38	Lambda-crystallin homolog (Fragment) OS=Homo sapiens GN=CRYL1 PE=1 SV=1 - [A0A087WW38_HUMAN]	9.46	1	1	1	148	16.3386	6.66846	2.85072	2.64853	1.50513	2.33479	0.0859846
Q8NI45	Placental protein KG-20 OS=Homo sapiens PE=2 SV=1 - [Q8NI45_HUMAN]	5.03	1	1	1	179	20.1594	5.75732	1.07749	1.19408	1.27426	1.18194	0.0860429
P60604	Ubiquitin-conjugating enzyme E2 G2 OS=Homo sapiens GN=UBE2G2 PE=1 SV=1 - [UB2G2_HUMAN]	23.64	2	2	3	165	18.5541	4.70361	1.03875	1.1372	1.13649	1.10415	0.0860569
A0A087WT45	GRIP1-associated protein 1 OS=Homo sapiens GN=GRIPAP1 PE=1 SV=1 - [A0A087WT45_HUMAN]	9.3	5	5	5	796	90.8013	5.10986	0.87615	0.857998	0.961441	0.89853	0.0861894
B4DEH0	Mitochondrial ribosomal protein L10, isoform CRA_d OS=Homo sapiens GN=MRPL10 PE=2 SV=1 - [B4DEH0_HUMAN]	32.88	5	5	7	222	25.1234	8.44092	1.0615	1.05351	1.13621	1.08374	0.0862926
A0JP11	Phosphoinositide-3-kinase, regulatory subunit 4 OS=Homo sapiens GN=PIK3R4 PE=2 SV=1 - [A0JP11_HUMAN]	6.33	6	7	9	1358	153.062	7.2251	1.05362	1.05165	1.01488	1.04005	0.0863379
B4DS58	cDNA FLJ57834, moderately similar to Mus musculus NHS-like 1 (Nhsl1), mRNA OS=Homo sapiens PE=2 SV=1 - [B4DS58_HUMAN]	3.27	1	1	1	336	35.2328	5.17334	0.921368	0.880088	0.771069	0.857508	0.0863621
Q6VMQ6	Activating transcription factor 7-interacting protein 1 OS=Homo sapiens GN=ATF7IP PE=1 SV=3 - [MCAF1_HUMAN]	6.3	4	4	5	1270	136.31	4.70361	0.96615	0.881938	0.878042	0.90871	0.0864627
Q9Y235	C->U-editing enzyme APOBEC-2 OS=Homo sapiens GN=APOBEC2 PE=1 SV=1 - [ABEC2_HUMAN]	2.68	1	1	1	224	25.6869	4.84326	0.933565	0.830287	0.923242	0.895698	0.0864731
Q92625	Ankyrin repeat and SAM domain-containing protein 1A OS=Homo sapiens GN=ANKS1A PE=1 SV=4 - [ANS1A_HUMAN]	1.76	2	2	2	1134	123.032	6.37939	0.868655	0.921518	0.959319	0.916497	0.0864763
O00767	Acyl-CoA desaturase OS=Homo sapiens GN=SCD PE=1 SV=2 - [ACOD_HUMAN]	10.58	2	2	5	359	41.4961	8.99756	0.893874	0.838499	0.952956	0.89511	0.0865672
Q9NW15	Anoctamin-10 OS=Homo sapiens GN=ANO10 PE=1 SV=2 - [ANO10_HUMAN]	6.06	3	3	4	660	76.2798	7.40088	0.838199	0.876707	0.955793	0.890233	0.0867009
P30048	Thioredoxin-dependent peroxide reductase, mitochondrial OS=Homo sapiens GN=PRDX3 PE=1 SV=3 - [PRDX3_HUMAN]	22.27	5	5	11	256	27.6752	7.78174	0.816923	0.821371	0.949368	0.862554	0.0869951
P53609	Geranylgeranyl transferase type-1 subunit beta OS=Homo sapiens GN=PGGT1B PE=1 SV=2 - [PGTB1_HUMAN]	4.51	2	2	4	377	42.3408	6.82959	0.960326	0.97288	0.922174	0.951793	0.0871525
P30101	Protein disulfide-isomerase A3 OS=Homo sapiens GN=PDIA3 PE=1 SV=4 - [PDIA3_HUMAN]	61.78	18	25	80	505	56.7468	6.354	1.15793	1.12326	1.33249	1.20456	0.0872622
A6PW57	Phosphatidylinositol 4-phosphate 5-kinase type-1 alpha OS=Homo sapiens GN=PIP5K1A PE=1 SV=2 - [A6PW57_HUMAN]	3.82	1	2	2	550	61.2189	8.33838	1.07828	1.1175	1.22768	1.14115	0.0874223
B1AKN7	Nuclear factor 1 OS=Homo sapiens GN=NFIA PE=1 SV=1 - [B1AKN7_HUMAN]	5.36	1	2	2	466	51.4188	7.76709	1.21664	1.0691	1.25901	1.18158	0.0874902
P37837	Transaldolase OS=Homo sapiens GN=TALDO1 PE=1 SV=2 - [TALDO_HUMAN]	45.7	17	17	36	337	37.5165	6.81494	0.938008	0.890411	0.805618	0.878012	0.0876874
A0A024R0X0	AP1 gamma subunit binding protein 1, isoform CRA_d OS=Homo sapiens GN=AP1GBP1 PE=4 SV=1 - [A0A024R0X0_HUMAN]	1.37	1	2	2	1314	140.552	5.03369	1.20172	1.22606	1.06039	1.16272	0.0876884
Q6IA86	Elongator complex protein 2 OS=Homo sapiens GN=ELP2 PE=1 SV=2 - [ELP2_HUMAN]	7.75	5	5	8	826	92.4409	5.96045	0.986502	0.955168	0.949353	0.963674	0.087783
A5YKK6	CCR4-NOT transcription complex subunit 1 OS=Homo sapiens GN=CNOT1 PE=1 SV=2 - [CNOT1_HUMAN]	18.43	36	36	40	2376	266.768	7.10791	1.05934	1.0522	1.0158	1.04245	0.087801
Q96S06	Lipase maturation factor 1 OS=Homo sapiens GN=LMF1 PE=1 SV=1 - [LMF1_HUMAN]	7.05	2	2	2	567	64.8314	9.30518	1.18896	1.26973	1.07494	1.17788	0.0878209
A0A024RBR4	Huntingtin interacting protein 1 related, isoform CRA_a OS=Homo sapiens GN=HIP1R PE=4 SV=1 - [A0A024RBR4_HUMAN]	5.62	4	4	5	890	99.0292	6.0874	1.10436	1.04949	1.16722	1.10702	0.0878842
Q12962	Transcription initiation factor TFIID subunit 10 OS=Homo sapiens GN=TAF10 PE=1 SV=1 - [TAF10_HUMAN]	11.47	1	1	3	218	21.6979	6.56592	0.872277	0.527042	0.551462	0.65026	0.0880035
D6RCD9	Endosomal/lysomomal potassium channel TMEM175 OS=Homo sapiens GN=TMEM175 PE=1 SV=1 - [D6RCD9_HUMAN]	22.22	1	1	1	72	7.90286	4.77979	0.955324	0.838535	0.837807	0.877222	0.0880148
B4DTZ6	Sodium/hydrogen exchanger OS=Homo sapiens PE=2 SV=1 - [B4DTZ6_HUMAN]	3.36	1	1	1	476	53.7851	8.68994	1.15072	1.22064	1.06187	1.14441	0.088049
E9PMC7	CMP-N-acetylneuraminate-beta-galactosamide-alpha-2,3-sialyltransferase 4 (Fragment) OS=Homo sapiens GN=ST3GAL4 PE=1 SV=1 - [E9PMC7_HUMAN]	9.15	1	1	2	153	17.5903	9.30518	1.13385	1.06269	1.21318	1.13657	0.0881056
Q9BSJ2	Gamma-tubulin complex component 2 OS=Homo sapiens GN=TUBGCP2 PE=1 SV=2 - [GCP2_HUMAN]	9.31	6	6	7	902	102.469	6.84424	0.983819	0.939765	0.94335	0.955645	0.0882017
B3KW38	cDNA FLJ42082 fis, clone TCERX2000171, highly similar to CLAUDIN-4 OS=Homo sapiens PE=2 SV=1 - [B3KW38_HUMAN]	8.16	1	1	2	196	20.5026	8.29443	1.05327	1.19671	1.14516	1.13171	0.0882252
O75976	Carboxypeptidase D OS=Homo sapiens GN=CPD PE=1 SV=2 - [CBPD_HUMAN]	3.91	4	4	5	1380	152.835	6.04932	0.897472	0.807027	0.935873	0.880124	0.0882732
Q5VZM2	Ras-related GTP-binding protein B OS=Homo sapiens GN=RRAGB PE=1 SV=1 - [RRAGB_HUMAN]	6.95	1	2	2	374	43.2228	6.21436	1.17109	1.29533	1.09145	1.18596	0.0884664
P49755	Transmembrane emp24 domain-containing protein 10 OS=Homo sapiens GN=TMED10 PE=1 SV=2 - [TMEDA_HUMAN]	36.07	7	7	14	219	24.96	7.44482	1.02051	1.05212	1.07443	1.04902	0.0885356
Q96RS6	NudC domain-containing protein 1 OS=Homo sapiens GN=NUDCD1 PE=1 SV=2 - [NUDC1_HUMAN]	23.67	10	10	13	583	66.7133	5.10986	0.943901	0.942425	0.863149	0.916492	0.0886708
Q9ULX6	A-kinase anchor protein 8-like OS=Homo sapiens GN=AKAP8L PE=1 SV=3 - [AKP8L_HUMAN]	7.12	3	3	3	646	71.6037	5.07178	1.08241	1.11858	1.03271	1.0779	0.0887154
Q96J99	HTB OS=Homo sapiens PE=2 SV=1 - [Q96J99_HUMAN]	27.43	1	1	1	113	12.383	5.13525	1.16768	1.26219	1.07562	1.1685	0.0887756
H7C561	Splicing factor 1 (Fragment) OS=Homo sapiens GN=SF1 PE=1 SV=7 - [H7C561_HUMAN]	8.9	1	2	2	292	30.1973	9.1001	1.26947	1.9905	1.70913	1.65637	0.0887811
P11234	Ras-related protein Ral-B OS=Homo sapiens GN=RALB PE=1 SV=1 - [RALB_HUMAN]	30.1	3	6	9	206	23.3939	6.62451	1.12731	1.08893	1.03497	1.08374	0.0888808
B4DSJ9	cDNA FLJ57000, highly similar to Zinc finger MYM-type protein 1 OS=Homo sapiens PE=2 SV=1 - [B4DSJ9_HUMAN]	4.27	3	4	4	1123	126.637	7.43018	0.979376	0.92263	0.926908	0.942971	0.0889063
B5BUI8	Dual specificity phosphatase 3 (Fragment) OS=Homo sapiens GN=DUSP3 PE=2 SV=1 - [B5BUI8_HUMAN]	44.32	6	6	6	185	20.5644	8.14795	0.884678	0.944419	0.958573	0.929223	0.0889214
B3KRM2	Serine/threonine-protein phosphatase OS=Homo sapiens PE=2 SV=1 - [B3KRM2_HUMAN]	50.81	2	12	17	309	35.5363	5.42725	0.82598	0.936143	0.762686	0.841603	0.0889227
G3V0I0	Tumor suppressor candidate 2 OS=Homo sapiens GN=TUSC2 PE=1 SV=1 - [G3V0I0_HUMAN]	47.37	1	1	2	57	5.79896	11.3413	0.970852	0.965356	0.923455	0.953221	0.0889303
P36578	60S ribosomal protein L4 OS=Homo sapiens GN=RPL4 PE=1 SV=5 - [RL4_HUMAN]	42.86	15	16	40	427	47.6674	11.063	1.05434	1.01424	1.04793	1.03884	0.0890762
B4E3L4	cDNA FLJ57039, highly similar to CREB-binding protein (EC 2.3.1.48) (Fragment) OS=Homo sapiens PE=2 SV=1 - [B4E3L4_HUMAN]	3.92	3	3	4	1198	132.313	6.66846	1.12807	1.07419	1.03923	1.0805	0.0894212
Q9NWH9	SAFB-like transcription modulator OS=Homo sapiens GN=SLTM PE=1 SV=2 - [SLTM_HUMAN]	3.68	2	2	2	1034	117.079	7.86963	1.08168	1.10661	1.2253	1.13786	0.0896229
H7C3C4	Anion exchange protein (Fragment) OS=Homo sapiens GN=SLC4A7 PE=1 SV=1 - [H7C3C4_HUMAN]	11.61	1	7	10	801	89.7852	7.69385	0.824649	0.72462	0.921188	0.823486	0.0896704
J3KP15	Serine/arginine-rich-splicing factor 2 (Fragment) OS=Homo sapiens GN=SRSF2 PE=1 SV=7 - [J3KP15_HUMAN]	29.85	2	4	9	134	15.5178	11.063	1.1651	1.20439	1.05318	1.14089	0.0896876
P62875	DNA-directed RNA polymerases I, II, and III subunit RPABC5 OS=Homo sapiens GN=POLR2L PE=1 SV=1 - [RPAB5_HUMAN]	38.81	3	3	5	67	7.63999	7.76709	1.08251	1.02719	1.10426	1.07132	0.0897471
P30520	Adenylosuccinate synthetase isozyme 2 OS=Homo sapiens GN=ADSS PE=1 SV=3 - [PURA2_HUMAN]	39.25	13	14	30	456	50.0658	6.55127	1.33298	1.41778	1.10824	1.28633	0.0901751
Q8TCS8	Polyribonucleotide nucleotidyltransferase 1, mitochondrial OS=Homo sapiens GN=PNPT1 PE=1 SV=2 - [PNPT1_HUMAN]	32.06	19	19	36	783	85.8966	7.76709	1.11513	1.14411	1.31225	1.1905	0.0902007
P55011	Solute carrier family 12 member 2 OS=Homo sapiens GN=SLC12A2 PE=1 SV=1 - [S12A2_HUMAN]	10.97	10	11	16	1212	131.364	6.40479	1.05277	1.11728	1.04429	1.07145	0.0902016
B2R5M9	cDNA, FLJ92537, highly similar to Homo sapiens procollagen-lysine, 2-oxoglutarate 5-dioxygenase (lysine hydroxylase, Ehlers-Danlos syndrome type VI) (PLOD), mRNA OS=Homo sapiens PE=2 SV=1 - [B2R5M9_HUMAN]	39.61	22	22	53	727	83.4514	7.02002	0.87378	0.877476	0.966662	0.905973	0.0903659
Q5JNW7	Proteasome subunit beta type-8 OS=Homo sapiens GN=PSMB8 PE=1 SV=1 - [Q5JNW7_HUMAN]	5.95	1	1	3	252	27.8323	7.45947	0.890431	0.844589	0.958307	0.897776	0.0904696
H7C5E8	Serotransferrin (Fragment) OS=Homo sapiens GN=TF PE=1 SV=1 - [H7C5E8_HUMAN]	4.9	1	1	1	143	15.8278	9.33447	1.30052	1.15316	1.10095	1.18488	0.0905091
Q9H900	Protein zwilch homolog OS=Homo sapiens GN=ZWILCH PE=1 SV=2 - [ZWILC_HUMAN]	17.77	7	7	8	591	67.1718	6.26514	1.09277	1.17702	1.05805	1.10928	0.0905144
Q9UBK9	Protein UXT OS=Homo sapiens GN=UXT PE=1 SV=1 - [UXT_HUMAN]	8.28	1	1	1	157	18.2346	7.59131	1.08108	1.07276	1.02086	1.05823	0.0906578
Q86WQ0	Nuclear receptor 2C2-associated protein OS=Homo sapiens GN=NR2C2AP PE=1 SV=1 - [NR2CA_HUMAN]	8.63	1	1	1	139	15.8659	6.16357	1.18999	1.25471	1.06668	1.17046	0.0906636
K7EK07	Histone H3 (Fragment) OS=Homo sapiens GN=H3F3B PE=1 SV=1 - [K7EK07_HUMAN]	48.48	2	5	26	132	14.9053	11.2974	0.860577	0.724513	0.907079	0.830723	0.0906889
B3KXF9	cDNA FLJ45348 fis, clone BRHIP3011269, weakly similar to Prenylcysteine oxidase (EC 1.8.3.5) OS=Homo sapiens PE=2 SV=1 - [B3KXF9_HUMAN]	7.71	3	3	11	376	42.4424	6.45557	1.08191	1.04886	1.15249	1.09442	0.0907443
P12270	Nucleoprotein TPR OS=Homo sapiens GN=TPR PE=1 SV=3 - [TPR_HUMAN]	21.92	38	38	58	2363	267.131	5.021	0.855941	0.863408	0.962469	0.893939	0.0907488
P48735	Isocitrate dehydrogenase [NADP], mitochondrial OS=Homo sapiens GN=IDH2 PE=1 SV=2 - [IDHP_HUMAN]	20.13	7	8	11	452	50.8769	8.68994	0.875046	0.856712	0.963321	0.89836	0.0907839
A0A024R872	Chromosome 9 open reading frame 88, isoform CRA_a OS=Homo sapiens GN=C9orf88 PE=4 SV=1 - [A0A024R872_HUMAN]	30.01	17	17	30	733	82.6309	6.15088	0.96825	0.906586	0.877655	0.917497	0.0907999
P62888	60S ribosomal protein L30 OS=Homo sapiens GN=RPL30 PE=1 SV=2 - [RL30_HUMAN]	60	7	8	22	115	12.7757	9.62744	1.01527	1.05901	1.04536	1.03988	0.0908777
B4E3B5	cDNA FLJ54255, highly similar to Serine/threonine-protein kinase PAK 4 (EC 2.7.11.1) OS=Homo sapiens PE=2 SV=1 - [B4E3B5_HUMAN]	3.75	1	1	1	347	38.9563	8.41162	1.24293	1.45419	1.1458	1.28097	0.090892
Q9NX33	UPF0769 protein C21orf59 OS=Homo sapiens GN=C21orf59 PE=2 SV=1 - [Q9NX33_HUMAN]	18.84	1	1	2	138	15.2435	5.36377	1.08188	1.20408	1.08556	1.12384	0.0909332
O95168	NADH dehydrogenase [ubiquinone] 1 beta subcomplex subunit 4 OS=Homo sapiens GN=NDUFB4 PE=1 SV=3 - [NDUB4_HUMAN]	24.03	2	2	5	129	15.1991	9.84717	1.04852	1.15807	1.08927	1.09862	0.0909741
Q96KB7	cDNA FLJ14381 fis, clone HEMBA1001824, highly similar to Homo sapiens nuclear protein NP94 mRNA OS=Homo sapiens PE=2 SV=1 - [Q96KB7_HUMAN]	3.62	1	1	1	414	45.9026	6.94678	1.25882	1.64101	1.26689	1.38891	0.090976
Q12771	P37 AUF1 OS=Homo sapiens PE=2 SV=1 - [Q12771_HUMAN]	32.17	1	10	42	286	31.4617	7.35693	0.646806	0.570274	0.890365	0.702482	0.0910688
Q9NY27	Serine/threonine-protein phosphatase 4 regulatory subunit 2 OS=Homo sapiens GN=PPP4R2 PE=1 SV=3 - [PP4R2_HUMAN]	10.79	4	4	4	417	46.8689	4.53857	1.0434	1.01839	1.06643	1.04274	0.0911868
Q9Y285	Phenylalanine--tRNA ligase alpha subunit OS=Homo sapiens GN=FARSA PE=1 SV=3 - [SYFA_HUMAN]	28.15	10	10	24	508	57.5275	7.79639	1.10529	1.18182	1.05452	1.11388	0.0913304
A0A0A0MSI3	Phosphotriesterase-related protein OS=Homo sapiens GN=PTER PE=1 SV=1 - [A0A0A0MSI3_HUMAN]	8	2	2	2	200	22.5768	6.99072	0.943988	0.862726	0.794444	0.867053	0.0914369
A4D0Y1	Wiskott-Aldrich syndrome-like OS=Homo sapiens GN=WASL PE=4 SV=1 - [A4D0Y1_HUMAN]	4.54	2	2	3	485	52.6516	7.40088	0.948102	0.978843	0.922276	0.94974	0.0915289
C9JLP2	Metalloreductase STEAP2 (Fragment) OS=Homo sapiens GN=STEAP2 PE=1 SV=7 - [C9JLP2_HUMAN]	12.64	1	1	1	182	20.2676	8.45557	1.14758	1.12182	1.0373	1.10223	0.0917586
B3KMS0	Condensin complex subunit 1 OS=Homo sapiens PE=2 SV=1 - [B3KMS0_HUMAN]	32.33	1	31	44	1401	157.096	6.60986	0.945161	0.800266	0.869259	0.871562	0.0917627
Q9HAB8	Phosphopantothenate--cysteine ligase OS=Homo sapiens GN=PPCS PE=1 SV=2 - [PPCS_HUMAN]	5.47	2	2	4	311	33.9838	6.7124	0.950554	0.872445	0.945174	0.922724	0.0918397
L0R849	Alternative protein EDARADD OS=Homo sapiens GN=EDARADD PE=3 SV=1 - [L0R849_HUMAN]	12.11	1	6	24	388	42.3147	5.92236	1.23406	1.19769	1.05903	1.16359	0.091849
Q6YHU6	Thyroid adenoma-associated protein OS=Homo sapiens GN=THADA PE=1 SV=1 - [THADA_HUMAN]	3.74	5	5	7	1953	219.465	6.06201	0.929016	0.912603	0.80723	0.88295	0.0918525
A2A2L5	Protein RTF2 homolog (Fragment) OS=Homo sapiens GN=RTFDC1 PE=1 SV=1 - [A2A2L5_HUMAN]	18.05	4	4	5	277	31.1319	8.45557	1.18338	1.05407	1.10754	1.115	0.0919798
P49916	DNA ligase 3 OS=Homo sapiens GN=LIG3 PE=1 SV=2 - [DNLI3_HUMAN]	8.82	7	7	8	1009	112.835	9.01221	0.89652	0.947189	0.965872	0.936527	0.0920614
B3KMX4	cDNA FLJ12859 fis, clone NT2RP2003522, highly similar to Zinc finger protein 281 OS=Homo sapiens PE=2 SV=1 - [B3KMX4_HUMAN]	6.06	1	1	1	462	50.3508	5.70654	0.930117	0.855214	0.949978	0.91177	0.0923652
E9PMA3	Probable sodium-coupled neutral amino acid transporter 6 OS=Homo sapiens GN=SLC38A6 PE=1 SV=1 - [E9PMA3_HUMAN]	25	1	1	1	108	11.6799	4.64014	0.925908	0.730613	0.705984	0.787502	0.0925399
Q9P265	Disco-interacting protein 2 homolog B OS=Homo sapiens GN=DIP2B PE=1 SV=3 - [DIP2B_HUMAN]	4.12	3	4	6	1576	171.382	8.08936	0.964097	0.856755	0.884289	0.901714	0.0925974
B4DM33	cDNA FLJ52068, highly similar to Microtubule-associated protein RP/EB family member 1 OS=Homo sapiens PE=2 SV=1 - [B4DM33_HUMAN]	40.34	5	7	16	238	26.5656	5.2876	0.983464	0.977603	0.952777	0.971281	0.0926005
P49207	60S ribosomal protein L34 OS=Homo sapiens GN=RPL34 PE=1 SV=3 - [RL34_HUMAN]	34.19	5	5	7	117	13.2845	11.4731	1.02335	1.00589	1.02152	1.01692	0.0926078
A8K548	cDNA FLJ75008, highly similar to Homo sapiens proline-, glutamic acid-, leucine-rich protein 1 (PELP1), mRNA OS=Homo sapiens PE=2 SV=1 - [A8K548_HUMAN]	21.95	17	17	28	1130	119.566	4.33545	0.914945	0.978253	0.936969	0.943389	0.0927305
P50395	Rab GDP dissociation inhibitor beta OS=Homo sapiens GN=GDI2 PE=1 SV=2 - [GDIB_HUMAN]	65.84	18	25	64	445	50.6309	6.46826	0.93701	0.90499	0.810536	0.884179	0.0927368
Q6QNY0	Biogenesis of lysosome-related organelles complex 1 subunit 3 OS=Homo sapiens GN=BLOC1S3 PE=1 SV=1 - [BL1S3_HUMAN]	16.34	2	2	2	202	21.2429	5.14795	1.16773	1.15227	1.04205	1.12068	0.0927802
C9JPG5	Semaphorin-3F OS=Homo sapiens GN=SEMA3F PE=1 SV=1 - [C9JPG5_HUMAN]	4.96	2	3	3	686	77.2634	7.95752	1.22718	1.40421	1.12171	1.25103	0.0929951
B4E3I5	cDNA FLJ56216, highly similar to Amyloid-like protein 2 (CDEIbox-binding protein) (CDEBP) OS=Homo sapiens PE=2 SV=1 - [B4E3I5_HUMAN]	3.48	2	2	4	689	78.7155	4.71631	0.946513	0.838275	0.918715	0.901168	0.0930273
P31327	Carbamoyl-phosphate synthase [ammonia], mitochondrial OS=Homo sapiens GN=CPS1 PE=1 SV=2 - [CPSM_HUMAN]	4.87	6	6	9	1500	164.835	6.7417	1.10505	1.04319	1.16042	1.10289	0.0933819
A0A024R2C4	B-cell CLL/lymphoma 2, isoform CRA_b OS=Homo sapiens GN=BCL2 PE=4 SV=1 - [A0A024R2C4_HUMAN]	4.88	1	1	2	205	22.3231	6.96143	1.09598	1.04999	1.16856	1.10484	0.0934333
H0YM23	Ankyrin repeat domain-containing protein 17 (Fragment) OS=Homo sapiens GN=ANKRD17 PE=1 SV=1 - [H0YM23_HUMAN]	9.09	9	17	24	2487	263.202	6.37939	0.941255	0.941864	0.855483	0.912867	0.0934812
Q53LP3	Ankyrin repeat domain-containing protein SOWAHC OS=Homo sapiens GN=SOWAHC PE=1 SV=1 - [SWAHC_HUMAN]	17.33	5	5	7	525	55.6381	7.03467	1.17602	1.1293	1.04468	1.11667	0.0935613
P16930	Fumarylacetoacetase OS=Homo sapiens GN=FAH PE=1 SV=2 - [FAAA_HUMAN]	14.8	5	5	6	419	46.3442	6.94678	1.24209	1.17999	1.06117	1.16108	0.0935782
Q03405	Urokinase plasminogen activator surface receptor OS=Homo sapiens GN=PLAUR PE=1 SV=1 - [UPAR_HUMAN]	8.36	2	2	2	335	36.9533	6.65381	0.903734	0.904258	0.975377	0.92779	0.0935844
E7EPN9	Protein PRRC2C OS=Homo sapiens GN=PRRC2C PE=1 SV=1 - [E7EPN9_HUMAN]	12.7	28	29	38	2819	308.589	9.0708	0.93989	0.984942	0.954773	0.959868	0.0939368
H3BQ52	cAMP-regulated phosphoprotein 19 OS=Homo sapiens GN=ARPP19 PE=1 SV=1 - [H3BQ52_HUMAN]	39.44	1	2	2	71	7.68185	7.23975	0.957604	0.971096	0.913599	0.947433	0.0939417
Q68E01	Integrator complex subunit 3 OS=Homo sapiens GN=INTS3 PE=1 SV=1 - [INT3_HUMAN]	13.33	8	8	13	1043	117.994	5.79541	1.05525	1.12796	1.04825	1.07715	0.093968
Q9UPY3	Endoribonuclease Dicer OS=Homo sapiens GN=DICER1 PE=1 SV=3 - [DICER_HUMAN]	2.81	4	4	4	1922	218.542	5.68115	0.978263	0.932415	0.912464	0.941047	0.0940281
C9J3G1	N-chimaerin (Fragment) OS=Homo sapiens GN=CHN1 PE=1 SV=1 - [C9J3G1_HUMAN]	9.25	1	1	1	173	19.6419	6.11279	1.15729	1.10473	1.04148	1.10117	0.0942838
Q53SY7	Putative uncharacterized protein CAD (Fragment) OS=Homo sapiens GN=CAD PE=3 SV=1 - [Q53SY7_HUMAN]	31.89	48	48	78	2151	235.029	6.59521	1.09447	1.11405	1.02785	1.07879	0.0943654
B3KR61	HCG1811060, isoform CRA_c OS=Homo sapiens GN=NDUFAF5 PE=1 SV=1 - [B3KR61_HUMAN]	12.73	2	2	3	267	30.2194	5.74463	1.04998	1.0315	1.09799	1.05982	0.0944152
B3KX07	cDNA FLJ44415 fis, clone UTERU1000384 OS=Homo sapiens PE=2 SV=1 - [B3KX07_HUMAN]	9.06	2	2	2	287	30.4761	6.78564	0.871041	0.96313	0.848614	0.894262	0.0944943
Q96A35	39S ribosomal protein L24, mitochondrial OS=Homo sapiens GN=MRPL24 PE=1 SV=1 - [RM24_HUMAN]	28.7	5	5	9	216	24.899	9.29053	1.05936	1.07314	1.16369	1.09873	0.0945377
P10109	Adrenodoxin, mitochondrial OS=Homo sapiens GN=FDX1 PE=1 SV=1 - [ADX_HUMAN]	4.35	1	1	1	184	19.3806	5.8335	1.18048	1.09579	1.05597	1.11075	0.0945745
B3KT84	cDNA FLJ37840 fis, clone BRSSN2011799, highly similar to Homo sapiens epidermal retinal dehydrogenase 2 (RDHE2), mRNA OS=Homo sapiens PE=2 SV=1 - [B3KT84_HUMAN]	8.23	2	2	2	231	25.3081	8.49951	0.916234	0.88757	0.759105	0.854303	0.0946102
B2RCA1	cDNA, FLJ95931, highly similar to Homo sapiens NACHT, leucine rich repeat and PYD containing 4(NALP4), mRNA OS=Homo sapiens PE=2 SV=1 - [B2RCA1_HUMAN]	0.91	1	1	1	994	113.322	5.79541	1.08806	1.03385	1.03694	1.05295	0.0947861
Q8IXM3	39S ribosomal protein L41, mitochondrial OS=Homo sapiens GN=MRPL41 PE=1 SV=1 - [RM41_HUMAN]	48.18	4	4	6	137	15.373	9.56885	1.11275	1.11721	1.28661	1.17219	0.0949694
B4DPM0	Pyruvate kinase OS=Homo sapiens PE=2 SV=1 - [B4DPM0_HUMAN]	8.61	1	3	5	488	52.5846	7.04932	1.39292	1.16909	1.14692	1.23631	0.0950407
B4DEX5	Prion protein interacting protein, isoform CRA_d OS=Homo sapiens GN=PRNPIP PE=2 SV=1 - [B4DEX5_HUMAN]	24.38	3	3	3	160	18.1731	7.32764	0.858651	0.963546	0.852164	0.891454	0.0950689
A1L0T0	Acetolactate synthase-like protein OS=Homo sapiens GN=ILVBL PE=1 SV=2 - [ILVBL_HUMAN]	30.54	12	12	19	632	67.8248	8.14795	1.03009	1.11555	1.07732	1.07432	0.0950768
Q12906	Interleukin enhancer-binding factor 3 OS=Homo sapiens GN=ILF3 PE=1 SV=3 - [ILF3_HUMAN]	42.73	1	31	81	894	95.2791	8.76318	1.02906	1.09147	1.1186	1.07971	0.0950859
Q8IV08	Phospholipase D3 OS=Homo sapiens GN=PLD3 PE=1 SV=1 - [PLD3_HUMAN]	11.84	4	4	5	490	54.6705	6.46826	1.25821	1.17474	1.06679	1.16658	0.0951131
Q9H269	Vacuolar protein sorting-associated protein 16 homolog OS=Homo sapiens GN=VPS16 PE=1 SV=2 - [VPS16_HUMAN]	8.94	5	5	10	839	94.6336	6.771	1.11613	1.32308	1.1447	1.19464	0.0951352
Q63ZY3	KN motif and ankyrin repeat domain-containing protein 2 OS=Homo sapiens GN=KANK2 PE=1 SV=1 - [KANK2_HUMAN]	3.41	2	2	2	851	91.1179	5.63037	1.37279	1.26246	1.09425	1.24317	0.0953213
B2R7K1	Amino acid transporter OS=Homo sapiens PE=2 SV=1 - [B2R7K1_HUMAN]	3.44	1	1	1	524	57.0053	5.90967	0.951456	0.831004	0.798326	0.860262	0.0954064
O95295	SNARE-associated protein Snapin OS=Homo sapiens GN=SNAPIN PE=1 SV=1 - [SNAPN_HUMAN]	8.82	1	1	1	136	14.8649	9.30518	0.817005	0.925074	0.92848	0.890186	0.095463
Q8IZF6	Adhesion G-protein coupled receptor G4 OS=Homo sapiens GN=ADGRG4 PE=2 SV=2 - [AGRG4_HUMAN]	0.84	1	1	1	3080	333.157	6.21436	1.40768	1.09973	1.39014	1.29918	0.0956783
P61020	Ras-related protein Rab-5B OS=Homo sapiens GN=RAB5B PE=1 SV=1 - [RAB5B_HUMAN]	32.09	3	5	8	215	23.6919	8.1333	1.09727	1.09597	1.02409	1.07244	0.0956835
V9HW35	Epididymis secretory protein Li 55 OS=Homo sapiens GN=HEL-S-55 PE=2 SV=1 - [V9HW35_HUMAN]	52.47	7	7	24	162	17.02	7.23975	1.12666	1.06905	1.0379	1.07787	0.0957433
Q96L91	E1A-binding protein p400 OS=Homo sapiens GN=EP400 PE=1 SV=4 - [EP400_HUMAN]	1.55	4	4	4	3159	343.276	9.18799	1.17903	1.05349	1.22252	1.15168	0.0958458
O94919	Endonuclease domain-containing 1 protein OS=Homo sapiens GN=ENDOD1 PE=1 SV=2 - [ENDD1_HUMAN]	14	5	5	6	500	54.9813	5.70654	0.854487	0.853375	0.96371	0.890524	0.0959288
O43760	Synaptogyrin-2 OS=Homo sapiens GN=SYNGR2 PE=1 SV=1 - [SNG2_HUMAN]	8.04	2	2	3	224	24.7941	4.94482	1.08364	1.25142	1.1211	1.15205	0.0959958
V9GYV5	Dual-specificity protein phosphatase 12 OS=Homo sapiens GN=DUSP12 PE=1 SV=1 - [V9GYV5_HUMAN]	50	1	2	2	82	8.79349	4.61475	0.952153	0.897002	0.964603	0.937919	0.0960886
Q8NFI4	Putative protein FAM10A5 OS=Homo sapiens GN=ST13P5 PE=5 SV=1 - [F10A5_HUMAN]	29.27	1	9	21	369	41.3513	5.04639	2.08975	1.88515	1.26	1.74497	0.0962952
Q14694	Ubiquitin carboxyl-terminal hydrolase 10 OS=Homo sapiens GN=USP10 PE=1 SV=2 - [UBP10_HUMAN]	28.07	14	14	20	798	87.0798	5.31299	0.916501	0.978676	0.911733	0.935637	0.0963048
B7Z410	cDNA FLJ50791, highly similar to Nitrilase homolog 1 (EC 3.5.-.-) OS=Homo sapiens PE=2 SV=1 - [B7Z410_HUMAN]	13.14	3	3	4	312	34.2432	7.60596	0.956882	0.989672	0.96598	0.970845	0.0963913
Q14011	Cold-inducible RNA-binding protein OS=Homo sapiens GN=CIRBP PE=1 SV=1 - [CIRBP_HUMAN]	38.37	5	5	11	172	18.6367	9.51025	0.850545	0.862989	0.964287	0.892607	0.0964875
O94880	PHD finger protein 14 OS=Homo sapiens GN=PHF14 PE=1 SV=2 - [PHF14_HUMAN]	3.27	2	2	2	888	99.9905	5.32568	1.05993	1.21527	1.12697	1.13406	0.0965633
A0A024QZJ7	Coiled-coil domain containing 6, isoform CRA_a OS=Homo sapiens GN=CCDC6 PE=4 SV=1 - [A0A024QZJ7_HUMAN]	27.22	11	11	14	474	53.2618	7.34229	1.20463	1.24231	1.05732	1.16809	0.0966803
H7C134	Tripartite motif-containing protein 5 (Fragment) OS=Homo sapiens GN=TRIM5 PE=1 SV=1 - [H7C134_HUMAN]	9.09	1	1	1	187	21.3495	4.77979	1.37232	1.09	1.28026	1.24753	0.0966988
B7Z6F7	cDNA FLJ61705, highly similar to Symplekin OS=Homo sapiens PE=2 SV=1 - [B7Z6F7_HUMAN]	18.13	18	18	23	1274	141.043	6.12549	1.13291	1.08275	1.26241	1.15936	0.0967197
H0YNE9	Ras-related protein Rab-8B (Fragment) OS=Homo sapiens GN=RAB8B PE=1 SV=1 - [H0YNE9_HUMAN]	38.3	1	8	14	188	21.8541	8.48486	1.25053	1.49812	1.15794	1.3022	0.0967911
E9PQM8	Histone-lysine N-methyltransferase SETDB1 (Fragment) OS=Homo sapiens GN=SETDB1 PE=1 SV=1 - [E9PQM8_HUMAN]	1.73	1	1	1	636	70.907	8.32373	0.892448	0.973452	0.923541	0.929814	0.0968585
B2RB90	cDNA, FLJ95375, highly similar to Homo sapiens glutamine-fructose-6-phosphate transaminase 2 (GFPT2), mRNA OS=Homo sapiens PE=2 SV=1 - [B2RB90_HUMAN]	7.33	1	4	4	682	76.9097	7.25439	1.43836	1.38027	1.10334	1.30732	0.0969441
B7Z2R3	cDNA FLJ59510, highly similar to Homo sapiens tight junction protein 2 (TJP2), transcript variant 2, mRNA OS=Homo sapiens PE=2 SV=1 - [B7Z2R3_HUMAN]	6.18	5	5	6	1020	115.112	6.7124	1.13383	1.03939	1.07319	1.08214	0.0969493
B7Z3K0	Non-specific serine/threonine protein kinase OS=Homo sapiens PE=2 SV=1 - [B7Z3K0_HUMAN]	5.49	1	2	3	455	50.8325	5.08447	0.939129	0.87202	0.957387	0.922845	0.0969739
Q9UKA9	Polypyrimidine tract-binding protein 2 OS=Homo sapiens GN=PTBP2 PE=1 SV=1 - [PTBP2_HUMAN]	22.22	7	8	9	531	57.4548	8.66064	1.09801	1.23146	1.3695	1.23299	0.0969788
B4DN11	cDNA FLJ54270 OS=Homo sapiens PE=2 SV=1 - [B4DN11_HUMAN]	13.57	1	1	1	140	16.0851	6.41748	1.31179	1.09572	1.16209	1.18987	0.0970553
B9A049	WD repeat-containing protein 54 OS=Homo sapiens GN=WDR54 PE=1 SV=1 - [B9A049_HUMAN]	5.74	1	1	1	244	26.2322	5.32568	1.13208	1.13645	1.03287	1.10047	0.0970941
P49748	Very long-chain specific acyl-CoA dehydrogenase, mitochondrial OS=Homo sapiens GN=ACADVL PE=1 SV=1 - [ACADV_HUMAN]	48.55	11	23	50	655	70.3454	8.74854	0.88449	0.841101	0.961312	0.895634	0.0971623
Q14684	Ribosomal RNA processing protein 1 homolog B OS=Homo sapiens GN=RRP1B PE=1 SV=3 - [RRP1B_HUMAN]	23.22	14	14	21	758	84.3752	9.75928	0.869466	0.861968	0.967068	0.899501	0.0972038
Q96AB3	Isochorismatase domain-containing protein 2 OS=Homo sapiens GN=ISOC2 PE=1 SV=1 - [ISOC2_HUMAN]	59.02	6	6	11	205	22.3228	7.76709	1.04127	1.16147	1.17401	1.12558	0.0972472
B4DYG5	cDNA FLJ60960, highly similar to Phosphatidylinositol 4-kinase alpha (EC 2.7.1.67) OS=Homo sapiens PE=2 SV=1 - [B4DYG5_HUMAN]	1.9	3	3	3	2102	236.604	7.09326	1.03189	1.04461	1.09497	1.05716	0.0972485
Q8IXB1	DnaJ homolog subfamily C member 10 OS=Homo sapiens GN=DNAJC10 PE=1 SV=2 - [DJC10_HUMAN]	13.87	2	7	9	793	91.0213	7.18115	0.767956	0.821181	0.944804	0.844647	0.0973711
Q6NX51	Exocyst complex component 4 OS=Homo sapiens GN=EXOC4 PE=2 SV=1 - [Q6NX51_HUMAN]	17.86	13	13	16	974	110.429	6.49365	0.901805	0.91394	0.767724	0.861156	0.0974837
B4DEP8	cDNA FLJ56960, highly similar to Homo sapiens phosphatidylinositol 4-kinase type II (PI4KII), mRNA OS=Homo sapiens PE=2 SV=1 - [B4DEP8_HUMAN]	4.45	2	2	4	449	51.1024	8.68994	0.803774	0.751185	0.941262	0.832074	0.097499
D3DVC4	Nestin, isoform CRA_c OS=Homo sapiens GN=NES PE=3 SV=1 - [D3DVC4_HUMAN]	50.89	64	64	149	1621	177.32	4.36084	0.888444	0.890421	0.973131	0.917332	0.097557
B3KN60	Sorting nexin 13, isoform CRA_e OS=Homo sapiens GN=SNX13 PE=2 SV=1 - [B3KN60_HUMAN]	2.12	1	1	1	754	87.3435	7.88428	1.37524	1.28449	1.82577	1.49517	0.097772
B4E236	cDNA FLJ51187, highly similar to Frizzled-6 OS=Homo sapiens PE=2 SV=1 - [B4E236_HUMAN]	4.3	2	2	2	651	72.8229	8.11865	1.2286	1.09175	1.08879	1.13638	0.0978511
Q9HBH1	Peptide deformylase, mitochondrial OS=Homo sapiens GN=PDF PE=1 SV=1 - [DEFM_HUMAN]	8.23	1	1	1	243	26.996	9.15869	1.28411	1.47389	1.12804	1.29535	0.0980588
Q9BTM9	Ubiquitin-related modifier 1 OS=Homo sapiens GN=URM1 PE=1 SV=1 - [URM1_HUMAN]	6.93	1	1	1	101	11.373	4.66553	0.906532	0.60735	0.61731	0.710397	0.0981593
P17066	Heat shock 70 kDa protein 6 OS=Homo sapiens GN=HSPA6 PE=1 SV=2 - [HSP76_HUMAN]	24.57	1	12	53	643	70.9842	6.13818	1.22464	1.15742	1.05474	1.1456	0.0984227
Q59FM5	Guanine nucleotide-binding protein G, alpha subunit variant (Fragment) OS=Homo sapiens PE=2 SV=1 - [Q59FM5_HUMAN]	12.89	4	4	8	357	41.8644	5.69385	0.960056	0.921599	0.975869	0.952508	0.0984247
P23193	Transcription elongation factor A protein 1 OS=Homo sapiens GN=TCEA1 PE=1 SV=2 - [TCEA1_HUMAN]	35.22	8	8	11	301	33.948	8.38232	0.937724	0.958629	0.871522	0.922625	0.0984288
Q8NC56	LEM domain-containing protein 2 OS=Homo sapiens GN=LEMD2 PE=1 SV=1 - [LEMD2_HUMAN]	12.13	5	5	5	503	56.9395	8.99756	0.926077	0.975613	0.898178	0.933289	0.0984782
E5RHT6	ADP-ribosylation factor GTPase-activating protein 1 (Fragment) OS=Homo sapiens GN=ARFGAP1 PE=1 SV=2 - [E5RHT6_HUMAN]	15.16	3	3	4	244	26.539	6.59521	0.977638	0.926596	0.904593	0.936276	0.0985224
A0A024R8L8	Envoplakin, isoform CRA_a OS=Homo sapiens GN=EVPL PE=4 SV=1 - [A0A024R8L8_HUMAN]	0.98	1	1	1	2033	231.491	7.02002	1.32766	1.4343	1.10222	1.28806	0.0986746
F8W020	Nucleosome assembly protein 1-like 1 (Fragment) OS=Homo sapiens GN=NAP1L1 PE=1 SV=1 - [F8W020_HUMAN]	57.49	2	9	39	207	24.3513	4.51318	1.16332	1.26215	1.06837	1.16461	0.0986892
O43156	TELO2-interacting protein 1 homolog OS=Homo sapiens GN=TTI1 PE=1 SV=3 - [TTI1_HUMAN]	6.43	5	5	9	1089	121.992	5.97314	1.1554	1.05111	1.07339	1.0933	0.0987058
A0A087X0S5	Collagen alpha-1(VI) chain OS=Homo sapiens GN=COL6A1 PE=1 SV=1 - [A0A087X0S5_HUMAN]	13.55	9	9	16	1026	108.272	5.42725	0.886169	0.836994	0.96039	0.894518	0.0987759
P26641	Elongation factor 1-gamma OS=Homo sapiens GN=EEF1G PE=1 SV=3 - [EF1G_HUMAN]	44.85	20	20	66	437	50.0871	6.66846	0.965425	0.944119	0.888659	0.932734	0.0988421
Q68DM5	Putative uncharacterized protein DKFZp781L1143 OS=Homo sapiens GN=DKFZp781L1143 PE=1 SV=1 - [Q68DM5_HUMAN]	24.82	2	2	2	141	15.6362	9.48096	0.788073	0.762113	0.945272	0.831819	0.0988812
P33981	Dual specificity protein kinase TTK OS=Homo sapiens GN=TTK PE=1 SV=2 - [TTK_HUMAN]	4.78	2	3	3	857	97.0111	8.1626	0.927556	0.964038	0.871607	0.921067	0.099034
Q14746	Conserved oligomeric Golgi complex subunit 2 OS=Homo sapiens GN=COG2 PE=1 SV=1 - [COG2_HUMAN]	7.05	4	4	4	738	83.1553	6.62451	0.950625	0.964314	0.893221	0.936053	0.099049
H3BSK4	E3 ubiquitin-protein ligase ARIH1 OS=Homo sapiens GN=ARIH1 PE=1 SV=1 - [H3BSK4_HUMAN]	10.78	1	1	1	167	17.6058	3.82764	1.49563	1.21153	1.80934	1.5055	0.0995309
I3L4D5	B-cell CLL/lymphoma 7 protein family member C OS=Homo sapiens GN=BCL7C PE=1 SV=1 - [I3L4D5_HUMAN]	16.35	2	2	2	104	11.6803	10.4624	0.81032	0.746391	0.94099	0.832567	0.0997797
Q8WXD5	Gem-associated protein 6 OS=Homo sapiens GN=GEMIN6 PE=1 SV=1 - [GEMI6_HUMAN]	21.56	3	3	3	167	18.8123	5.12256	0.951179	0.922317	0.843014	0.905503	0.0998652
P37802	Transgelin-2 OS=Homo sapiens GN=TAGLN2 PE=1 SV=3 - [TAGL2_HUMAN]	88.94	15	15	91	199	22.3772	8.25049	0.90032	0.92685	0.781737	0.869636	0.0998708
Q96EK5	KIF1-binding protein OS=Homo sapiens GN=KIF1BP PE=1 SV=1 - [KBP_HUMAN]	16.75	8	8	10	621	71.7684	5.49072	1.10274	1.13836	1.03217	1.09109	0.100043
Q9P0J7	E3 ubiquitin-protein ligase KCMF1 OS=Homo sapiens GN=KCMF1 PE=1 SV=2 - [KCMF1_HUMAN]	3.67	1	1	1	381	41.9189	5.65576	1.32561	1.17847	1.61335	1.37248	0.100199
A6H8W8	Intersectin 2 OS=Homo sapiens GN=ITSN2 PE=2 SV=1 - [A6H8W8_HUMAN]	2.58	3	3	3	1669	190.245	8.17725	1.12979	1.49607	1.29997	1.30861	0.10022
Q9H5X1	MIP18 family protein FAM96A OS=Homo sapiens GN=FAM96A PE=1 SV=1 - [FA96A_HUMAN]	12.5	2	2	2	160	18.3435	4.88135	1.0423	1.16407	1.10113	1.1025	0.10027
Q96RS2	40S ribosomal protein SA OS=Homo sapiens GN=RPSA PE=2 SV=1 - [Q96RS2_HUMAN]	38.64	1	10	26	295	32.9755	4.93213	0.822723	0.849002	0.960091	0.877272	0.100278
Q14554	Protein disulfide-isomerase A5 OS=Homo sapiens GN=PDIA5 PE=1 SV=1 - [PDIA5_HUMAN]	6.36	3	3	3	519	59.5561	7.91357	0.885765	0.862699	0.969065	0.905843	0.100312
A8K769	cDNA FLJ77721, highly similar to Homo sapiens secretory carrier membrane protein 2 (SCAMP2), mRNA OS=Homo sapiens PE=2 SV=1 - [A8K769_HUMAN]	6.08	1	1	2	329	36.5914	6.1001	1.05844	1.25326	1.1889	1.16687	0.100489
Q86UP2	Kinectin OS=Homo sapiens GN=KTN1 PE=1 SV=1 - [KTN1_HUMAN]	39.87	38	44	87	1357	156.179	5.64307	0.832083	0.829999	0.960658	0.874247	0.100569
S5FQ49	PHF10 isoform Ss OS=Homo sapiens PE=2 SV=1 - [S5FQ49_HUMAN]	5.15	2	2	2	330	37.8277	5.49072	0.933816	0.878658	0.965675	0.92605	0.100624
P01112	GTPase HRas OS=Homo sapiens GN=HRAS PE=1 SV=1 - [RASH_HUMAN]	34.92	1	4	4	189	21.2846	5.31299	0.960042	0.826965	0.872173	0.886393	0.100713
Q9UPN7	Serine/threonine-protein phosphatase 6 regulatory subunit 1 OS=Homo sapiens GN=PPP6R1 PE=1 SV=5 - [PP6R1_HUMAN]	4.99	3	3	3	881	96.6637	4.55127	0.946902	0.764337	0.811245	0.840828	0.100714
Q8WVI0	Small integral membrane protein 4 OS=Homo sapiens GN=SMIM4 PE=1 SV=2 - [SMIM4_HUMAN]	15.71	1	1	1	70	8.69061	10.8726	1.12998	1.22524	1.43746	1.26423	0.100733
P20042	Eukaryotic translation initiation factor 2 subunit 2 OS=Homo sapiens GN=EIF2S2 PE=1 SV=2 - [IF2B_HUMAN]	42.34	12	12	24	333	38.3644	5.79541	1.05243	1.02369	1.01758	1.03123	0.100744
Q8N3E9	1-phosphatidylinositol 4,5-bisphosphate phosphodiesterase delta-3 OS=Homo sapiens GN=PLCD3 PE=1 SV=3 - [PLCD3_HUMAN]	11.66	5	5	5	789	89.2022	6.97607	1.12076	1.28362	1.10073	1.16837	0.10076
Q14232	Translation initiation factor eIF-2B subunit alpha OS=Homo sapiens GN=EIF2B1 PE=1 SV=1 - [EI2BA_HUMAN]	32.79	8	8	10	305	33.6908	7.32764	1.17098	1.03895	1.1309	1.11361	0.100761
B0FTY2	NudC-like protein OS=Homo sapiens PE=1 SV=1 - [B0FTY2_HUMAN]	27.7	6	6	7	361	40.7536	5.19873	0.931896	0.909972	0.798781	0.880216	0.10077
P62979	Ubiquitin-40S ribosomal protein S27a OS=Homo sapiens GN=RPS27A PE=1 SV=2 - [RS27A_HUMAN]	50	9	9	69	156	17.9535	9.64209	0.931291	0.95896	0.981987	0.957413	0.100824
B4DEG9	cDNA FLJ58448, highly similar to Bromodomain-containing protein 8 OS=Homo sapiens PE=2 SV=1 - [B4DEG9_HUMAN]	1.55	1	1	1	837	91.0228	4.64014	1.04158	1.17518	1.18265	1.13314	0.100882
I3L4J1	Uncharacterized protein (Fragment) OS=Homo sapiens PE=1 SV=3 - [I3L4J1_HUMAN]	8.88	2	4	7	428	48.0406	7.53271	0.919545	0.942491	0.825192	0.895743	0.100897
Q9Y294	Histone chaperone ASF1A OS=Homo sapiens GN=ASF1A PE=1 SV=1 - [ASF1A_HUMAN]	19.61	2	2	2	204	22.9541	4.41162	0.986125	0.938418	0.942769	0.955771	0.100926
E9PKG6	Nucleobindin-2 OS=Homo sapiens GN=NUCB2 PE=1 SV=2 - [E9PKG6_HUMAN]	25.15	6	6	9	338	40.3433	5.17334	0.908976	0.847234	0.959971	0.905394	0.101024
Q9NYE4	Cervical mucin MUC5B (Fragment) OS=Homo sapiens PE=2 SV=1 - [Q9NYE4_HUMAN]	4.19	2	2	2	716	71.1516	7.35693	1.11565	1.23159	1.41706	1.25477	0.101039
A0A024RAQ3	Dihydrofolate reductase, isoform CRA_a OS=Homo sapiens GN=DHFR PE=3 SV=1 - [A0A024RAQ3_HUMAN]	23.28	3	3	3	262	28.8258	9.5542	0.889164	0.884605	0.708425	0.827398	0.10113
Q9BWS9	Chitinase domain-containing protein 1 OS=Homo sapiens GN=CHID1 PE=1 SV=1 - [CHID1_HUMAN]	32.32	9	9	18	393	44.9123	8.63135	0.889434	0.822149	0.954919	0.888834	0.10116
B4DSX6	cDNA FLJ57427, highly similar to Glycogenin-1 (EC 2.4.1.186) OS=Homo sapiens PE=2 SV=1 - [B4DSX6_HUMAN]	17.62	3	3	7	193	21.4659	5.5542	1.17547	1.21576	1.04814	1.14646	0.101226
Q8WY22	BRI3-binding protein OS=Homo sapiens GN=BRI3BP PE=1 SV=1 - [BRI3B_HUMAN]	14.34	2	2	3	251	27.8178	9.43701	1.02936	1.12982	1.12443	1.09454	0.101322
B2RB95	cDNA, FLJ95381, Homo sapiens tripartite motif-containing 16 (TRIM16), mRNA OS=Homo sapiens PE=2 SV=1 - [B2RB95_HUMAN]	9.93	3	4	5	564	63.9146	5.49072	1.77096	1.90216	1.19979	1.6243	0.101447
K7EPP5	mRNA cap guanine-N7 methyltransferase (Fragment) OS=Homo sapiens GN=RNMT PE=1 SV=1 - [K7EPP5_HUMAN]	10.89	1	1	1	101	11.0583	4.83057	1.05672	1.09601	1.02519	1.05931	0.101466
B7Z6B3	Receptor expression-enhancing protein OS=Homo sapiens PE=2 SV=1 - [B7Z6B3_HUMAN]	12.18	2	2	3	156	17.7463	8.646	1.12235	1.05961	1.21799	1.13332	0.101479
M0R0F0	40S ribosomal protein S5 (Fragment) OS=Homo sapiens GN=RPS5 PE=1 SV=1 - [M0R0F0_HUMAN]	46	8	8	25	200	22.3768	9.5542	0.957114	0.907023	0.969748	0.944628	0.101719
Q8IYV2	DEAD (Asp-Glu-Ala-Asp) box polypeptide 20 OS=Homo sapiens GN=DDX20 PE=2 SV=1 - [Q8IYV2_HUMAN]	8.01	6	6	6	824	92.0985	7.03467	1.21881	1.28574	1.06422	1.18959	0.101754
A0A0G2JH68	Protein diaphanous homolog 1 OS=Homo sapiens GN=DIAPH1 PE=1 SV=1 - [A0A0G2JH68_HUMAN]	23.9	22	22	29	1272	141.269	5.38916	1.11088	1.03427	1.05392	1.06636	0.101881
Q9BYX7	Putative beta-actin-like protein 3 OS=Homo sapiens GN=POTEKP PE=5 SV=1 - [ACTBM_HUMAN]	24.53	2	6	37	375	41.9888	6.32861	1.08667	1.39429	1.34212	1.27436	0.101984
A0A0U1RRH1	Ryanodine receptor 3 OS=Homo sapiens GN=RYR3 PE=4 SV=1 - [A0A0U1RRH1_HUMAN]	0.41	1	1	1	4859	550.472	5.69385	2.66181	2.32864	1.36669	2.11905	0.102256
P35270	Sepiapterin reductase OS=Homo sapiens GN=SPR PE=1 SV=1 - [SPRE_HUMAN]	30.27	7	7	9	261	28.0308	8.04541	1.42388	1.31456	1.09542	1.27795	0.10248
B7Z6B6	Zinc finger protein 346 OS=Homo sapiens GN=ZNF346 PE=1 SV=1 - [B7Z6B6_HUMAN]	26.72	3	3	4	131	14.6383	7.76709	1.07113	1.09173	1.20967	1.12418	0.102546
B7Z938	cDNA FLJ61727, highly similar to Laminin alpha-4 chain (Fragment) OS=Homo sapiens PE=2 SV=1 - [B7Z938_HUMAN]	1.84	2	2	2	1413	157.376	5.43994	0.892273	0.861796	0.96945	0.90784	0.102582
B7Z5G6	cDNA FLJ50057, weakly similar to LIM domain only protein 7 (Fragment) OS=Homo sapiens PE=2 SV=1 - [B7Z5G6_HUMAN]	1.83	1	1	1	710	80.9582	5.68115	0.908722	0.948361	0.822593	0.893225	0.102613
B4DL56	Polypeptide N-acetylgalactosaminyltransferase OS=Homo sapiens PE=2 SV=1 - [B4DL56_HUMAN]	8.79	4	4	4	603	68.834	8.26514	0.837283	0.777269	0.949619	0.854724	0.102617
A0A0G2JNN3	Leukocyte receptor cluster member 8 (Fragment) OS=Homo sapiens GN=LENG8 PE=1 SV=1 - [A0A0G2JNN3_HUMAN]	1.52	1	1	1	726	79.437	9.5542	0.669935	0.675166	0.925981	0.757027	0.102639
J3QRS8	ADP-ribosylation factor-binding protein GGA3 OS=Homo sapiens GN=GGA3 PE=1 SV=1 - [J3QRS8_HUMAN]	19.81	1	1	1	106	12.3303	7.25439	0.971433	0.885426	0.867673	0.908177	0.103244
D6R9B8	Protein Jade-2 (Fragment) OS=Homo sapiens GN=JADE2 PE=1 SV=1 - [D6R9B8_HUMAN]	11.41	1	1	1	149	16.5921	4.79248	1.23345	1.5752	1.20842	1.33902	0.103258
B2RCZ4	Protein kinase C OS=Homo sapiens PE=2 SV=1 - [B2RCZ4_HUMAN]	9.2	3	4	5	587	67.1569	5.89697	1.125	1.31679	1.11775	1.18651	0.103486
A6NIR2	Chromosome 1 open reading frame 41, isoform CRA_b OS=Homo sapiens GN=HSPB11 PE=1 SV=1 - [A6NIR2_HUMAN]	9.82	1	1	1	112	13.0195	4.76709	0.77004	0.869164	0.9393	0.859501	0.10351
J3QRD1	Fatty aldehyde dehydrogenase OS=Homo sapiens GN=ALDH3A2 PE=1 SV=1 - [J3QRD1_HUMAN]	36.39	11	12	25	393	44.6197	5.52881	0.895613	0.843998	0.963456	0.901022	0.103516
Q9H3N1	Thioredoxin-related transmembrane protein 1 OS=Homo sapiens GN=TMX1 PE=1 SV=1 - [TMX1_HUMAN]	26.43	9	9	18	280	31.7708	4.98291	0.851637	0.879841	0.967987	0.899822	0.103673
Q9P287	BRCA2 and CDKN1A-interacting protein OS=Homo sapiens GN=BCCIP PE=1 SV=1 - [BCCIP_HUMAN]	42.36	9	9	21	314	35.9567	4.61475	1.23775	1.21106	1.05105	1.16662	0.103718
Q9UDM8	Putative uncharacterized protein ORC5L (Fragment) OS=Homo sapiens GN=ORC5L PE=4 SV=1 - [Q9UDM8_HUMAN]	6.01	2	2	2	383	44.312	7.94287	0.960074	0.857329	0.924415	0.913939	0.103764
P04406	Glyceraldehyde-3-phosphate dehydrogenase OS=Homo sapiens GN=GAPDH PE=1 SV=3 - [G3P_HUMAN]	60.9	12	17	251	335	36.0304	8.45557	1.14552	1.14026	1.03179	1.10586	0.103848
Q99622	Protein C10 OS=Homo sapiens GN=C12orf57 PE=1 SV=1 - [C10_HUMAN]	38.89	3	3	4	126	13.1697	5.13525	1.22082	1.26866	1.05767	1.18238	0.103872
Q8TCT9	Minor histocompatibility antigen H13 OS=Homo sapiens GN=HM13 PE=1 SV=1 - [HM13_HUMAN]	23.08	8	8	17	377	41.4616	6.43018	1.11107	1.1149	1.29561	1.17386	0.10388
C9J4I9	Peroxidasin homolog (Fragment) OS=Homo sapiens GN=PXDN PE=1 SV=1 - [C9J4I9_HUMAN]	9.82	1	1	1	224	25.5534	9.0708	1.14058	1.60366	1.65297	1.46574	0.103988
Q12789	General transcription factor 3C polypeptide 1 OS=Homo sapiens GN=GTF3C1 PE=1 SV=4 - [TF3C1_HUMAN]	10.43	18	18	21	2109	238.725	7.29834	1.04367	1.11434	1.18091	1.11297	0.104142
E7EQT4	Apoptotic chromatin condensation inducer in the nucleus OS=Homo sapiens GN=ACIN1 PE=1 SV=2 - [E7EQT4_HUMAN]	23.67	27	27	39	1301	147.275	6.72705	1.07477	1.07412	1.19511	1.11467	0.104164
B4DG62	Hexokinase OS=Homo sapiens PE=2 SV=1 - [B4DG62_HUMAN]	41.75	29	33	75	915	102.246	6.80029	1.12946	1.09022	1.283	1.16756	0.104301
P16455	Methylated-DNA--protein-cysteine methyltransferase OS=Homo sapiens GN=MGMT PE=1 SV=1 - [MGMT_HUMAN]	23.67	3	3	5	207	21.6322	8.104	1.01631	1.07118	1.0485	1.04533	0.104341
Q6FIA3	PACSIN2 protein OS=Homo sapiens GN=PACSIN2 PE=2 SV=1 - [Q6FIA3_HUMAN]	20	7	7	8	445	51.321	5.38916	0.908012	0.904274	0.979311	0.930532	0.104501
B4DFG6	cDNA FLJ54285, highly similar to 28S ribosomal protein S18b, mitochondrial OS=Homo sapiens PE=2 SV=1 - [B4DFG6_HUMAN]	16.53	2	2	2	121	14.0392	9.5835	1.11936	1.46848	1.27379	1.28721	0.104621
A0A024RAJ5	Collagen, type IV, alpha 3 (Goodpasture antigen) binding protein, isoform CRA_a OS=Homo sapiens GN=COL4A3BP PE=4 SV=1 - [A0A024RAJ5_HUMAN]	4.68	2	2	2	598	67.9644	5.46533	1.29892	1.80163	1.31142	1.47066	0.10463
P62879	Guanine nucleotide-binding protein G(I)/G(S)/G(T) subunit beta-2 OS=Homo sapiens GN=GNB2 PE=1 SV=3 - [GBB2_HUMAN]	43.53	5	11	29	340	37.3071	5.99854	0.971496	0.865397	0.886653	0.907849	0.104637
B4DJB4	Isocitrate dehydrogenase [NAD] subunit, mitochondrial OS=Homo sapiens PE=2 SV=1 - [B4DJB4_HUMAN]	32.59	8	8	13	316	34.4834	6.44287	1.12465	1.16268	1.37391	1.22041	0.104661
A4QPB0	IQ motif containing GTPase activating protein 1 OS=Homo sapiens GN=IQGAP1 PE=1 SV=1 - [A4QPB0_HUMAN]	34.94	43	44	79	1657	189.162	6.48096	1.12995	1.12562	1.02803	1.09453	0.104793
Q5U5X0	Complex III assembly factor LYRM7 OS=Homo sapiens GN=LYRM7 PE=1 SV=1 - [LYRM7_HUMAN]	33.65	3	4	5	104	11.9475	9.65674	1.04771	1.22537	1.18623	1.1531	0.1048
Q9H9Y2	Ribosome production factor 1 OS=Homo sapiens GN=RPF1 PE=1 SV=2 - [RPF1_HUMAN]	2.29	1	1	1	349	40.0861	10.0083	1.05747	1.22595	1.13186	1.13843	0.10486
Q9H553	Alpha-1,3/1,6-mannosyltransferase ALG2 OS=Homo sapiens GN=ALG2 PE=1 SV=1 - [ALG2_HUMAN]	13.94	5	5	5	416	47.0613	7.04932	0.809293	0.809706	0.958533	0.859177	0.105176
B8ZZ93	INO80 complex subunit B OS=Homo sapiens GN=INO80B PE=4 SV=1 - [B8ZZ93_HUMAN]	8.7	1	1	1	184	20.4415	7.23975	1.05145	1.19108	1.10362	1.11538	0.105316
C9J8U9	Biorientation of chromosomes in cell division protein 1 (Fragment) OS=Homo sapiens GN=BOD1 PE=1 SV=7 - [C9J8U9_HUMAN]	57.14	1	2	2	42	4.75655	10.8286	0.753204	0.922198	0.887218	0.854207	0.105418
Q16626	Male-enhanced antigen 1 OS=Homo sapiens GN=MEA1 PE=1 SV=2 - [MEA1_HUMAN]	7.03	1	1	1	185	19.8924	4.22119	0.971161	0.972603	0.925808	0.956524	0.10549
A0A0A0MSD6	Teneurin-3 OS=Homo sapiens GN=TENM3 PE=1 SV=1 - [A0A0A0MSD6_HUMAN]	1.03	1	1	1	2529	281.589	6.31592	0.922555	0.722008	0.637086	0.76055	0.105515
F8VX55	Alpha-globin transcription factor CP2 OS=Homo sapiens GN=TFCP2 PE=1 SV=1 - [F8VX55_HUMAN]	12.26	2	3	3	424	48.5033	5.51611	1.4082	1.19556	1.1227	1.24215	0.105641
A8K588	cDNA FLJ76823, highly similar to Homo sapiens splicing factor, arginine/serine-rich 6 (SFRS6), mRNA OS=Homo sapiens PE=2 SV=1 - [A8K588_HUMAN]	27.33	7	10	13	344	39.4643	11.3999	1.1229	1.03178	1.15173	1.10214	0.10576
B4DLR3	cDNA FLJ54020, highly similar to Heterogeneous nuclear ribonucleoprotein U OS=Homo sapiens PE=2 SV=1 - [B4DLR3_HUMAN]	43.75	1	29	101	784	86.8064	6.43018	1.17961	1.20328	1.50511	1.296	0.105789
Q14789	Golgin subfamily B member 1 OS=Homo sapiens GN=GOLGB1 PE=1 SV=2 - [GOGB1_HUMAN]	13.32	31	32	38	3259	375.79	4.99561	0.891923	0.877211	0.974466	0.914533	0.105863
Q05D32	CTD small phosphatase-like protein 2 OS=Homo sapiens GN=CTDSPL2 PE=1 SV=2 - [CTSL2_HUMAN]	11.37	5	5	5	466	52.9661	6.40479	1.40503	1.43223	2.10675	1.648	0.105888
B4E2K6	cDNA FLJ60405, highly similar to Rho guanine nucleotide exchange factor 12 (Fragment) OS=Homo sapiens PE=2 SV=1 - [B4E2K6_HUMAN]	2.82	2	2	2	1278	143.859	6.31592	0.923247	0.952168	0.981693	0.952369	0.105915
Q53SV6	Putative uncharacterized protein LOC284996 (Fragment) OS=Homo sapiens GN=LOC284996 PE=4 SV=1 - [Q53SV6_HUMAN]	6.75	1	1	1	163	17.6287	5.38916	1.19688	1.393	1.11291	1.23426	0.105926
G3V529	ATP-dependent RNA helicase DDX24 OS=Homo sapiens GN=DDX24 PE=1 SV=1 - [G3V529_HUMAN]	31.62	20	20	36	816	91.4239	8.82178	0.855501	0.865745	0.969738	0.896995	0.105935
Q9H089	Large subunit GTPase 1 homolog OS=Homo sapiens GN=LSG1 PE=1 SV=2 - [LSG1_HUMAN]	17.78	11	11	14	658	75.1784	6.37939	1.03659	1.12271	1.16894	1.10941	0.106013
B4DT96	Nucleoporin-like protein 2 OS=Homo sapiens GN=NUPL2 PE=1 SV=1 - [B4DT96_HUMAN]	7.74	1	1	1	155	17.3774	9.31982	1.04853	1.07218	1.15644	1.09238	0.106048
J3QR41	Aurora kinase B (Fragment) OS=Homo sapiens GN=AURKB PE=1 SV=1 - [J3QR41_HUMAN]	23.26	3	3	3	172	20.0265	8.92432	0.88057	0.911188	0.974523	0.922094	0.106356
Q8WUD1	Ras-related protein Rab-2B OS=Homo sapiens GN=RAB2B PE=1 SV=1 - [RAB2B_HUMAN]	49.54	2	8	13	216	24.1991	7.82568	0.949113	0.887327	0.964449	0.93363	0.106376
Q6WCQ1	Myosin phosphatase Rho-interacting protein OS=Homo sapiens GN=MPRIP PE=1 SV=3 - [MPRIP_HUMAN]	16.2	11	11	13	1025	116.461	6.21436	0.909502	0.914807	0.981124	0.935144	0.106438
O43854	EGF-like repeat and discoidin I-like domain-containing protein 3 OS=Homo sapiens GN=EDIL3 PE=1 SV=1 - [EDIL3_HUMAN]	4.58	2	2	2	480	53.73	7.28369	1.13887	1.50544	1.26349	1.3026	0.106623
B2R8U0	cDNA, FLJ94063, highly similar to Homo sapiens activating transcription factor 7 (ATF7), mRNA OS=Homo sapiens PE=2 SV=1 - [B2R8U0_HUMAN]	10.97	3	3	5	483	51.7134	8.35303	1.06386	1.22207	1.1102	1.13204	0.10663
Q9NRW1	Ras-related protein Rab-6B OS=Homo sapiens GN=RAB6B PE=1 SV=1 - [RAB6B_HUMAN]	25.48	1	5	10	208	23.4469	5.52881	1.56022	1.21511	1.20643	1.32725	0.106822
Q14849	StAR-related lipid transfer protein 3 OS=Homo sapiens GN=STARD3 PE=1 SV=2 - [STAR3_HUMAN]	4.49	1	1	1	445	50.4706	8.36768	1.16496	1.38038	1.12422	1.22319	0.106856
J3KQS7	Macrophage-stimulating protein receptor OS=Homo sapiens GN=MST1R PE=1 SV=1 - [J3KQS7_HUMAN]	1.26	1	1	1	1032	110.454	6.75635	0.907072	0.866312	0.970763	0.914716	0.107006
Q8TCG1	Protein CIP2A OS=Homo sapiens GN=KIAA1524 PE=1 SV=2 - [CIP2A_HUMAN]	8.07	6	7	7	905	102.121	6.22705	1.07644	1.01826	1.08952	1.06141	0.107152
Q6VRU3	Alpha-methyl-acyl-CoA racemase IIAs OS=Homo sapiens PE=2 SV=1 - [Q6VRU3_HUMAN]	12.69	2	2	2	260	28.4538	9.5835	1.13241	1.06644	1.24852	1.14912	0.107267
E7EUY3	Propionyl-CoA carboxylase beta chain, mitochondrial OS=Homo sapiens GN=PCCB PE=1 SV=1 - [E7EUY3_HUMAN]	22.67	8	8	9	516	55.6734	7.23975	1.14269	1.03926	1.18801	1.12332	0.107295
Q96RQ3	Methylcrotonoyl-CoA carboxylase subunit alpha, mitochondrial OS=Homo sapiens GN=MCCC1 PE=1 SV=3 - [MCCA_HUMAN]	22.21	11	11	12	725	80.4219	7.78174	1.09555	1.11751	1.28248	1.16518	0.107392
Q9P0B6	Coiled-coil domain-containing protein 167 OS=Homo sapiens GN=CCDC167 PE=1 SV=2 - [CC167_HUMAN]	15.46	1	1	1	97	11.4521	9.49561	0.886785	0.752505	0.92384	0.854377	0.107527
A0A0S2Z5P5	Chromosome 10 open reading frame 119, isoform CRA_c (Fragment) OS=Homo sapiens GN=MCMBP PE=2 SV=1 - [A0A0S2Z5P5_HUMAN]	14.22	8	8	9	640	72.7027	5.78271	0.953433	0.924553	0.842077	0.906688	0.107599
D3DUL8	KIAA1609 protein, isoform CRA_a OS=Homo sapiens GN=KIAA1609 PE=4 SV=1 - [D3DUL8_HUMAN]	18.2	1	5	5	456	51.0002	6.32861	0.974551	0.984585	0.993943	0.98436	0.107827
Q9BXW7	Cat eye syndrome critical region protein 5 OS=Homo sapiens GN=CECR5 PE=1 SV=1 - [CECR5_HUMAN]	22.7	6	6	11	423	46.2918	8.1333	1.0565	1.23607	1.14187	1.14481	0.107876
B4DSL5	Unconventional myosin-XIX OS=Homo sapiens GN=MYO19 PE=1 SV=1 - [B4DSL5_HUMAN]	8.74	1	1	1	183	20.9894	8.36768	0.744134	0.800965	0.947535	0.830878	0.107967
Q69YU5	Uncharacterized protein C12orf73 OS=Homo sapiens GN=C12orf73 PE=3 SV=2 - [CL073_HUMAN]	19.72	1	1	1	71	8.01724	9.15869	1.05583	1.20971	1.27202	1.17919	0.108101
P42338	Phosphatidylinositol 4,5-bisphosphate 3-kinase catalytic subunit beta isoform OS=Homo sapiens GN=PIK3CB PE=1 SV=1 - [PK3CB_HUMAN]	4.3	3	3	3	1070	122.683	7.09326	0.929311	0.97909	0.901276	0.936559	0.108163
O94927	HAUS augmin-like complex subunit 5 OS=Homo sapiens GN=HAUS5 PE=1 SV=2 - [HAUS5_HUMAN]	4.11	2	2	2	633	71.638	8.51416	0.922316	0.887102	0.749185	0.852868	0.108365
Q5JVZ5	Engulfment and cell motility protein 2 OS=Homo sapiens GN=ELMO2 PE=1 SV=1 - [Q5JVZ5_HUMAN]	10.72	4	4	8	718	82.3122	5.89697	1.19393	1.04076	1.14005	1.12491	0.108407
Q1ED39	Lysine-rich nucleolar protein 1 OS=Homo sapiens GN=KNOP1 PE=1 SV=1 - [KNOP1_HUMAN]	5.68	2	2	2	458	51.5572	9.86182	1.09475	1.04116	1.16601	1.10064	0.108489
P62851	40S ribosomal protein S25 OS=Homo sapiens GN=RPS25 PE=1 SV=1 - [RS25_HUMAN]	29.6	5	5	14	125	13.7337	10.1108	0.970832	0.883697	0.934503	0.929677	0.108506
E9PJ29	Out at first protein homolog OS=Homo sapiens GN=OAF PE=1 SV=1 - [E9PJ29_HUMAN]	10.83	1	1	1	157	18.0798	7.63525	1.11083	1.16167	1.03493	1.10248	0.108514
Q15118	[Pyruvate dehydrogenase (acetyl-transferring)] kinase isozyme 1, mitochondrial OS=Homo sapiens GN=PDK1 PE=1 SV=1 - [PDK1_HUMAN]	13.99	5	5	7	436	49.213	8.80713	0.859632	0.95858	0.933705	0.917306	0.108522
Q8N5G0	Small integral membrane protein 20 OS=Homo sapiens GN=SMIM20 PE=1 SV=2 - [SMI20_HUMAN]	8.33	1	1	1	168	18.3915	10.9897	1.09361	1.03663	1.15503	1.09509	0.108612
Q9NXG2	THUMP domain-containing protein 1 OS=Homo sapiens GN=THUMPD1 PE=1 SV=2 - [THUM1_HUMAN]	23.8	6	6	10	353	39.2908	7.88428	1.11193	1.17705	1.04036	1.10978	0.108619
Q5JPH6	Probable glutamate--tRNA ligase, mitochondrial OS=Homo sapiens GN=EARS2 PE=1 SV=2 - [SYEM_HUMAN]	18.36	6	6	8	523	58.6516	8.76318	1.19254	1.07015	1.30641	1.1897	0.108641
E9PL46	F-box only protein 3 OS=Homo sapiens GN=FBXO3 PE=1 SV=1 - [E9PL46_HUMAN]	24.03	3	3	3	129	15.1648	8.32373	0.962332	0.904726	0.841162	0.90274	0.108737
H0YDT8	ER membrane protein complex subunit 7 (Fragment) OS=Homo sapiens GN=EMC7 PE=1 SV=1 - [H0YDT8_HUMAN]	15.1	2	2	3	192	20.9817	9.36377	1.1506	1.10415	1.3362	1.19698	0.108776
B2R9T9	cDNA, FLJ94551 OS=Homo sapiens PE=2 SV=1 - [B2R9T9_HUMAN]	8.64	2	2	8	243	26.1776	10.6675	0.803465	0.868086	0.957122	0.876224	0.10878
A8K6H9	cDNA FLJ75876, highly similar to Homo sapiens solute carrier family 38, member 2 (SLC38A2), mRNA OS=Homo sapiens PE=2 SV=1 - [A8K6H9_HUMAN]	15.42	4	4	6	506	56.0175	8.00146	1.08456	1.20301	1.34845	1.21201	0.108824
O14494	Phospholipid phosphatase 1 OS=Homo sapiens GN=PLPP1 PE=1 SV=1 - [PLPP1_HUMAN]	7.04	1	1	1	284	32.1354	7.97217	1.14795	1.04042	1.07516	1.08784	0.109185
B7Z5L6	cDNA FLJ54723, highly similar to Poly (ADP-ribose) polymerase 9 (EC 2.4.2.30) OS=Homo sapiens PE=2 SV=1 - [B7Z5L6_HUMAN]	2.7	2	2	2	777	87.4941	8.14795	1.1521	1.29674	1.08038	1.17641	0.109195
O94854	Uncharacterized protein KIAA0754 OS=Homo sapiens GN=KIAA0754 PE=2 SV=4 - [K0754_HUMAN]	0.85	1	1	1	1291	135.065	4.2085	1.14977	1.04198	1.07401	1.08859	0.109231
I3L1D0	WD repeat domain phosphoinositide-interacting protein 3 OS=Homo sapiens GN=WDR45B PE=1 SV=1 - [I3L1D0_HUMAN]	5.75	1	1	2	174	19.3028	7.1665	1.53003	1.11054	1.3779	1.33949	0.109439
O95071	E3 ubiquitin-protein ligase UBR5 OS=Homo sapiens GN=UBR5 PE=1 SV=2 - [UBR5_HUMAN]	10.4	21	21	25	2799	309.158	5.84619	0.944613	0.957238	0.868811	0.923554	0.109462
O95433	Activator of 90 kDa heat shock protein ATPase homolog 1 OS=Homo sapiens GN=AHSA1 PE=1 SV=1 - [AHSA1_HUMAN]	51.48	16	16	41	338	38.2503	5.52881	0.972328	0.967738	0.919424	0.953163	0.109505
P55145	Mesencephalic astrocyte-derived neurotrophic factor OS=Homo sapiens GN=MANF PE=1 SV=3 - [MANF_HUMAN]	40.66	7	7	16	182	20.6868	8.68994	0.868247	0.844836	0.9696	0.894228	0.109857
O15143	Actin-related protein 2/3 complex subunit 1B OS=Homo sapiens GN=ARPC1B PE=1 SV=3 - [ARC1B_HUMAN]	23.39	6	7	9	372	40.9234	8.35303	0.783621	0.83375	0.956692	0.858021	0.109929
H0YB11	UPF0317 protein C14orf159, mitochondrial (Fragment) OS=Homo sapiens GN=C14orf159 PE=1 SV=1 - [H0YB11_HUMAN]	5.07	1	1	1	276	29.4519	7.91357	0.902879	0.847604	0.966097	0.905527	0.110041
Q9Y654	Heterochromatin-specific nonhistone protein (Fragment) OS=Homo sapiens GN=CBX1 PE=4 SV=1 - [Q9Y654_HUMAN]	18.3	1	2	5	153	17.4754	4.89404	1.01993	1.09273	1.10171	1.07146	0.110054
A5A3E0	POTE ankyrin domain family member F OS=Homo sapiens GN=POTEF PE=1 SV=2 - [POTEF_HUMAN]	10.42	1	7	44	1075	121.367	6.20166	1.39267	2.49156	2.96248	2.28224	0.110235
Q8NBZ0	INO80 complex subunit E OS=Homo sapiens GN=INO80E PE=1 SV=1 - [IN80E_HUMAN]	13.93	2	2	2	244	26.4616	8.33838	1.05446	1.13554	1.04599	1.07866	0.110301
P61513	60S ribosomal protein L37a OS=Homo sapiens GN=RPL37A PE=1 SV=2 - [RL37A_HUMAN]	48.91	4	4	7	92	10.2685	10.4331	1.03443	1.15756	1.17704	1.12301	0.110355
P14854	Cytochrome c oxidase subunit 6B1 OS=Homo sapiens GN=COX6B1 PE=1 SV=2 - [CX6B1_HUMAN]	53.49	4	4	9	86	10.1857	7.04932	1.06136	1.07872	1.18842	1.1095	0.11052
Q75MP9	Putative uncharacterized protein EZH2 (Fragment) OS=Homo sapiens GN=EZH2 PE=4 SV=1 - [Q75MP9_HUMAN]	6.02	3	3	3	664	75.4292	5.8208	1.07317	1.09528	1.22666	1.1317	0.110753
B2RAF3	cDNA, FLJ94877, highly similar to Homo sapiens placental protein 6 (PL6), mRNA OS=Homo sapiens PE=2 SV=1 - [B2RAF3_HUMAN]	11.4	3	3	3	351	38.2005	8.1626	0.908585	0.944184	0.806241	0.886337	0.110762
Q9BQ69	O-acetyl-ADP-ribose deacetylase MACROD1 OS=Homo sapiens GN=MACROD1 PE=1 SV=2 - [MACD1_HUMAN]	25.23	5	5	8	325	35.4827	9.51025	0.842062	0.875365	0.969067	0.895498	0.110798
Q9NVJ2	ADP-ribosylation factor-like protein 8B OS=Homo sapiens GN=ARL8B PE=1 SV=1 - [ARL8B_HUMAN]	48.39	7	8	14	186	21.5251	8.42627	0.861161	0.918391	0.967373	0.915642	0.110798
A0A0S2Z3K4	BCL2-associated athanogene isoform 1 (Fragment) OS=Homo sapiens GN=BAG1 PE=2 SV=1 - [A0A0S2Z3K4_HUMAN]	5.47	1	1	1	274	31.0979	5.08447	1.2464	1.41118	1.09485	1.25081	0.110984
Q8WUI4	Histone deacetylase 7 OS=Homo sapiens GN=HDAC7 PE=1 SV=2 - [HDAC7_HUMAN]	2.94	1	1	1	952	102.863	7.57666	1.13557	1.19067	1.03895	1.12173	0.111028
H3BN98	Uncharacterized protein (Fragment) OS=Homo sapiens PE=4 SV=2 - [H3BN98_HUMAN]	28.27	2	8	21	237	27.1504	9.5542	0.971006	0.861004	0.904994	0.912335	0.111216
[truncated: 4,048 more rows]
