# Supplementary material for: Proteomic analysis of human prostate cancer PC-3M-1E8 cells and PC-3M-2B4 cells of same origin but with different metastatic potential
Source: PLoS One. 2018 Oct 31;13(10):e0206139. doi: 10.1371/journal.pone.0206139 (PMC6209233; doi:10.1371/journal.pone.0206139)
Supplement: S7 Table — (XLSX) [file pone.0206139.s010.xlsx]

## Sheet: query2map
Proteomic Analysis of Human Prostate Cancer PC-3M-1E8 cells and PC-3M-2B4 cells of Same Origin but with Different Metastatic Potential
Shujiang Zhang, Chengcheng Zheng, Shunheng Yao, Zhonghui Wang, Li Xu, Rongfu Yang, Xiang Meng, Jianhui Wu, Li Zhou, Zuyue Sun
ProteinID	KO	Name	Definition	MapID	MapName	URL
P26447
B4E200	K09563	PPIC, CYPC	peptidyl-prolyl isomerase C (cyclophilin C) [EC:5.2.1.8]
B2RA03	K07604	KRT1	type I keratin, acidic
P05787	K07605	KRT2	type II keratin, basic
Q05DN2
B4DU58	K10368	CAPG	capping protein (actin filament), gelsolin-like
P15144	K11140	ANPEP	aminopeptidase N [EC:3.4.11.2]	ko00480	Glutathione metabolism	http://www.kegg.jp/kegg-bin/show_pathway?ko00480+K11140
P15144	K11140	ANPEP	aminopeptidase N [EC:3.4.11.2]	ko04614	Renin-angiotensin system	http://www.kegg.jp/kegg-bin/show_pathway?ko04614+K11140
P15144	K11140	ANPEP	aminopeptidase N [EC:3.4.11.2]	ko04640	Hematopoietic cell lineage	http://www.kegg.jp/kegg-bin/show_pathway?ko04640+K11140
D6RA82	K17089	ANXA3	annexin A3
C9JSQ1	K00933	E2.7.3.2	creatine kinase [EC:2.7.3.2]	ko00330	Arginine and proline metabolism	http://www.kegg.jp/kegg-bin/show_pathway?ko00330+K00933
A0A024RC14
Q96DZ4	K01388	MMP1	matrix metalloproteinase-1 (interstitial collagenase) [EC:3.4.24.7]	ko03320	PPAR signaling pathway	http://www.kegg.jp/kegg-bin/show_pathway?ko03320+K01388
Q96DZ4	K01388	MMP1	matrix metalloproteinase-1 (interstitial collagenase) [EC:3.4.24.7]	ko05200	Pathways in cancer	http://www.kegg.jp/kegg-bin/show_pathway?ko05200+K01388
Q96DZ4	K01388	MMP1	matrix metalloproteinase-1 (interstitial collagenase) [EC:3.4.24.7]	ko05219	Bladder cancer	http://www.kegg.jp/kegg-bin/show_pathway?ko05219+K01388
Q96DZ4	K01388	MMP1	matrix metalloproteinase-1 (interstitial collagenase) [EC:3.4.24.7]	ko05323	Rheumatoid arthritis	http://www.kegg.jp/kegg-bin/show_pathway?ko05323+K01388
H0Y6D8	K03120	TBP, tbp	transcription initiation factor TFIID TATA-box-binding protein	ko03022	Basal transcription factors	http://www.kegg.jp/kegg-bin/show_pathway?ko03022+K03120
H0Y6D8	K03120	TBP, tbp	transcription initiation factor TFIID TATA-box-binding protein	ko05016	Huntington's disease	http://www.kegg.jp/kegg-bin/show_pathway?ko05016+K03120
H0Y6D8	K03120	TBP, tbp	transcription initiation factor TFIID TATA-box-binding protein	ko05166	HTLV-I infection	http://www.kegg.jp/kegg-bin/show_pathway?ko05166+K03120
H0Y6D8	K03120	TBP, tbp	transcription initiation factor TFIID TATA-box-binding protein	ko05168	Herpes simplex infection	http://www.kegg.jp/kegg-bin/show_pathway?ko05168+K03120
H0Y6D8	K03120	TBP, tbp	transcription initiation factor TFIID TATA-box-binding protein	ko05169	Epstein-Barr virus infection	http://www.kegg.jp/kegg-bin/show_pathway?ko05169+K03120
H0Y6D8	K03120	TBP, tbp	transcription initiation factor TFIID TATA-box-binding protein	ko05203	Viral carcinogenesis	http://www.kegg.jp/kegg-bin/show_pathway?ko05203+K03120
B4DPP0	K06460	CD9, TSPAN29	CD9 antigen	ko04640	Hematopoietic cell lineage	http://www.kegg.jp/kegg-bin/show_pathway?ko04640+K06460
B2R8A2	K20346	TMED4_9_11	p24 family protein alpha
Q59H46	K06525	ITGB4	integrin beta 4	ko04151	PI3K-Akt signaling pathway	http://www.kegg.jp/kegg-bin/show_pathway?ko04151+K06525
Q59H46	K06525	ITGB4	integrin beta 4	ko04510	Focal adhesion	http://www.kegg.jp/kegg-bin/show_pathway?ko04510+K06525
Q59H46	K06525	ITGB4	integrin beta 4	ko04512	ECM-receptor interaction	http://www.kegg.jp/kegg-bin/show_pathway?ko04512+K06525
Q59H46	K06525	ITGB4	integrin beta 4	ko04810	Regulation of actin cytoskeleton	http://www.kegg.jp/kegg-bin/show_pathway?ko04810+K06525
Q59H46	K06525	ITGB4	integrin beta 4	ko05410	Hypertrophic cardiomyopathy (HCM)	http://www.kegg.jp/kegg-bin/show_pathway?ko05410+K06525
Q59H46	K06525	ITGB4	integrin beta 4	ko05412	Arrhythmogenic right ventricular cardiomyopathy (ARVC)	http://www.kegg.jp/kegg-bin/show_pathway?ko05412+K06525
Q59H46	K06525	ITGB4	integrin beta 4	ko05414	Dilated cardiomyopathy	http://www.kegg.jp/kegg-bin/show_pathway?ko05414+K06525
B8ZZZ1	K12395	AP1S3	AP-1 complex subunit sigma-3	ko04142	Lysosome	http://www.kegg.jp/kegg-bin/show_pathway?ko04142+K12395
B3KUB6	K06107	EPB41, 4.1R	erythrocyte membrane protein band 4.1	ko04530	Tight junction	http://www.kegg.jp/kegg-bin/show_pathway?ko04530+K06107
Q96B43	K01265	map	methionyl aminopeptidase [EC:3.4.11.18]
Q9H8M2	K11723	BRD7_9	bromodomain-containing protein 7/9
B4DVJ1	K13806	DAGL	sn1-specific diacylglycerol lipase [EC:3.1.1.-]	ko04723	Retrograde endocannabinoid signaling	http://www.kegg.jp/kegg-bin/show_pathway?ko04723+K13806
B4DVJ1	K13806	DAGL	sn1-specific diacylglycerol lipase [EC:3.1.1.-]	ko04745	Phototransduction - fly	http://www.kegg.jp/kegg-bin/show_pathway?ko04745+K13806
B4DVJ1	K13806	DAGL	sn1-specific diacylglycerol lipase [EC:3.1.1.-]	ko04925	Aldosterone synthesis and secretion	http://www.kegg.jp/kegg-bin/show_pathway?ko04925+K13806
P08727	K07604	KRT1	type I keratin, acidic
Q9NWM3
B4DH89	K07249	E1.2.1.36	retinal dehydrogenase [EC:1.2.1.36]	ko00830	Retinol metabolism	http://www.kegg.jp/kegg-bin/show_pathway?ko00830+K07249
A0A024RC76	K12579	ISG20	interferon-stimulated gene 20 kDa protein [EC:3.1.13.1]
Q8NFR3
P16422	K06737	TACSTD1	tumor-associated calcium signal transducer 1
C9J406	K17785	IMMT, FCJ1, MNOS2	mitofilin
Q9UJC3	K16612	HOOK1	protein HOOK1
A0A0D9SG53	K14365	FHL1, SLIM1	four and a half LIM domains protein 1	ko04630	Jak-STAT signaling pathway	http://www.kegg.jp/kegg-bin/show_pathway?ko04630+K14365
Q99536
C9J2P0	K20217	UBE2E	ubiquitin-conjugating enzyme E2 E [EC:2.3.2.23]	ko04120	Ubiquitin mediated proteolysis	http://www.kegg.jp/kegg-bin/show_pathway?ko04120+K20217
A0A024RDE8
B7ZL93
E9PJK1	K06508	CD81, TAPA1, TSPAN28	CD81 antigen	ko04662	B cell receptor signaling pathway	http://www.kegg.jp/kegg-bin/show_pathway?ko04662+K06508
E9PJK1	K06508	CD81, TAPA1, TSPAN28	CD81 antigen	ko05144	Malaria	http://www.kegg.jp/kegg-bin/show_pathway?ko05144+K06508
E9PJK1	K06508	CD81, TAPA1, TSPAN28	CD81 antigen	ko05160	Hepatitis C	http://www.kegg.jp/kegg-bin/show_pathway?ko05160+K06508
B7Z4U6	K05768	GSN	gelsolin	ko04666	Fc gamma R-mediated phagocytosis	http://www.kegg.jp/kegg-bin/show_pathway?ko04666+K05768
B7Z4U6	K05768	GSN	gelsolin	ko04810	Regulation of actin cytoskeleton	http://www.kegg.jp/kegg-bin/show_pathway?ko04810+K05768
B7Z4U6	K05768	GSN	gelsolin	ko05203	Viral carcinogenesis	http://www.kegg.jp/kegg-bin/show_pathway?ko05203+K05768
P37059	K13368	HSD17B2	17beta-estradiol 17-dehydrogenase / 3alpha(17beta)-hydroxysteroid dehydrogenase (NAD+) [EC:<a href="/dbget-bin/www_bget?ec:1.1.1.62">1.1.1.62</a> 1.1.1.239]	ko00140	Steroid hormone biosynthesis	http://www.kegg.jp/kegg-bin/show_pathway?ko00140+K13368
P37059	K13368	HSD17B2	17beta-estradiol 17-dehydrogenase / 3alpha(17beta)-hydroxysteroid dehydrogenase (NAD+) [EC:<a href="/dbget-bin/www_bget?ec:1.1.1.62">1.1.1.62</a> 1.1.1.239]	ko04913	Ovarian steroidogenesis	http://www.kegg.jp/kegg-bin/show_pathway?ko04913+K13368
G3V2R9	K13949	PTGR2, ZADH1	prostaglandin reductase 2 [EC:1.3.1.48]
P25815
A0A087X0Q6	K09198	SP8	transcription factor Sp8
O15247	K05022	CLIC2	chloride intracellular channel protein 2
Q2TU64	K09495	CCT3, TRIC5	T-complex protein 1 subunit gamma
Q7Z443	K04989	PKD1L3	polycystin 1L3	ko04742	Taste transduction	http://www.kegg.jp/kegg-bin/show_pathway?ko04742+K04989
Q06787	K15516	FMR	fragile X mental retardation protein	ko03013	RNA transport	http://www.kegg.jp/kegg-bin/show_pathway?ko03013+K15516
P07205	K00927	PGK, pgk	phosphoglycerate kinase [EC:2.7.2.3]	ko00010	Glycolysis / Gluconeogenesis	http://www.kegg.jp/kegg-bin/show_pathway?ko00010+K00927
P07205	K00927	PGK, pgk	phosphoglycerate kinase [EC:2.7.2.3]	ko00710	Carbon fixation in photosynthetic organisms	http://www.kegg.jp/kegg-bin/show_pathway?ko00710+K00927
P07205	K00927	PGK, pgk	phosphoglycerate kinase [EC:2.7.2.3]	ko01200	Carbon metabolism	http://www.kegg.jp/kegg-bin/show_pathway?ko01200+K00927
P07205	K00927	PGK, pgk	phosphoglycerate kinase [EC:2.7.2.3]	ko01230	Biosynthesis of amino acids	http://www.kegg.jp/kegg-bin/show_pathway?ko01230+K00927
A4UJ43	K00799	GST, gst	glutathione S-transferase [EC:2.5.1.18]	ko00480	Glutathione metabolism	http://www.kegg.jp/kegg-bin/show_pathway?ko00480+K00799
A4UJ43	K00799	GST, gst	glutathione S-transferase [EC:2.5.1.18]	ko00980	Metabolism of xenobiotics by cytochrome P450	http://www.kegg.jp/kegg-bin/show_pathway?ko00980+K00799
A4UJ43	K00799	GST, gst	glutathione S-transferase [EC:2.5.1.18]	ko00982	Drug metabolism - cytochrome P450	http://www.kegg.jp/kegg-bin/show_pathway?ko00982+K00799
A4UJ43	K00799	GST, gst	glutathione S-transferase [EC:2.5.1.18]	ko01524	Platinum drug resistance	http://www.kegg.jp/kegg-bin/show_pathway?ko01524+K00799
A4UJ43	K00799	GST, gst	glutathione S-transferase [EC:2.5.1.18]	ko05204	Chemical carcinogenesis	http://www.kegg.jp/kegg-bin/show_pathway?ko05204+K00799
Q9NUU6
P55795	K12898	HNRNPF_H	heterogeneous nuclear ribonucleoprotein F/H
D3DSV0
A0A087WXU6	K19554	TGIF2L, TGIFL	homeobox protein TGIF2L
Q9H617
B4DLV6	K13108	SNIP1	smad nuclear-interacting protein 1
H0YGX7	K12462	ARHGDI, RHOGDI	Rho GDP-dissociation inhibitor	ko04722	Neurotrophin signaling pathway	http://www.kegg.jp/kegg-bin/show_pathway?ko04722+K12462
H0YGX7	K12462	ARHGDI, RHOGDI	Rho GDP-dissociation inhibitor	ko04962	Vasopressin-regulated water reabsorption	http://www.kegg.jp/kegg-bin/show_pathway?ko04962+K12462
Q9HBR0	K14996	SLC38A10	solute carrier family 38 (sodium-coupled neutral amino acid transporter), member 10
A8K857
P43355
Q96KR6
Q8IVQ8
P05204	K11300	HMGN2	high-mobility group nucleosome-binding domain-containing protein 2

## Sheet: map2query
MapID	MapName	Seqs	#Seqs	URL
ko05219	Bladder cancer	Q96DZ4	1	http://www.kegg.jp/kegg-bin/show_pathway?ko05219+K01388
ko04662	B cell receptor signaling pathway	E9PJK1	1	http://www.kegg.jp/kegg-bin/show_pathway?ko04662+K06508
ko04925	Aldosterone synthesis and secretion	B4DVJ1	1	http://www.kegg.jp/kegg-bin/show_pathway?ko04925+K13806
ko03320	PPAR signaling pathway	Q96DZ4	1	http://www.kegg.jp/kegg-bin/show_pathway?ko03320+K01388
ko05200	Pathways in cancer	Q96DZ4	1	http://www.kegg.jp/kegg-bin/show_pathway?ko05200+K01388
ko00830	Retinol metabolism	B4DH89	1	http://www.kegg.jp/kegg-bin/show_pathway?ko00830+K07249
ko01230	Biosynthesis of amino acids	P07205	1	http://www.kegg.jp/kegg-bin/show_pathway?ko01230+K00927
ko00010	Glycolysis / Gluconeogenesis	P07205	1	http://www.kegg.jp/kegg-bin/show_pathway?ko00010+K00927
ko05204	Chemical carcinogenesis	A4UJ43	1	http://www.kegg.jp/kegg-bin/show_pathway?ko05204+K00799
ko04723	Retrograde endocannabinoid signaling	B4DVJ1	1	http://www.kegg.jp/kegg-bin/show_pathway?ko04723+K13806
ko05410	Hypertrophic cardiomyopathy (HCM)	Q59H46	1	http://www.kegg.jp/kegg-bin/show_pathway?ko05410+K06525
ko00140	Steroid hormone biosynthesis	P37059	1	http://www.kegg.jp/kegg-bin/show_pathway?ko00140+K13368
ko04512	ECM-receptor interaction	Q59H46	1	http://www.kegg.jp/kegg-bin/show_pathway?ko04512+K06525
ko00480	Glutathione metabolism	P15144 A4UJ43	2	http://www.kegg.jp/kegg-bin/show_pathway?ko00480+K11140+K00799
ko04630	Jak-STAT signaling pathway	A0A0D9SG53	1	http://www.kegg.jp/kegg-bin/show_pathway?ko04630+K14365
ko00980	Metabolism of xenobiotics by cytochrome P450	A4UJ43	1	http://www.kegg.jp/kegg-bin/show_pathway?ko00980+K00799
ko04742	Taste transduction	Q7Z443	1	http://www.kegg.jp/kegg-bin/show_pathway?ko04742+K04989
ko05414	Dilated cardiomyopathy	Q59H46	1	http://www.kegg.jp/kegg-bin/show_pathway?ko05414+K06525
ko04510	Focal adhesion	Q59H46	1	http://www.kegg.jp/kegg-bin/show_pathway?ko04510+K06525
ko00330	Arginine and proline metabolism	C9JSQ1	1	http://www.kegg.jp/kegg-bin/show_pathway?ko00330+K00933
ko04913	Ovarian steroidogenesis	P37059	1	http://www.kegg.jp/kegg-bin/show_pathway?ko04913+K13368
ko04614	Renin-angiotensin system	P15144	1	http://www.kegg.jp/kegg-bin/show_pathway?ko04614+K11140
ko05016	Huntington's disease	H0Y6D8	1	http://www.kegg.jp/kegg-bin/show_pathway?ko05016+K03120
ko05168	Herpes simplex infection	H0Y6D8	1	http://www.kegg.jp/kegg-bin/show_pathway?ko05168+K03120
ko05160	Hepatitis C	E9PJK1	1	http://www.kegg.jp/kegg-bin/show_pathway?ko05160+K06508
ko00710	Carbon fixation in photosynthetic organisms	P07205	1	http://www.kegg.jp/kegg-bin/show_pathway?ko00710+K00927
ko04745	Phototransduction - fly	B4DVJ1	1	http://www.kegg.jp/kegg-bin/show_pathway?ko04745+K13806
ko05203	Viral carcinogenesis	H0Y6D8 B7Z4U6	2	http://www.kegg.jp/kegg-bin/show_pathway?ko05203+K03120+K05768
ko04640	Hematopoietic cell lineage	P15144 B4DPP0	2	http://www.kegg.jp/kegg-bin/show_pathway?ko04640+K11140+K06460
ko04722	Neurotrophin signaling pathway	H0YGX7	1	http://www.kegg.jp/kegg-bin/show_pathway?ko04722+K12462
ko05169	Epstein-Barr virus infection	H0Y6D8	1	http://www.kegg.jp/kegg-bin/show_pathway?ko05169+K03120
ko04962	Vasopressin-regulated water reabsorption	H0YGX7	1	http://www.kegg.jp/kegg-bin/show_pathway?ko04962+K12462
ko05412	Arrhythmogenic right ventricular cardiomyopathy (ARVC)	Q59H46	1	http://www.kegg.jp/kegg-bin/show_pathway?ko05412+K06525
ko04530	Tight junction	B3KUB6	1	http://www.kegg.jp/kegg-bin/show_pathway?ko04530+K06107
ko05144	Malaria	E9PJK1	1	http://www.kegg.jp/kegg-bin/show_pathway?ko05144+K06508
ko03022	Basal transcription factors	H0Y6D8	1	http://www.kegg.jp/kegg-bin/show_pathway?ko03022+K03120
ko05166	HTLV-I infection	H0Y6D8	1	http://www.kegg.jp/kegg-bin/show_pathway?ko05166+K03120
ko01200	Carbon metabolism	P07205	1	http://www.kegg.jp/kegg-bin/show_pathway?ko01200+K00927
ko04151	PI3K-Akt signaling pathway	Q59H46	1	http://www.kegg.jp/kegg-bin/show_pathway?ko04151+K06525
ko05323	Rheumatoid arthritis	Q96DZ4	1	http://www.kegg.jp/kegg-bin/show_pathway?ko05323+K01388
ko04120	Ubiquitin mediated proteolysis	C9J2P0	1	http://www.kegg.jp/kegg-bin/show_pathway?ko04120+K20217
ko00982	Drug metabolism - cytochrome P450	A4UJ43	1	http://www.kegg.jp/kegg-bin/show_pathway?ko00982+K00799
ko01524	Platinum drug resistance	A4UJ43	1	http://www.kegg.jp/kegg-bin/show_pathway?ko01524+K00799
ko04142	Lysosome	B8ZZZ1	1	http://www.kegg.jp/kegg-bin/show_pathway?ko04142+K12395
ko04666	Fc gamma R-mediated phagocytosis	B7Z4U6	1	http://www.kegg.jp/kegg-bin/show_pathway?ko04666+K05768
ko03013	RNA transport	Q06787	1	http://www.kegg.jp/kegg-bin/show_pathway?ko03013+K15516
ko04810	Regulation of actin cytoskeleton	Q59H46 B7Z4U6	2	http://www.kegg.jp/kegg-bin/show_pathway?ko04810+K06525+K05768

## Sheet: TopMapStat
MapID	MapName	Seqs	#Seqs	URL
ko00480	Glutathione metabolism	P15144 A4UJ43	2	http://www.kegg.jp/kegg-bin/show_pathway?ko00480+K11140+K00799
ko05203	Viral carcinogenesis	H0Y6D8 B7Z4U6	2	http://www.kegg.jp/kegg-bin/show_pathway?ko05203+K03120+K05768
ko04640	Hematopoietic cell lineage	P15144 B4DPP0	2	http://www.kegg.jp/kegg-bin/show_pathway?ko04640+K11140+K06460
ko04810	Regulation of actin cytoskeleton	Q59H46 B7Z4U6	2	http://www.kegg.jp/kegg-bin/show_pathway?ko04810+K06525+K05768
ko05219	Bladder cancer	Q96DZ4	1	http://www.kegg.jp/kegg-bin/show_pathway?ko05219+K01388
ko04662	B cell receptor signaling pathway	E9PJK1	1	http://www.kegg.jp/kegg-bin/show_pathway?ko04662+K06508
ko04925	Aldosterone synthesis and secretion	B4DVJ1	1	http://www.kegg.jp/kegg-bin/show_pathway?ko04925+K13806
ko03320	PPAR signaling pathway	Q96DZ4	1	http://www.kegg.jp/kegg-bin/show_pathway?ko03320+K01388
ko05200	Pathways in cancer	Q96DZ4	1	http://www.kegg.jp/kegg-bin/show_pathway?ko05200+K01388
ko00830	Retinol metabolism	B4DH89	1	http://www.kegg.jp/kegg-bin/show_pathway?ko00830+K07249
ko01230	Biosynthesis of amino acids	P07205	1	http://www.kegg.jp/kegg-bin/show_pathway?ko01230+K00927
ko00010	Glycolysis / Gluconeogenesis	P07205	1	http://www.kegg.jp/kegg-bin/show_pathway?ko00010+K00927
ko05204	Chemical carcinogenesis	A4UJ43	1	http://www.kegg.jp/kegg-bin/show_pathway?ko05204+K00799
ko04723	Retrograde endocannabinoid signaling	B4DVJ1	1	http://www.kegg.jp/kegg-bin/show_pathway?ko04723+K13806
ko05410	Hypertrophic cardiomyopathy (HCM)	Q59H46	1	http://www.kegg.jp/kegg-bin/show_pathway?ko05410+K06525
ko00140	Steroid hormone biosynthesis	P37059	1	http://www.kegg.jp/kegg-bin/show_pathway?ko00140+K13368
ko04512	ECM-receptor interaction	Q59H46	1	http://www.kegg.jp/kegg-bin/show_pathway?ko04512+K06525
ko04630	Jak-STAT signaling pathway	A0A0D9SG53	1	http://www.kegg.jp/kegg-bin/show_pathway?ko04630+K14365
ko00980	Metabolism of xenobiotics by cytochrome P450	A4UJ43	1	http://www.kegg.jp/kegg-bin/show_pathway?ko00980+K00799
ko04742	Taste transduction	Q7Z443	1	http://www.kegg.jp/kegg-bin/show_pathway?ko04742+K04989
ko05414	Dilated cardiomyopathy	Q59H46	1	http://www.kegg.jp/kegg-bin/show_pathway?ko05414+K06525
ko04510	Focal adhesion	Q59H46	1	http://www.kegg.jp/kegg-bin/show_pathway?ko04510+K06525
ko00330	Arginine and proline metabolism	C9JSQ1	1	http://www.kegg.jp/kegg-bin/show_pathway?ko00330+K00933
ko04913	Ovarian steroidogenesis	P37059	1	http://www.kegg.jp/kegg-bin/show_pathway?ko04913+K13368
ko04614	Renin-angiotensin system	P15144	1	http://www.kegg.jp/kegg-bin/show_pathway?ko04614+K11140
ko05016	Huntington's disease	H0Y6D8	1	http://www.kegg.jp/kegg-bin/show_pathway?ko05016+K03120
ko05168	Herpes simplex infection	H0Y6D8	1	http://www.kegg.jp/kegg-bin/show_pathway?ko05168+K03120
ko05160	Hepatitis C	E9PJK1	1	http://www.kegg.jp/kegg-bin/show_pathway?ko05160+K06508
ko00710	Carbon fixation in photosynthetic organisms	P07205	1	http://www.kegg.jp/kegg-bin/show_pathway?ko00710+K00927
ko04745	Phototransduction - fly	B4DVJ1	1	http://www.kegg.jp/kegg-bin/show_pathway?ko04745+K13806
ko04722	Neurotrophin signaling pathway	H0YGX7	1	http://www.kegg.jp/kegg-bin/show_pathway?ko04722+K12462
ko05169	Epstein-Barr virus infection	H0Y6D8	1	http://www.kegg.jp/kegg-bin/show_pathway?ko05169+K03120
ko04962	Vasopressin-regulated water reabsorption	H0YGX7	1	http://www.kegg.jp/kegg-bin/show_pathway?ko04962+K12462
ko05412	Arrhythmogenic right ventricular cardiomyopathy (ARVC)	Q59H46	1	http://www.kegg.jp/kegg-bin/show_pathway?ko05412+K06525
ko04530	Tight junction	B3KUB6	1	http://www.kegg.jp/kegg-bin/show_pathway?ko04530+K06107
ko05144	Malaria	E9PJK1	1	http://www.kegg.jp/kegg-bin/show_pathway?ko05144+K06508
ko03022	Basal transcription factors	H0Y6D8	1	http://www.kegg.jp/kegg-bin/show_pathway?ko03022+K03120
ko05166	HTLV-I infection	H0Y6D8	1	http://www.kegg.jp/kegg-bin/show_pathway?ko05166+K03120
ko01200	Carbon metabolism	P07205	1	http://www.kegg.jp/kegg-bin/show_pathway?ko01200+K00927
ko04151	PI3K-Akt signaling pathway	Q59H46	1	http://www.kegg.jp/kegg-bin/show_pathway?ko04151+K06525
ko05323	Rheumatoid arthritis	Q96DZ4	1	http://www.kegg.jp/kegg-bin/show_pathway?ko05323+K01388
ko04120	Ubiquitin mediated proteolysis	C9J2P0	1	http://www.kegg.jp/kegg-bin/show_pathway?ko04120+K20217
ko00982	Drug metabolism - cytochrome P450	A4UJ43	1	http://www.kegg.jp/kegg-bin/show_pathway?ko00982+K00799
ko01524	Platinum drug resistance	A4UJ43	1	http://www.kegg.jp/kegg-bin/show_pathway?ko01524+K00799
ko04142	Lysosome	B8ZZZ1	1	http://www.kegg.jp/kegg-bin/show_pathway?ko04142+K12395
ko04666	Fc gamma R-mediated phagocytosis	B7Z4U6	1	http://www.kegg.jp/kegg-bin/show_pathway?ko04666+K05768
ko03013	RNA transport	Q06787	1	http://www.kegg.jp/kegg-bin/show_pathway?ko03013+K15516

## Sheet: Enrichment
Map.ID	Map.Name	Test	TestAll	Ref	RefAll	X.Test	X.Ref	Test_Seq	Ref_Seq	Over.Under	p.value	FDR
ko05219	Bladder cancer	1	58	16	6054	1.72414	0.264288	Q96DZ4	P12931 P36507 B4DFY5 A8K2T7 D7RF68 P01112 A0A024RAV5 A0A0A0MRI0 B4DTN0 B4DHN0 H7C155 B4DV85 B3CJC6 O75582 B3KNJ3 Q96DZ4	over	0.132984	0.334226
ko04662	B cell receptor signaling pathway	1	58	34	6054	1.72414	0.561612	E9PJK1	P36507 B4DFY5 D3DWY2 E9PJK1 O15357 P01112 A0A024RAV5 Q5F2F8 Q2TAM5 P05412 P42338 B4DQ79 P63000 P49841 B4DHN0 A8K5S1 I3L1A4 B4DYU4 H7C155 P19838 P52735 Q59GT1 P62993 P15153 A0A024R7N6 O14920 B7Z629 Q59GG9 F6U1T9 B4DG79 B3KVH4 H3BRS1 B7Z8Y1 A0A087WWW9	over	0.23818	0.371403
ko04925	Aldosterone synthesis and secretion	1	58	21	6054	1.72414	0.346878	B4DVJ1	B2RDW0 Q14573 A0A0S2Z3S5 Q9UH51 Q5SWX3 Q14643 A8K8B9 D6R938 Q59FM5 F1JVV5 P22694 Q15139 Q14571 B4DVJ1 Q59FI5 Q53X93 B7ZKQ9 A0A0D9SF51 Q01970 U3KQ91 F5H699	over	0.166454	0.334226
ko03320	PPAR signaling pathway	1	58	27	6054	1.72414	0.445986	Q96DZ4	B4DEN6 B2RAQ8 B3KN05 O60488 Q01469 P11310 A0A0J9YXN7 A0A024R8L7 B2R761 B4E0R0 Q6P1M0 O00767 Q08426 P23786 Q16822 P02656 O95864 P15090 P07108 A8K8B7 Q9UPJ8 Q13418 B7Z3U1 Q06310 P02647 B2R856 Q96DZ4	over	0.202158	0.351905
ko05200	Pathways in cancer	1	58	134	6054	1.72414	2.21341	Q96DZ4	P07900 P08238 Q5CAQ5 P07954 P04899 P12270 B4DL06 P62879 P05556 B2R6K4 E5RHG8 Q13617 P43246 Q7Z426 P07942 P52701 P08754 P63096 A0A024QZJ7 A0A0S2Z3S5 J3KPM9 P17301 Q92769 Q9HAV0 P61586 P23229 Q92888 B5BU61 P36507 P42345 P60953 Q9UBI6 H0YBP1 A8K8B9 C9JFR7 B4DFY5 Q07812 A8K1E1 A8K2T7 D3DWY2 Q59FM5 B2ZP79 P56545 B4E0H8 P22694 B4DQX8 D9ZGF8 D7RF68 B4DWV9 P01112 A0A024RAV5 A0A024R1X8 Q2TAM5 P11233 P0541…	under	0.359675	0.371403
ko00830	Retinol metabolism	1	58	13	6054	1.72414	0.214734	B4DH89	H0YMG7 B4DH89 Q8TC12 A0A0A0MR74 P11766 Q9BTZ2 P41247 B4DDF8 B4DKE1 O75911 Q96SQ9 B3KT84 Q8IZV5	over	0.111167	0.334226
ko01230	Biosynthesis of amino acids	1	58	54	6054	1.72414	0.891972	P07205	P06733 P04406 P00558 P14618 A0A024R5Z9 P09104 P04075 Q01813 V9HWK1 P29401 A0A0K0K1H7 A0A024RB99 B3KUZ8 P08237 Q71UF1 O43175 B4DJV2 P54886 P07205 P17858 P18669 P60891 P09972 P49419 E7D7X9 Q96C36 P37837 B2R860 Q9Y617 P31153 P17174 O43837 P11498 B2R5M8 P21399 D3DXC9 Q9NZL9 P15104 Q8TD30 B4DJB4 Q53H96 P48735 B7Z6W5 C9J9T0 P31327 E7EQB8 B3KSI3 P54687 B4DPM0 C9JBI3 B4DPC3 A8KAP9 B4DST3 Q6XYD2	over	0.312647	0.371403
ko00010	Glycolysis / Gluconeogenesis	1	58	41	6054	1.72414	0.677238	P07205	P06733 P07195 P04406 P00558 P14618 A0A024R5Z9 P09104 P04075 P00338 Q01813 V9HWK1 B4DG62 E9PB90 P08237 B4DFL1 P07205 B4DE36 P17858 P18669 P09972 B4DFP1 P49419 B2R5T2 J3QRD1 B4DJX1 P08559 P49189 P11177 P30837 K7ESE6 Q9BRR6 P14550 P11766 Q16822 B2R7D2 Q12915 C9JMC5 B2R673 B4DPM0 H0UIA1 B4DN40	over	0.268703	0.371403
ko05204	Chemical carcinogenesis	1	58	16	6054	1.72414	0.264288	A4UJ43	Q9Y2Q3 P09211 B2R5T2 P16152 O14880 P07099 F5H7F6 B2R983 P11766 C9JMC5 A0A0A0MRN6 B3KT14 A4UJ43 Q6ICJ4 Q99735 A0A0G2JRQ5	over	0.132984	0.334226
ko04723	Retrograde endocannabinoid signaling	1	58	24	6054	1.72414	0.396432	B4DVJ1	P04899 P62879 B2R6K4 P08754 P63096 Q14573 Q9HAV0 Q14643 Q9UBI6 A8K8B9 P22694 Q14571 B4E0K5 B4DHN0 B4DVJ1 Q59FI5 D3DQV2 A0A0D9SF51 Q01970 P59768 A8K0K0 U3KQ91 F5H699 A0A087X2C5	over	0.184891	0.334226
ko05410	Hypertrophic cardiomyopathy (HCM)	1	58	17	6054	1.72414	0.280806	Q59H46	Q8WVW5 P02545 A8K3K1 P05556 P17301 P67936 P23229 P50402 B4E0H8 Q13131 Q59H46 P54619 P54289 B2R6A0 A0A024R2W4 A5YM53 Q9BXT2	over	0.139961	0.334226
ko00140	Steroid hormone biosynthesis	1	58	4	6054	1.72414	0.066072	P37059	B4DWS6 P21964 P37059 P56937	over	0.0372492	0.334226
ko04512	ECM-receptor interaction	1	58	22	6054	1.72414	0.363396	Q59H46	H0YD13 P05556 A0A087X0S5 P07942 P17301 P23229 B4E0H8 A0A024R972 Q59H46 Q15952 B7Z938 A9LSU1 Q05DM0 A0A0A1TSG4 B7Z553 P18827 B7ZLE5 A0A024R2W4 O15230 A0A087WXT0 A5YM53 B4E1S6	over	0.172733	0.334226
ko00480	Glutathione metabolism	2	58	30	6054	3.44828	0.49554	P15144 A4UJ43	P23921 P52209 P28838 Q9Y2Q3 P09211 P19623 Q2Q9H2 B2R5M8 P52788 P48637 A7E261 P00390 O14880 F5H7F6 B2R983 P48735 O95881 P31350 A0A0C4DGZ6 Q6NSD4 O75223 B4DPY0 P15144 A4UJ43 P48506 P48507 K7ERP4 Q6ICJ4 Q99735 A0A0G2JRQ5	over	0.030233	0.334226
ko04630	Jak-STAT signaling pathway	1	58	24	6054	1.72414	0.396432	A0A0D9SG53	J3KPM9 P42345 Q06124 Q14627 P01112 P42338 B4E3L4 B4DYU4 A0A0D9SG53 H7C155 B2RAY1 P62993 O75886 A0A024R7N6 A0A0A0N0M2 A8K3N4 B3CJC6 B7Z629 Q59GG9 Q9BQD2 Q07820 B4DG79 B3KVH4 A0A024R2C4	over	0.184891	0.334226
ko00980	Metabolism of xenobiotics by cytochrome P450	1	58	16	6054	1.72414	0.264288	A4UJ43	Q9Y2Q3 P09211 B2R5T2 P16152 H3BLU7 O14880 P07099 F5H7F6 B2R983 P11766 C9JMC5 A4UJ43 Q96SQ9 Q6ICJ4 Q99735 A0A0G2JRQ5	over	0.132984	0.334226
ko04742	Taste transduction	1	58	5	6054	1.72414	0.08259	Q7Z443	Q14573 A8K8B9 P22694 Q7Z443 Q9Y5L3	over	0.0461228	0.334226
ko05414	Dilated cardiomyopathy	1	58	19	6054	1.72414	0.313842	Q59H46	Q8WVW5 P02545 A8K3K1 P05556 A0A0S2Z3S5 P17301 P67936 P23229 A8K8B9 P50402 B4E0H8 P22694 Q59H46 P54289 A0A024R2W4 A5YM53 Q9BXT2 U3KQ91 F5H699	over	0.153487	0.334226
ko04510	Focal adhesion	1	58	83	6054	1.72414	1.37099	Q59H46	Q8WVW5 P21333 O75369 A0A024QZN4 B4E3Q9 Q9Y490 O43707 P12814 B4DL06 P17655 P62140 Q14315 P62136 Q9UPN1 P05556 P61224 A0A0G2JH68 P62834 A0A087X0S5 P07942 Q13177 B2RAH5 B3KVL0 A0A0S2Z4I9 P17301 P19105 B7Z2N5 Q9Y4G6 P61586 P23229 P12931 Q15942 A0A0S2Z4I7 P60953 H0YBP1 B4DFY5 A8K2T7 A0A0A0MSK6 B4E0H8 D9ZGF8 D7RF68 P01112 P05412 P42338 P46109 B2RUU3 A0A024R972 Q59H46 A0A0S2Z3K9 P63000 P49841 Q9NRY4 P08…	over	0.364113	0.371403
ko00330	Arginine and proline metabolism	1	58	23	6054	1.72414	0.379914	C9JSQ1	P13674 B3KUZ8 Q5VSQ6 P54886 P28838 P04181 P49419 E7D7X9 Q96C36 P19623 J3QRD1 B4DV28 P49189 P17174 P52788 P30837 P12277 Q53H96 Q14353 Q05DA4 P30038 Q5ULA3 B4DGY8	over	0.178878	0.334226
ko04913	Ovarian steroidogenesis	1	58	10	6054	1.72414	0.16518	P37059	A0A0S2Z3S5 Q9UH51 A8K8B9 P22694 P37059 P56937 P06213 B7ZKQ9 U3KQ91 F5H699	over	0.0879791	0.334226
ko04614	Renin-angiotensin system	1	58	8	6054	1.72414	0.132144	P15144	B2RAH7 B4E324 P52888 B2RAK1 B7Z7Q6 B7Z4S4 E9PCB6 P15144	over	0.0717295	0.334226
ko05016	Huntington's disease	1	58	129	6054	1.72414	2.13082	H0Y6D8	Q00610 P06576 P25705 P12236 P05141 P45880 P21796 P31930 A8K787 O95782 H0UID5 O94973 P00441 P28331 Q13561 B4DHJ3 D6RFM5 G3V0I5 Q9Y277 P22695 E7EX90 P18859 Q96ST3 P47985 Q16718 O75489 Q9BTT5 P10606 C9JLU1 E5E079 Q92769 P48047 Q6FHJ9 G5D8J3 G5D8C8 A0A097PWY7 H9T3W9 E5DZN4 H9E7B8 A0A087WZX2 Q8TBT6 Q7Z7M4 P30049 B4DFM1 O75947 P13073 A0A087WVZ9 B5BU61 O75306 Q567R0 O14561 Q9UKL0 Q14643 P14854 A0A097Q0T…	under	0.363407	0.371403
ko05168	Herpes simplex infection	1	58	76	6054	1.72414	1.25537	H0Y6D8	B4DUQ1 Q07021 P05198 Q07955 Q93009 P62140 P62136 Q9UPN1 J3KP15 B4DH52 D3DWK1 A6NEM2 E7EU96 E9PIN3 J3KPM9 Q86V81 A0A0C4DGX4 A0A024QZP7 A0A0B4J1Z1 A8K644 P19784 Q59FT7 A8K8B2 Q13243 A8K588 C9JFR7 Q9BRL6 Q06124 A0A0C4DGZ0 P67870 D3DWY2 Q12962 Q13242 Q2TAM5 P05412 Q7Z434 S6AP35 A0A024RB10 Q53TD0 F8W126 A0A087X2D0 B4DVK1 A8K0D4 K7EKE8 B4E3L4 E5RJR5 I3L1A4 D3DWY4 Q6LCB0 E2GIM7 O75529 P19838 B4DGI3 B4E1…	over	0.356543	0.371403
ko05160	Hepatitis C	1	58	48	6054	1.72414	0.792864	E9PJK1	B4DQY1 P05198 P30154 P61289 P60228 P67775 J3KPM9 B3KRM2 Q9UH51 A8K2T7 D3DWY2 E9PJK1 P63151 D7RF68 P01112 A0A024RAV5 Q2TAM5 P42338 Q7Z434 P49841 B4E0K5 B4DHN0 Q13546 B4DYU4 E2GIM7 H7C155 B3KW38 P19838 Q15628 B4DGI3 B7ZKQ9 B4E164 Q9UPJ8 Q59GT1 Q8IW76 P62993 B4DV85 A0A024R7N6 A0A0A0N0M2 O14920 F8VXY3 B7Z629 Q59GG9 P09914 H0YME5 B4DG79 B3KVH4 Q9Y4K3	over	0.29428	0.371403
ko00710	Carbon fixation in photosynthetic organisms	1	58	15	6054	1.72414	0.24777	P07205	P04406 P00558 Q75MT9 P04075 V9HWK1 P29401 B3KUZ8 P07205 P09972 P40925 A8K168 P17174 Q8TD30 C9J9T0 A0A0B4J2A0	over	0.12586	0.334226
ko04745	Phototransduction - fly	1	58	10	6054	1.72414	0.16518	B4DVJ1	Q8WVW5 B2RDW0 Q5SWX3 Q14643 D6R938 A0A0S2Z3I6 B4DVJ1 Q59FI5 A0A0D9SF51 Q01970	over	0.0879791	0.334226
ko05203	Viral carcinogenesis	2	58	92	6054	3.44828	1.51966	H0Y6D8 B7Z4U6	P14618 P62805 A0A024R5Z9 B4DUQ1 P62258 P63104 O43707 P12814 A8K9J7 Q8N257 Q16531 P31946 A0A0D9SFB3 F5GWX5 P27348 B4E299 B2R5U1 Q04917 P62191 P61981 Q5T4S7 Q93009 Q9Y277 B3KVL0 Q13573 A0A0G2JMS7 B7Z2N5 Q92769 P61586 P29084 P12931 A0A024QZP7 Q08AM6 B3KM81 B5BU61 Q53F88 P60953 Q9BUI6 A8K8B9 Q07812 D3DWY2 Q9Y6U3 B4DSG6 P22694 Q96A08 Q00403 P01112 A0A024RAV5 Q53HH3 Q2TAM5 P43487 P05412 P42338 A0A0A0MR…	over	0.162563	0.334226
ko04640	Hematopoietic cell lineage	2	58	11	6054	3.44828	0.181698	P15144 B4DPP0	P02786 A8K6Q8 H0YD13 P17301 P23229 H3BLV0 B4E0H8 E9PNW4 B4DPP0 P15144 P11215	over	0.00456344	0.214482
ko04722	Neurotrophin signaling pathway	1	58	51	6054	1.72414	0.842418	H0YGX7	P62258 B2RDW0 P61224 P62834 P61586 Q5SWX3 P36507 P60953 D6R938 B4DFY5 Q07812 Q06124 A0A024R254 D7RF68 P01112 A0A024RAV5 Q2TAM5 P05412 P42338 P46109 A0A0S2Z3K9 P63000 P49137 P49841 B7Z2K7 B4E0K5 B4DHN0 I3L1A4 B4DYU4 P29353 B4DGY1 H7C155 P19838 B4DFV1 E7ES96 Q9UPJ8 P62993 A0A024R7N6 O14920 B4DKZ2 Q9UK32 H7C3C1 O75582 B7Z629 Q59GG9 P19174 H0YGX7 B4DG79 B3KVH4 Q9Y4K3 A0A024R2C4	over	0.303853	0.371403
ko05169	Epstein-Barr virus infection	1	58	116	6054	1.72414	1.91609	H0Y6D8	P08670 P11142 P0DMV8 P34931 P62258 P63104 Q13200 P31946 P54652 P27348 B4E299 B2R5U1 P35998 R4GNH3 P17066 B3KSM6 Q04917 P62195 P62191 P61981 Q99460 Q93009 O00232 O14980 H0YD13 P04792 Q15008 O00231 B4DHJ3 P43686 A0A024R201 P62333 B7Z6H4 P35658 O43242 E7EU96 B8ZZQ6 Q96HT3 Q13573 C9JLU1 P62826 Q92769 P29084 B2RD27 A0A087WVZ9 A0A024QZP7 B5BU61 Q53F88 P19784 Q59FT7 A8K8B9 R4GMR5 A0A0C4DGZ0 P05362 P6787…	under	0.370488	0.371403
ko04962	Vasopressin-regulated water reabsorption	1	58	24	6054	1.72414	0.396432	H0YGX7	Q14204 B7Z5J7 Q13561 E7EX90 Q9Y6G9 P20339 A0A0S2Z3S5 Q15907 P63167 A8K8B9 J3QRU4 P61020 P22694 Q96FJ2 A0A0S2Z5B8 Q13409 O43237 Q53X93 B0I1S0 Q12846 H0YGX7 U3KQ91 B4DWD9 B4DS97	over	0.184891	0.334226
ko05412	Arrhythmogenic right ventricular cardiomyopathy (ARVC)	1	58	21	6054	1.72414	0.346878	Q59H46	Q8WVW5 P02545 O43707 P12814 B4DL06 P05556 P17301 B7Z2N5 P23229 P19022 P50402 B4E0H8 A0A024R1X8 Q59H46 P54289 Q14126 B8QGS9 A0A024R2W4 A5YM53 B4DGM6 Q9BXT2	over	0.166454	0.334226
ko04530	Tight junction	1	58	53	6054	1.72414	0.875454	B3KUB6	Q8WVW5 P35579 O43707 P12814 P04899 B4DQY1 B4DL06 P30154 P16989 Q14247 E7EU96 P67775 P08754 P63096 B3KRM2 P19105 B7Z2N5 P61586 Q6NX51 P12931 B2RA70 A0A087X0K9 B7Z6F7 P19784 P60953 P51153 P67870 B2RCZ4 E9PK85 O43491 B3KUB6 Q8TEW0 B7ZKY2 P63151 P01112 A0A024RAV5 A8KA83 A8K5C5 A0A024QYZ6 B7Z2R3 Q59FI5 J3QRV5 D4Q8H0 E2QRK7 Q59F12 B3KW38 Q9Y5B2 B4DFV1 O75970 B5BU77 B4DG79 B3KVH4 A0A087WW77	over	0.3098	0.371403
ko05144	Malaria	1	58	7	6054	1.72414	0.115626	E9PJK1	P05362 E9PJK1 P08581 P18827 Q14116 B4DU08 Q59FG2	over	0.0633606	0.334226
ko03022	Basal transcription factors	1	58	31	6054	1.72414	0.512058	H0Y6D8	B4DH52 P29084 Q53F88 B3KRG2 B4DXY2 B4DSG6 Q12962 Q00403 Q53HH3 Q92804 D6RHI7 D6RAW1 Q13889 P13984 A8K0D4 B4DDB5 B4DZU5 A8MX75 O75529 P52655 A0A0G2JRY5 Q15545 H7BY98 Q5VWG9 H0Y6D8 Q15542 A0A024R9E6 D6RHW1 B3KUR4 Q16514 H0YJ92	over	0.223449	0.371403
ko05166	HTLV-I infection	1	58	91	6054	1.72414	1.50314	H0Y6D8	Q9Y490 P12236 P05141 P45880 P21796 A8K787 Q53G71 B4DL06 O14980 P27824 Q9Y277 Q59F20 P62826 Q9NRF9 Q9Y4G6 P12004 P28340 Q08AM6 F2Z2U4 A8K8B9 B3KMP2 Q07812 Q13315 P05362 F5H0F9 Q13257 D3DWY2 F1JVV5 E9PK85 Q9UJX6 B7Z5P4 P22694 Q13535 Q9H1A4 P14324 P01112 A0A024RAV5 Q5F2F8 Q2TAM5 P43487 Q9NR33 P05412 P42338 A0A0A0MRI0 J3QT28 Q9UNF3 S6AP35 Q9UJX5 P49841 B4DTN0 Q59F45 B4DH44 E7EQD7 A0A024R080 B4E3L4 Q5…	over	0.369703	0.371403
ko01200	Carbon metabolism	1	58	82	6054	1.72414	1.35448	P07205	P06733 P04406 P00558 P14618 A0A024R5Z9 P09104 Q75MT9 P04075 P40939 Q01813 V9HWK1 B4DG62 P07954 P29401 E9PB90 A0A0K0K1H7 A0A024RB99 B3KUZ8 P08237 Q71UF1 O43175 Q02218 B4DFL1 B4DJV2 P52209 P07205 B4DE36 P17858 P24752 P18669 P04040 P60891 P09972 P30084 D6RFM5 P37837 B2R860 Q2Q9H2 H0YCY6 B4DJX1 P08559 B4DMF5 P40925 P23368 P36957 Q9Y617 Q96I99 A8K168 O95336 P11177 P17174 O43837 P11310 P11498 A8K4W7 B2…	over	0.363192	0.371403
ko04151	PI3K-Akt signaling pathway	1	58	95	6054	1.72414	1.56921	Q59H46	P07900 P08238 Q5CAQ5 P62258 P63104 P31946 B4DQY1 P27348 Q04917 P61981 P62879 P30154 P62753 P05556 B2R6K4 Q16543 A0A087X0S5 P07942 P67775 B3KRM2 P17301 P29317 Q9HAV0 B4DEP6 P23229 P36507 P42345 Q9UBI6 H0YBP1 K7ESE6 Q96B13 P06730 B4DFY5 A8K2T7 Q16513 D3DWY2 A8K005 B4E0H8 Q13131 P63151 Q86XZ2 P01112 A0A024RAV5 B4DSD7 Q2TAM5 Q16512 P13807 P42338 Q16822 A0A024R972 Q59H46 P63000 P49841 A0A024RB10 C9JEL…	over	0.371403	0.371403
ko05323	Rheumatoid arthritis	1	58	16	6054	1.72414	0.264288	Q96DZ4	P38606 P21281 B3KR70 P36543 P05362 B4E054 P21283 P05412 B2R7M1 Q9Y487 G3V2V6 A5PLM9 Q14116 P27449 O75348 Q96DZ4	over	0.132984	0.334226
ko04120	Ubiquitin mediated proteolysis	1	58	73	6054	1.72414	1.20581	C9J2P0	P22314 A0A024R9U8 Q16531 E5RHG8 Q13617 A0AVT1 Q14669 P68036 O95071 Q53S54 Q9C0C9 M0QZS6 A0A0C4DGX4 P61088 Q13619 Q9UMS4 Q9NR09 Q13049 P60604 Q9UBT2 Q9BUI6 B3KMP2 B4E2Y2 C9JZG9 A0A024QZN8 Q15386 K4DI93 F5H0F9 O95714 Q96J02 Q9UJX6 Q16763 Q14145 P61081 Q9H1A4 Q7Z7E8 Q9UNE7 B2R4U3 B8ZZU8 A8K0I0 Q9UJX5 A0A0U1RQX8 Q86TM6 A0A024R281 Q96LR5 P62253 Q9BS18 H3BPC4 E5RJR5 B4DK32 Q9UJX2 B4DL66 B2RBP3 B2R9R2 A…	over	0.352452	0.371403
ko00982	Drug metabolism - cytochrome P450	1	58	13	6054	1.72414	0.214734	A4UJ43	Q9Y2Q3 P09211 B2R5T2 O14880 F5H7F6 B2R983 P11766 C9JMC5 A4UJ43 Q5ULA3 Q6ICJ4 Q99735 A0A0G2JRQ5	over	0.111167	0.334226
ko01524	Platinum drug resistance	1	58	35	6054	1.72414	0.57813	A4UJ43	Q71UH4 P09211 P11388 P43246 P52701 O14880 C9JFR7 F5H7F6 Q07812 A8K1E1 Q13315 B2ZP79 B2R983 H0Y818 P42338 A0A0A0MRI0 B4DHN0 B4DYU4 Q6LCB0 A4UJ43 B2R9R2 Q9UPJ8 A0A024R7N6 P07992 B7Z629 Q8IUB6 H7C0E2 B4DG79 Q9BT69 B3KVH4 Q6ICJ4 Q99735 A0A024R2C4 A3E0Z5 A0A0G2JRQ5	over	0.242863	0.371403
ko04142	Lysosome	1	58	56	6054	1.72414	0.925008	B8ZZZ1	Q00610 Q10567 P07602 B4DRB7 P11717 P07339 O14617 O43747 B4E324 B3KR70 O00203 Q9Y2T2 P61966 F5GX30 B4E2S7 Q5URX0 A0A0G2JNZ5 B3KRY3 B4E054 G3V2V8 P50897 A8K6V6 B4DSE2 B4DJQ8 B3KNH5 Q14108 A0A024R8Q1 Q9UJY5 B2R7M1 Q9Y487 B4DMY4 B7Z4S8 P16278 B4DE67 Q92572 A0A024R7S3 F8VV56 A5PLM9 Q9HAL1 B3KUZ6 P27449 Q5U000 P09496 Q6Q4G9 A0A0S2A5C8 B1ALD0 P25774 B4DGD7 B4DFZ1 Q3T906 E9PP23 B7ZB52 Q8NBK3 B4DU21 B7Z9M…	over	0.318095	0.371403
ko04666	Fc gamma R-mediated phagocytosis	1	58	49	6054	1.72414	0.809382	B7Z4U6	P23528 Q9Y281 A0A087WZH7 A0A0S2Z4I9 P62330 P49006 O15511 O15143 A0A0S2Z4I7 O15144 P60953 B4DFY5 Q9Y6U3 B2R4D5 O15357 B3KPC7 Q9Y6W5 P42338 P46109 A0A0A0MRE5 B4DQ79 A0A0S2Z3K9 P63000 Q92747 Q59EA4 B4DHN0 H7C0A3 Q59FI5 B7Z4U6 B4DYU4 H7C155 P52735 B7Z6Y2 B4DFV1 B7Z3K0 Q53RS3 P15153 A0A024R7N6 D6RGD1 B7Z629 B3KVB3 A4D0Y1 B7Z905 P19174 B4DVZ9 B4DG79 B3KVH4 A6PW57 O14494	over	0.29756	0.371403
ko03013	RNA transport	1	58	129	6054	1.72414	2.13082	Q06787	Q05639 A8K7F6 B2RBR9 P49792 B1ANR0 B4DVQ5 E7EUU4 B4DGF1 P12270 J9R021 Q13838 A8KA19 P05198 D3DQV9 E7EQG2 P38919 P52948 E9PF10 O14980 P55010 P46060 A6NKT7 B4DV79 P20042 Q9Y3F4 B4E206 Q9Y5S9 Q96F88 A0A024R7L5 A0A0F7KYT8 Q92621 P60228 O14744 P35658 P41091 E7EQT4 B4DMT5 A0A087WUT6 O15371 A0A0C4DG98 G3V198 B4DT15 P57740 A8K5Y7 O15372 Q8N1F7 E9PIN3 Q9H307 Q13144 A8K3Z5 A0A024QZW7 P62826 B7ZLC9 B4DEP6 Q…	under	0.363407	0.371403
ko04810	Regulation of actin cytoskeleton	2	58	92	6054	3.44828	1.51966	Q59H46 B7Z4U6	Q8WVW5 A0A024QZN4 B4E3Q9 P26038 A4QPB0 O43707 P12814 P07737 P35241 P23528 P62140 E7EQR4 Q9Y281 P62136 Q9UPN1 P05556 A0A0G2JH68 Q13177 B2RAH5 B3KVL0 P17301 P19105 B7Z2N5 P61586 Q7L576 P23229 O15511 O15143 A6NML8 Q92888 P12931 O15144 P36507 P60953 Q9UBI6 Q9Y2A7 C9J0J7 H0YBP1 B4DFY5 A8K2T7 Q9Y6U3 E9PK85 B2R4D5 B4E0H8 B3KPC7 D9ZGF8 D7RF68 B4DWV9 Q9Y6W5 P01112 A0A024RAV5 P42338 P46109 B2RUU3 Q59H46 A0…	over	0.162563	0.334226
